# Supplementary material for: A finite element model of the shoulder: application to the changes of biomechanical environment induced by postoperative malrotation of humeral shaft fracture
Source: BMC Musculoskelet Disord. 2022 Jun 2;23:525. doi: 10.1186/s12891-022-05479-3 (PMC9161483; doi:10.1186/s12891-022-05479-3)
Supplement: Supplementary file 3 — Additional file 3. [file 12891_2022_5479_MOESM3_ESM.zip]

Archive with 22 entries (21 files):
- Abacus/
- Abacus/ex_set_20_ex_ro_60.mud
- Abacus/ex_set_20_ex_ro_60_model_0909.out
- Abacus/ex_set_20_in_ro_60.mud
- Abacus/ex_set_20_in_ro_60_model_0909.out
- Abacus/ex_set_20_outreach_90.mud
- Abacus/ex_set_20_outreach_90_model_0909.out
- Abacus/in_set_20_ex_ro_60.mud
- Abacus/in_set_20_ex_ro_60_model_0909.out
- Abacus/in_set_20_in_ro_60.mud
- Abacus/in_set_20_in_ro_60_model_0909.out
- Abacus/in_set_20_outreach_90.mud
- Abacus/in_set_20_outreach_90_model_0909.out
- Abacus/normal_outreach_90-springfixed.mud
- Abacus/normal_outreach_90-springfixed_model_0909.out
- Abacus/normal_outreach_90.mud
- Abacus/normal_outreach_90_model_0909.out
- Abacus/normal_ro_ex_60.mud
- Abacus/normal_ro_ex_60_model_0909.out
- Abacus/normal_ro_in_60.mud
- Abacus/normal_ro_in_60_model_0909.out
- Abacus/╝╞╦π─┌╚▌.pdf
