# Supplementary material for: A finite element model of the shoulder: application to the changes of biomechanical environment induced by postoperative malrotation of humeral shaft fracture
Source: BMC Musculoskelet Disord. 2022 Jun 2;23:525. doi: 10.1186/s12891-022-05479-3 (PMC9161483; doi:10.1186/s12891-022-05479-3)
Supplement: Supplementary file 3 — Additional file 3. [file 12891_2022_5479_MOESM3_ESM.zip › Abacus/ex_set_20_ex_ro_60_model_0909.out]

                            M               M
                            W               W
                          MMMMM           MMMMM
                          WWWWW           WWWWW
                        MMMMMMMMM       MMMMMMMMM
                        WWWWWWWWW       WWWWWWWWW
                      MMMMMMMMMMMMM   MMMMMMMMMMMMM
                      WWWWWWWWWWWWW   WWWWWWWWWWWWW
                    MMMMMMMMMMMMMMMMMMMMMMMMMMMMMMMMM
                    WWWWWWWWWWWWWWWWWWWWWWWWWWWWWWWWW
                    MMMMMMMM MMMMMMMMMMMMMMM MMMMMMMM
                    WWWWWWWW WWWWWWWWWWWWWWW WWWWWWWW
                    MMMMMM     MMMMMMMMMMM     MMMMMM
                    WWWWWW     WWWWWWWWWWW     WWWWWW
                    MMMM         MMMMMMM         MMMM
                    WWWW         WWWWWWW         WWWW
                    MM             MMM             MM
                    WW             WWW             WW
                    M               M               M
                    W               W               W
                    MM             MMM             MM
                    WW             WWW             WW
                    MMMM         MMMMMMM         MMMM
                    WWWW         WWWWWWW         WWWW
                    MMMMMM     MMMMMMMMMMM     MMMMMM
                    WWWWWW     WWWWWWWWWWW     WWWWWW
                    MMMMMMMM MMMMMMMMMMMMMMM MMMMMMMM
                    WWWWWWWW WWWWWWWWWWWWWWW WWWWWWWW
                    MMMMMMMMMMMMMMMMMMMMMMMMMMMMMMMMM
                    WWWWWWWWWWWWWWWWWWWWWWWWWWWWWWWWW
                      MMMMMMMMMMMMM   MMMMMMMMMMMMM
                      WWWWWWWWWWWWW   WWWWWWWWWWWWW
                        MMMMMMMMM       MMMMMMMMM
                        WWWWWWWWW       WWWWWWWWW
                          MMMMM           MMMMM
                          WWWWW           WWWWW
                            M               M
                            W               W

             version: Marc 2007r1, Build 42812, May 25, 2007

             machine type: NT

             integer*4 version: integers are 32-bits

             date: Sat Oct 02 21:13:30 2010


             (c) COPYRIGHT 2007 MSC.Software Corporation, all rights reserved

                    Marc - N T                 

                     i n p u t   d a t a


                p a g e   1

                             10        20        30        40        50        60        70        80        90       100       110       120       130       140       150       160
                     ----------------------------------------------------------------------------------------------------------------------------------------------------------------
                     title               model_0909
                     $....MARC input file produced by Marc Mentat 2007 r1 (32bit)
                     $...................................
                     $....input file using extended precision
    card         5   extended
                     $...................................
                     sizing                                 0    260848     64295        42
                     alloc                       25
                     elements                   134
    card        10   version                     11
                     table                        0         0         2         1         1
                     processor                    1         1         1         0
                     ----------------------------------------------------------------------------------------------------------------------------------------------------------------
                             10        20        30        40        50        60        70        80        90       100       110       120       130       140       150       160
                     ----------------------------------------------------------------------------------------------------------------------------------------------------------------
                     ----------------------------------------------------------------------------------------------------------------------------------------------------------------
1
             general memory increasing from      25 MByte to      53 MByte


             memory increased to        14001931 words during 
             pre-reading of sets


1
                    *************************************************
                    *************************************************

                     program sizing and options requested as follows


                     element type requested*************************       134
                     number of elements in mesh*********************    260848
                     number of nodes in mesh************************     64295
                     load correction flagged or set*****************
                     values stored at all integration points********
                     tape no.for input of coordinates + connectivity         5
                     no. of springs ********************************        35
                     boundary conditions applied on current geometry
                     no.of different materials    3 max.no of slopes         5
                     number of points on shell section *************        11
                     new style input format will be used************
                     number of processors used *********************         1
                     extended precision input is used ************** 
                     MSC.Marc input version ************************        11
                     maximum number of boundary conditions *********         2
                     suppress echo of list items *******************
                     suppress echo of bc summary *******************
                     suppress echo of nurbs data *******************


                     end of parameters and sizing
                    *************************************************
                    *************************************************
1


                              key to stress, strain and displacement output


                                        element type       134


                              4-node isoparametric tetrahedral                       

                              stresses and strains in global directions               
                                1=xx                                                  
                                2=yy                                                  
                                3=zz                                                  
                                4=xy                                                  
                                5=yz                                                  
                                6=xz                                                  
                                                                                      
                              displacements in global directions                      
                                1=u global x direction                                
                                2=v global y direction                                
                                3=w global w direction                                

             allocated   11958886 words of memory due to nodal vectors


             allocated        556 words of memory due to boundary conditions


             allocated          7 words of memory due to geometric points


             allocated         32 words of memory due to geometric curves


             allocated         15 words of memory due to geometric surfaces


             allocated     128590 words of memory due to shell, user or contact transformations


             workspace needed for input and stiffness assembly:         8281207


             internal core allocation parameters
             degrees of freedom per node (ndeg)  3
             max. number of coordinates per node  3
             max. nodes per element (nnodmx)  5
             max. invariants per int. points (neqst)  1
             max.stress components per int. point (nstrmx)   6
             strains per integration point (ngens)  6


             flag for element storage (ielsto)  0
             element data in core

             memory usage per element group
                group   # elements     nelsto      MByte            words
                  1       164793         270         170          44494110
                  2        24543         270          25           6626610
                  3        71512         270          74          19308240
                ----------------------------------------------------------
                total     260848                     269          70428960


                              internal element variables


                              internal element number         1  library code type  134
                              number of nodes=  4
                              stresses stored per integration point =  6
                              direct continuum components stored =  3
                              shear continuum components stored =  3
                              shell/beam flag = 0
                              curvilinear  coord. flag = 0
                              int.points for elem. stiffness  1
                              number of local inertia directions  3
                              int.point for print if all points not flagged  1
                              int. points for dist. surface loads (pressure)  4
                              library code type = 134
                              large disp. row counts     6    6    6   11   11   11


                              residual load correction is invoked


             $...................                                                                                                                                            

             solver                                                                                                                                                          
             ----------


             multifrontal direct sparse solver invoked

             optimize                    11                                                                                                                                  
             ----------


             metis nested dissection algorithm

             connectivity                                                                                                                                                    
             ----------

                meshr1,  iprnt
                      5      1
                elem no., type,        nodes

             coordinates                                                                                                                                                     
             ----------

             ncrd1 ,meshr1,iprnt
                    3         5         1
                   node      coordinates

             define              element             set                 ruangu_jiajia                                                                                       
             ----------

             a list of elements given below 
                     1         2         3         4         5         6         7         8         9        10        11        12        13
                     echo suppressed for     15121 items
                     total number of items read:     15134

             define              element             set                 ruangu_shangbi                                                                                      
             ----------

             a list of elements given below 
                 15136     15137     15138     15139     15140     15141     15142     15143     15144     15145     15146     15147     15148
                     echo suppressed for     56365 items
                     total number of items read:     56378

             define              element             set                 jianjia                                                                                             
             ----------

             from element      71516 to element     190827 by          1

             define              element             set                 songzhigu                                                                                           
             ----------

             a list of elements given below 
                190828    190829    190830    190831    190832    190833    190834    190835    190836    190837    190838    190839    190840
                     echo suppressed for     24530 items
                     total number of items read:     24543

             define              element             set                 suogu                                                                                               
             ----------

             from element     215372 to element     217861 by          1

             define              element             set                 Shangbi_lower                                                                                       
             ----------

             from element     217862 to element     243179 by          1

             define              element             set                 Shangbi_upper                                                                                       
             ----------

             from element     243180 to element     260852 by          1

             define              node                set                 fix_suogu_nodes                                                                                     
             ----------

             a list of nodes given below 
                 53056     53069     53076     53126     53173

             define              node                set                 fix_jizhu_nodes                                                                                     
             ----------

             from node      64287 to node      64295 by          1

             isotropic                                                                                                                                                       
             ----------


             isotropic material  material id =          1
              elastic    yield criteria
              isotropic  hardening rule

             material name is:       pizhigu     


                 property                                     value       table id


             Youngs modulus                              1.38000E+04         0
             Poissons ratio                              3.00000E-01         0
             mass density                                1.00000E+00         0
             shear modulus                               5.30769E+03         0
             coefficient of thermal expansion            0.00000E+00         0
             Yield stress                                1.00000E+20         0
             cost per unit volume                        0.00000E+00         0
             cost per unit mass                          0.00000E+00         0


             a list of elements given below 
                 71516     71517     71518     71519     71520     71521     71522     71523     71524     71525     71526     71527     71528
                     echo suppressed for    164780 items
                     total number of items read:    164793

             isotropic                                                                                                                                                       
             ----------


             isotropic material  material id =          2
              elastic    yield criteria
              isotropic  hardening rule

             material name is:       songzhigu   


                 property                                     value       table id


             Youngs modulus                              1.38000E+03         0
             Poissons ratio                              3.00000E-01         0
             mass density                                1.00000E+00         0
             shear modulus                               5.30769E+02         0
             coefficient of thermal expansion            0.00000E+00         0
             Yield stress                                1.00000E+20         0
             cost per unit volume                        0.00000E+00         0
             cost per unit mass                          0.00000E+00         0


             a list of elements given below 
                190828    190829    190830    190831    190832    190833    190834    190835    190836    190837    190838    190839    190840
                     echo suppressed for     24530 items
                     total number of items read:     24543

             isotropic                                                                                                                                                       
             ----------


             isotropic material  material id =          3
              elastic    yield criteria
              isotropic  hardening rule

             material name is:       ruangu      


                 property                                     value       table id


             Youngs modulus                              1.20000E+01         0
             Poissons ratio                              4.50000E-01         0
             mass density                                1.00000E+00         0
             shear modulus                               4.13793E+00         0
             coefficient of thermal expansion            0.00000E+00         0
             Yield stress                                1.00000E+20         0
             cost per unit volume                        0.00000E+00         0
             cost per unit mass                          0.00000E+00         0


             a list of elements given below 
                     1         2         3         4         5         6         7         8         9        10        11        12        13
                     echo suppressed for     71499 items
                     total number of items read:     71512

             fixed disp                                                                                                                                                      
             ----------


             read data from unit    5

             name of boundary condition fix_suogu

             Displacements are applied incrementally relative to current position

             Prescribed Displacement for dof  1 =      0.00000E+00  table id is     0

             Prescribed Displacement for dof  2 =      0.00000E+00  table id is     0

             Prescribed Displacement for dof  3 =      0.00000E+00  table id is     0

             applied to node ids       

             fix_suogu_nodes                                                                                                                                                 

             name of boundary condition fix_jizhu

             Displacements are applied incrementally relative to current position

             Prescribed Displacement for dof  1 =      0.00000E+00  table id is     0

             Prescribed Displacement for dof  2 =      0.00000E+00  table id is     0

             Prescribed Displacement for dof  3 =      0.00000E+00  table id is     0

             applied to node ids       

             fix_jizhu_nodes                                                                                                                                                 

             loadcase            model_0909                                                                                                                                  
             ----------


             activate boundary condition fix_suogu

             activate boundary condition fix_jizhu

             contact                                                                                                                                                         
             ----------

             number of bodies                  =         7

             Coulomb friction with atan function regularization selected (type 4)

             friction calculations based on nodal forces

             no increment splitting during analysis

             separation based upon nodal forces:
               separation threshold is treated as a force

             suppress contact surface print out


             relative velocity below which a    
             node is considered sticking       =  2.00000E-01
             distance below which a node is     
             considered touching a surface     =  2.00000E-01
             separation threshold              =  0.00000E+00
             contact bias factor               =  9.50000E-01


             $....contact body 1: C_jianjiaruangu                                                                                                                            

             body number                       =    1
             body name                         = C_jianjiaruangu
             number of sets of data            =    0

                       body positioning data          
             1st coordinate of center of rotation       0.00000E+00
             2nd coordinate of center of rotation       0.00000E+00
             3rd coordinate of center of rotation       0.00000E+00
             initial angle rotated around axis          0.00000E+00

             1st component of directional cosine        0.00000E+00
             2nd component of directional cosine        0.00000E+00
             3rd component of directional cosine        1.00000E+00

             1st component of approach velocity         0.00000E+00
             2nd component of approach velocity         0.00000E+00
             3rd component of approach velocity         0.00000E+00
             angular approach velocity                  0.00000E+00

             1st component of velocity                  0.00000E+00     table id           0
             2nd component of velocity                  0.00000E+00     table id           0
             3rd component of velocity                  0.00000E+00     table id           0
             angular velocity                           0.00000E+00     table id           0

             1st component of surface growth factor     0.00000E+00     table id           0
             2nd component of surface growth factor     0.00000E+00     table id           0
             3rd component of surface growth factor     0.00000E+00     table id           0

             friction coefficient                       1.00000E-02     table id           0

             a list of elements given below 
                     1         2         3         4         5         6         7         8         9        10        11        12        13
                     echo suppressed for     15121 items
                     total number of items read:     15134


             $....contact body 2: C_shangbiruangu                                                                                                                            

             body number                       =    2
             body name                         = C_shangbiruangu
             number of sets of data            =    0

                       body positioning data          
             1st coordinate of center of rotation       0.00000E+00
             2nd coordinate of center of rotation       0.00000E+00
             3rd coordinate of center of rotation       0.00000E+00
             initial angle rotated around axis          0.00000E+00

             1st component of directional cosine        0.00000E+00
             2nd component of directional cosine        0.00000E+00
             3rd component of directional cosine        1.00000E+00

             1st component of approach velocity         0.00000E+00
             2nd component of approach velocity         0.00000E+00
             3rd component of approach velocity         0.00000E+00
             angular approach velocity                  0.00000E+00

             1st component of velocity                  0.00000E+00     table id           0
             2nd component of velocity                  0.00000E+00     table id           0
             3rd component of velocity                  0.00000E+00     table id           0
             angular velocity                           0.00000E+00     table id           0

             1st component of surface growth factor     0.00000E+00     table id           0
             2nd component of surface growth factor     0.00000E+00     table id           0
             3rd component of surface growth factor     0.00000E+00     table id           0

             friction coefficient                       1.00000E-02     table id           0

             a list of elements given below 
                 15136     15137     15138     15139     15140     15141     15142     15143     15144     15145     15146     15147     15148
                     echo suppressed for     56365 items
                     total number of items read:     56378


             $....contact body 3: C_jianjiagu                                                                                                                                

             body number                       =    3
             body name                         = C_jianjiagu
             number of sets of data            =    0

                       body positioning data          
             1st coordinate of center of rotation       0.00000E+00
             2nd coordinate of center of rotation       0.00000E+00
             3rd coordinate of center of rotation       0.00000E+00
             initial angle rotated around axis          0.00000E+00

             1st component of directional cosine        0.00000E+00
             2nd component of directional cosine        0.00000E+00
             3rd component of directional cosine        1.00000E+00

             1st component of approach velocity         0.00000E+00
             2nd component of approach velocity         0.00000E+00
             3rd component of approach velocity         0.00000E+00
             angular approach velocity                  0.00000E+00

             1st component of velocity                  0.00000E+00     table id           0
             2nd component of velocity                  0.00000E+00     table id           0
             3rd component of velocity                  0.00000E+00     table id           0
             angular velocity                           0.00000E+00     table id           0

             1st component of surface growth factor     0.00000E+00     table id           0
             2nd component of surface growth factor     0.00000E+00     table id           0
             3rd component of surface growth factor     0.00000E+00     table id           0

             friction coefficient                       1.00000E-01     table id           0

             from element      71516 to element     190827 by          1


             $....contact body 4: C_songzhigu                                                                                                                                

             body number                       =    4
             body name                         = C_songzhigu
             number of sets of data            =    0

                       body positioning data          
             1st coordinate of center of rotation       0.00000E+00
             2nd coordinate of center of rotation       0.00000E+00
             3rd coordinate of center of rotation       0.00000E+00
             initial angle rotated around axis          0.00000E+00

             1st component of directional cosine        0.00000E+00
             2nd component of directional cosine        0.00000E+00
             3rd component of directional cosine        1.00000E+00

             1st component of approach velocity         0.00000E+00
             2nd component of approach velocity         0.00000E+00
             3rd component of approach velocity         0.00000E+00
             angular approach velocity                  0.00000E+00

             1st component of velocity                  0.00000E+00     table id           0
             2nd component of velocity                  0.00000E+00     table id           0
             3rd component of velocity                  0.00000E+00     table id           0
             angular velocity                           0.00000E+00     table id           0

             1st component of surface growth factor     0.00000E+00     table id           0
             2nd component of surface growth factor     0.00000E+00     table id           0
             3rd component of surface growth factor     0.00000E+00     table id           0

             friction coefficient                       1.00000E-01     table id           0

             a list of elements given below 
                190828    190829    190830    190831    190832    190833    190834    190835    190836    190837    190838    190839    190840
                     echo suppressed for     24530 items
                     total number of items read:     24543


             $....contact body 5: C_shangbixia                                                                                                                               

             body number                       =    5
             body name                         = C_shangbixia
             number of sets of data            =    0

                       body positioning data          
             1st coordinate of center of rotation       0.00000E+00
             2nd coordinate of center of rotation       0.00000E+00
             3rd coordinate of center of rotation       0.00000E+00
             initial angle rotated around axis          0.00000E+00

             1st component of directional cosine        0.00000E+00
             2nd component of directional cosine        0.00000E+00
             3rd component of directional cosine        1.00000E+00

             1st component of approach velocity         0.00000E+00
             2nd component of approach velocity         0.00000E+00
             3rd component of approach velocity         0.00000E+00
             angular approach velocity                  0.00000E+00

             1st component of velocity                  0.00000E+00     table id           0
             2nd component of velocity                  0.00000E+00     table id           0
             3rd component of velocity                  0.00000E+00     table id           0
             angular velocity                           0.00000E+00     table id           0

             1st component of surface growth factor     0.00000E+00     table id           0
             2nd component of surface growth factor     0.00000E+00     table id           0
             3rd component of surface growth factor     0.00000E+00     table id           0

             friction coefficient                       1.00000E-01     table id           0

             from element     217862 to element     243179 by          1


             $....contact body 6: C_shangbiup                                                                                                                                

             body number                       =    6
             body name                         = C_shangbiup
             number of sets of data            =    0

                       body positioning data          
             1st coordinate of center of rotation       0.00000E+00
             2nd coordinate of center of rotation       0.00000E+00
             3rd coordinate of center of rotation       0.00000E+00
             initial angle rotated around axis          0.00000E+00

             1st component of directional cosine        0.00000E+00
             2nd component of directional cosine        0.00000E+00
             3rd component of directional cosine        1.00000E+00

             1st component of approach velocity         0.00000E+00
             2nd component of approach velocity         0.00000E+00
             3rd component of approach velocity         0.00000E+00
             angular approach velocity                  0.00000E+00

             1st component of velocity                  0.00000E+00     table id           0
             2nd component of velocity                  0.00000E+00     table id           0
             3rd component of velocity                  0.00000E+00     table id           0
             angular velocity                           0.00000E+00     table id           0

             1st component of surface growth factor     0.00000E+00     table id           0
             2nd component of surface growth factor     0.00000E+00     table id           0
             3rd component of surface growth factor     0.00000E+00     table id           0

             friction coefficient                       1.00000E-01     table id           0

             from element     243180 to element     260852 by          1


             $....contact body 7: rigidsurface                                                                                                                               

             body number                       =    7
             body name                         = rigidsurface
             number of sets of data            =    1

             analytical form of contact surface used

             body number     7 is a velocity controlled rigid surface 
                       body positioning data          
             1st coordinate of center of rotation       0.00000E+00
             2nd coordinate of center of rotation       0.00000E+00
             3rd coordinate of center of rotation       0.00000E+00
             initial angle rotated around axis          0.00000E+00

             1st component of directional cosine        0.00000E+00
             2nd component of directional cosine        0.00000E+00
             3rd component of directional cosine        1.00000E+00

             1st component of approach velocity         0.00000E+00
             2nd component of approach velocity         0.00000E+00
             3rd component of approach velocity         0.00000E+00
             angular approach velocity                  1.00000E+00

             1st component of velocity                  0.00000E+00     table id           0
             2nd component of velocity                  0.00000E+00     table id           0
             3rd component of velocity                  0.00000E+00     table id           0
             angular velocity                           1.04720E+00     table id           0

             1st component of surface growth factor     0.00000E+00     table id           0
             2nd component of surface growth factor     0.00000E+00     table id           0
             3rd component of surface growth factor     0.00000E+00     table id           0

             friction coefficient                       1.00000E-01     table id           0

                    data set type :  NURBS surface    =        9
                               internal NURBS id is   =        1
      number of control points in local u direction   =        2
      number of control points in local v direction   =        2
                         order in local u direction   =        2
                         order in local v direction   =        2
        number of subdivisions in local u direction   =        1
        number of subdivisions in local v direction   =        1
                          number of trimming curves   =        0


             data internally reduced to          1 segments 


             * * * * * * * * * * * * * * * * * * * * *
             TOTAL number of NURBS surfaces are:                             1
             TOTAL number of trimming curves are:                            0
             TOTAL number of control points for NURBS are:                  24
             TOTAL number of control points for trimming curves are:         1
             TOTAL number of segments on post file are:                      1
             * * * * * * * * * * * * * * * * * * * * *


             contact table                                                                                                                                                   
             ----------


             touching body:    1
             a list of bodies given below 
                     2

             flexible body #  1 (C_jianjiaruangu) will detect flexible body #  2 (C_shangbiruangu)
             flexible body #  2 (C_shangbiruangu) will detect flexible body #  1 (C_jianjiaruangu)

             the contact tolerance has been reset to be:         1.0000E-01     table id          0

             the separation force has been reset to be:          3.0000E+00     table id          0

             the friction coefficient has been reset to be:      1.0000E-02     table id          0

             the contact bias factor has been reset to be:       9.5000E-01     table id          0

             touching body:    1
             a list of bodies given below 
                     3

             flexible body #  1 (C_jianjiaruangu) will detect flexible body #  3 (C_jianjiagu)
             flexible body #  3 (C_jianjiagu) will detect flexible body #  1 (C_jianjiaruangu)

             glue condition is turned on - nodes are projected onto contacted segment
                                         - shell-shell contact is fully moment constrained
                                         - separation is not allowed

             touching body:    2
             a list of bodies given below 
                     6

             flexible body #  2 (C_shangbiruangu) will detect flexible body #  6 (C_shangbiup)
             flexible body #  6 (C_shangbiup) will detect flexible body #  2 (C_shangbiruangu)

             glue condition is turned on - nodes are projected onto contacted segment
                                         - shell-shell contact is fully moment constrained
                                         - separation is not allowed

             touching body:    4
             a list of bodies given below 
                     6

             flexible body #  4 (C_songzhigu) will detect flexible body #  6 (C_shangbiup)
             flexible body #  6 (C_shangbiup) will detect flexible body #  4 (C_songzhigu)

             glue condition is turned on - nodes are projected onto contacted segment
                                         - shell-shell contact is fully moment constrained
                                         - separation is not allowed

             touching body:    5
             a list of bodies given below 
                     6

             flexible body #  5 (C_shangbixia) will detect flexible body #  6 (C_shangbiup)
             flexible body #  6 (C_shangbiup) will detect flexible body #  5 (C_shangbixia)

             glue condition is turned on - nodes are projected onto contacted segment
                                         - shell-shell contact is fully moment constrained
                                         - separation is not allowed

             touching body:    5
             a list of bodies given below 
                     7

             flexible body #  5 (C_shangbixia) will detect rigid body #  7 (rigidsurface)

             glue condition is turned on - nodes are projected onto contacted segment
                                         - separation is not allowed

             springs                                                                                                                                                         
             ----------


             spring no         1   spring id         1   spring type: true direction 
             node 1         57273   dof 1        0
             node 2         38294   dof 2        0
             stiffness  5.000E+01   table id     0

             spring no         2   spring id         2   spring type: true direction 
             node 1         57274   dof 1        0
             node 2         38117   dof 2        0
             stiffness  5.000E+01   table id     0

             spring no         3   spring id         3   spring type: true direction 
             node 1         57244   dof 1        0
             node 2         38029   dof 2        0
             stiffness  5.000E+01   table id     0

             spring no         4   spring id         4   spring type: true direction 
             node 1         57292   dof 1        0
             node 2         37720   dof 2        0
             stiffness  5.000E+01   table id     0

             spring no         5   spring id         5   spring type: true direction 
             node 1         57322   dof 1        0
             node 2         37728   dof 2        0
             stiffness  5.000E+01   table id     0

             spring no         6   spring id         6   spring type: true direction 
             node 1         57319   dof 1        0
             node 2         53530   dof 2        0
             stiffness  5.000E+01   table id     0

             spring no         7   spring id         7   spring type: true direction 
             node 1         57319   dof 1        0
             node 2         53506   dof 2        0
             stiffness  5.000E+01   table id     0

             spring no         8   spring id        10   spring type: true direction 
             node 1         64260   dof 1        0
             node 2         41116   dof 2        0
             stiffness  5.000E+01   table id     0

             spring no         9   spring id        14   spring type: true direction 
             node 1         63795   dof 1        0
             node 2         39771   dof 2        0
             stiffness  5.000E+01   table id     0

             spring no        10   spring id        15   spring type: true direction 
             node 1         63661   dof 1        0
             node 2         39434   dof 2        0
             stiffness  5.000E+01   table id     0

             spring no        11   spring id        16   spring type: true direction 
             node 1         63609   dof 1        0
             node 2         38868   dof 2        0
             stiffness  5.000E+01   table id     0

             spring no        12   spring id        17   spring type: true direction 
             node 1         63867   dof 1        0
             node 2         34293   dof 2        0
             stiffness  5.000E+01   table id     0

             spring no        13   spring id        18   spring type: true direction 
             node 1         63709   dof 1        0
             node 2         34310   dof 2        0
             stiffness  5.000E+01   table id     0

             spring no        14   spring id        19   spring type: true direction 
             node 1         63514   dof 1        0
             node 2         33815   dof 2        0
             stiffness  5.000E+01   table id     0

             spring no        15   spring id        20   spring type: true direction 
             node 1         63889   dof 1        0
             node 2         33821   dof 2        0
             stiffness  5.000E+01   table id     0

             spring no        16   spring id        21   spring type: true direction 
             node 1         63821   dof 1        0
             node 2         41469   dof 2        0
             stiffness  5.000E+01   table id     0

             spring no        17   spring id        22   spring type: true direction 
             node 1         36355   dof 1        0
             node 2         64213   dof 2        0
             stiffness  5.000E+01   table id     0

             spring no        18   spring id        23   spring type: true direction 
             node 1         38495   dof 1        0
             node 2         64212   dof 2        0
             stiffness  5.000E+01   table id     0

             spring no        19   spring id        24   spring type: true direction 
             node 1         38450   dof 1        0
             node 2         64183   dof 2        0
             stiffness  5.000E+01   table id     0

             spring no        20   spring id        25   spring type: true direction 
             node 1         36079   dof 1        0
             node 2         64182   dof 2        0
             stiffness  5.000E+01   table id     0

             spring no        21   spring id        26   spring type: true direction 
             node 1         38348   dof 1        0
             node 2         64287   dof 2        0
             stiffness  1.000E+02   table id     0

             spring no        22   spring id        27   spring type: true direction 
             node 1         38268   dof 1        0
             node 2         64288   dof 2        0
             stiffness  1.000E+02   table id     0

             spring no        23   spring id        28   spring type: true direction 
             node 1         43869   dof 1        0
             node 2         64289   dof 2        0
             stiffness  1.000E+02   table id     0

             spring no        24   spring id        29   spring type: true direction 
             node 1         35470   dof 1        0
             node 2         64289   dof 2        0
             stiffness  1.000E+02   table id     0

             spring no        25   spring id        30   spring type: true direction 
             node 1         42216   dof 1        0
             node 2         64290   dof 2        0
             stiffness  1.000E+02   table id     0

             spring no        26   spring id        31   spring type: true direction 
             node 1         35243   dof 1        0
             node 2         64290   dof 2        0
             stiffness  1.000E+02   table id     0

             spring no        27   spring id        32   spring type: true direction 
             node 1         43864   dof 1        0
             node 2         64291   dof 2        0
             stiffness  1.000E+02   table id     0

             spring no        28   spring id        33   spring type: true direction 
             node 1         35482   dof 1        0
             node 2         64291   dof 2        0
             stiffness  1.000E+02   table id     0

             spring no        29   spring id        34   spring type: true direction 
             node 1         42205   dof 1        0
             node 2         64292   dof 2        0
             stiffness  1.000E+02   table id     0

             spring no        30   spring id        35   spring type: true direction 
             node 1         39106   dof 1        0
             node 2         64292   dof 2        0
             stiffness  1.000E+02   table id     0

             spring no        31   spring id        36   spring type: true direction 
             node 1         43853   dof 1        0
             node 2         64293   dof 2        0
             stiffness  1.000E+02   table id     0

             spring no        32   spring id        37   spring type: true direction 
             node 1         39647   dof 1        0
             node 2         64293   dof 2        0
             stiffness  1.000E+02   table id     0

             spring no        33   spring id        38   spring type: true direction 
             node 1         44454   dof 1        0
             node 2         64294   dof 2        0
             stiffness  1.000E+02   table id     0

             spring no        34   spring id        39   spring type: true direction 
             node 1         40566   dof 1        0
             node 2         64294   dof 2        0
             stiffness  1.000E+02   table id     0

             spring no        35   spring id        40   spring type: true direction 
             node 1         37914   dof 1        0
             node 2         64295   dof 2        0
             stiffness  1.000E+02   table id     0

             no print                                                                                                                                                        
             ----------


             post                                                                                                                                                            
             ----------

             number of element variables on post file:    9

             binary post file will be used

             initial output frequency of post file:       1

             MSC.Marc 2005 style post file

             post variable     1 is post code   17 =                                                 
             post variable     2 is post code   18 =                                                 
             post variable     3 is post code   58 =                                                 
             post variable     4 is post code  127 =                                                 
             post variable     5 is post code  301 =                                                 
             post variable    11 is post code  311 =                                                 
             post variable    17 is post code  401 =                                                 
             post variable    23 is post code  411 at layer      1 =                                                 
             post variable    29 is post code  421 at layer      1 =                                                 
             maximum record length on binary post file=          64295
             approximate no. of words per increment on file=        8868848


             parameters                                                                                                                                                      
             ----------


             parameters set as follows 

             predictor used for stress-strain calculation    1.00000E+00
             penalty factor for boundary conditions          1.00000E+09
             penalty for incompressibility - r-p flow        1.00000E+02
             penalty for incompressibility - fluid flow      1.00000E+06
             beta parameter for Newmark operator             2.50000E-01
             gamma parameter for Newmark operator            5.00000E-01
             gamma1 parameter for Single-Step-Houbolt        1.50000E+00
             gamma parameter for Single-Step-Houbolt        -5.00000E-01
             sharp angle for sticking/separating - 2D        8.62500E+00
             sharp angle for sticking/separating - 3D        2.00000E+01
             initial strain rate for r-p flow                1.00000E-04
             lowest strain rate cutoff for r-p flow          1.00000E-06
             fraction of dilatational stress neglected       1.00000E+00
             factor for drilling d.o.f for shells            1.00000E-04
             factor for displacement after rezoning          1.00000E+00

             universal gas constant                          8.31400E+00
             absolute temperature offset                     2.73150E+02
             thermal properties evaluation weight            5.00000E-01
             surface projection factor in ssh dynamics       0.00000E+00
             Stefan Boltzmann constant                       5.67051E-08
             Planck's second radiation constant              1.43877E-02
             Speed of light in vacuum                        2.99790E+08
             maximum iterative displacement component        1.00000E+30
             initial stiffness to simulate sticking          0.00000E+00


             end option                                                                                                                                                      
             ----------


             direct symmetric multi-frontal sparse solver is invoked for region   1


             number of element groups used:         3

                group     # elements     element type     material

                   1      164793           134              1
                   2       24543           134              2
                   3       71512           134              3
 

     **** note ****
     can not find the following flow-data file 
     in job directory or in the material library:
     C:\MSC.SOFTWARE\Marc\2007r1\marc2007r1\tools\..\AF_flowmat\pizhigu.mat
     This is ok if no separate flow-data file is required.
     Otherwise please provide the data file or result
     will be wrong.


     **** note ****
     can not find the following flow-data file 
     in job directory or in the material library:
     C:\MSC.SOFTWARE\Marc\2007r1\marc2007r1\tools\..\AF_flowmat\songzhigu.mat
     This is ok if no separate flow-data file is required.
     Otherwise please provide the data file or result
     will be wrong.


     **** note ****
     can not find the following flow-data file 
     in job directory or in the material library:
     C:\MSC.SOFTWARE\Marc\2007r1\marc2007r1\tools\..\AF_flowmat\ruangu.mat
     This is ok if no separate flow-data file is required.
     Otherwise please provide the data file or result
     will be wrong.


             maximum connectivity in stiffness matrix is        18 at node      8929


             maximum half-bandwidth is     30069  between nodes     33821  and     63889

             number of profile entries excluding fill-in is          430296
             general memory increasing from      53 MByte to      97 MByte


             memory increased to        25456961 words during 
             finding contact boundary nodes


             * * * * * * * * * * *

              contact tolerance calculated by program is  2.41005E-03


             * * * * * * * * * * *

              distance below which a node is considered 
              touching a surface is                       2.00000E-01

             * * * * * * * * * * *

              warning: the distance which you have provided 
              is of the same order of magnitude as the element 
              size and may cause undesired contact detections 

             * * * * * * * * * * *
             contact tolerances per contact body:

               body    contact tolerance
                    1      7.05515E-03
                    2      8.67655E-05
                    3      3.64699E-03
                    4      1.74435E-03
                    5      2.83284E-02
                    6      7.86529E-03


             total workspace needed with in-core matrix storage =        20284969
               part of solver workspace is allocated separately

             allocated        504 words of memory due to kinematic boundary conditions


             allocated       1428 words of memory due to shell, user or contact transformations


             allocated        902 words of memory due to tyings


             allocated       1800 words of memory due to tyings


             allocated       2828 words of memory due to shell, user or contact transformations


             allocated       3600 words of memory due to tyings


             allocated       5628 words of memory due to shell, user or contact transformations


             allocated       7200 words of memory due to tyings


             allocated      11228 words of memory due to shell, user or contact transformations


             allocated      14400 words of memory due to tyings


             allocated      22428 words of memory due to shell, user or contact transformations


             allocated      28800 words of memory due to tyings


             allocated      44828 words of memory due to shell, user or contact transformations


             allocated      28800 words of memory due to tyings


             allocated      44828 words of memory due to shell, user or contact transformations


             allocated      28800 words of memory due to tyings


             allocated      44828 words of memory due to shell, user or contact transformations


             allocated      28800 words of memory due to tyings


             allocated      44828 words of memory due to shell, user or contact transformations


             allocated      28800 words of memory due to tyings


             allocated      44828 words of memory due to shell, user or contact transformations


                 now moving rigid surfaces into initial contact with deformable bodies  


             allocated        600 words of memory due to kinematic boundary conditions


             allocated       1200 words of memory due to kinematic boundary conditions


             maximum connectivity in stiffness matrix is       207 at node     63833


             maximum half-bandwidth is     60010  between nodes      4232  and     64241

             number of profile entries excluding fill-in is          553487


             total workspace needed with in-core matrix storage =        23611127
               part of solver workspace is allocated separately


             load increments for each degree of freedom
             summed over the whole model

             from distributed loads
             dist. loads on deformed configuration - totals below for dist. loads
             increments for point loads
             0.000000E+00   0.000000E+00   0.000000E+00


             point loads
             0.000000E+00   0.000000E+00   0.000000E+00


             increment zero is a null step


             total strain energy         is    0.00000E+00
               within which:
               elastic strain energy     is    0.00000E+00
             total ext-force work        is    0.00000E+00
               within which:
               work by appl. force/disp. is    0.00000E+00
               work by  contact forces   is    0.00000E+00
               work by frictional forces is    0.00000E+00
             total work by  springs      is    0.00000E+00


             memory usage:                       MByte       words  % of total

              within general memory:           
               element stiffness matrices:          31     8017932         6.0
               solver: first part                   58    15329920        11.5
               overallocation initial allocation     7     1845838         1.4
               other:                                1      263271         0.2
              allocated separately:
               nodal vectors:                       48    12506925         9.4
               defined sets:                         1      261038         0.2
               contact:                             31     8190430         6.2
               tyings:                               4      971462         0.7
               transformations:                      2      396270         0.3
               kinematic boundary conditions:        0        2860         0.0
               points, curves and surfaces:          0          54         0.0
               element storage:                    285    74602698        56.0
               material properties:                  0        3704         0.0
               executable and common blocks:        27     7000000         5.3
               miscellaneous                        14     3757550         2.8
               ---------------------------------------------------------------
               total:                              508   133149952

               general memory allocated:            97    25456961
               general memory used:                 90    23611123

               peak memory usage:                  522   136947251

             e n d   o f   i n c r e m e n t       0

             binary post data at increment       0.  subincrement    0.  on file 16
             wall time =          38.00

             $...................                                                                                                                                            
             $....start of loadcase lcase1                                                                                                                                   

             title               lcase1                                                                                                                                      
             ----------


             loadcase            lcase1                                                                                                                                      
             ----------


             activate boundary condition fix_suogu

             activate boundary condition fix_jizhu

             contact table                                                                                                                                                   
             ----------


             touching body:    1
             a list of bodies given below 
                     2

             flexible body #  1 (C_jianjiaruangu) will detect flexible body #  2 (C_shangbiruangu)
             flexible body #  2 (C_shangbiruangu) will detect flexible body #  1 (C_jianjiaruangu)

             the contact tolerance has been reset to be:         1.0000E-01     table id          0

             the separation force has been reset to be:          3.0000E+00     table id          0

             the friction coefficient has been reset to be:      1.0000E-02     table id          0

             the contact bias factor has been reset to be:       9.5000E-01     table id          0

             touching body:    1
             a list of bodies given below 
                     3

             flexible body #  1 (C_jianjiaruangu) will detect flexible body #  3 (C_jianjiagu)
             flexible body #  3 (C_jianjiagu) will detect flexible body #  1 (C_jianjiaruangu)

             glue condition is turned on - nodes are projected onto contacted segment
                                         - shell-shell contact is fully moment constrained
                                         - separation is not allowed

             touching body:    2
             a list of bodies given below 
                     6

             flexible body #  2 (C_shangbiruangu) will detect flexible body #  6 (C_shangbiup)
             flexible body #  6 (C_shangbiup) will detect flexible body #  2 (C_shangbiruangu)

             glue condition is turned on - nodes are projected onto contacted segment
                                         - shell-shell contact is fully moment constrained
                                         - separation is not allowed

             touching body:    4
             a list of bodies given below 
                     6

             flexible body #  4 (C_songzhigu) will detect flexible body #  6 (C_shangbiup)
             flexible body #  6 (C_shangbiup) will detect flexible body #  4 (C_songzhigu)

             glue condition is turned on - nodes are projected onto contacted segment
                                         - shell-shell contact is fully moment constrained
                                         - separation is not allowed

             touching body:    5
             a list of bodies given below 
                     6

             flexible body #  5 (C_shangbixia) will detect flexible body #  6 (C_shangbiup)
             flexible body #  6 (C_shangbiup) will detect flexible body #  5 (C_shangbixia)

             glue condition is turned on - nodes are projected onto contacted segment
                                         - shell-shell contact is fully moment constrained
                                         - separation is not allowed

             touching body:    5
             a list of bodies given below 
                     7

             flexible body #  5 (C_shangbixia) will detect rigid body #  7 (rigidsurface)

             glue condition is turned on - nodes are projected onto contacted segment
                                         - separation is not allowed

             control                                                                                                                                                         
             ----------


             control information for region   1

             maximum number of increments      99999
             maximum number of recycles           10
             minimum number of recycles            0
             control of displacement convergence:
               relative tolerance:              1.50000E-01
               cut-off value     :              0.00000E+00
               absolute tolerance:              0.00000E+00
               relative rotation tolerance:     0.00000E+00
               rotation cut-off value     :     0.00000E+00
               absolute rotation tolerance:     0.00000E+00


             maximum allowed relative change in displacement increment    1.50000E-01


             full newton-raphson technique chosen

             convergence testing is automatically switched between
             residual and displacement testing if reactions or displacements 
             become too small 


             solution of non-positive definite equation systems will be forced

             analysis will be continued if convergence has not been reached

             control messages will be written to log file

             parameters                                                                                                                                                      
             ----------


             parameters set as follows 

             predictor used for stress-strain calculation    1.00000E+00
             penalty factor for boundary conditions          1.00000E+09
             penalty for incompressibility - r-p flow        1.00000E+02
             penalty for incompressibility - fluid flow      1.00000E+06
             beta parameter for Newmark operator             2.50000E-01
             gamma parameter for Newmark operator            5.00000E-01
             gamma1 parameter for Single-Step-Houbolt        1.50000E+00
             gamma parameter for Single-Step-Houbolt        -5.00000E-01
             sharp angle for sticking/separating - 2D        8.62500E+00
             sharp angle for sticking/separating - 3D        2.00000E+01
             initial strain rate for r-p flow                1.00000E-04
             lowest strain rate cutoff for r-p flow          1.00000E-06
             fraction of dilatational stress neglected       1.00000E+00
             factor for drilling d.o.f for shells            1.00000E-04
             factor for displacement after rezoning          1.00000E+00

             universal gas constant                          8.31400E+00
             absolute temperature offset                     2.73150E+02
             thermal properties evaluation weight            5.00000E-01
             surface projection factor in ssh dynamics       0.00000E+00
             Stefan Boltzmann constant                       5.67051E-08
             Planck's second radiation constant              1.43877E-02
             Speed of light in vacuum                        2.99790E+08
             maximum iterative displacement component        1.00000E+30
             initial stiffness to simulate sticking          0.00000E+00


             auto load                                                                                                                                                       
             ----------


             iotnum,incasm
             maximum times of restarting last increment is:        10
                     12         0

             time step                                                                                                                                                       
             ----------

             time increment =     8.33333E-02

             continue                                                                                                                                                        
             ----------


             equal load incs specified for      12 increments


             s t a r t   o f   i n c r e m e n t       1


          space needed for incremental backup:    48715631


             maximum connectivity in stiffness matrix is       207 at node     63833


             maximum half-bandwidth is     60010  between nodes      4232  and     64241

             number of profile entries excluding fill-in is          553487


             total workspace needed with in-core matrix storage =        23611127
               part of solver workspace is allocated separately


             load increments for each degree of freedom
             summed over the whole model

             from distributed loads
             dist. loads on deformed configuration - totals below for dist. loads
             increments for point loads
             0.000000E+00   0.000000E+00   0.000000E+00


             point loads
             0.000000E+00   0.000000E+00   0.000000E+00

             start of assembly     cycle number is     0
             wall time =          41.00


             solver workspace for phase1 (matrix input)    (64bit words) =          649936 (      4.96 MByte)
             Metis nested dissection ordering used
             solver workspace for phase2 (nodal ordering)  (64bit words) =         1466055 (     11.19 MByte)
             solver workspace for phase3 (symbolic factor) (64bit words) =         3349257 (     25.55 MByte)
             solver workspace for phase4 (factorization)   (64bit words) =         7985809 (     60.93 MByte) (MINIMUM)
             solver workspace for phase4 (factorization)   (64bit words) =        63913802 (    487.62 MByte) (MAXIMUM)
             solver workspace available and used           (64bit words) =        67109492 (    512.00 MByte)


             start of matrix solution
             wall time =          56.00


             singularity ratio    1.0943E-04


             end of matrix solution
             wall time =          69.00


             ddu multiplied with    3.35542E-01 due to penetration


             maximum residual force  at node     27651 degree of freedom  2 is equal to    9.870E-11
             maximum reaction force  at node     56163 degree of freedom  1 is equal to    1.986E+02
             residual convergence ratio    4.970E-13

             maximum displacement  change   at node     63713 degree of freedom  1 is equal to    7.792E-01
             maximum displacement increment at node     63713 degree of freedom  1 is equal to    7.792E-01
             displacement convergence ratio   1.000E+00

             failure to converge to tolerance

             iterative penetration checking has reached   0.335542 of total increment

             increment will be recycled


             maximum connectivity in stiffness matrix is       207 at node     63833


             maximum half-bandwidth is     60010  between nodes      4232  and     64241

             number of profile entries excluding fill-in is          553960


             total workspace needed with in-core matrix storage =        23623897
               part of solver workspace is allocated separately


             load increments for each degree of freedom
             summed over the whole model

             from distributed loads
             dist. loads on deformed configuration - totals below for dist. loads
             increments for point loads
             0.000000E+00   0.000000E+00   0.000000E+00


             point loads
             0.000000E+00   0.000000E+00   0.000000E+00

             start of assembly     cycle number is     1
             wall time =          77.00


             solver workspace for phase1 (matrix input)    (64bit words) =          650409 (      4.96 MByte)
             Metis nested dissection ordering used
             solver workspace for phase2 (nodal ordering)  (64bit words) =         1466411 (     11.19 MByte)
             solver workspace for phase3 (symbolic factor) (64bit words) =         3337798 (     25.47 MByte)
             solver workspace for phase4 (factorization)   (64bit words) =         7995783 (     61.00 MByte) (MINIMUM)
             solver workspace for phase4 (factorization)   (64bit words) =        64887068 (    495.05 MByte) (MAXIMUM)
             solver workspace available and used           (64bit words) =        67109492 (    512.00 MByte)


             start of matrix solution
             wall time =          89.00


             singularity ratio    1.0990E-04


             end of matrix solution
             wall time =         102.00


             maximum residual force  at node     55607 degree of freedom  1 is equal to    1.543E-10
             maximum reaction force  at node     56163 degree of freedom  1 is equal to    5.908E+02
             residual convergence ratio    2.612E-13

             maximum displacement  change   at node     34644 degree of freedom  2 is equal to    1.516E+00
             maximum displacement increment at node     63713 degree of freedom  1 is equal to    2.244E+00
             displacement convergence ratio   6.754E-01

             failure to converge to tolerance

             increment will be recycled


             maximum connectivity in stiffness matrix is       207 at node     63833


             maximum half-bandwidth is     60010  between nodes      4232  and     64241

             number of profile entries excluding fill-in is          554817


             total workspace needed with in-core matrix storage =        23647037
               part of solver workspace is allocated separately


             load increments for each degree of freedom
             summed over the whole model

             from distributed loads
             dist. loads on deformed configuration - totals below for dist. loads
             increments for point loads
             0.000000E+00   0.000000E+00   0.000000E+00


             point loads
             0.000000E+00   0.000000E+00   0.000000E+00

             start of assembly     cycle number is     2
             wall time =         110.00


             solver workspace for phase1 (matrix input)    (64bit words) =          651266 (      4.97 MByte)
             Metis nested dissection ordering used
             solver workspace for phase2 (nodal ordering)  (64bit words) =         1466996 (     11.19 MByte)
             solver workspace for phase3 (symbolic factor) (64bit words) =         3364602 (     25.67 MByte)
             solver workspace for phase4 (factorization)   (64bit words) =         8024074 (     61.22 MByte) (MINIMUM)
             solver workspace for phase4 (factorization)   (64bit words) =        67060276 (    511.63 MByte) (MAXIMUM)
             solver workspace available and used           (64bit words) =        67109492 (    512.00 MByte)


             start of matrix solution
             wall time =         122.00


             singularity ratio    1.1821E-04


             end of matrix solution
             wall time =         137.00


             maximum residual force  at node     22993 degree of freedom  2 is equal to    4.060E-11
             maximum reaction force  at node     56163 degree of freedom  1 is equal to    5.898E+02
             residual convergence ratio    6.885E-14

             maximum displacement  change   at node     13596 degree of freedom  2 is equal to    2.094E-01
             maximum displacement increment at node     34086 degree of freedom  2 is equal to    2.272E+00
             displacement convergence ratio   9.219E-02

             recycling increment due to body to body contact 

             increment will be recycled


             maximum connectivity in stiffness matrix is       207 at node     63833


             maximum half-bandwidth is     60010  between nodes      4232  and     64241

             number of profile entries excluding fill-in is          554760


             total workspace needed with in-core matrix storage =        23645497
               part of solver workspace is allocated separately


             load increments for each degree of freedom
             summed over the whole model

             from distributed loads
             dist. loads on deformed configuration - totals below for dist. loads
             increments for point loads
             0.000000E+00   0.000000E+00   0.000000E+00


             point loads
             0.000000E+00   0.000000E+00   0.000000E+00

             start of assembly     cycle number is     3
             wall time =         142.00


             solver workspace for phase1 (matrix input)    (64bit words) =          651209 (      4.97 MByte)
             Metis nested dissection ordering used
             solver workspace for phase2 (nodal ordering)  (64bit words) =         1466947 (     11.19 MByte)
             solver workspace for phase3 (symbolic factor) (64bit words) =         3331716 (     25.42 MByte)
             solver workspace for phase4 (factorization)   (64bit words) =         7976139 (     60.85 MByte) (MINIMUM)
             solver workspace for phase4 (factorization)   (64bit words) =        64912805 (    495.25 MByte) (MAXIMUM)
             solver workspace available and used           (64bit words) =        67109492 (    512.00 MByte)


             start of matrix solution
             wall time =         155.00


             singularity ratio    1.1048E-04


             end of matrix solution
             wall time =         168.00


             maximum residual force  at node     54221 degree of freedom  1 is equal to    3.478E-11
             maximum reaction force  at node     56163 degree of freedom  1 is equal to    5.928E+02
             residual convergence ratio    5.867E-14

             maximum displacement  change   at node     38340 degree of freedom  2 is equal to    7.504E-02
             maximum displacement increment at node     34644 degree of freedom  2 is equal to    2.238E+00
             displacement convergence ratio   3.353E-02


             total transient time = 8.33333E-02


   NT version
   Marc 2007r1, Build 42812, May 25, 2007
   output for increment       1. "          lcase1"


             total strain energy         is    8.08473E+01
               within which:
               elastic strain energy     is    8.08473E+01
             total ext-force work        is    1.50874E+02
               within which:
               work by appl. force/disp. is    7.50552E-02
               work by  contact forces   is    8.26751E+00
               work by frictional forces is    1.42532E+02
             total work by  springs      is    7.00271E+01


             memory usage:                       MByte       words  % of total

              within general memory:           
               element stiffness matrices:          31     8017932         2.5
               solver: first part                   59    15365830         4.8
               overallocation initial allocation     7     1809928         0.6
               other:                                1      263271         0.1
              allocated separately:
               incremental backup:                 186    48715631        15.4
               solver 8                            512   134218984        42.3
               nodal vectors:                       48    12506925         3.9
               defined sets:                         1      261038         0.1
               contact:                             31     8190430         2.6
               tyings:                               4      976502         0.3
               transformations:                      2      396270         0.1
               kinematic boundary conditions:        0        2860         0.0
               points, curves and surfaces:          0          54         0.0
               element storage:                    285    74602698        23.5
               material properties:                  0        3704         0.0
               executable and common blocks:        27     7000000         2.2
               miscellaneous                        18     4645421         1.5
               ---------------------------------------------------------------
               total:                             1209   316977478

               general memory allocated:            97    25456961
               general memory used:                 90    23647033

               peak memory usage:                 1235   323671126

             e n d   o f   i n c r e m e n t       1

             binary post data at increment       1.  subincrement    0.  on file 16
             wall time =         176.00


             s t a r t   o f   i n c r e m e n t       2


          space needed for incremental backup:    48716471


             maximum connectivity in stiffness matrix is       207 at node     63833


             maximum half-bandwidth is     60010  between nodes      4232  and     64241

             number of profile entries excluding fill-in is          554756


             total workspace needed with in-core matrix storage =        23645389
               part of solver workspace is allocated separately


             load increments for each degree of freedom
             summed over the whole model

             from distributed loads
             dist. loads on deformed configuration - totals below for dist. loads
             increments for point loads
             0.000000E+00   0.000000E+00   0.000000E+00


             point loads
             0.000000E+00   0.000000E+00   0.000000E+00

             start of assembly     cycle number is     0
             wall time =         179.00


             solver workspace for phase1 (matrix input)    (64bit words) =          651205 (      4.97 MByte)
             Metis nested dissection ordering used
             solver workspace for phase2 (nodal ordering)  (64bit words) =         1466914 (     11.19 MByte)
             solver workspace for phase3 (symbolic factor) (64bit words) =         3330191 (     25.41 MByte)
             solver workspace for phase4 (factorization)   (64bit words) =         7989998 (     60.96 MByte) (MINIMUM)
             solver workspace for phase4 (factorization)   (64bit words) =        65171339 (    497.22 MByte) (MAXIMUM)
             solver workspace available and used           (64bit words) =        67109492 (    512.00 MByte)


             start of matrix solution
             wall time =         191.00


             singularity ratio    1.1047E-04


             end of matrix solution
             wall time =         205.00


             maximum residual force  at node     63396 degree of freedom  1 is equal to    2.723E-10
             maximum reaction force  at node     56163 degree of freedom  1 is equal to    2.378E+03
             residual convergence ratio    1.145E-13

             maximum displacement  change   at node     34086 degree of freedom  2 is equal to    2.410E+00
             maximum displacement increment at node     34086 degree of freedom  2 is equal to    2.410E+00
             displacement convergence ratio   1.000E+00

             failure to converge to tolerance

             increment will be recycled


             maximum connectivity in stiffness matrix is       207 at node     63833


             maximum half-bandwidth is     60010  between nodes      4232  and     64241

             number of profile entries excluding fill-in is          555681


             total workspace needed with in-core matrix storage =        23670365
               part of solver workspace is allocated separately


             load increments for each degree of freedom
             summed over the whole model

             from distributed loads
             dist. loads on deformed configuration - totals below for dist. loads
             increments for point loads
             0.000000E+00   0.000000E+00   0.000000E+00


             point loads
             0.000000E+00   0.000000E+00   0.000000E+00

             start of assembly     cycle number is     1
             wall time =         212.00


             solver workspace for phase1 (matrix input)    (64bit words) =          652130 (      4.98 MByte)
             Metis nested dissection ordering used
             solver workspace for phase2 (nodal ordering)  (64bit words) =         1467614 (     11.20 MByte)
             solver workspace for phase3 (symbolic factor) (64bit words) =         3370879 (     25.72 MByte)
             solver workspace for phase4 (factorization)   (64bit words) =         8065377 (     61.53 MByte) (MINIMUM)
             solver workspace for phase4 (factorization)   (64bit words) =        68597792 (    523.36 MByte) (MAXIMUM)
             solver workspace available and used           (64bit words) =        72027681 (    549.53 MByte)


             start of matrix solution
             wall time =         238.00


             singularity ratio    1.1911E-04


             end of matrix solution
             wall time =         253.00


             maximum residual force  at node     18804 degree of freedom  2 is equal to    5.922E-11
             maximum reaction force  at node     56163 degree of freedom  1 is equal to    2.379E+03
             residual convergence ratio    2.490E-14

             maximum displacement  change   at node      3652 degree of freedom  1 is equal to    2.844E-01
             maximum displacement increment at node     33848 degree of freedom  2 is equal to    2.604E+00
             displacement convergence ratio   1.092E-01

             recycling increment due to body to body contact 

             increment will be recycled


             maximum connectivity in stiffness matrix is       207 at node     63833


             maximum half-bandwidth is     60010  between nodes      4232  and     64241

             number of profile entries excluding fill-in is          555564


             total workspace needed with in-core matrix storage =        23667205
               part of solver workspace is allocated separately


             load increments for each degree of freedom
             summed over the whole model

             from distributed loads
             dist. loads on deformed configuration - totals below for dist. loads
             increments for point loads
             0.000000E+00   0.000000E+00   0.000000E+00


             point loads
             0.000000E+00   0.000000E+00   0.000000E+00

             start of assembly     cycle number is     2
             wall time =         258.00


             solver workspace for phase1 (matrix input)    (64bit words) =          652013 (      4.97 MByte)
             Metis nested dissection ordering used
             solver workspace for phase2 (nodal ordering)  (64bit words) =         1467512 (     11.20 MByte)
             solver workspace for phase3 (symbolic factor) (64bit words) =         3352939 (     25.58 MByte)
             solver workspace for phase4 (factorization)   (64bit words) =         8028456 (     61.25 MByte) (MINIMUM)
             solver workspace for phase4 (factorization)   (64bit words) =        67154811 (    512.35 MByte) (MAXIMUM)
             solver workspace available and used           (64bit words) =        72027681 (    549.53 MByte)


             start of matrix solution
             wall time =         271.00


             singularity ratio    1.1899E-04


             end of matrix solution
             wall time =         285.00


             maximum residual force  at node     25042 degree of freedom  2 is equal to    4.652E-11
             maximum reaction force  at node     56163 degree of freedom  1 is equal to    2.385E+03
             residual convergence ratio    1.951E-14

             maximum displacement  change   at node     38340 degree of freedom  2 is equal to    1.451E-01
             maximum displacement increment at node     34086 degree of freedom  2 is equal to    2.538E+00
             displacement convergence ratio   5.719E-02

             recycling increment due to separation 


             maximum connectivity in stiffness matrix is       207 at node     63833


             maximum half-bandwidth is     60010  between nodes      4232  and     64241

             number of profile entries excluding fill-in is          555539


             total workspace needed with in-core matrix storage =        23666531
               part of solver workspace is allocated separately


             load increments for each degree of freedom
             summed over the whole model

             from distributed loads
             dist. loads on deformed configuration - totals below for dist. loads
             increments for point loads
             0.000000E+00   0.000000E+00   0.000000E+00


             point loads
             0.000000E+00   0.000000E+00   0.000000E+00

             start of assembly     cycle number is     1
             wall time =         291.00


             solver workspace for phase1 (matrix input)    (64bit words) =          651988 (      4.97 MByte)
             Metis nested dissection ordering used
             solver workspace for phase2 (nodal ordering)  (64bit words) =         1467493 (     11.20 MByte)
             solver workspace for phase3 (symbolic factor) (64bit words) =         3363824 (     25.66 MByte)
             solver workspace for phase4 (factorization)   (64bit words) =         8100992 (     61.81 MByte) (MINIMUM)
             solver workspace for phase4 (factorization)   (64bit words) =        69380115 (    529.33 MByte) (MAXIMUM)
             solver workspace available and used           (64bit words) =        72027681 (    549.53 MByte)


             start of matrix solution
             wall time =         303.00


             singularity ratio    1.1900E-04


             end of matrix solution
             wall time =         319.00


             maximum residual force  at node     18370 degree of freedom  2 is equal to    4.113E-11
             maximum reaction force  at node     56163 degree of freedom  1 is equal to    2.382E+03
             residual convergence ratio    1.727E-14

             maximum displacement  change   at node     15687 degree of freedom  1 is equal to    2.687E-01
             maximum displacement increment at node     34086 degree of freedom  2 is equal to    2.539E+00
             displacement convergence ratio   1.058E-01


             total transient time = 1.66667E-01


   NT version
   Marc 2007r1, Build 42812, May 25, 2007
   output for increment       2. "          lcase1"


             total strain energy         is    1.13792E+03
               within which:
               elastic strain energy     is    1.13792E+03
             total ext-force work        is    1.41810E+03
               within which:
               work by appl. force/disp. is    2.46854E-02
               work by  contact forces   is    5.89082E+01
               work by frictional forces is    1.35916E+03
             total work by  springs      is    2.80172E+02


             memory usage:                       MByte       words  % of total

              within general memory:           
               element stiffness matrices:          31     8017932         2.5
               solver: first part                   59    15389158         4.7
               overallocation initial allocation     7     1786600         0.5
               other:                                1      263271         0.1
              allocated separately:
               incremental backup:                 186    48716471        14.9
               solver 8                            550   144055362        44.1
               nodal vectors:                       48    12506925         3.8
               defined sets:                         1      261038         0.1
               contact:                             31     8190430         2.5
               tyings:                               4      979742         0.3
               transformations:                      2      396270         0.1
               kinematic boundary conditions:        0        2860         0.0
               points, curves and surfaces:          0          54         0.0
               element storage:                    285    74602698        22.8
               material properties:                  0        3704         0.0
               executable and common blocks:        27     7000000         2.1
               miscellaneous                        18     4645310         1.4
               ---------------------------------------------------------------
               total:                             1247   326817825

               general memory allocated:            97    25456961
               general memory used:                 90    23670361

               peak memory usage:                 1395   365693949

             e n d   o f   i n c r e m e n t       2

             binary post data at increment       2.  subincrement    0.  on file 16
             wall time =         327.00


             s t a r t   o f   i n c r e m e n t       3


          space needed for incremental backup:    48717011


             maximum connectivity in stiffness matrix is       207 at node     63833


             maximum half-bandwidth is     60010  between nodes      4232  and     64241

             number of profile entries excluding fill-in is          555545


             total workspace needed with in-core matrix storage =        23666693
               part of solver workspace is allocated separately


             load increments for each degree of freedom
             summed over the whole model

             from distributed loads
             dist. loads on deformed configuration - totals below for dist. loads
             increments for point loads
             0.000000E+00   0.000000E+00   0.000000E+00


             point loads
             0.000000E+00   0.000000E+00   0.000000E+00

             start of assembly     cycle number is     0
             wall time =         330.00


             solver workspace for phase1 (matrix input)    (64bit words) =          651994 (      4.97 MByte)
             Metis nested dissection ordering used
             solver workspace for phase2 (nodal ordering)  (64bit words) =         1467440 (     11.20 MByte)
             solver workspace for phase3 (symbolic factor) (64bit words) =         3333426 (     25.43 MByte)
             solver workspace for phase4 (factorization)   (64bit words) =         8007049 (     61.09 MByte) (MINIMUM)
             solver workspace for phase4 (factorization)   (64bit words) =        66291468 (    505.76 MByte) (MAXIMUM)
             solver workspace available and used           (64bit words) =        72027681 (    549.53 MByte)


             start of matrix solution
             wall time =         342.00


             singularity ratio    1.1900E-04


             end of matrix solution
             wall time =         356.00


             maximum residual force  at node     18329 degree of freedom  2 is equal to    2.945E-10
             maximum reaction force  at node     56163 degree of freedom  1 is equal to    5.358E+03
             residual convergence ratio    5.496E-14

             maximum displacement  change   at node     34086 degree of freedom  2 is equal to    2.624E+00
             maximum displacement increment at node     34086 degree of freedom  2 is equal to    2.624E+00
             displacement convergence ratio   1.000E+00

             failure to converge to tolerance

             increment will be recycled


             maximum connectivity in stiffness matrix is       207 at node     63833


             maximum half-bandwidth is     60010  between nodes      4232  and     64241

             number of profile entries excluding fill-in is          555731


             total workspace needed with in-core matrix storage =        23671715
               part of solver workspace is allocated separately


             load increments for each degree of freedom
             summed over the whole model

             from distributed loads
             dist. loads on deformed configuration - totals below for dist. loads
             increments for point loads
             0.000000E+00   0.000000E+00   0.000000E+00


             point loads
             0.000000E+00   0.000000E+00   0.000000E+00

             start of assembly     cycle number is     1
             wall time =         363.00


             solver workspace for phase1 (matrix input)    (64bit words) =          652180 (      4.98 MByte)
             Metis nested dissection ordering used
             solver workspace for phase2 (nodal ordering)  (64bit words) =         1467543 (     11.20 MByte)
             solver workspace for phase3 (symbolic factor) (64bit words) =         3350467 (     25.56 MByte)
             solver workspace for phase4 (factorization)   (64bit words) =         8056267 (     61.46 MByte) (MINIMUM)
             solver workspace for phase4 (factorization)   (64bit words) =        66398084 (    506.58 MByte) (MAXIMUM)
             solver workspace available and used           (64bit words) =        72027681 (    549.53 MByte)


             start of matrix solution
             wall time =         376.00


             singularity ratio    1.1911E-04


             end of matrix solution
             wall time =         390.00


             maximum residual force  at node     22591 degree of freedom  2 is equal to    7.076E-11
             maximum reaction force  at node     56163 degree of freedom  1 is equal to    5.358E+03
             residual convergence ratio    1.321E-14

             maximum displacement  change   at node     51565 degree of freedom  1 is equal to    4.000E-01
             maximum displacement increment at node     33848 degree of freedom  2 is equal to    2.871E+00
             displacement convergence ratio   1.393E-01

             recycling increment due to body to body contact 

             increment will be recycled


             maximum connectivity in stiffness matrix is       207 at node     63833


             maximum half-bandwidth is     60010  between nodes      4232  and     64241

             number of profile entries excluding fill-in is          555688


             total workspace needed with in-core matrix storage =        23670553
               part of solver workspace is allocated separately


             load increments for each degree of freedom
             summed over the whole model

             from distributed loads
             dist. loads on deformed configuration - totals below for dist. loads
             increments for point loads
             0.000000E+00   0.000000E+00   0.000000E+00


             point loads
             0.000000E+00   0.000000E+00   0.000000E+00

             start of assembly     cycle number is     2
             wall time =         396.00


             solver workspace for phase1 (matrix input)    (64bit words) =          652137 (      4.98 MByte)
             Metis nested dissection ordering used
             solver workspace for phase2 (nodal ordering)  (64bit words) =         1467506 (     11.20 MByte)
             solver workspace for phase3 (symbolic factor) (64bit words) =         3340318 (     25.48 MByte)
             solver workspace for phase4 (factorization)   (64bit words) =         8016668 (     61.16 MByte) (MINIMUM)
             solver workspace for phase4 (factorization)   (64bit words) =        65957705 (    503.22 MByte) (MAXIMUM)
             solver workspace available and used           (64bit words) =        72027681 (    549.53 MByte)


             start of matrix solution
             wall time =         408.00


             singularity ratio    1.1907E-04


             end of matrix solution
             wall time =         422.00


             maximum residual force  at node     21829 degree of freedom  2 is equal to    3.673E-11
             maximum reaction force  at node     56163 degree of freedom  1 is equal to    5.365E+03
             residual convergence ratio    6.847E-15

             maximum displacement  change   at node     38251 degree of freedom  2 is equal to    1.761E-01
             maximum displacement increment at node     33848 degree of freedom  2 is equal to    2.791E+00
             displacement convergence ratio   6.308E-02


             total transient time = 2.50000E-01


   NT version
   Marc 2007r1, Build 42812, May 25, 2007
   output for increment       3. "          lcase1"


             total strain energy         is    5.63775E+03
               within which:
               elastic strain energy     is    5.63775E+03
             total ext-force work        is    6.26603E+03
               within which:
               work by appl. force/disp. is    1.35189E-01
               work by  contact forces   is    2.85585E+02
               work by frictional forces is    5.98031E+03
             total work by  springs      is    6.28276E+02


             memory usage:                       MByte       words  % of total

              within general memory:           
               element stiffness matrices:          31     8017932         2.5
               solver: first part                   59    15390508         4.7
               overallocation initial allocation     7     1785250         0.5
               other:                                1      263271         0.1
              allocated separately:
               incremental backup:                 186    48717011        14.9
               solver 8                            550   144055362        44.1
               nodal vectors:                       48    12506925         3.8
               defined sets:                         1      261038         0.1
               contact:                             31     8190430         2.5
               tyings:                               4      980552         0.3
               transformations:                      2      396270         0.1
               kinematic boundary conditions:        0        2860         0.0
               points, curves and surfaces:          0          54         0.0
               element storage:                    285    74602698        22.8
               material properties:                  0        3704         0.0
               executable and common blocks:        27     7000000         2.1
               miscellaneous                        18     4645262         1.4
               ---------------------------------------------------------------
               total:                             1247   326819127

               general memory allocated:            97    25456961
               general memory used:                 90    23671711

               peak memory usage:                 1433   375534836

             e n d   o f   i n c r e m e n t       3

             binary post data at increment       3.  subincrement    0.  on file 16
             wall time =         431.00


             s t a r t   o f   i n c r e m e n t       4


          space needed for incremental backup:    48717146


             maximum connectivity in stiffness matrix is       207 at node     63833


             maximum half-bandwidth is     60010  between nodes      4232  and     64241

             number of profile entries excluding fill-in is          555701


             total workspace needed with in-core matrix storage =        23670905
               part of solver workspace is allocated separately


             load increments for each degree of freedom
             summed over the whole model

             from distributed loads
             dist. loads on deformed configuration - totals below for dist. loads
             increments for point loads
             0.000000E+00   0.000000E+00   0.000000E+00


             point loads
             0.000000E+00   0.000000E+00   0.000000E+00

             start of assembly     cycle number is     0
             wall time =         433.00


             solver workspace for phase1 (matrix input)    (64bit words) =          652150 (      4.98 MByte)
             Metis nested dissection ordering used
             solver workspace for phase2 (nodal ordering)  (64bit words) =         1467372 (     11.20 MByte)
             solver workspace for phase3 (symbolic factor) (64bit words) =         3360210 (     25.64 MByte)
             solver workspace for phase4 (factorization)   (64bit words) =         8024803 (     61.22 MByte) (MINIMUM)
             solver workspace for phase4 (factorization)   (64bit words) =        66456406 (    507.02 MByte) (MAXIMUM)
             solver workspace available and used           (64bit words) =        72027681 (    549.53 MByte)


             start of matrix solution
             wall time =         445.00


             singularity ratio    1.1124E-04


             end of matrix solution
             wall time =         460.00


             ddu multiplied with    9.55223E-01 due to large value of    2.86378E+00


             maximum residual force  at node     25868 degree of freedom  2 is equal to    2.922E-10
             maximum reaction force  at node     56163 degree of freedom  1 is equal to    9.318E+03
             residual convergence ratio    3.136E-14

             maximum displacement  change   at node     33848 degree of freedom  2 is equal to    2.736E+00
             maximum displacement increment at node     33848 degree of freedom  2 is equal to    2.736E+00
             displacement convergence ratio   1.000E+00

             failure to converge to tolerance

             iterative penetration checking has reached   0.955223 of total increment

             increment will be recycled


             maximum connectivity in stiffness matrix is       207 at node     63833


             maximum half-bandwidth is     60010  between nodes      4232  and     64241

             number of profile entries excluding fill-in is          555757


             total workspace needed with in-core matrix storage =        23672417
               part of solver workspace is allocated separately


             load increments for each degree of freedom
             summed over the whole model

             from distributed loads
             dist. loads on deformed configuration - totals below for dist. loads
             increments for point loads
             0.000000E+00   0.000000E+00   0.000000E+00


             point loads
             0.000000E+00   0.000000E+00   0.000000E+00

             start of assembly     cycle number is     1
             wall time =         467.00


             solver workspace for phase1 (matrix input)    (64bit words) =          652206 (      4.98 MByte)
             Metis nested dissection ordering used
             solver workspace for phase2 (nodal ordering)  (64bit words) =         1467429 (     11.20 MByte)
             solver workspace for phase3 (symbolic factor) (64bit words) =         3373389 (     25.74 MByte)
             solver workspace for phase4 (factorization)   (64bit words) =         8011638 (     61.12 MByte) (MINIMUM)
             solver workspace for phase4 (factorization)   (64bit words) =        65117035 (    496.80 MByte) (MAXIMUM)
             solver workspace available and used           (64bit words) =        72027681 (    549.53 MByte)


             start of matrix solution
             wall time =         479.00


             singularity ratio    1.3540E-04


             end of matrix solution
             wall time =         493.00


             maximum residual force  at node     18038 degree of freedom  2 is equal to    8.021E-11
             maximum reaction force  at node     56163 degree of freedom  1 is equal to    9.499E+03
             residual convergence ratio    8.444E-15

             maximum displacement  change   at node     36345 degree of freedom  2 is equal to    4.054E-01
             maximum displacement increment at node     34090 degree of freedom  2 is equal to    3.130E+00
             displacement convergence ratio   1.295E-01

             recycling increment due to body to body contact 

             increment will be recycled


             maximum connectivity in stiffness matrix is       207 at node     63833


             maximum half-bandwidth is     60010  between nodes      4232  and     64241

             number of profile entries excluding fill-in is          555683


             total workspace needed with in-core matrix storage =        23670419
               part of solver workspace is allocated separately


             load increments for each degree of freedom
             summed over the whole model

             from distributed loads
             dist. loads on deformed configuration - totals below for dist. loads
             increments for point loads
             0.000000E+00   0.000000E+00   0.000000E+00


             point loads
             0.000000E+00   0.000000E+00   0.000000E+00

             start of assembly     cycle number is     2
             wall time =         498.00


             solver workspace for phase1 (matrix input)    (64bit words) =          652132 (      4.98 MByte)
             Metis nested dissection ordering used
             solver workspace for phase2 (nodal ordering)  (64bit words) =         1467360 (     11.20 MByte)
             solver workspace for phase3 (symbolic factor) (64bit words) =         3338016 (     25.47 MByte)
             solver workspace for phase4 (factorization)   (64bit words) =         7975530 (     60.85 MByte) (MINIMUM)
             solver workspace for phase4 (factorization)   (64bit words) =        63764346 (    486.48 MByte) (MAXIMUM)
             solver workspace available and used           (64bit words) =        72027681 (    549.53 MByte)


             start of matrix solution
             wall time =         511.00


             singularity ratio    1.1900E-04


             end of matrix solution
             wall time =         524.00


             maximum residual force  at node     25042 degree of freedom  2 is equal to    4.267E-11
             maximum reaction force  at node     56163 degree of freedom  1 is equal to    9.504E+03
             residual convergence ratio    4.489E-15

             maximum displacement  change   at node     38340 degree of freedom  2 is equal to    1.285E-01
             maximum displacement increment at node     33848 degree of freedom  2 is equal to    3.070E+00
             displacement convergence ratio   4.185E-02


             total transient time = 3.33333E-01


   NT version
   Marc 2007r1, Build 42812, May 25, 2007
   output for increment       4. "          lcase1"


             total strain energy         is    1.75042E+04
               within which:
               elastic strain energy     is    1.75042E+04
             total ext-force work        is    1.86185E+04
               within which:
               work by appl. force/disp. is    6.22613E-01
               work by  contact forces   is    8.20088E+02
               work by frictional forces is    1.77978E+04
             total work by  springs      is    1.11438E+03


             memory usage:                       MByte       words  % of total

              within general memory:           
               element stiffness matrices:          31     8017932         2.5
               solver: first part                   59    15391210         4.7
               overallocation initial allocation     7     1784548         0.5
               other:                                1      263271         0.1
              allocated separately:
               incremental backup:                 186    48717146        14.9
               solver 8                            550   144055362        44.1
               nodal vectors:                       48    12506925         3.8
               defined sets:                         1      261038         0.1
               contact:                             31     8190430         2.5
               tyings:                               4      981182         0.3
               transformations:                      2      396270         0.1
               kinematic boundary conditions:        0        2860         0.0
               points, curves and surfaces:          0          54         0.0
               element storage:                    285    74602698        22.8
               material properties:                  0        3704         0.0
               executable and common blocks:        27     7000000         2.1
               miscellaneous                        18     4645211         1.4
               ---------------------------------------------------------------
               total:                             1247   326819841

               general memory allocated:            97    25456961
               general memory used:                 90    23672413

               peak memory usage:                 1433   375536273

             e n d   o f   i n c r e m e n t       4

             binary post data at increment       4.  subincrement    0.  on file 16
             wall time =         532.00


             s t a r t   o f   i n c r e m e n t       5


          space needed for incremental backup:    48717251


             maximum connectivity in stiffness matrix is       207 at node     63833


             maximum half-bandwidth is     60010  between nodes      4232  and     64241

             number of profile entries excluding fill-in is          555693


             total workspace needed with in-core matrix storage =        23670689
               part of solver workspace is allocated separately


             load increments for each degree of freedom
             summed over the whole model

             from distributed loads
             dist. loads on deformed configuration - totals below for dist. loads
             increments for point loads
             0.000000E+00   0.000000E+00   0.000000E+00


             point loads
             0.000000E+00   0.000000E+00   0.000000E+00

             start of assembly     cycle number is     0
             wall time =         534.00


             solver workspace for phase1 (matrix input)    (64bit words) =          652142 (      4.98 MByte)
             Metis nested dissection ordering used
             solver workspace for phase2 (nodal ordering)  (64bit words) =         1467311 (     11.19 MByte)
             solver workspace for phase3 (symbolic factor) (64bit words) =         3321585 (     25.34 MByte)
             solver workspace for phase4 (factorization)   (64bit words) =         7996915 (     61.01 MByte) (MINIMUM)
             solver workspace for phase4 (factorization)   (64bit words) =        64773164 (    494.18 MByte) (MAXIMUM)
             solver workspace available and used           (64bit words) =        72027681 (    549.53 MByte)


             start of matrix solution
             wall time =         547.00


             singularity ratio    1.1896E-04


             end of matrix solution
             wall time =         560.00


             ddu multiplied with    9.28270E-01 due to large value of    2.96802E+00


             maximum residual force  at node     17002 degree of freedom  2 is equal to    1.404E-03
             maximum reaction force  at node     56163 degree of freedom  1 is equal to    1.440E+04
             residual convergence ratio    9.750E-08

             maximum displacement  change   at node     33848 degree of freedom  2 is equal to    2.755E+00
             maximum displacement increment at node     33848 degree of freedom  2 is equal to    2.755E+00
             displacement convergence ratio   1.000E+00

             failure to converge to tolerance

             iterative penetration checking has reached   0.928270 of total increment

             increment will be recycled


             maximum connectivity in stiffness matrix is       207 at node     63833


             maximum half-bandwidth is     60010  between nodes      4232  and     64241

             number of profile entries excluding fill-in is          555720


             total workspace needed with in-core matrix storage =        23671417
               part of solver workspace is allocated separately


             load increments for each degree of freedom
             summed over the whole model

             from distributed loads
             dist. loads on deformed configuration - totals below for dist. loads
             increments for point loads
             0.000000E+00   0.000000E+00   0.000000E+00


             point loads
             0.000000E+00   0.000000E+00   0.000000E+00

             start of assembly     cycle number is     1
             wall time =         567.00


             solver workspace for phase1 (matrix input)    (64bit words) =          652169 (      4.98 MByte)
             Metis nested dissection ordering used
             solver workspace for phase2 (nodal ordering)  (64bit words) =         1467310 (     11.19 MByte)
             solver workspace for phase3 (symbolic factor) (64bit words) =         3342937 (     25.50 MByte)
             solver workspace for phase4 (factorization)   (64bit words) =         8001298 (     61.05 MByte) (MINIMUM)
             solver workspace for phase4 (factorization)   (64bit words) =        65382337 (    498.83 MByte) (MAXIMUM)
             solver workspace available and used           (64bit words) =        72027681 (    549.53 MByte)


             start of matrix solution
             wall time =         579.00


             singularity ratio    1.1893E-04


             end of matrix solution
             wall time =         593.00


             maximum residual force  at node     17872 degree of freedom  2 is equal to    5.785E-11
             maximum reaction force  at node     56163 degree of freedom  1 is equal to    1.477E+04
             residual convergence ratio    3.917E-15

             maximum displacement  change   at node     36345 degree of freedom  2 is equal to    2.662E-01
             maximum displacement increment at node     33848 degree of freedom  2 is equal to    3.015E+00
             displacement convergence ratio   8.829E-02

             recycling increment due to body to body contact 

             increment will be recycled


             maximum connectivity in stiffness matrix is       207 at node     63833


             maximum half-bandwidth is     60010  between nodes      4232  and     64241

             number of profile entries excluding fill-in is          555602


             total workspace needed with in-core matrix storage =        23668231
               part of solver workspace is allocated separately


             load increments for each degree of freedom
             summed over the whole model

             from distributed loads
             dist. loads on deformed configuration - totals below for dist. loads
             increments for point loads
             0.000000E+00   0.000000E+00   0.000000E+00


             point loads
             0.000000E+00   0.000000E+00   0.000000E+00

             start of assembly     cycle number is     2
             wall time =         598.00


             solver workspace for phase1 (matrix input)    (64bit words) =          652051 (      4.97 MByte)
             Metis nested dissection ordering used
             solver workspace for phase2 (nodal ordering)  (64bit words) =         1467194 (     11.19 MByte)
             solver workspace for phase3 (symbolic factor) (64bit words) =         3341713 (     25.50 MByte)
             solver workspace for phase4 (factorization)   (64bit words) =         8013019 (     61.13 MByte) (MINIMUM)
             solver workspace for phase4 (factorization)   (64bit words) =        64604552 (    492.89 MByte) (MAXIMUM)
             solver workspace available and used           (64bit words) =        72027681 (    549.53 MByte)


             start of matrix solution
             wall time =         610.00


             singularity ratio    1.1151E-04


             end of matrix solution
             wall time =         624.00


             maximum residual force  at node     28273 degree of freedom  2 is equal to    4.211E-11
             maximum reaction force  at node     56163 degree of freedom  1 is equal to    1.477E+04
             residual convergence ratio    2.851E-15

             maximum displacement  change   at node     16331 degree of freedom  2 is equal to    6.835E-02
             maximum displacement increment at node     33848 degree of freedom  2 is equal to    3.000E+00
             displacement convergence ratio   2.279E-02


             total transient time = 4.16667E-01


   NT version
   Marc 2007r1, Build 42812, May 25, 2007
   output for increment       5. "          lcase1"


             total strain energy         is    4.23587E+04
               within which:
               elastic strain energy     is    4.23587E+04
             total ext-force work        is    4.40745E+04
               within which:
               work by appl. force/disp. is    8.51319E-01
               work by  contact forces   is    2.20145E+03
               work by frictional forces is    4.18722E+04
             total work by  springs      is    1.71585E+03


             memory usage:                       MByte       words  % of total

              within general memory:           
               element stiffness matrices:          31     8017932         2.5
               solver: first part                   59    15391210         4.7
               overallocation initial allocation     7     1784548         0.5
               other:                                1      263271         0.1
              allocated separately:
               incremental backup:                 186    48717251        14.9
               solver 8                            550   144055362        44.1
               nodal vectors:                       48    12506925         3.8
               defined sets:                         1      261038         0.1
               contact:                             31     8190430         2.5
               tyings:                               4      982082         0.3
               transformations:                      2      396270         0.1
               kinematic boundary conditions:        0        2860         0.0
               points, curves and surfaces:          0          54         0.0
               element storage:                    285    74602698        22.8
               material properties:                  0        3704         0.0
               executable and common blocks:        27     7000000         2.1
               miscellaneous                        18     4645169         1.4
               ---------------------------------------------------------------
               total:                             1247   326820804

               general memory allocated:            97    25456961
               general memory used:                 90    23672413

               peak memory usage:                 1433   375537092

             e n d   o f   i n c r e m e n t       5

             binary post data at increment       5.  subincrement    0.  on file 16
             wall time =         632.00


             s t a r t   o f   i n c r e m e n t       6


          space needed for incremental backup:    48717437


             maximum connectivity in stiffness matrix is       207 at node     63833


             maximum half-bandwidth is     60010  between nodes      4232  and     64241

             number of profile entries excluding fill-in is          555636


             total workspace needed with in-core matrix storage =        23669149
               part of solver workspace is allocated separately


             load increments for each degree of freedom
             summed over the whole model

             from distributed loads
             dist. loads on deformed configuration - totals below for dist. loads
             increments for point loads
             0.000000E+00   0.000000E+00   0.000000E+00


             point loads
             0.000000E+00   0.000000E+00   0.000000E+00

             start of assembly     cycle number is     0
             wall time =         635.00


             solver workspace for phase1 (matrix input)    (64bit words) =          652085 (      4.98 MByte)
             Metis nested dissection ordering used
             solver workspace for phase2 (nodal ordering)  (64bit words) =         1467226 (     11.19 MByte)
             solver workspace for phase3 (symbolic factor) (64bit words) =         3354084 (     25.59 MByte)
             solver workspace for phase4 (factorization)   (64bit words) =         7988817 (     60.95 MByte) (MINIMUM)
             solver workspace for phase4 (factorization)   (64bit words) =        64787901 (    494.29 MByte) (MAXIMUM)
             solver workspace available and used           (64bit words) =        72027681 (    549.53 MByte)


             start of matrix solution
             wall time =         647.00


             singularity ratio    1.1155E-04


             end of matrix solution
             wall time =         661.00


             ddu multiplied with    9.16164E-01 due to large value of    3.03414E+00


             maximum residual force  at node     16990 degree of freedom  2 is equal to    2.189E-03
             maximum reaction force  at node     56163 degree of freedom  1 is equal to    2.060E+04
             residual convergence ratio    1.063E-07

             maximum displacement  change   at node     34086 degree of freedom  2 is equal to    2.780E+00
             maximum displacement increment at node     34086 degree of freedom  2 is equal to    2.780E+00
             displacement convergence ratio   1.000E+00

             failure to converge to tolerance

             iterative penetration checking has reached   0.916164 of total increment

             increment will be recycled


             maximum connectivity in stiffness matrix is       207 at node     63833


             maximum half-bandwidth is     60010  between nodes      4232  and     64241

             number of profile entries excluding fill-in is          555620


             total workspace needed with in-core matrix storage =        23668717
               part of solver workspace is allocated separately


             load increments for each degree of freedom
             summed over the whole model

             from distributed loads
             dist. loads on deformed configuration - totals below for dist. loads
             increments for point loads
             0.000000E+00   0.000000E+00   0.000000E+00


             point loads
             0.000000E+00   0.000000E+00   0.000000E+00

             start of assembly     cycle number is     1
             wall time =         668.00


             solver workspace for phase1 (matrix input)    (64bit words) =          652069 (      4.97 MByte)
             Metis nested dissection ordering used
             solver workspace for phase2 (nodal ordering)  (64bit words) =         1467221 (     11.19 MByte)
             solver workspace for phase3 (symbolic factor) (64bit words) =         3342491 (     25.50 MByte)
             solver workspace for phase4 (factorization)   (64bit words) =         8035705 (     61.31 MByte) (MINIMUM)
             solver workspace for phase4 (factorization)   (64bit words) =        65957396 (    503.21 MByte) (MAXIMUM)
             solver workspace available and used           (64bit words) =        72027681 (    549.53 MByte)


             start of matrix solution
             wall time =         680.00


             singularity ratio    1.1901E-04


             end of matrix solution
             wall time =         694.00


             maximum residual force  at node     19907 degree of freedom  2 is equal to    1.127E-10
             maximum reaction force  at node     56163 degree of freedom  1 is equal to    2.107E+04
             residual convergence ratio    5.349E-15

             maximum displacement  change   at node     38388 degree of freedom  2 is equal to    5.697E-01
             maximum displacement increment at node     34090 degree of freedom  2 is equal to    3.336E+00
             displacement convergence ratio   1.708E-01

             failure to converge to tolerance

             increment will be recycled


             maximum connectivity in stiffness matrix is       207 at node     63833


             maximum half-bandwidth is     60010  between nodes      4232  and     64241

             number of profile entries excluding fill-in is          555490


             total workspace needed with in-core matrix storage =        23665207
               part of solver workspace is allocated separately


             load increments for each degree of freedom
             summed over the whole model

             from distributed loads
             dist. loads on deformed configuration - totals below for dist. loads
             increments for point loads
             0.000000E+00   0.000000E+00   0.000000E+00


             point loads
             0.000000E+00   0.000000E+00   0.000000E+00

             start of assembly     cycle number is     2
             wall time =         702.00


             solver workspace for phase1 (matrix input)    (64bit words) =          651939 (      4.97 MByte)
             Metis nested dissection ordering used
             solver workspace for phase2 (nodal ordering)  (64bit words) =         1467066 (     11.19 MByte)
             solver workspace for phase3 (symbolic factor) (64bit words) =         3353830 (     25.59 MByte)
             solver workspace for phase4 (factorization)   (64bit words) =         8032864 (     61.29 MByte) (MINIMUM)
             solver workspace for phase4 (factorization)   (64bit words) =        66011592 (    503.63 MByte) (MAXIMUM)
             solver workspace available and used           (64bit words) =        72027681 (    549.53 MByte)


             start of matrix solution
             wall time =         714.00


             singularity ratio    1.3937E-03


             end of matrix solution
             wall time =         728.00


             maximum residual force  at node     27834 degree of freedom  2 is equal to    5.577E-11
             maximum reaction force  at node     56163 degree of freedom  1 is equal to    2.107E+04
             residual convergence ratio    2.647E-15

             maximum displacement  change   at node      1357 degree of freedom  1 is equal to    1.798E-01
             maximum displacement increment at node     33848 degree of freedom  2 is equal to    3.279E+00
             displacement convergence ratio   5.483E-02

             recycling increment due to body to body contact 

             increment will be recycled


             maximum connectivity in stiffness matrix is       207 at node     63833


             maximum half-bandwidth is     60010  between nodes      4232  and     64241

             number of profile entries excluding fill-in is          555555


             total workspace needed with in-core matrix storage =        23666963
               part of solver workspace is allocated separately


             load increments for each degree of freedom
             summed over the whole model

             from distributed loads
             dist. loads on deformed configuration - totals below for dist. loads
             increments for point loads
             0.000000E+00   0.000000E+00   0.000000E+00


             point loads
             0.000000E+00   0.000000E+00   0.000000E+00

             start of assembly     cycle number is     3
             wall time =         735.00


             solver workspace for phase1 (matrix input)    (64bit words) =          652004 (      4.97 MByte)
             Metis nested dissection ordering used
             solver workspace for phase2 (nodal ordering)  (64bit words) =         1467121 (     11.19 MByte)
             solver workspace for phase3 (symbolic factor) (64bit words) =         3327353 (     25.39 MByte)
             solver workspace for phase4 (factorization)   (64bit words) =         7999596 (     61.03 MByte) (MINIMUM)
             solver workspace for phase4 (factorization)   (64bit words) =        65020720 (    496.07 MByte) (MAXIMUM)
             solver workspace available and used           (64bit words) =        72027681 (    549.53 MByte)


             start of matrix solution
             wall time =         748.00


             singularity ratio    1.1914E-04


             end of matrix solution
             wall time =         761.00


             maximum residual force  at node     24114 degree of freedom  2 is equal to    5.466E-11
             maximum reaction force  at node     56163 degree of freedom  1 is equal to    2.107E+04
             residual convergence ratio    2.594E-15

             maximum displacement  change   at node      1356 degree of freedom  2 is equal to    1.055E-01
             maximum displacement increment at node     33848 degree of freedom  2 is equal to    3.337E+00
             displacement convergence ratio   3.161E-02

             recycling increment due to body to body contact 

             increment will be recycled


             maximum connectivity in stiffness matrix is       207 at node     63833


             maximum half-bandwidth is     60010  between nodes      4232  and     64241

             number of profile entries excluding fill-in is          555522


             total workspace needed with in-core matrix storage =        23666071
               part of solver workspace is allocated separately


             load increments for each degree of freedom
             summed over the whole model

             from distributed loads
             dist. loads on deformed configuration - totals below for dist. loads
             increments for point loads
             0.000000E+00   0.000000E+00   0.000000E+00


             point loads
             0.000000E+00   0.000000E+00   0.000000E+00

             start of assembly     cycle number is     4
             wall time =         767.00


             solver workspace for phase1 (matrix input)    (64bit words) =          651971 (      4.97 MByte)
             Metis nested dissection ordering used
             solver workspace for phase2 (nodal ordering)  (64bit words) =         1467092 (     11.19 MByte)
             solver workspace for phase3 (symbolic factor) (64bit words) =         3376226 (     25.76 MByte)
             solver workspace for phase4 (factorization)   (64bit words) =         8034815 (     61.30 MByte) (MINIMUM)
             solver workspace for phase4 (factorization)   (64bit words) =        65739091 (    501.55 MByte) (MAXIMUM)
             solver workspace available and used           (64bit words) =        72027681 (    549.53 MByte)


             start of matrix solution
             wall time =         779.00


             singularity ratio    1.1918E-04


             end of matrix solution
             wall time =         794.00


             maximum residual force  at node     20622 degree of freedom  2 is equal to    4.154E-11
             maximum reaction force  at node     56163 degree of freedom  1 is equal to    2.107E+04
             residual convergence ratio    1.971E-15

             maximum displacement  change   at node      2358 degree of freedom  1 is equal to    6.794E-02
             maximum displacement increment at node     33848 degree of freedom  2 is equal to    3.325E+00
             displacement convergence ratio   2.043E-02


             total transient time = 5.00000E-01


   NT version
   Marc 2007r1, Build 42812, May 25, 2007
   output for increment       6. "          lcase1"


             total strain energy         is    8.58349E+04
               within which:
               elastic strain energy     is    8.58349E+04
             total ext-force work        is    8.82631E+04
               within which:
               work by appl. force/disp. is    7.75772E-01
               work by  contact forces   is    3.85989E+03
               work by frictional forces is    8.44024E+04
             total work by  springs      is    2.42818E+03


             memory usage:                       MByte       words  % of total

              within general memory:           
               element stiffness matrices:          31     8017932         2.5
               solver: first part                   59    15391210         4.7
               overallocation initial allocation     7     1784548         0.5
               other:                                1      263271         0.1
              allocated separately:
               incremental backup:                 186    48717437        14.9
               solver 8                            550   144055362        44.1
               nodal vectors:                       48    12506925         3.8
               defined sets:                         1      261038         0.1
               contact:                             31     8190430         2.5
               tyings:                               4      982892         0.3
               transformations:                      2      396270         0.1
               kinematic boundary conditions:        0        2860         0.0
               points, curves and surfaces:          0          54         0.0
               element storage:                    285    74602698        22.8
               material properties:                  0        3704         0.0
               executable and common blocks:        27     7000000         2.1
               miscellaneous                        18     4645136         1.4
               ---------------------------------------------------------------
               total:                             1247   326821767

               general memory allocated:            97    25456961
               general memory used:                 90    23672413

               peak memory usage:                 1433   375538241

             e n d   o f   i n c r e m e n t       6

             binary post data at increment       6.  subincrement    0.  on file 16
             wall time =         802.00


             s t a r t   o f   i n c r e m e n t       7


          space needed for incremental backup:    48717572


             maximum connectivity in stiffness matrix is       207 at node     63833


             maximum half-bandwidth is     60010  between nodes      4232  and     64241

             number of profile entries excluding fill-in is          555597


             total workspace needed with in-core matrix storage =        23668097
               part of solver workspace is allocated separately


             load increments for each degree of freedom
             summed over the whole model

             from distributed loads
             dist. loads on deformed configuration - totals below for dist. loads
             increments for point loads
             0.000000E+00   0.000000E+00   0.000000E+00


             point loads
             0.000000E+00   0.000000E+00   0.000000E+00

             start of assembly     cycle number is     0
             wall time =         805.00


             solver workspace for phase1 (matrix input)    (64bit words) =          652046 (      4.97 MByte)
             Metis nested dissection ordering used
             solver workspace for phase2 (nodal ordering)  (64bit words) =         1467130 (     11.19 MByte)
             solver workspace for phase3 (symbolic factor) (64bit words) =         3309874 (     25.25 MByte)
             solver workspace for phase4 (factorization)   (64bit words) =         7981844 (     60.90 MByte) (MINIMUM)
             solver workspace for phase4 (factorization)   (64bit words) =        64414115 (    491.44 MByte) (MAXIMUM)
             solver workspace available and used           (64bit words) =        72027681 (    549.53 MByte)


             start of matrix solution
             wall time =         817.00


             singularity ratio    1.1930E-04


             end of matrix solution
             wall time =         830.00


             ddu multiplied with    9.50374E-01 due to large value of    2.95613E+00


             maximum residual force  at node     16819 degree of freedom  2 is equal to    6.746E-04
             maximum reaction force  at node     56163 degree of freedom  1 is equal to    2.810E+04
             residual convergence ratio    2.401E-08

             maximum displacement  change   at node     34086 degree of freedom  2 is equal to    2.809E+00
             maximum displacement increment at node     34086 degree of freedom  2 is equal to    2.809E+00
             displacement convergence ratio   1.000E+00

             failure to converge to tolerance

             iterative penetration checking has reached   0.950374 of total increment

             increment will be recycled


             maximum connectivity in stiffness matrix is       207 at node     63833


             maximum half-bandwidth is     60010  between nodes      4232  and     64241

             number of profile entries excluding fill-in is          555537


             total workspace needed with in-core matrix storage =        23666477
               part of solver workspace is allocated separately


             load increments for each degree of freedom
             summed over the whole model

             from distributed loads
             dist. loads on deformed configuration - totals below for dist. loads
             increments for point loads
             0.000000E+00   0.000000E+00   0.000000E+00


             point loads
             0.000000E+00   0.000000E+00   0.000000E+00

             start of assembly     cycle number is     1
             wall time =         838.00


             solver workspace for phase1 (matrix input)    (64bit words) =          651986 (      4.97 MByte)
             Metis nested dissection ordering used
             solver workspace for phase2 (nodal ordering)  (64bit words) =         1466990 (     11.19 MByte)
             solver workspace for phase3 (symbolic factor) (64bit words) =         3344415 (     25.52 MByte)
             solver workspace for phase4 (factorization)   (64bit words) =         8028604 (     61.25 MByte) (MINIMUM)
             solver workspace for phase4 (factorization)   (64bit words) =        66572609 (    507.91 MByte) (MAXIMUM)
             solver workspace available and used           (64bit words) =        72027681 (    549.53 MByte)


             start of matrix solution
             wall time =         850.00


             singularity ratio    1.1931E-04


             end of matrix solution
             wall time =         864.00


             maximum residual force  at node     17938 degree of freedom  2 is equal to    9.706E-11
             maximum reaction force  at node     56163 degree of freedom  1 is equal to    2.835E+04
             residual convergence ratio    3.424E-15

             maximum displacement  change   at node     38306 degree of freedom  2 is equal to    6.228E-01
             maximum displacement increment at node     33848 degree of freedom  2 is equal to    3.255E+00
             displacement convergence ratio   1.913E-01

             failure to converge to tolerance

             increment will be recycled


             maximum connectivity in stiffness matrix is       207 at node     63833


             maximum half-bandwidth is     60010  between nodes      4232  and     64241

             number of profile entries excluding fill-in is          555482


             total workspace needed with in-core matrix storage =        23664991
               part of solver workspace is allocated separately


             load increments for each degree of freedom
             summed over the whole model

             from distributed loads
             dist. loads on deformed configuration - totals below for dist. loads
             increments for point loads
             0.000000E+00   0.000000E+00   0.000000E+00


             point loads
             0.000000E+00   0.000000E+00   0.000000E+00

             start of assembly     cycle number is     2
             wall time =         870.00


             solver workspace for phase1 (matrix input)    (64bit words) =          651931 (      4.97 MByte)
             Metis nested dissection ordering used
             solver workspace for phase2 (nodal ordering)  (64bit words) =         1466939 (     11.19 MByte)
             solver workspace for phase3 (symbolic factor) (64bit words) =         3352389 (     25.58 MByte)
             solver workspace for phase4 (factorization)   (64bit words) =         8016310 (     61.16 MByte) (MINIMUM)
             solver workspace for phase4 (factorization)   (64bit words) =        66895397 (    510.37 MByte) (MAXIMUM)
             solver workspace available and used           (64bit words) =        72027681 (    549.53 MByte)


             start of matrix solution
             wall time =         882.00


             singularity ratio    1.1942E-04


             end of matrix solution
             wall time =         897.00


             maximum residual force  at node     19963 degree of freedom  2 is equal to    4.630E-11
             maximum reaction force  at node     56163 degree of freedom  1 is equal to    2.835E+04
             residual convergence ratio    1.633E-15

             maximum displacement  change   at node      2358 degree of freedom  1 is equal to    2.258E-01
             maximum displacement increment at node     33848 degree of freedom  2 is equal to    3.220E+00
             displacement convergence ratio   7.012E-02

             recycling increment due to body to body contact 

             increment will be recycled


             maximum connectivity in stiffness matrix is       207 at node     63833


             maximum half-bandwidth is     60010  between nodes      4232  and     64241

             number of profile entries excluding fill-in is          555590


             total workspace needed with in-core matrix storage =        23667907
               part of solver workspace is allocated separately


             load increments for each degree of freedom
             summed over the whole model

             from distributed loads
             dist. loads on deformed configuration - totals below for dist. loads
             increments for point loads
             0.000000E+00   0.000000E+00   0.000000E+00


             point loads
             0.000000E+00   0.000000E+00   0.000000E+00

             start of assembly     cycle number is     3
             wall time =         904.00


             solver workspace for phase1 (matrix input)    (64bit words) =          652039 (      4.97 MByte)
             Metis nested dissection ordering used
             solver workspace for phase2 (nodal ordering)  (64bit words) =         1467025 (     11.19 MByte)
             solver workspace for phase3 (symbolic factor) (64bit words) =         3339591 (     25.48 MByte)
             solver workspace for phase4 (factorization)   (64bit words) =         8090673 (     61.73 MByte) (MINIMUM)
             solver workspace for phase4 (factorization)   (64bit words) =        68917430 (    525.80 MByte) (MAXIMUM)
             solver workspace available and used           (64bit words) =        72027681 (    549.53 MByte)


             start of matrix solution
             wall time =         917.00


             singularity ratio    2.5918E-04


             end of matrix solution
             wall time =         932.00


             maximum residual force  at node     18557 degree of freedom  2 is equal to    4.824E-11
             maximum reaction force  at node     56163 degree of freedom  1 is equal to    2.834E+04
             residual convergence ratio    1.702E-15

             maximum displacement  change   at node      2358 degree of freedom  1 is equal to    1.666E-01
             maximum displacement increment at node     33848 degree of freedom  2 is equal to    3.298E+00
             displacement convergence ratio   5.050E-02

             recycling increment due to body to body contact 

             increment will be recycled


             maximum connectivity in stiffness matrix is       207 at node     63833


             maximum half-bandwidth is     60010  between nodes      4232  and     64241

             number of profile entries excluding fill-in is          555490


             total workspace needed with in-core matrix storage =        23665207
               part of solver workspace is allocated separately


             load increments for each degree of freedom
             summed over the whole model

             from distributed loads
             dist. loads on deformed configuration - totals below for dist. loads
             increments for point loads
             0.000000E+00   0.000000E+00   0.000000E+00


             point loads
             0.000000E+00   0.000000E+00   0.000000E+00

             start of assembly     cycle number is     4
             wall time =         938.00


             solver workspace for phase1 (matrix input)    (64bit words) =          651939 (      4.97 MByte)
             Metis nested dissection ordering used
             solver workspace for phase2 (nodal ordering)  (64bit words) =         1466933 (     11.19 MByte)
             solver workspace for phase3 (symbolic factor) (64bit words) =         3342681 (     25.50 MByte)
             solver workspace for phase4 (factorization)   (64bit words) =         7999412 (     61.03 MByte) (MINIMUM)
             solver workspace for phase4 (factorization)   (64bit words) =        66069017 (    504.07 MByte) (MAXIMUM)
             solver workspace available and used           (64bit words) =        72027681 (    549.53 MByte)


             start of matrix solution
             wall time =         950.00


             singularity ratio    1.1929E-04


             end of matrix solution
             wall time =         964.00


             maximum residual force  at node     27694 degree of freedom  2 is equal to    4.251E-11
             maximum reaction force  at node     56163 degree of freedom  1 is equal to    2.835E+04
             residual convergence ratio    1.500E-15

             maximum displacement  change   at node      2358 degree of freedom  1 is equal to    1.247E-01
             maximum displacement increment at node     33848 degree of freedom  2 is equal to    3.290E+00
             displacement convergence ratio   3.789E-02

             recycling increment due to separation 


             maximum connectivity in stiffness matrix is       207 at node     63833


             maximum half-bandwidth is     60010  between nodes      4232  and     64241

             number of profile entries excluding fill-in is          555509


             total workspace needed with in-core matrix storage =        23665721
               part of solver workspace is allocated separately


             load increments for each degree of freedom
             summed over the whole model

             from distributed loads
             dist. loads on deformed configuration - totals below for dist. loads
             increments for point loads
             0.000000E+00   0.000000E+00   0.000000E+00


             point loads
             0.000000E+00   0.000000E+00   0.000000E+00

             start of assembly     cycle number is     1
             wall time =         969.00


             solver workspace for phase1 (matrix input)    (64bit words) =          651958 (      4.97 MByte)
             Metis nested dissection ordering used
             solver workspace for phase2 (nodal ordering)  (64bit words) =         1466950 (     11.19 MByte)
             solver workspace for phase3 (symbolic factor) (64bit words) =         3351592 (     25.57 MByte)
             solver workspace for phase4 (factorization)   (64bit words) =         8004653 (     61.07 MByte) (MINIMUM)
             solver workspace for phase4 (factorization)   (64bit words) =        66564249 (    507.84 MByte) (MAXIMUM)
             solver workspace available and used           (64bit words) =        72027681 (    549.53 MByte)


             start of matrix solution
             wall time =         982.00


             singularity ratio    1.1923E-04


             end of matrix solution
             wall time =         996.00


             maximum residual force  at node     22591 degree of freedom  2 is equal to    4.573E-11
             maximum reaction force  at node     56163 degree of freedom  1 is equal to    2.835E+04
             residual convergence ratio    1.613E-15

             maximum displacement  change   at node      3685 degree of freedom  2 is equal to    1.715E-01
             maximum displacement increment at node     33848 degree of freedom  2 is equal to    3.315E+00
             displacement convergence ratio   5.175E-02

             recycling increment due to separation 


             maximum connectivity in stiffness matrix is       207 at node     63833


             maximum half-bandwidth is     60010  between nodes      4232  and     64241

             number of profile entries excluding fill-in is          555479


             total workspace needed with in-core matrix storage =        23664911
               part of solver workspace is allocated separately


             load increments for each degree of freedom
             summed over the whole model

             from distributed loads
             dist. loads on deformed configuration - totals below for dist. loads
             increments for point loads
             0.000000E+00   0.000000E+00   0.000000E+00


             point loads
             0.000000E+00   0.000000E+00   0.000000E+00

             start of assembly     cycle number is     1
             wall time =        1001.00


             solver workspace for phase1 (matrix input)    (64bit words) =          651928 (      4.97 MByte)
             Metis nested dissection ordering used
             solver workspace for phase2 (nodal ordering)  (64bit words) =         1466929 (     11.19 MByte)
             solver workspace for phase3 (symbolic factor) (64bit words) =         3342008 (     25.50 MByte)
             solver workspace for phase4 (factorization)   (64bit words) =         8036735 (     61.32 MByte) (MINIMUM)
             solver workspace for phase4 (factorization)   (64bit words) =        67331794 (    513.70 MByte) (MAXIMUM)
             solver workspace available and used           (64bit words) =        72027681 (    549.53 MByte)


             start of matrix solution
             wall time =        1014.00


             singularity ratio    1.1198E-04


             end of matrix solution
             wall time =        1028.00


             maximum residual force  at node     22368 degree of freedom  2 is equal to    4.585E-11
             maximum reaction force  at node     56163 degree of freedom  1 is equal to    2.835E+04
             residual convergence ratio    1.618E-15

             maximum displacement  change   at node      3684 degree of freedom  2 is equal to    1.327E-01
             maximum displacement increment at node     33848 degree of freedom  2 is equal to    3.314E+00
             displacement convergence ratio   4.003E-02


             total transient time = 5.83333E-01


   NT version
   Marc 2007r1, Build 42812, May 25, 2007
   output for increment       7. "          lcase1"


             total strain energy         is    1.55806E+05
               within which:
               elastic strain energy     is    1.55806E+05
             total ext-force work        is    1.59021E+05
               within which:
               work by appl. force/disp. is    7.03154E-01
               work by  contact forces   is    6.51265E+03
               work by frictional forces is    1.52507E+05
             total work by  springs      is    3.21440E+03


             memory usage:                       MByte       words  % of total

              within general memory:           
               element stiffness matrices:          31     8017932         2.5
               solver: first part                   59    15391210         4.7
               overallocation initial allocation     7     1784548         0.5
               other:                                1      263271         0.1
              allocated separately:
               incremental backup:                 186    48717572        14.9
               solver 8                            550   144055362        44.1
               nodal vectors:                       48    12506925         3.8
               defined sets:                         1      261038         0.1
               contact:                             31     8190430         2.5
               tyings:                               4      984062         0.3
               transformations:                      2      396270         0.1
               kinematic boundary conditions:        0        2860         0.0
               points, curves and surfaces:          0          54         0.0
               element storage:                    285    74602698        22.8
               material properties:                  0        3704         0.0
               executable and common blocks:        27     7000000         2.1
               miscellaneous                        18     4645091         1.4
               ---------------------------------------------------------------
               total:                             1247   326823027

               general memory allocated:            97    25456961
               general memory used:                 90    23672413

               peak memory usage:                 1433   375539339

             e n d   o f   i n c r e m e n t       7

             binary post data at increment       7.  subincrement    0.  on file 16
             wall time =        1036.00


             s t a r t   o f   i n c r e m e n t       8


          space needed for incremental backup:    48717767


             maximum connectivity in stiffness matrix is       207 at node     63833


             maximum half-bandwidth is     60010  between nodes      4232  and     64241

             number of profile entries excluding fill-in is          555574


             total workspace needed with in-core matrix storage =        23667475
               part of solver workspace is allocated separately


             load increments for each degree of freedom
             summed over the whole model

             from distributed loads
             dist. loads on deformed configuration - totals below for dist. loads
             increments for point loads
             0.000000E+00   0.000000E+00   0.000000E+00


             point loads
             0.000000E+00   0.000000E+00   0.000000E+00

             start of assembly     cycle number is     0
             wall time =        1039.00


             solver workspace for phase1 (matrix input)    (64bit words) =          652023 (      4.97 MByte)
             Metis nested dissection ordering used
             solver workspace for phase2 (nodal ordering)  (64bit words) =         1466975 (     11.19 MByte)
             solver workspace for phase3 (symbolic factor) (64bit words) =         3336739 (     25.46 MByte)
             solver workspace for phase4 (factorization)   (64bit words) =         7983445 (     60.91 MByte) (MINIMUM)
             solver workspace for phase4 (factorization)   (64bit words) =        64159018 (    489.49 MByte) (MAXIMUM)
             solver workspace available and used           (64bit words) =        72027681 (    549.53 MByte)


             start of matrix solution
             wall time =        1051.00


             singularity ratio    1.1189E-04


             end of matrix solution
             wall time =        1064.00


             maximum residual force  at node     59603 degree of freedom  1 is equal to    3.573E-10
             maximum reaction force  at node     56163 degree of freedom  1 is equal to    3.669E+04
             residual convergence ratio    9.739E-15

             maximum displacement  change   at node     34086 degree of freedom  2 is equal to    2.799E+00
             maximum displacement increment at node     34086 degree of freedom  2 is equal to    2.799E+00
             displacement convergence ratio   1.000E+00

             failure to converge to tolerance

             increment will be recycled


             maximum connectivity in stiffness matrix is       207 at node     63833


             maximum half-bandwidth is     60010  between nodes      4232  and     64241

             number of profile entries excluding fill-in is          555503


             total workspace needed with in-core matrix storage =        23665559
               part of solver workspace is allocated separately


             load increments for each degree of freedom
             summed over the whole model

             from distributed loads
             dist. loads on deformed configuration - totals below for dist. loads
             increments for point loads
             0.000000E+00   0.000000E+00   0.000000E+00


             point loads
             0.000000E+00   0.000000E+00   0.000000E+00

             start of assembly     cycle number is     1
             wall time =        1071.00


             solver workspace for phase1 (matrix input)    (64bit words) =          651952 (      4.97 MByte)
             Metis nested dissection ordering used
             solver workspace for phase2 (nodal ordering)  (64bit words) =         1466894 (     11.19 MByte)
             solver workspace for phase3 (symbolic factor) (64bit words) =         3351907 (     25.57 MByte)
             solver workspace for phase4 (factorization)   (64bit words) =         8032559 (     61.28 MByte) (MINIMUM)
             solver workspace for phase4 (factorization)   (64bit words) =        65730152 (    501.48 MByte) (MAXIMUM)
             solver workspace available and used           (64bit words) =        72027681 (    549.53 MByte)


             start of matrix solution
             wall time =        1083.00


             singularity ratio    1.1930E-04


             end of matrix solution
             wall time =        1097.00


             maximum residual force  at node     26650 degree of freedom  1 is equal to    1.273E-10
             maximum reaction force  at node     56163 degree of freedom  1 is equal to    3.648E+04
             residual convergence ratio    3.490E-15

             maximum displacement  change   at node     38253 degree of freedom  2 is equal to    7.177E-01
             maximum displacement increment at node     33848 degree of freedom  2 is equal to    3.115E+00
             displacement convergence ratio   2.304E-01

             failure to converge to tolerance

             increment will be recycled


             maximum connectivity in stiffness matrix is       207 at node     63833


             maximum half-bandwidth is     60010  between nodes      4232  and     64241

             number of profile entries excluding fill-in is          555496


             total workspace needed with in-core matrix storage =        23665369
               part of solver workspace is allocated separately


             load increments for each degree of freedom
             summed over the whole model

             from distributed loads
             dist. loads on deformed configuration - totals below for dist. loads
             increments for point loads
             0.000000E+00   0.000000E+00   0.000000E+00


             point loads
             0.000000E+00   0.000000E+00   0.000000E+00

             start of assembly     cycle number is     2
             wall time =        1105.00


             solver workspace for phase1 (matrix input)    (64bit words) =          651945 (      4.97 MByte)
             Metis nested dissection ordering used
             solver workspace for phase2 (nodal ordering)  (64bit words) =         1466877 (     11.19 MByte)
             solver workspace for phase3 (symbolic factor) (64bit words) =         3337707 (     25.46 MByte)
             solver workspace for phase4 (factorization)   (64bit words) =         8014170 (     61.14 MByte) (MINIMUM)
             solver workspace for phase4 (factorization)   (64bit words) =        66659397 (    508.57 MByte) (MAXIMUM)
             solver workspace available and used           (64bit words) =        72027681 (    549.53 MByte)


             start of matrix solution
             wall time =        1117.00


             singularity ratio    1.1926E-04


             end of matrix solution
             wall time =        1131.00


             maximum residual force  at node     60294 degree of freedom  1 is equal to    5.220E-11
             maximum reaction force  at node     56163 degree of freedom  1 is equal to    3.649E+04
             residual convergence ratio    1.431E-15

             maximum displacement  change   at node     14665 degree of freedom  1 is equal to    2.827E-01
             maximum displacement increment at node     33848 degree of freedom  2 is equal to    3.065E+00
             displacement convergence ratio   9.224E-02

             recycling increment due to body to body contact 

             increment will be recycled


             maximum connectivity in stiffness matrix is       207 at node     63833


             maximum half-bandwidth is     60010  between nodes      4232  and     64241

             number of profile entries excluding fill-in is          555474


             total workspace needed with in-core matrix storage =        23664775
               part of solver workspace is allocated separately


             load increments for each degree of freedom
             summed over the whole model

             from distributed loads
             dist. loads on deformed configuration - totals below for dist. loads
             increments for point loads
             0.000000E+00   0.000000E+00   0.000000E+00


             point loads
             0.000000E+00   0.000000E+00   0.000000E+00

             start of assembly     cycle number is     3
             wall time =        1137.00


             solver workspace for phase1 (matrix input)    (64bit words) =          651923 (      4.97 MByte)
             Metis nested dissection ordering used
             solver workspace for phase2 (nodal ordering)  (64bit words) =         1466850 (     11.19 MByte)
             solver workspace for phase3 (symbolic factor) (64bit words) =         3365916 (     25.68 MByte)
             solver workspace for phase4 (factorization)   (64bit words) =         8057259 (     61.47 MByte) (MINIMUM)
             solver workspace for phase4 (factorization)   (64bit words) =        67205582 (    512.74 MByte) (MAXIMUM)
             solver workspace available and used           (64bit words) =        72027681 (    549.53 MByte)


             start of matrix solution
             wall time =        1149.00


             singularity ratio    1.1917E-04


             end of matrix solution
             wall time =        1163.00


             maximum residual force  at node     24115 degree of freedom  2 is equal to    4.815E-11
             maximum reaction force  at node     56163 degree of freedom  1 is equal to    3.648E+04
             residual convergence ratio    1.320E-15

             maximum displacement  change   at node     38031 degree of freedom  2 is equal to    1.575E-01
             maximum displacement increment at node     33848 degree of freedom  2 is equal to    3.129E+00
             displacement convergence ratio   5.034E-02

             recycling increment due to separation 


             maximum connectivity in stiffness matrix is       207 at node     63833


             maximum half-bandwidth is     60010  between nodes      4232  and     64241

             number of profile entries excluding fill-in is          555408


             total workspace needed with in-core matrix storage =        23662993
               part of solver workspace is allocated separately


             load increments for each degree of freedom
             summed over the whole model

             from distributed loads
             dist. loads on deformed configuration - totals below for dist. loads
             increments for point loads
             0.000000E+00   0.000000E+00   0.000000E+00


             point loads
             0.000000E+00   0.000000E+00   0.000000E+00

             start of assembly     cycle number is     1
             wall time =        1169.00


             solver workspace for phase1 (matrix input)    (64bit words) =          651857 (      4.97 MByte)
             Metis nested dissection ordering used
             solver workspace for phase2 (nodal ordering)  (64bit words) =         1466784 (     11.19 MByte)
             solver workspace for phase3 (symbolic factor) (64bit words) =         3354555 (     25.59 MByte)
             solver workspace for phase4 (factorization)   (64bit words) =         8064007 (     61.52 MByte) (MINIMUM)
             solver workspace for phase4 (factorization)   (64bit words) =        68145281 (    519.91 MByte) (MAXIMUM)
             solver workspace available and used           (64bit words) =        72027681 (    549.53 MByte)


             start of matrix solution
             wall time =        1181.00


             singularity ratio    1.3541E-04


             end of matrix solution
             wall time =        1196.00


             maximum residual force  at node     21552 degree of freedom  2 is equal to    4.682E-11
             maximum reaction force  at node     56163 degree of freedom  1 is equal to    3.649E+04
             residual convergence ratio    1.283E-15

             maximum displacement  change   at node      2932 degree of freedom  2 is equal to    1.292E-01
             maximum displacement increment at node     33848 degree of freedom  2 is equal to    3.158E+00
             displacement convergence ratio   4.091E-02


             total transient time = 6.66667E-01


   NT version
   Marc 2007r1, Build 42812, May 25, 2007
   output for increment       8. "          lcase1"


             total strain energy         is    2.60243E+05
               within which:
               elastic strain energy     is    2.60243E+05
             total ext-force work        is    2.64280E+05
               within which:
               work by appl. force/disp. is    9.53039E-01
               work by  contact forces   is    1.04359E+04
               work by frictional forces is    2.53844E+05
             total work by  springs      is    4.03787E+03


             memory usage:                       MByte       words  % of total

              within general memory:           
               element stiffness matrices:          31     8017932         2.5
               solver: first part                   59    15391210         4.7
               overallocation initial allocation     7     1784548         0.5
               other:                                1      263271         0.1
              allocated separately:
               incremental backup:                 186    48717767        14.9
               solver 8                            550   144055362        44.1
               nodal vectors:                       48    12506925         3.8
               defined sets:                         1      261038         0.1
               contact:                             31     8190430         2.5
               tyings:                               4      984962         0.3
               transformations:                      2      396270         0.1
               kinematic boundary conditions:        0        2860         0.0
               points, curves and surfaces:          0          54         0.0
               element storage:                    285    74602698        22.8
               material properties:                  0        3704         0.0
               executable and common blocks:        27     7000000         2.1
               miscellaneous                        18     4645055         1.4
               ---------------------------------------------------------------
               total:                             1247   326824086

               general memory allocated:            97    25456961
               general memory used:                 90    23672413

               peak memory usage:                 1433   375540794

             e n d   o f   i n c r e m e n t       8

             binary post data at increment       8.  subincrement    0.  on file 16
             wall time =        1205.00


             s t a r t   o f   i n c r e m e n t       9


          space needed for incremental backup:    48717917


             maximum connectivity in stiffness matrix is       207 at node     63833


             maximum half-bandwidth is     60010  between nodes      4232  and     64241

             number of profile entries excluding fill-in is          555477


             total workspace needed with in-core matrix storage =        23664857
               part of solver workspace is allocated separately


             load increments for each degree of freedom
             summed over the whole model

             from distributed loads
             dist. loads on deformed configuration - totals below for dist. loads
             increments for point loads
             0.000000E+00   0.000000E+00   0.000000E+00


             point loads
             0.000000E+00   0.000000E+00   0.000000E+00

             start of assembly     cycle number is     0
             wall time =        1207.00


             solver workspace for phase1 (matrix input)    (64bit words) =          651926 (      4.97 MByte)
             Metis nested dissection ordering used
             solver workspace for phase2 (nodal ordering)  (64bit words) =         1466849 (     11.19 MByte)
             solver workspace for phase3 (symbolic factor) (64bit words) =         3343247 (     25.51 MByte)
             solver workspace for phase4 (factorization)   (64bit words) =         7985125 (     60.92 MByte) (MINIMUM)
             solver workspace for phase4 (factorization)   (64bit words) =        64304706 (    490.61 MByte) (MAXIMUM)
             solver workspace available and used           (64bit words) =        72027681 (    549.53 MByte)


             start of matrix solution
             wall time =        1219.00


             singularity ratio    1.1924E-04


             end of matrix solution
             wall time =        1233.00


             maximum residual force  at node     63794 degree of freedom  1 is equal to    2.596E-10
             maximum reaction force  at node     56163 degree of freedom  1 is equal to    4.575E+04
             residual convergence ratio    5.675E-15

             maximum displacement  change   at node     35882 degree of freedom  2 is equal to    2.475E+00
             maximum displacement increment at node     35882 degree of freedom  2 is equal to    2.475E+00
             displacement convergence ratio   1.000E+00

             failure to converge to tolerance

             increment will be recycled


             maximum connectivity in stiffness matrix is       207 at node     63833


             maximum half-bandwidth is     60010  between nodes      4232  and     64241

             number of profile entries excluding fill-in is          555409


             total workspace needed with in-core matrix storage =        23663021
               part of solver workspace is allocated separately


             load increments for each degree of freedom
             summed over the whole model

             from distributed loads
             dist. loads on deformed configuration - totals below for dist. loads
             increments for point loads
             0.000000E+00   0.000000E+00   0.000000E+00


             point loads
             0.000000E+00   0.000000E+00   0.000000E+00

             start of assembly     cycle number is     1
             wall time =        1240.00


             solver workspace for phase1 (matrix input)    (64bit words) =          651858 (      4.97 MByte)
             Metis nested dissection ordering used
             solver workspace for phase2 (nodal ordering)  (64bit words) =         1466763 (     11.19 MByte)
             solver workspace for phase3 (symbolic factor) (64bit words) =         3341993 (     25.50 MByte)
             solver workspace for phase4 (factorization)   (64bit words) =         8022905 (     61.21 MByte) (MINIMUM)
             solver workspace for phase4 (factorization)   (64bit words) =        65919542 (    502.93 MByte) (MAXIMUM)
             solver workspace available and used           (64bit words) =        72027681 (    549.53 MByte)


             start of matrix solution
             wall time =        1252.00


             singularity ratio    1.1945E-04


             end of matrix solution
             wall time =        1266.00


             maximum residual force  at node     17861 degree of freedom  2 is equal to    1.301E-10
             maximum reaction force  at node     56163 degree of freedom  1 is equal to    4.541E+04
             residual convergence ratio    2.865E-15

             maximum displacement  change   at node     38340 degree of freedom  2 is equal to    8.099E-01
             maximum displacement increment at node     33848 degree of freedom  2 is equal to    2.852E+00
             displacement convergence ratio   2.839E-01

             failure to converge to tolerance

             increment will be recycled


             maximum connectivity in stiffness matrix is       207 at node     63833


             maximum half-bandwidth is     60010  between nodes      4232  and     64241

             number of profile entries excluding fill-in is          555410


             total workspace needed with in-core matrix storage =        23663047
               part of solver workspace is allocated separately


             load increments for each degree of freedom
             summed over the whole model

             from distributed loads
             dist. loads on deformed configuration - totals below for dist. loads
             increments for point loads
             0.000000E+00   0.000000E+00   0.000000E+00


             point loads
             0.000000E+00   0.000000E+00   0.000000E+00

             start of assembly     cycle number is     2
             wall time =        1274.00


             solver workspace for phase1 (matrix input)    (64bit words) =          651859 (      4.97 MByte)
             Metis nested dissection ordering used
             solver workspace for phase2 (nodal ordering)  (64bit words) =         1466739 (     11.19 MByte)
             solver workspace for phase3 (symbolic factor) (64bit words) =         3352396 (     25.58 MByte)
             solver workspace for phase4 (factorization)   (64bit words) =         8019056 (     61.18 MByte) (MINIMUM)
             solver workspace for phase4 (factorization)   (64bit words) =        66955173 (    510.83 MByte) (MAXIMUM)
             solver workspace available and used           (64bit words) =        72027681 (    549.53 MByte)


             start of matrix solution
             wall time =        1286.00


             singularity ratio    1.1225E-04


             end of matrix solution
             wall time =        1300.00


             maximum residual force  at node     59867 degree of freedom  1 is equal to    5.948E-11
             maximum reaction force  at node     56163 degree of freedom  1 is equal to    4.542E+04
             residual convergence ratio    1.309E-15

             maximum displacement  change   at node     16191 degree of freedom  1 is equal to    3.224E-01
             maximum displacement increment at node     34086 degree of freedom  2 is equal to    2.756E+00
             displacement convergence ratio   1.170E-01

             recycling increment due to body to body contact 

             increment will be recycled


             maximum connectivity in stiffness matrix is       207 at node     63833


             maximum half-bandwidth is     60010  between nodes      4232  and     64241

             number of profile entries excluding fill-in is          555475


             total workspace needed with in-core matrix storage =        23664803
               part of solver workspace is allocated separately


             load increments for each degree of freedom
             summed over the whole model

             from distributed loads
             dist. loads on deformed configuration - totals below for dist. loads
             increments for point loads
             0.000000E+00   0.000000E+00   0.000000E+00


             point loads
             0.000000E+00   0.000000E+00   0.000000E+00

             start of assembly     cycle number is     3
             wall time =        1307.00


             solver workspace for phase1 (matrix input)    (64bit words) =          651924 (      4.97 MByte)
             Metis nested dissection ordering used
             solver workspace for phase2 (nodal ordering)  (64bit words) =         1466771 (     11.19 MByte)
             solver workspace for phase3 (symbolic factor) (64bit words) =         3339546 (     25.48 MByte)
             solver workspace for phase4 (factorization)   (64bit words) =         7968947 (     60.80 MByte) (MINIMUM)
             solver workspace for phase4 (factorization)   (64bit words) =        63382991 (    483.57 MByte) (MAXIMUM)
             solver workspace available and used           (64bit words) =        72027681 (    549.53 MByte)


             start of matrix solution
             wall time =        1319.00


             singularity ratio    1.1925E-04


             end of matrix solution
             wall time =        1332.00


             maximum residual force  at node     19957 degree of freedom  2 is equal to    5.285E-11
             maximum reaction force  at node     56163 degree of freedom  1 is equal to    4.542E+04
             residual convergence ratio    1.164E-15

             maximum displacement  change   at node      1765 degree of freedom  2 is equal to    2.351E-01
             maximum displacement increment at node     34086 degree of freedom  2 is equal to    2.871E+00
             displacement convergence ratio   8.189E-02

             recycling increment due to body to body contact 

             increment will be recycled


             maximum connectivity in stiffness matrix is       207 at node     63833


             maximum half-bandwidth is     60010  between nodes      4232  and     64241

             number of profile entries excluding fill-in is          555449


             total workspace needed with in-core matrix storage =        23664101
               part of solver workspace is allocated separately


             load increments for each degree of freedom
             summed over the whole model

             from distributed loads
             dist. loads on deformed configuration - totals below for dist. loads
             increments for point loads
             0.000000E+00   0.000000E+00   0.000000E+00


             point loads
             0.000000E+00   0.000000E+00   0.000000E+00

             start of assembly     cycle number is     4
             wall time =        1337.00


             solver workspace for phase1 (matrix input)    (64bit words) =          651898 (      4.97 MByte)
             Metis nested dissection ordering used
             solver workspace for phase2 (nodal ordering)  (64bit words) =         1466750 (     11.19 MByte)
             solver workspace for phase3 (symbolic factor) (64bit words) =         3380887 (     25.79 MByte)
             solver workspace for phase4 (factorization)   (64bit words) =         7991813 (     60.97 MByte) (MINIMUM)
             solver workspace for phase4 (factorization)   (64bit words) =        63305604 (    482.98 MByte) (MAXIMUM)
             solver workspace available and used           (64bit words) =        72027681 (    549.53 MByte)


             start of matrix solution
             wall time =        1350.00


             singularity ratio    1.1916E-04


             end of matrix solution
             wall time =        1362.00


             ddu multiplied with    3.60614E-02 due to penetration


             maximum residual force  at node      1578 degree of freedom  1 is equal to    2.671E+00
             maximum reaction force  at node     56163 degree of freedom  1 is equal to    4.542E+04
             residual convergence ratio    5.880E-05

             maximum displacement  change   at node      1578 degree of freedom  2 is equal to    9.649E-03
             maximum displacement increment at node     34086 degree of freedom  2 is equal to    2.870E+00
             displacement convergence ratio   3.362E-03

             recycling increment due to separation 


             maximum connectivity in stiffness matrix is       207 at node     63833


             maximum half-bandwidth is     60010  between nodes      4232  and     64241

             number of profile entries excluding fill-in is          555243


             total workspace needed with in-core matrix storage =        23658539
               part of solver workspace is allocated separately


             load increments for each degree of freedom
             summed over the whole model

             from distributed loads
             dist. loads on deformed configuration - totals below for dist. loads
             increments for point loads
             0.000000E+00   0.000000E+00   0.000000E+00


             point loads
             0.000000E+00   0.000000E+00   0.000000E+00

             start of assembly     cycle number is     1
             wall time =        1370.00


             solver workspace for phase1 (matrix input)    (64bit words) =          651692 (      4.97 MByte)
             Metis nested dissection ordering used
             solver workspace for phase2 (nodal ordering)  (64bit words) =         1466599 (     11.19 MByte)
             solver workspace for phase3 (symbolic factor) (64bit words) =         3338891 (     25.47 MByte)
             solver workspace for phase4 (factorization)   (64bit words) =         7972276 (     60.82 MByte) (MINIMUM)
             solver workspace for phase4 (factorization)   (64bit words) =        64752922 (    494.03 MByte) (MAXIMUM)
             solver workspace available and used           (64bit words) =        72027681 (    549.53 MByte)


             start of matrix solution
             wall time =        1382.00


             singularity ratio    1.1886E-04


             end of matrix solution
             wall time =        1395.00


             maximum residual force  at node     18324 degree of freedom  2 is equal to    4.369E-11
             maximum reaction force  at node     56163 degree of freedom  1 is equal to    4.542E+04
             residual convergence ratio    9.618E-16

             maximum displacement  change   at node      3865 degree of freedom  2 is equal to    2.456E-01
             maximum displacement increment at node     34086 degree of freedom  2 is equal to    2.897E+00
             displacement convergence ratio   8.475E-02

             recycling increment due to body to body contact 

             increment will be recycled


             maximum connectivity in stiffness matrix is       207 at node     63833


             maximum half-bandwidth is     60010  between nodes      4232  and     64241

             number of profile entries excluding fill-in is          555217


             total workspace needed with in-core matrix storage =        23657837
               part of solver workspace is allocated separately


             load increments for each degree of freedom
             summed over the whole model

             from distributed loads
             dist. loads on deformed configuration - totals below for dist. loads
             increments for point loads
             0.000000E+00   0.000000E+00   0.000000E+00


             point loads
             0.000000E+00   0.000000E+00   0.000000E+00

             start of assembly     cycle number is     2
             wall time =        1401.00


             solver workspace for phase1 (matrix input)    (64bit words) =          651666 (      4.97 MByte)
             Metis nested dissection ordering used
             solver workspace for phase2 (nodal ordering)  (64bit words) =         1466578 (     11.19 MByte)
             solver workspace for phase3 (symbolic factor) (64bit words) =         3323426 (     25.36 MByte)
             solver workspace for phase4 (factorization)   (64bit words) =         7995034 (     61.00 MByte) (MINIMUM)
             solver workspace for phase4 (factorization)   (64bit words) =        66313447 (    505.93 MByte) (MAXIMUM)
             solver workspace available and used           (64bit words) =        72027681 (    549.53 MByte)


             start of matrix solution
             wall time =        1413.00


             singularity ratio    1.1899E-04


             end of matrix solution
             wall time =        1427.00


             ddu multiplied with    1.00000E-06 due to penetration


             maximum residual force  at node      1578 degree of freedom  1 is equal to    2.705E+00
             maximum reaction force  at node     56163 degree of freedom  1 is equal to    4.542E+04
             residual convergence ratio    5.956E-05

             maximum displacement  change   at node      1578 degree of freedom  1 is equal to    2.112E-07
             maximum displacement increment at node     34086 degree of freedom  2 is equal to    2.897E+00
             displacement convergence ratio   7.288E-08

             recycling increment due to separation 


             maximum connectivity in stiffness matrix is       207 at node     63833


             maximum half-bandwidth is     60010  between nodes      4232  and     64241

             number of profile entries excluding fill-in is          555019


             total workspace needed with in-core matrix storage =        23652491
               part of solver workspace is allocated separately


             load increments for each degree of freedom
             summed over the whole model

             from distributed loads
             dist. loads on deformed configuration - totals below for dist. loads
             increments for point loads
             0.000000E+00   0.000000E+00   0.000000E+00


             point loads
             0.000000E+00   0.000000E+00   0.000000E+00

             start of assembly     cycle number is     1
             wall time =        1434.00


             solver workspace for phase1 (matrix input)    (64bit words) =          651468 (      4.97 MByte)
             Metis nested dissection ordering used
             solver workspace for phase2 (nodal ordering)  (64bit words) =         1466440 (     11.19 MByte)
             solver workspace for phase3 (symbolic factor) (64bit words) =         3338657 (     25.47 MByte)
             solver workspace for phase4 (factorization)   (64bit words) =         7968915 (     60.80 MByte) (MINIMUM)
             solver workspace for phase4 (factorization)   (64bit words) =        64260982 (    490.27 MByte) (MAXIMUM)
             solver workspace available and used           (64bit words) =        72027681 (    549.53 MByte)


             start of matrix solution
             wall time =        1446.00


             singularity ratio    1.1879E-04


             end of matrix solution
             wall time =        1459.00


             maximum residual force  at node     18017 degree of freedom  2 is equal to    4.587E-11
             maximum reaction force  at node     56163 degree of freedom  1 is equal to    4.542E+04
             residual convergence ratio    1.010E-15

             maximum displacement  change   at node      3863 degree of freedom  2 is equal to    4.058E-01
             maximum displacement increment at node     33848 degree of freedom  2 is equal to    2.928E+00
             displacement convergence ratio   1.386E-01

             recycling increment due to body to body contact 

             increment will be recycled


             maximum connectivity in stiffness matrix is       207 at node     63833


             maximum half-bandwidth is     60010  between nodes      4232  and     64241

             number of profile entries excluding fill-in is          554911


             total workspace needed with in-core matrix storage =        23649575
               part of solver workspace is allocated separately


             load increments for each degree of freedom
             summed over the whole model

             from distributed loads
             dist. loads on deformed configuration - totals below for dist. loads
             increments for point loads
             0.000000E+00   0.000000E+00   0.000000E+00


             point loads
             0.000000E+00   0.000000E+00   0.000000E+00

             start of assembly     cycle number is     2
             wall time =        1465.00


             solver workspace for phase1 (matrix input)    (64bit words) =          651360 (      4.97 MByte)
             Metis nested dissection ordering used
             solver workspace for phase2 (nodal ordering)  (64bit words) =         1466349 (     11.19 MByte)
             solver workspace for phase3 (symbolic factor) (64bit words) =         3329750 (     25.40 MByte)
             solver workspace for phase4 (factorization)   (64bit words) =         7977454 (     60.86 MByte) (MINIMUM)
             solver workspace for phase4 (factorization)   (64bit words) =        65942067 (    503.10 MByte) (MAXIMUM)
             solver workspace available and used           (64bit words) =        72027681 (    549.53 MByte)


             start of matrix solution
             wall time =        1477.00


             singularity ratio    1.1870E-04


             end of matrix solution
             wall time =        1491.00


             ddu multiplied with    3.96050E-03 due to penetration


             maximum residual force  at node      1578 degree of freedom  2 is equal to    2.707E+00
             maximum reaction force  at node     56163 degree of freedom  1 is equal to    4.542E+04
             residual convergence ratio    5.961E-05

             maximum displacement  change   at node      1578 degree of freedom  2 is equal to    8.282E-04
             maximum displacement increment at node     33848 degree of freedom  2 is equal to    2.928E+00
             displacement convergence ratio   2.829E-04

             recycling increment due to separation 


             maximum connectivity in stiffness matrix is       207 at node     63833


             maximum half-bandwidth is     60010  between nodes      4232  and     64241

             number of profile entries excluding fill-in is          554693


             total workspace needed with in-core matrix storage =        23643689
               part of solver workspace is allocated separately


             load increments for each degree of freedom
             summed over the whole model

             from distributed loads
             dist. loads on deformed configuration - totals below for dist. loads
             increments for point loads
             0.000000E+00   0.000000E+00   0.000000E+00


             point loads
             0.000000E+00   0.000000E+00   0.000000E+00

             start of assembly     cycle number is     1
             wall time =        1498.00


             solver workspace for phase1 (matrix input)    (64bit words) =          651142 (      4.97 MByte)
             Metis nested dissection ordering used
             solver workspace for phase2 (nodal ordering)  (64bit words) =         1466199 (     11.19 MByte)
             solver workspace for phase3 (symbolic factor) (64bit words) =         3356006 (     25.60 MByte)
             solver workspace for phase4 (factorization)   (64bit words) =         7982624 (     60.90 MByte) (MINIMUM)
             solver workspace for phase4 (factorization)   (64bit words) =        65043405 (    496.24 MByte) (MAXIMUM)
             solver workspace available and used           (64bit words) =        72027681 (    549.53 MByte)


             start of matrix solution
             wall time =        1511.00


             singularity ratio    1.1841E-04


             end of matrix solution
             wall time =        1524.00


             maximum residual force  at node     24110 degree of freedom  2 is equal to    4.218E-11
             maximum reaction force  at node     56163 degree of freedom  1 is equal to    4.542E+04
             residual convergence ratio    9.288E-16

             maximum displacement  change   at node      3967 degree of freedom  2 is equal to    3.256E-01
             maximum displacement increment at node     33848 degree of freedom  2 is equal to    3.000E+00
             displacement convergence ratio   1.085E-01

             recycling increment due to body to body contact 

             increment will be recycled


             maximum connectivity in stiffness matrix is       207 at node     63833


             maximum half-bandwidth is     60010  between nodes      4232  and     64241

             number of profile entries excluding fill-in is          554689


             total workspace needed with in-core matrix storage =        23643581
               part of solver workspace is allocated separately


             load increments for each degree of freedom
             summed over the whole model

             from distributed loads
             dist. loads on deformed configuration - totals below for dist. loads
             increments for point loads
             0.000000E+00   0.000000E+00   0.000000E+00


             point loads
             0.000000E+00   0.000000E+00   0.000000E+00

             start of assembly     cycle number is     2
             wall time =        1530.00


             solver workspace for phase1 (matrix input)    (64bit words) =          651138 (      4.97 MByte)
             Metis nested dissection ordering used
             solver workspace for phase2 (nodal ordering)  (64bit words) =         1466201 (     11.19 MByte)
             solver workspace for phase3 (symbolic factor) (64bit words) =         3359830 (     25.63 MByte)
             solver workspace for phase4 (factorization)   (64bit words) =         8005654 (     61.08 MByte) (MINIMUM)
             solver workspace for phase4 (factorization)   (64bit words) =        65468553 (    499.49 MByte) (MAXIMUM)
             solver workspace available and used           (64bit words) =        72027681 (    549.53 MByte)


             start of matrix solution
             wall time =        1542.00


             singularity ratio    1.1846E-04


             end of matrix solution
             wall time =        1556.00


             ddu multiplied with    1.00000E-06 due to penetration


             maximum residual force  at node      1578 degree of freedom  1 is equal to    2.451E+00
             maximum reaction force  at node     56163 degree of freedom  1 is equal to    4.542E+04
             residual convergence ratio    5.396E-05

             maximum displacement  change   at node      1578 degree of freedom  1 is equal to    1.727E-07
             maximum displacement increment at node     33848 degree of freedom  2 is equal to    3.000E+00
             displacement convergence ratio   5.757E-08

             recycling increment due to separation 


             maximum connectivity in stiffness matrix is       207 at node     63833


             maximum half-bandwidth is     60010  between nodes      4232  and     64241

             number of profile entries excluding fill-in is          554446


             total workspace needed with in-core matrix storage =        23637019
               part of solver workspace is allocated separately


             load increments for each degree of freedom
             summed over the whole model

             from distributed loads
             dist. loads on deformed configuration - totals below for dist. loads
             increments for point loads
             0.000000E+00   0.000000E+00   0.000000E+00


             point loads
             0.000000E+00   0.000000E+00   0.000000E+00

             start of assembly     cycle number is     1
             wall time =        1563.00


             solver workspace for phase1 (matrix input)    (64bit words) =          650895 (      4.97 MByte)
             Metis nested dissection ordering used
             solver workspace for phase2 (nodal ordering)  (64bit words) =         1466027 (     11.18 MByte)
             solver workspace for phase3 (symbolic factor) (64bit words) =         3322936 (     25.35 MByte)
             solver workspace for phase4 (factorization)   (64bit words) =         7968502 (     60.79 MByte) (MINIMUM)
             solver workspace for phase4 (factorization)   (64bit words) =        63859713 (    487.21 MByte) (MAXIMUM)
             solver workspace available and used           (64bit words) =        72027681 (    549.53 MByte)


             start of matrix solution
             wall time =        1576.00


             singularity ratio    1.1129E-04


             end of matrix solution
             wall time =        1589.00


             maximum residual force  at node     25622 degree of freedom  2 is equal to    5.313E-11
             maximum reaction force  at node     56163 degree of freedom  1 is equal to    4.542E+04
             residual convergence ratio    1.170E-15

             maximum displacement  change   at node      4169 degree of freedom  2 is equal to    3.615E-01
             maximum displacement increment at node     33848 degree of freedom  2 is equal to    3.040E+00
             displacement convergence ratio   1.189E-01

             recycling increment due to body to body contact 

             increment will be recycled


             maximum connectivity in stiffness matrix is       207 at node     63833


             maximum half-bandwidth is     60010  between nodes      4232  and     64241

             number of profile entries excluding fill-in is          554421


             total workspace needed with in-core matrix storage =        23636345
               part of solver workspace is allocated separately


             load increments for each degree of freedom
             summed over the whole model

             from distributed loads
             dist. loads on deformed configuration - totals below for dist. loads
             increments for point loads
             0.000000E+00   0.000000E+00   0.000000E+00


             point loads
             0.000000E+00   0.000000E+00   0.000000E+00

             start of assembly     cycle number is     2
             wall time =        1594.00


             solver workspace for phase1 (matrix input)    (64bit words) =          650870 (      4.97 MByte)
             Metis nested dissection ordering used
             solver workspace for phase2 (nodal ordering)  (64bit words) =         1466004 (     11.18 MByte)
             solver workspace for phase3 (symbolic factor) (64bit words) =         3357105 (     25.61 MByte)
             solver workspace for phase4 (factorization)   (64bit words) =         8002239 (     61.05 MByte) (MINIMUM)
             solver workspace for phase4 (factorization)   (64bit words) =        64649736 (    493.24 MByte) (MAXIMUM)
             solver workspace available and used           (64bit words) =        72027681 (    549.53 MByte)


             start of matrix solution
             wall time =        1607.00


             singularity ratio    1.1832E-04


             end of matrix solution
             wall time =        1620.00


             ddu multiplied with    7.90019E-02 due to penetration


             maximum residual force  at node      1578 degree of freedom  1 is equal to    2.582E+00
             maximum reaction force  at node     56163 degree of freedom  1 is equal to    4.542E+04
             residual convergence ratio    5.685E-05

             maximum displacement  change   at node      1578 degree of freedom  2 is equal to    1.669E-02
             maximum displacement increment at node     33848 degree of freedom  2 is equal to    3.042E+00
             displacement convergence ratio   5.487E-03

             recycling increment due to separation 


             maximum connectivity in stiffness matrix is       207 at node     63833


             maximum half-bandwidth is     60010  between nodes      4232  and     64241

             number of profile entries excluding fill-in is          554118


             total workspace needed with in-core matrix storage =        23628163
               part of solver workspace is allocated separately


             load increments for each degree of freedom
             summed over the whole model

             from distributed loads
             dist. loads on deformed configuration - totals below for dist. loads
             increments for point loads
             0.000000E+00   0.000000E+00   0.000000E+00


             point loads
             0.000000E+00   0.000000E+00   0.000000E+00

             start of assembly     cycle number is     1
             wall time =        1627.00


             solver workspace for phase1 (matrix input)    (64bit words) =          650567 (      4.96 MByte)
             Metis nested dissection ordering used
             solver workspace for phase2 (nodal ordering)  (64bit words) =         1465803 (     11.18 MByte)
             solver workspace for phase3 (symbolic factor) (64bit words) =         3357242 (     25.61 MByte)
             solver workspace for phase4 (factorization)   (64bit words) =         7992959 (     60.98 MByte) (MINIMUM)
             solver workspace for phase4 (factorization)   (64bit words) =        66252342 (    505.47 MByte) (MAXIMUM)
             solver workspace available and used           (64bit words) =        72027681 (    549.53 MByte)


             start of matrix solution
             wall time =        1639.00


             singularity ratio    1.1097E-04


             end of matrix solution
             wall time =        1654.00


             maximum residual force  at node     23173 degree of freedom  2 is equal to    4.721E-11
             maximum reaction force  at node     56163 degree of freedom  1 is equal to    4.542E+04
             residual convergence ratio    1.039E-15

             maximum displacement  change   at node      3962 degree of freedom  2 is equal to    3.311E-01
             maximum displacement increment at node     34356 degree of freedom  2 is equal to    3.141E+00
             displacement convergence ratio   1.054E-01

             recycling increment due to body to body contact 

             increment will be recycled


             maximum connectivity in stiffness matrix is       207 at node     63833


             maximum half-bandwidth is     60010  between nodes      4232  and     64241

             number of profile entries excluding fill-in is          554018


             total workspace needed with in-core matrix storage =        23625463
               part of solver workspace is allocated separately


             load increments for each degree of freedom
             summed over the whole model

             from distributed loads
             dist. loads on deformed configuration - totals below for dist. loads
             increments for point loads
             0.000000E+00   0.000000E+00   0.000000E+00


             point loads
             0.000000E+00   0.000000E+00   0.000000E+00

             start of assembly     cycle number is     2
             wall time =        1659.00


             solver workspace for phase1 (matrix input)    (64bit words) =          650467 (      4.96 MByte)
             Metis nested dissection ordering used
             solver workspace for phase2 (nodal ordering)  (64bit words) =         1465721 (     11.18 MByte)
             solver workspace for phase3 (symbolic factor) (64bit words) =         3341223 (     25.49 MByte)
             solver workspace for phase4 (factorization)   (64bit words) =         8077476 (     61.63 MByte) (MINIMUM)
             solver workspace for phase4 (factorization)   (64bit words) =        68057704 (    519.24 MByte) (MAXIMUM)
             solver workspace available and used           (64bit words) =        72027681 (    549.53 MByte)


             start of matrix solution
             wall time =        1671.00


             singularity ratio    2.5877E-04


             end of matrix solution
             wall time =        1686.00


             ddu multiplied with    1.00000E-06 due to penetration


             maximum residual force  at node      1579 degree of freedom  1 is equal to    2.995E+00
             maximum reaction force  at node     56163 degree of freedom  1 is equal to    4.542E+04
             residual convergence ratio    6.594E-05

             maximum displacement  change   at node      1579 degree of freedom  2 is equal to    2.292E-07
             maximum displacement increment at node     34356 degree of freedom  2 is equal to    3.141E+00
             displacement convergence ratio   7.296E-08

             recycling increment due to separation 


             maximum connectivity in stiffness matrix is       207 at node     63833


             maximum half-bandwidth is     60010  between nodes      4232  and     64241

             number of profile entries excluding fill-in is          553697


             total workspace needed with in-core matrix storage =        23616797
               part of solver workspace is allocated separately


             load increments for each degree of freedom
             summed over the whole model

             from distributed loads
             dist. loads on deformed configuration - totals below for dist. loads
             increments for point loads
             0.000000E+00   0.000000E+00   0.000000E+00


             point loads
             0.000000E+00   0.000000E+00   0.000000E+00

             start of assembly     cycle number is     1
             wall time =        1693.00


             solver workspace for phase1 (matrix input)    (64bit words) =          650146 (      4.96 MByte)
             Metis nested dissection ordering used
             solver workspace for phase2 (nodal ordering)  (64bit words) =         1465508 (     11.18 MByte)
             solver workspace for phase3 (symbolic factor) (64bit words) =         3332351 (     25.42 MByte)
             solver workspace for phase4 (factorization)   (64bit words) =         8031355 (     61.27 MByte) (MINIMUM)
             solver workspace for phase4 (factorization)   (64bit words) =        67587744 (    515.65 MByte) (MAXIMUM)
             solver workspace available and used           (64bit words) =        72027681 (    549.53 MByte)


             start of matrix solution
             wall time =        1705.00


             singularity ratio    1.1752E-04


             end of matrix solution
             wall time =        1720.00


             maximum residual force  at node     22596 degree of freedom  2 is equal to    5.439E-11
             maximum reaction force  at node     56163 degree of freedom  1 is equal to    4.542E+04
             residual convergence ratio    1.197E-15

             maximum displacement  change   at node      4015 degree of freedom  2 is equal to    3.022E-01
             maximum displacement increment at node     34356 degree of freedom  2 is equal to    3.163E+00
             displacement convergence ratio   9.553E-02

             recycling increment due to body to body contact 

             increment will be recycled


             maximum connectivity in stiffness matrix is       207 at node     63833


             maximum half-bandwidth is     60010  between nodes      4232  and     64241

             number of profile entries excluding fill-in is          553633


             total workspace needed with in-core matrix storage =        23615069
               part of solver workspace is allocated separately


             load increments for each degree of freedom
             summed over the whole model

             from distributed loads
             dist. loads on deformed configuration - totals below for dist. loads
             increments for point loads
             0.000000E+00   0.000000E+00   0.000000E+00


             point loads
             0.000000E+00   0.000000E+00   0.000000E+00

             start of assembly     cycle number is     2
             wall time =        1725.00


             solver workspace for phase1 (matrix input)    (64bit words) =          650082 (      4.96 MByte)
             Metis nested dissection ordering used
             solver workspace for phase2 (nodal ordering)  (64bit words) =         1465442 (     11.18 MByte)
             solver workspace for phase3 (symbolic factor) (64bit words) =         3333289 (     25.43 MByte)
             solver workspace for phase4 (factorization)   (64bit words) =         7979177 (     60.88 MByte) (MINIMUM)
             solver workspace for phase4 (factorization)   (64bit words) =        65835804 (    502.29 MByte) (MAXIMUM)
             solver workspace available and used           (64bit words) =        72027681 (    549.53 MByte)


             start of matrix solution
             wall time =        1738.00


             singularity ratio    1.1778E-04


             end of matrix solution
             wall time =        1751.00


             ddu multiplied with    1.00000E-06 due to penetration


             maximum residual force  at node      1579 degree of freedom  1 is equal to    3.077E+00
             maximum reaction force  at node     56163 degree of freedom  1 is equal to    4.542E+04
             residual convergence ratio    6.775E-05

             maximum displacement  change   at node     15159 degree of freedom  2 is equal to    2.536E-07
             maximum displacement increment at node     34356 degree of freedom  2 is equal to    3.163E+00
             displacement convergence ratio   8.018E-08

             recycling increment due to separation 


             maximum connectivity in stiffness matrix is       207 at node     63833


             maximum half-bandwidth is     60010  between nodes      4232  and     64241

             number of profile entries excluding fill-in is          553202


             total workspace needed with in-core matrix storage =        23603431
               part of solver workspace is allocated separately


             load increments for each degree of freedom
             summed over the whole model

             from distributed loads
             dist. loads on deformed configuration - totals below for dist. loads
             increments for point loads
             0.000000E+00   0.000000E+00   0.000000E+00


             point loads
             0.000000E+00   0.000000E+00   0.000000E+00

             start of assembly     cycle number is     1
             wall time =        1759.00


             solver workspace for phase1 (matrix input)    (64bit words) =          649651 (      4.96 MByte)
             Metis nested dissection ordering used
             solver workspace for phase2 (nodal ordering)  (64bit words) =         1465180 (     11.18 MByte)
             solver workspace for phase3 (symbolic factor) (64bit words) =         3349319 (     25.55 MByte)
             solver workspace for phase4 (factorization)   (64bit words) =         7978076 (     60.87 MByte) (MINIMUM)
             solver workspace for phase4 (factorization)   (64bit words) =        64078840 (    488.88 MByte) (MAXIMUM)
             solver workspace available and used           (64bit words) =        72027681 (    549.53 MByte)


             start of matrix solution
             wall time =        1771.00


             singularity ratio    1.1013E-04


             end of matrix solution
             wall time =        1784.00


             maximum residual force  at node     18387 degree of freedom  2 is equal to    4.796E-11
             maximum reaction force  at node     56163 degree of freedom  1 is equal to    4.542E+04
             residual convergence ratio    1.056E-15

             maximum displacement  change   at node      3991 degree of freedom  2 is equal to    3.938E-01
             maximum displacement increment at node     34654 degree of freedom  2 is equal to    3.302E+00
             displacement convergence ratio   1.193E-01

             recycling increment due to body to body contact 

             increment will be recycled


             maximum connectivity in stiffness matrix is       207 at node     63833


             maximum half-bandwidth is     60010  between nodes      4232  and     64241

             number of profile entries excluding fill-in is          553139


             total workspace needed with in-core matrix storage =        23601731
               part of solver workspace is allocated separately


             load increments for each degree of freedom
             summed over the whole model

             from distributed loads
             dist. loads on deformed configuration - totals below for dist. loads
             increments for point loads
             0.000000E+00   0.000000E+00   0.000000E+00


             point loads
             0.000000E+00   0.000000E+00   0.000000E+00

             start of assembly     cycle number is     2
             wall time =        1789.00


             solver workspace for phase1 (matrix input)    (64bit words) =          649588 (      4.96 MByte)
             Metis nested dissection ordering used
             solver workspace for phase2 (nodal ordering)  (64bit words) =         1465134 (     11.18 MByte)
             solver workspace for phase3 (symbolic factor) (64bit words) =         3369702 (     25.71 MByte)
             solver workspace for phase4 (factorization)   (64bit words) =         8028187 (     61.25 MByte) (MINIMUM)
             solver workspace for phase4 (factorization)   (64bit words) =        66109567 (    504.38 MByte) (MAXIMUM)
             solver workspace available and used           (64bit words) =        72027681 (    549.53 MByte)


             start of matrix solution
             wall time =        1802.00


             singularity ratio    1.1729E-04


             end of matrix solution
             wall time =        1816.00


             ddu multiplied with    1.00000E-06 due to penetration


             maximum residual force  at node      1578 degree of freedom  2 is equal to    2.692E+00
             maximum reaction force  at node     56163 degree of freedom  1 is equal to    4.542E+04
             residual convergence ratio    5.926E-05

             maximum displacement  change   at node      1578 degree of freedom  2 is equal to    2.558E-07
             maximum displacement increment at node     34654 degree of freedom  2 is equal to    3.302E+00
             displacement convergence ratio   7.746E-08

             recycling increment due to separation 


             maximum connectivity in stiffness matrix is       207 at node     63833


             maximum half-bandwidth is     60010  between nodes      4232  and     64241

             number of profile entries excluding fill-in is          552770


             total workspace needed with in-core matrix storage =        23591767
               part of solver workspace is allocated separately


             load increments for each degree of freedom
             summed over the whole model

             from distributed loads
             dist. loads on deformed configuration - totals below for dist. loads
             increments for point loads
             0.000000E+00   0.000000E+00   0.000000E+00


             point loads
             0.000000E+00   0.000000E+00   0.000000E+00

             start of assembly     cycle number is     1
             wall time =        1823.00


             solver workspace for phase1 (matrix input)    (64bit words) =          649219 (      4.95 MByte)
             Metis nested dissection ordering used
             solver workspace for phase2 (nodal ordering)  (64bit words) =         1464901 (     11.18 MByte)
             solver workspace for phase3 (symbolic factor) (64bit words) =         3328562 (     25.39 MByte)
             solver workspace for phase4 (factorization)   (64bit words) =         8006349 (     61.08 MByte) (MINIMUM)
             solver workspace for phase4 (factorization)   (64bit words) =        67336919 (    513.74 MByte) (MAXIMUM)
             solver workspace available and used           (64bit words) =        72027681 (    549.53 MByte)


             start of matrix solution
             wall time =        1835.00


             singularity ratio    1.1628E-04


             end of matrix solution
             wall time =        1849.00


             maximum residual force  at node     19132 degree of freedom  2 is equal to    6.204E-11
             maximum reaction force  at node     56163 degree of freedom  1 is equal to    4.542E+04
             residual convergence ratio    1.366E-15

             maximum displacement  change   at node      3992 degree of freedom  2 is equal to    4.225E-01
             maximum displacement increment at node     34654 degree of freedom  2 is equal to    3.271E+00
             displacement convergence ratio   1.292E-01

             recycling increment due to body to body contact 

             increment will be recycled


             maximum connectivity in stiffness matrix is       207 at node     63833


             maximum half-bandwidth is     60010  between nodes      4232  and     64241

             number of profile entries excluding fill-in is          552724


             total workspace needed with in-core matrix storage =        23590525
               part of solver workspace is allocated separately


             load increments for each degree of freedom
             summed over the whole model

             from distributed loads
             dist. loads on deformed configuration - totals below for dist. loads
             increments for point loads
             0.000000E+00   0.000000E+00   0.000000E+00


             point loads
             0.000000E+00   0.000000E+00   0.000000E+00

             start of assembly     cycle number is     2
             wall time =        1857.00


             solver workspace for phase1 (matrix input)    (64bit words) =          649173 (      4.95 MByte)
             Metis nested dissection ordering used
             solver workspace for phase2 (nodal ordering)  (64bit words) =         1464840 (     11.18 MByte)
             solver workspace for phase3 (symbolic factor) (64bit words) =         3360838 (     25.64 MByte)
             solver workspace for phase4 (factorization)   (64bit words) =         7992819 (     60.98 MByte) (MINIMUM)
             solver workspace for phase4 (factorization)   (64bit words) =        64841353 (    494.70 MByte) (MAXIMUM)
             solver workspace available and used           (64bit words) =        72027681 (    549.53 MByte)


             start of matrix solution
             wall time =        1869.00


             singularity ratio    1.1655E-04


             end of matrix solution
             wall time =        1882.00


             ddu multiplied with    8.73290E-02 due to penetration


             maximum residual force  at node      1578 degree of freedom  1 is equal to    3.031E+00
             maximum reaction force  at node     56163 degree of freedom  1 is equal to    4.542E+04
             residual convergence ratio    6.672E-05

             maximum displacement  change   at node      1578 degree of freedom  1 is equal to    1.695E-02
             maximum displacement increment at node     34654 degree of freedom  2 is equal to    3.277E+00
             displacement convergence ratio   5.172E-03

             recycling increment due to separation 


             maximum connectivity in stiffness matrix is       207 at node     63833


             maximum half-bandwidth is     60010  between nodes      4232  and     64241

             number of profile entries excluding fill-in is          552270


             total workspace needed with in-core matrix storage =        23578267
               part of solver workspace is allocated separately


             load increments for each degree of freedom
             summed over the whole model

             from distributed loads
             dist. loads on deformed configuration - totals below for dist. loads
             increments for point loads
             0.000000E+00   0.000000E+00   0.000000E+00


             point loads
             0.000000E+00   0.000000E+00   0.000000E+00

             start of assembly     cycle number is     1
             wall time =        1890.00


             solver workspace for phase1 (matrix input)    (64bit words) =          648719 (      4.95 MByte)
             Metis nested dissection ordering used
             solver workspace for phase2 (nodal ordering)  (64bit words) =         1464550 (     11.17 MByte)
             solver workspace for phase3 (symbolic factor) (64bit words) =         3330578 (     25.41 MByte)
             solver workspace for phase4 (factorization)   (64bit words) =         7959338 (     60.72 MByte) (MINIMUM)
             solver workspace for phase4 (factorization)   (64bit words) =        63505051 (    484.51 MByte) (MAXIMUM)
             solver workspace available and used           (64bit words) =        72027681 (    549.53 MByte)


             start of matrix solution
             wall time =        1902.00


             singularity ratio    1.1546E-04


             end of matrix solution
             wall time =        1915.00


             maximum residual force  at node     24564 degree of freedom  2 is equal to    6.260E-11
             maximum reaction force  at node     56163 degree of freedom  1 is equal to    4.542E+04
             residual convergence ratio    1.378E-15

             maximum displacement  change   at node      4007 degree of freedom  2 is equal to    4.048E-01
             maximum displacement increment at node     34654 degree of freedom  2 is equal to    3.432E+00
             displacement convergence ratio   1.179E-01

             recycling increment due to body to body contact 

             increment will be recycled


             maximum connectivity in stiffness matrix is       207 at node     63833


             maximum half-bandwidth is     60010  between nodes      4232  and     64241

             number of profile entries excluding fill-in is          552234


             total workspace needed with in-core matrix storage =        23577295
               part of solver workspace is allocated separately


             load increments for each degree of freedom
             summed over the whole model

             from distributed loads
             dist. loads on deformed configuration - totals below for dist. loads
             increments for point loads
             0.000000E+00   0.000000E+00   0.000000E+00


             point loads
             0.000000E+00   0.000000E+00   0.000000E+00

             start of assembly     cycle number is     2
             wall time =        1920.00


             solver workspace for phase1 (matrix input)    (64bit words) =          648683 (      4.95 MByte)
             Metis nested dissection ordering used
             solver workspace for phase2 (nodal ordering)  (64bit words) =         1464533 (     11.17 MByte)
             solver workspace for phase3 (symbolic factor) (64bit words) =         3326466 (     25.38 MByte)
             solver workspace for phase4 (factorization)   (64bit words) =         7983032 (     60.91 MByte) (MINIMUM)
             solver workspace for phase4 (factorization)   (64bit words) =        66027335 (    503.75 MByte) (MAXIMUM)
             solver workspace available and used           (64bit words) =        72027681 (    549.53 MByte)


             start of matrix solution
             wall time =        1933.00


             singularity ratio    1.1603E-04


             end of matrix solution
             wall time =        1946.00


             ddu multiplied with    2.07770E-02 due to penetration


             maximum residual force  at node      1578 degree of freedom  1 is equal to    2.792E+00
             maximum reaction force  at node     56163 degree of freedom  1 is equal to    4.542E+04
             residual convergence ratio    6.147E-05

             maximum displacement  change   at node      1578 degree of freedom  1 is equal to    3.837E-03
             maximum displacement increment at node     34654 degree of freedom  2 is equal to    3.431E+00
             displacement convergence ratio   1.119E-03

             recycling increment due to separation 


             maximum connectivity in stiffness matrix is       207 at node     63833


             maximum half-bandwidth is     60010  between nodes      4232  and     64241

             number of profile entries excluding fill-in is          551737


             total workspace needed with in-core matrix storage =        23563877
               part of solver workspace is allocated separately


             load increments for each degree of freedom
             summed over the whole model

             from distributed loads
             dist. loads on deformed configuration - totals below for dist. loads
             increments for point loads
             0.000000E+00   0.000000E+00   0.000000E+00


             point loads
             0.000000E+00   0.000000E+00   0.000000E+00

             start of assembly     cycle number is     1
             wall time =        1954.00


             solver workspace for phase1 (matrix input)    (64bit words) =          648186 (      4.95 MByte)
             Metis nested dissection ordering used
             solver workspace for phase2 (nodal ordering)  (64bit words) =         1464225 (     11.17 MByte)
             solver workspace for phase3 (symbolic factor) (64bit words) =         3342921 (     25.50 MByte)
             solver workspace for phase4 (factorization)   (64bit words) =         7993996 (     60.99 MByte) (MINIMUM)
             solver workspace for phase4 (factorization)   (64bit words) =        63592674 (    485.17 MByte) (MAXIMUM)
             solver workspace available and used           (64bit words) =        72027681 (    549.53 MByte)


             start of matrix solution
             wall time =        1966.00


             singularity ratio    1.1451E-04


             end of matrix solution
             wall time =        1979.00


             maximum residual force  at node     19570 degree of freedom  2 is equal to    5.663E-11
             maximum reaction force  at node     56163 degree of freedom  1 is equal to    4.542E+04
             residual convergence ratio    1.247E-15

             maximum displacement  change   at node      2407 degree of freedom  2 is equal to    3.704E-01
             maximum displacement increment at node     34654 degree of freedom  2 is equal to    3.502E+00
             displacement convergence ratio   1.058E-01

             recycling increment due to body to body contact 

             increment will be recycled


             maximum connectivity in stiffness matrix is       207 at node     63833


             maximum half-bandwidth is     60010  between nodes      4232  and     64241

             number of profile entries excluding fill-in is          551770


             total workspace needed with in-core matrix storage =        23564767
               part of solver workspace is allocated separately


             load increments for each degree of freedom
             summed over the whole model

             from distributed loads
             dist. loads on deformed configuration - totals below for dist. loads
             increments for point loads
             0.000000E+00   0.000000E+00   0.000000E+00


             point loads
             0.000000E+00   0.000000E+00   0.000000E+00

             start of assembly     cycle number is     2
             wall time =        1986.00


             solver workspace for phase1 (matrix input)    (64bit words) =          648219 (      4.95 MByte)
             Metis nested dissection ordering used
             solver workspace for phase2 (nodal ordering)  (64bit words) =         1464255 (     11.17 MByte)
             solver workspace for phase3 (symbolic factor) (64bit words) =         3351442 (     25.57 MByte)
             solver workspace for phase4 (factorization)   (64bit words) =         7953723 (     60.68 MByte) (MINIMUM)
             solver workspace for phase4 (factorization)   (64bit words) =        64919582 (    495.30 MByte) (MAXIMUM)
             solver workspace available and used           (64bit words) =        72027681 (    549.53 MByte)


             start of matrix solution
             wall time =        1998.00


             singularity ratio    1.1536E-04


             end of matrix solution
             wall time =        2012.00


             maximum residual force  at node     17881 degree of freedom  2 is equal to    5.711E-11
             maximum reaction force  at node     56163 degree of freedom  1 is equal to    4.542E+04
             residual convergence ratio    1.257E-15

             maximum displacement  change   at node      2358 degree of freedom  3 is equal to    1.386E-01
             maximum displacement increment at node     34654 degree of freedom  2 is equal to    3.546E+00
             displacement convergence ratio   3.907E-02

             recycling increment due to body to body contact 

             increment will be recycled


             maximum connectivity in stiffness matrix is       207 at node     63833


             maximum half-bandwidth is     60010  between nodes      4232  and     64241

             number of profile entries excluding fill-in is          551696


             total workspace needed with in-core matrix storage =        23562769
               part of solver workspace is allocated separately


             load increments for each degree of freedom
             summed over the whole model

             from distributed loads
             dist. loads on deformed configuration - totals below for dist. loads
             increments for point loads
             0.000000E+00   0.000000E+00   0.000000E+00


             point loads
             0.000000E+00   0.000000E+00   0.000000E+00

             start of assembly     cycle number is     3
             wall time =        2017.00


             solver workspace for phase1 (matrix input)    (64bit words) =          648145 (      4.94 MByte)
             Metis nested dissection ordering used
             solver workspace for phase2 (nodal ordering)  (64bit words) =         1464181 (     11.17 MByte)
             solver workspace for phase3 (symbolic factor) (64bit words) =         3333694 (     25.43 MByte)
             solver workspace for phase4 (factorization)   (64bit words) =         7998768 (     61.03 MByte) (MINIMUM)
             solver workspace for phase4 (factorization)   (64bit words) =        66242699 (    505.39 MByte) (MAXIMUM)
             solver workspace available and used           (64bit words) =        72027681 (    549.53 MByte)


             start of matrix solution
             wall time =        2029.00


             singularity ratio    1.1474E-04


             end of matrix solution
             wall time =        2043.00


             maximum residual force  at node     18017 degree of freedom  2 is equal to    6.921E-11
             maximum reaction force  at node     56163 degree of freedom  1 is equal to    4.542E+04
             residual convergence ratio    1.524E-15

             maximum displacement  change   at node      2603 degree of freedom  1 is equal to    2.451E-01
             maximum displacement increment at node     34654 degree of freedom  2 is equal to    3.537E+00
             displacement convergence ratio   6.929E-02

             recycling increment due to separation 


             maximum connectivity in stiffness matrix is       207 at node     63833


             maximum half-bandwidth is     60010  between nodes      4232  and     64241

             number of profile entries excluding fill-in is          550913


             total workspace needed with in-core matrix storage =        23541629
               part of solver workspace is allocated separately


             load increments for each degree of freedom
             summed over the whole model

             from distributed loads
             dist. loads on deformed configuration - totals below for dist. loads
             increments for point loads
             0.000000E+00   0.000000E+00   0.000000E+00


             point loads
             0.000000E+00   0.000000E+00   0.000000E+00

             start of assembly     cycle number is     1
             wall time =        2049.00


             solver workspace for phase1 (matrix input)    (64bit words) =          647362 (      4.94 MByte)
             Metis nested dissection ordering used
             solver workspace for phase2 (nodal ordering)  (64bit words) =         1463688 (     11.17 MByte)
             solver workspace for phase3 (symbolic factor) (64bit words) =         3313468 (     25.28 MByte)
             solver workspace for phase4 (factorization)   (64bit words) =         7937200 (     60.56 MByte) (MINIMUM)
             solver workspace for phase4 (factorization)   (64bit words) =        62323967 (    475.49 MByte) (MAXIMUM)
             solver workspace available and used           (64bit words) =        72027681 (    549.53 MByte)


             start of matrix solution
             wall time =        2061.00


             singularity ratio    1.1311E-04


             end of matrix solution
             wall time =        2073.00


             ddu multiplied with    4.14676E-02 due to penetration


             maximum residual force  at node      4024 degree of freedom  2 is equal to    6.338E+00
             maximum reaction force  at node     56163 degree of freedom  1 is equal to    4.542E+04
             residual convergence ratio    1.395E-04

             maximum displacement  change   at node      2872 degree of freedom  2 is equal to    1.992E-02
             maximum displacement increment at node     34654 degree of freedom  2 is equal to    3.546E+00
             displacement convergence ratio   5.618E-03

             recycling increment due to penetration 


             maximum connectivity in stiffness matrix is       207 at node     63833


             maximum half-bandwidth is     60010  between nodes      4232  and     64241

             number of profile entries excluding fill-in is          551010


             total workspace needed with in-core matrix storage =        23544247
               part of solver workspace is allocated separately


             load increments for each degree of freedom
             summed over the whole model

             from distributed loads
             dist. loads on deformed configuration - totals below for dist. loads
             increments for point loads
             0.000000E+00   0.000000E+00   0.000000E+00


             point loads
             0.000000E+00   0.000000E+00   0.000000E+00

             start of assembly     cycle number is     2
             wall time =        2081.00


             solver workspace for phase1 (matrix input)    (64bit words) =          647459 (      4.94 MByte)
             Metis nested dissection ordering used
             solver workspace for phase2 (nodal ordering)  (64bit words) =         1463764 (     11.17 MByte)
             solver workspace for phase3 (symbolic factor) (64bit words) =         3330835 (     25.41 MByte)
             solver workspace for phase4 (factorization)   (64bit words) =         7928219 (     60.49 MByte) (MINIMUM)
             solver workspace for phase4 (factorization)   (64bit words) =        62590102 (    477.52 MByte) (MAXIMUM)
             solver workspace available and used           (64bit words) =        72027681 (    549.53 MByte)


             start of matrix solution
             wall time =        2093.00


             singularity ratio    1.1333E-04


             end of matrix solution
             wall time =        2105.00


             maximum residual force  at node     17863 degree of freedom  2 is equal to    6.927E-11
             maximum reaction force  at node     56163 degree of freedom  1 is equal to    4.542E+04
             residual convergence ratio    1.525E-15

             maximum displacement  change   at node      2872 degree of freedom  2 is equal to    4.337E-01
             maximum displacement increment at node     36343 degree of freedom  2 is equal to    3.746E+00
             displacement convergence ratio   1.158E-01

             recycling increment due to body to body contact 

             increment will be recycled


             maximum connectivity in stiffness matrix is       207 at node     63833


             maximum half-bandwidth is     60010  between nodes      4232  and     64241

             number of profile entries excluding fill-in is          551049


             total workspace needed with in-core matrix storage =        23545301
               part of solver workspace is allocated separately


             load increments for each degree of freedom
             summed over the whole model

             from distributed loads
             dist. loads on deformed configuration - totals below for dist. loads
             increments for point loads
             0.000000E+00   0.000000E+00   0.000000E+00


             point loads
             0.000000E+00   0.000000E+00   0.000000E+00

             start of assembly     cycle number is     3
             wall time =        2111.00


             solver workspace for phase1 (matrix input)    (64bit words) =          647498 (      4.94 MByte)
             Metis nested dissection ordering used
             solver workspace for phase2 (nodal ordering)  (64bit words) =         1463794 (     11.17 MByte)
             solver workspace for phase3 (symbolic factor) (64bit words) =         3306704 (     25.23 MByte)
             solver workspace for phase4 (factorization)   (64bit words) =         7937196 (     60.56 MByte) (MINIMUM)
             solver workspace for phase4 (factorization)   (64bit words) =        64108824 (    489.11 MByte) (MAXIMUM)
             solver workspace available and used           (64bit words) =        72027681 (    549.53 MByte)


             start of matrix solution
             wall time =        2123.00


             singularity ratio    1.1458E-04


             end of matrix solution
             wall time =        2136.00


             ddu multiplied with    2.25431E-02 due to penetration


             maximum residual force  at node      3882 degree of freedom  2 is equal to    3.862E+00
             maximum reaction force  at node     56163 degree of freedom  1 is equal to    4.542E+04
             residual convergence ratio    8.502E-05

             maximum displacement  change   at node     16125 degree of freedom  2 is equal to    6.895E-03
             maximum displacement increment at node     36343 degree of freedom  2 is equal to    3.744E+00
             displacement convergence ratio   1.842E-03

             recycling increment due to separation 


             maximum connectivity in stiffness matrix is       207 at node     63833


             maximum half-bandwidth is     60010  between nodes      4232  and     64241

             number of profile entries excluding fill-in is          550622


             total workspace needed with in-core matrix storage =        23533771
               part of solver workspace is allocated separately


             load increments for each degree of freedom
             summed over the whole model

             from distributed loads
             dist. loads on deformed configuration - totals below for dist. loads
             increments for point loads
             0.000000E+00   0.000000E+00   0.000000E+00


             point loads
             0.000000E+00   0.000000E+00   0.000000E+00

             start of assembly     cycle number is     1
             wall time =        2143.00


             solver workspace for phase1 (matrix input)    (64bit words) =          647071 (      4.94 MByte)
             Metis nested dissection ordering used
             solver workspace for phase2 (nodal ordering)  (64bit words) =         1463553 (     11.17 MByte)
             solver workspace for phase3 (symbolic factor) (64bit words) =         3331743 (     25.42 MByte)
             solver workspace for phase4 (factorization)   (64bit words) =         7988174 (     60.94 MByte) (MINIMUM)
             solver workspace for phase4 (factorization)   (64bit words) =        65932747 (    503.03 MByte) (MAXIMUM)
             solver workspace available and used           (64bit words) =        72027681 (    549.53 MByte)


             start of matrix solution
             wall time =        2155.00


             singularity ratio    1.1284E-04


             end of matrix solution
             wall time =        2169.00


             maximum residual force  at node     19748 degree of freedom  2 is equal to    6.101E-11
             maximum reaction force  at node     56163 degree of freedom  1 is equal to    4.543E+04
             residual convergence ratio    1.343E-15

             maximum displacement  change   at node      4012 degree of freedom  2 is equal to    4.493E-01
             maximum displacement increment at node     36343 degree of freedom  2 is equal to    3.720E+00
             displacement convergence ratio   1.208E-01

             recycling increment due to body to body contact 

             increment will be recycled


             maximum connectivity in stiffness matrix is       207 at node     63833


             maximum half-bandwidth is     60010  between nodes      4232  and     64241

             number of profile entries excluding fill-in is          550505


             total workspace needed with in-core matrix storage =        23530613
               part of solver workspace is allocated separately


             load increments for each degree of freedom
             summed over the whole model

             from distributed loads
             dist. loads on deformed configuration - totals below for dist. loads
             increments for point loads
             0.000000E+00   0.000000E+00   0.000000E+00


             point loads
             0.000000E+00   0.000000E+00   0.000000E+00

             start of assembly     cycle number is     2
             wall time =        2175.00


             solver workspace for phase1 (matrix input)    (64bit words) =          646954 (      4.94 MByte)
             Metis nested dissection ordering used
             solver workspace for phase2 (nodal ordering)  (64bit words) =         1463440 (     11.17 MByte)
             solver workspace for phase3 (symbolic factor) (64bit words) =         3333232 (     25.43 MByte)
             solver workspace for phase4 (factorization)   (64bit words) =         7962983 (     60.75 MByte) (MINIMUM)
             solver workspace for phase4 (factorization)   (64bit words) =        64702850 (    493.64 MByte) (MAXIMUM)
             solver workspace available and used           (64bit words) =        72027681 (    549.53 MByte)


             start of matrix solution
             wall time =        2187.00


             singularity ratio    1.1427E-04


             end of matrix solution
             wall time =        2200.00


             ddu multiplied with    2.39456E-02 due to penetration


             maximum residual force  at node      1566 degree of freedom  2 is equal to    3.528E+00
             maximum reaction force  at node     56163 degree of freedom  1 is equal to    4.543E+04
             residual convergence ratio    7.766E-05

             maximum displacement  change   at node     15159 degree of freedom  1 is equal to    5.493E-03
             maximum displacement increment at node     36343 degree of freedom  2 is equal to    3.721E+00
             displacement convergence ratio   1.476E-03

             recycling increment due to separation 


             maximum connectivity in stiffness matrix is       207 at node     63833


             maximum half-bandwidth is     60010  between nodes      4232  and     64241

             number of profile entries excluding fill-in is          549947


             total workspace needed with in-core matrix storage =        23515547
               part of solver workspace is allocated separately


             load increments for each degree of freedom
             summed over the whole model

             from distributed loads
             dist. loads on deformed configuration - totals below for dist. loads
             increments for point loads
             0.000000E+00   0.000000E+00   0.000000E+00


             point loads
             0.000000E+00   0.000000E+00   0.000000E+00

             start of assembly     cycle number is     1
             wall time =        2207.00


             solver workspace for phase1 (matrix input)    (64bit words) =          646396 (      4.93 MByte)
             Metis nested dissection ordering used
             solver workspace for phase2 (nodal ordering)  (64bit words) =         1463102 (     11.16 MByte)
             solver workspace for phase3 (symbolic factor) (64bit words) =         3303003 (     25.20 MByte)
             solver workspace for phase4 (factorization)   (64bit words) =         7942288 (     60.59 MByte) (MINIMUM)
             solver workspace for phase4 (factorization)   (64bit words) =        62744333 (    478.70 MByte) (MAXIMUM)
             solver workspace available and used           (64bit words) =        72027681 (    549.53 MByte)


             start of matrix solution
             wall time =        2220.00


             singularity ratio    1.1100E-04


             end of matrix solution
             wall time =        2232.00


             maximum residual force  at node     19571 degree of freedom  2 is equal to    1.002E-10
             maximum reaction force  at node     56163 degree of freedom  1 is equal to    4.543E+04
             residual convergence ratio    2.206E-15

             maximum displacement  change   at node      4025 degree of freedom  2 is equal to    7.081E-01
             maximum displacement increment at node     36343 degree of freedom  2 is equal to    3.952E+00
             displacement convergence ratio   1.792E-01

             failure to converge to tolerance

             increment will be recycled


             maximum connectivity in stiffness matrix is       207 at node     63833


             maximum half-bandwidth is     60010  between nodes      4232  and     64241

             number of profile entries excluding fill-in is          549876


             total workspace needed with in-core matrix storage =        23513629
               part of solver workspace is allocated separately


             load increments for each degree of freedom
             summed over the whole model

             from distributed loads
             dist. loads on deformed configuration - totals below for dist. loads
             increments for point loads
             0.000000E+00   0.000000E+00   0.000000E+00


             point loads
             0.000000E+00   0.000000E+00   0.000000E+00

             start of assembly     cycle number is     2
             wall time =        2238.00


             solver workspace for phase1 (matrix input)    (64bit words) =          646325 (      4.93 MByte)
             Metis nested dissection ordering used
             solver workspace for phase2 (nodal ordering)  (64bit words) =         1463032 (     11.16 MByte)
             solver workspace for phase3 (symbolic factor) (64bit words) =         3328034 (     25.39 MByte)
             solver workspace for phase4 (factorization)   (64bit words) =         7995678 (     61.00 MByte) (MINIMUM)
             solver workspace for phase4 (factorization)   (64bit words) =        65781639 (    501.87 MByte) (MAXIMUM)
             solver workspace available and used           (64bit words) =        72027681 (    549.53 MByte)


             start of matrix solution
             wall time =        2250.00


             singularity ratio    1.1336E-04


             end of matrix solution
             wall time =        2264.00


             ddu multiplied with    1.00000E-06 due to penetration


             maximum residual force  at node      1566 degree of freedom  2 is equal to    3.774E+00
             maximum reaction force  at node     56163 degree of freedom  1 is equal to    4.543E+04
             residual convergence ratio    8.307E-05

             maximum displacement  change   at node      1566 degree of freedom  2 is equal to    2.309E-07
             maximum displacement increment at node     36343 degree of freedom  2 is equal to    3.952E+00
             displacement convergence ratio   5.841E-08

             recycling increment due to separation 


             maximum connectivity in stiffness matrix is       207 at node     63833


             maximum half-bandwidth is     60010  between nodes      4232  and     64241

             number of profile entries excluding fill-in is          549281


             total workspace needed with in-core matrix storage =        23497565
               part of solver workspace is allocated separately


             load increments for each degree of freedom
             summed over the whole model

             from distributed loads
             dist. loads on deformed configuration - totals below for dist. loads
             increments for point loads
             0.000000E+00   0.000000E+00   0.000000E+00


             point loads
             0.000000E+00   0.000000E+00   0.000000E+00

             start of assembly     cycle number is     1
             wall time =        2271.00


             solver workspace for phase1 (matrix input)    (64bit words) =          645730 (      4.93 MByte)
             Metis nested dissection ordering used
             solver workspace for phase2 (nodal ordering)  (64bit words) =         1462670 (     11.16 MByte)
             solver workspace for phase3 (symbolic factor) (64bit words) =         3314784 (     25.29 MByte)
             solver workspace for phase4 (factorization)   (64bit words) =         7912742 (     60.37 MByte) (MINIMUM)
             solver workspace for phase4 (factorization)   (64bit words) =        62612559 (    477.70 MByte) (MAXIMUM)
             solver workspace available and used           (64bit words) =        72027681 (    549.53 MByte)


             start of matrix solution
             wall time =        2283.00


             singularity ratio    1.1067E-04


             end of matrix solution
             wall time =        2295.00


             maximum residual force  at node     21180 degree of freedom  2 is equal to    6.959E-11
             maximum reaction force  at node     56163 degree of freedom  1 is equal to    4.543E+04
             residual convergence ratio    1.532E-15

             maximum displacement  change   at node      3984 degree of freedom  2 is equal to    4.989E-01
             maximum displacement increment at node     36343 degree of freedom  2 is equal to    4.008E+00
             displacement convergence ratio   1.245E-01

             recycling increment due to body to body contact 

             increment will be recycled


             maximum connectivity in stiffness matrix is       207 at node     63833


             maximum half-bandwidth is     60010  between nodes      4232  and     64241

             number of profile entries excluding fill-in is          549265


             total workspace needed with in-core matrix storage =        23497133
               part of solver workspace is allocated separately


             load increments for each degree of freedom
             summed over the whole model

             from distributed loads
             dist. loads on deformed configuration - totals below for dist. loads
             increments for point loads
             0.000000E+00   0.000000E+00   0.000000E+00


             point loads
             0.000000E+00   0.000000E+00   0.000000E+00

             start of assembly     cycle number is     2
             wall time =        2303.00


             solver workspace for phase1 (matrix input)    (64bit words) =          645714 (      4.93 MByte)
             Metis nested dissection ordering used
             solver workspace for phase2 (nodal ordering)  (64bit words) =         1462650 (     11.16 MByte)
             solver workspace for phase3 (symbolic factor) (64bit words) =         3315413 (     25.29 MByte)
             solver workspace for phase4 (factorization)   (64bit words) =         7922890 (     60.45 MByte) (MINIMUM)
             solver workspace for phase4 (factorization)   (64bit words) =        63739778 (    486.30 MByte) (MAXIMUM)
             solver workspace available and used           (64bit words) =        72027681 (    549.53 MByte)


             start of matrix solution
             wall time =        2315.00


             singularity ratio    1.1248E-04


             end of matrix solution
             wall time =        2328.00


             maximum residual force  at node     23268 degree of freedom  2 is equal to    6.285E-11
             maximum reaction force  at node     56163 degree of freedom  1 is equal to    4.543E+04
             residual convergence ratio    1.383E-15

             maximum displacement  change   at node      2358 degree of freedom  3 is equal to    2.690E-01
             maximum displacement increment at node     36343 degree of freedom  2 is equal to    4.105E+00
             displacement convergence ratio   6.553E-02

             recycling increment due to body to body contact 

             increment will be recycled


             maximum connectivity in stiffness matrix is       207 at node     63833


             maximum half-bandwidth is     60010  between nodes      4232  and     64241

             number of profile entries excluding fill-in is          549162


             total workspace needed with in-core matrix storage =        23494351
               part of solver workspace is allocated separately


             load increments for each degree of freedom
             summed over the whole model

             from distributed loads
             dist. loads on deformed configuration - totals below for dist. loads
             increments for point loads
             0.000000E+00   0.000000E+00   0.000000E+00


             point loads
             0.000000E+00   0.000000E+00   0.000000E+00

             start of assembly     cycle number is     3
             wall time =        2335.00


             solver workspace for phase1 (matrix input)    (64bit words) =          645611 (      4.93 MByte)
             Metis nested dissection ordering used
             solver workspace for phase2 (nodal ordering)  (64bit words) =         1462544 (     11.16 MByte)
             solver workspace for phase3 (symbolic factor) (64bit words) =         3319622 (     25.33 MByte)
             solver workspace for phase4 (factorization)   (64bit words) =         7936511 (     60.55 MByte) (MINIMUM)
             solver workspace for phase4 (factorization)   (64bit words) =        64003680 (    488.31 MByte) (MAXIMUM)
             solver workspace available and used           (64bit words) =        72027681 (    549.53 MByte)


             start of matrix solution
             wall time =        2347.00


             singularity ratio    1.1174E-04


             end of matrix solution
             wall time =        2360.00


             ddu multiplied with    1.09275E-01 due to penetration


             maximum residual force  at node      1567 degree of freedom  2 is equal to    2.466E+00
             maximum reaction force  at node     56163 degree of freedom  1 is equal to    4.543E+04
             residual convergence ratio    5.429E-05

             maximum displacement  change   at node      1564 degree of freedom  1 is equal to    2.289E-02
             maximum displacement increment at node     36343 degree of freedom  2 is equal to    4.102E+00
             displacement convergence ratio   5.580E-03

             recycling increment due to separation 


             maximum connectivity in stiffness matrix is       207 at node     63833


             maximum half-bandwidth is     60010  between nodes      4232  and     64241

             number of profile entries excluding fill-in is          548570


             total workspace needed with in-core matrix storage =        23478367
               part of solver workspace is allocated separately


             load increments for each degree of freedom
             summed over the whole model

             from distributed loads
             dist. loads on deformed configuration - totals below for dist. loads
             increments for point loads
             0.000000E+00   0.000000E+00   0.000000E+00


             point loads
             0.000000E+00   0.000000E+00   0.000000E+00

             start of assembly     cycle number is     1
             wall time =        2367.00


             solver workspace for phase1 (matrix input)    (64bit words) =          645019 (      4.92 MByte)
             Metis nested dissection ordering used
             solver workspace for phase2 (nodal ordering)  (64bit words) =         1462198 (     11.16 MByte)
             solver workspace for phase3 (symbolic factor) (64bit words) =         3306671 (     25.23 MByte)
             solver workspace for phase4 (factorization)   (64bit words) =         7895668 (     60.24 MByte) (MINIMUM)
             solver workspace for phase4 (factorization)   (64bit words) =        62529112 (    477.06 MByte) (MAXIMUM)
             solver workspace available and used           (64bit words) =        72027681 (    549.53 MByte)


             start of matrix solution
             wall time =        2379.00


             singularity ratio    1.4986E-04


             end of matrix solution
             wall time =        2391.00


             maximum residual force  at node     19569 degree of freedom  2 is equal to    1.275E-10
             maximum reaction force  at node     56163 degree of freedom  1 is equal to    4.543E+04
             residual convergence ratio    2.806E-15

             maximum displacement  change   at node      3252 degree of freedom  2 is equal to    8.344E-01
             maximum displacement increment at node     36345 degree of freedom  2 is equal to    4.355E+00
             displacement convergence ratio   1.916E-01

             failure to converge to tolerance

             increment will be recycled


             maximum connectivity in stiffness matrix is       207 at node     63833


             maximum half-bandwidth is     60010  between nodes      4232  and     64241

             number of profile entries excluding fill-in is          548545


             total workspace needed with in-core matrix storage =        23477693
               part of solver workspace is allocated separately


             load increments for each degree of freedom
             summed over the whole model

             from distributed loads
             dist. loads on deformed configuration - totals below for dist. loads
             increments for point loads
             0.000000E+00   0.000000E+00   0.000000E+00


             point loads
             0.000000E+00   0.000000E+00   0.000000E+00

             start of assembly     cycle number is     2
             wall time =        2397.00


             solver workspace for phase1 (matrix input)    (64bit words) =          644994 (      4.92 MByte)
             Metis nested dissection ordering used
             solver workspace for phase2 (nodal ordering)  (64bit words) =         1462179 (     11.16 MByte)
             solver workspace for phase3 (symbolic factor) (64bit words) =         3297295 (     25.16 MByte)
             solver workspace for phase4 (factorization)   (64bit words) =         7902062 (     60.29 MByte) (MINIMUM)
             solver workspace for phase4 (factorization)   (64bit words) =        63329072 (    483.16 MByte) (MAXIMUM)
             solver workspace available and used           (64bit words) =        72027681 (    549.53 MByte)


             start of matrix solution
             wall time =        2409.00


             singularity ratio    1.1336E-04


             end of matrix solution
             wall time =        2421.00


             maximum residual force  at node     19384 degree of freedom  2 is equal to    6.663E-11
             maximum reaction force  at node     56163 degree of freedom  1 is equal to    4.543E+04
             residual convergence ratio    1.466E-15

             maximum displacement  change   at node      1383 degree of freedom  1 is equal to    4.410E-01
             maximum displacement increment at node     36345 degree of freedom  2 is equal to    4.273E+00
             displacement convergence ratio   1.032E-01

             recycling increment due to body to body contact 

             increment will be recycled


             maximum connectivity in stiffness matrix is       207 at node     63833


             maximum half-bandwidth is     60010  between nodes      4232  and     64241

             number of profile entries excluding fill-in is          548756


             total workspace needed with in-core matrix storage =        23483389
               part of solver workspace is allocated separately


             load increments for each degree of freedom
             summed over the whole model

             from distributed loads
             dist. loads on deformed configuration - totals below for dist. loads
             increments for point loads
             0.000000E+00   0.000000E+00   0.000000E+00


             point loads
             0.000000E+00   0.000000E+00   0.000000E+00

             start of assembly     cycle number is     3
             wall time =        2429.00


             solver workspace for phase1 (matrix input)    (64bit words) =          645205 (      4.92 MByte)
             Metis nested dissection ordering used
             solver workspace for phase2 (nodal ordering)  (64bit words) =         1462332 (     11.16 MByte)
             solver workspace for phase3 (symbolic factor) (64bit words) =         3334424 (     25.44 MByte)
             solver workspace for phase4 (factorization)   (64bit words) =         7939964 (     60.58 MByte) (MINIMUM)
             solver workspace for phase4 (factorization)   (64bit words) =        63454587 (    484.12 MByte) (MAXIMUM)
             solver workspace available and used           (64bit words) =        72027681 (    549.53 MByte)


             start of matrix solution
             wall time =        2441.00


             singularity ratio    1.1105E-04


             end of matrix solution
             wall time =        2453.00


             maximum residual force  at node     25275 degree of freedom  2 is equal to    8.571E-11
             maximum reaction force  at node     56163 degree of freedom  1 is equal to    4.543E+04
             residual convergence ratio    1.887E-15

             maximum displacement  change   at node      1383 degree of freedom  1 is equal to    6.868E-01
             maximum displacement increment at node     36345 degree of freedom  2 is equal to    4.416E+00
             displacement convergence ratio   1.555E-01

             failure to converge to tolerance

             increment will be recycled


             maximum connectivity in stiffness matrix is       207 at node     63833


             maximum half-bandwidth is     60010  between nodes      4232  and     64241

             number of profile entries excluding fill-in is          548671


             total workspace needed with in-core matrix storage =        23481095
               part of solver workspace is allocated separately


             load increments for each degree of freedom
             summed over the whole model

             from distributed loads
             dist. loads on deformed configuration - totals below for dist. loads
             increments for point loads
             0.000000E+00   0.000000E+00   0.000000E+00


             point loads
             0.000000E+00   0.000000E+00   0.000000E+00

             start of assembly     cycle number is     4
             wall time =        2459.00


             solver workspace for phase1 (matrix input)    (64bit words) =          645120 (      4.92 MByte)
             Metis nested dissection ordering used
             solver workspace for phase2 (nodal ordering)  (64bit words) =         1462180 (     11.16 MByte)
             solver workspace for phase3 (symbolic factor) (64bit words) =         3314248 (     25.29 MByte)
             solver workspace for phase4 (factorization)   (64bit words) =         7939864 (     60.58 MByte) (MINIMUM)
             solver workspace for phase4 (factorization)   (64bit words) =        64087131 (    488.95 MByte) (MAXIMUM)
             solver workspace available and used           (64bit words) =        72027681 (    549.53 MByte)


             start of matrix solution
             wall time =        2471.00


             singularity ratio    1.1321E-04


             end of matrix solution
             wall time =        2484.00


             maximum residual force  at node     17880 degree of freedom  1 is equal to    8.662E-11
             maximum reaction force  at node     56163 degree of freedom  1 is equal to    4.543E+04
             residual convergence ratio    1.907E-15

             maximum displacement  change   at node      1383 degree of freedom  1 is equal to    5.764E-01
             maximum displacement increment at node     36345 degree of freedom  2 is equal to    4.354E+00
             displacement convergence ratio   1.324E-01

             recycling increment due to body to body contact 

             increment will be recycled


             maximum connectivity in stiffness matrix is       207 at node     63833


             maximum half-bandwidth is     60010  between nodes      4232  and     64241

             number of profile entries excluding fill-in is          548822


             total workspace needed with in-core matrix storage =        23485171
               part of solver workspace is allocated separately


             load increments for each degree of freedom
             summed over the whole model

             from distributed loads
             dist. loads on deformed configuration - totals below for dist. loads
             increments for point loads
             0.000000E+00   0.000000E+00   0.000000E+00


             point loads
             0.000000E+00   0.000000E+00   0.000000E+00

             start of assembly     cycle number is     5
             wall time =        2491.00


             solver workspace for phase1 (matrix input)    (64bit words) =          645271 (      4.92 MByte)
             Metis nested dissection ordering used
             solver workspace for phase2 (nodal ordering)  (64bit words) =         1462317 (     11.16 MByte)
             solver workspace for phase3 (symbolic factor) (64bit words) =         3306955 (     25.23 MByte)
             solver workspace for phase4 (factorization)   (64bit words) =         7918088 (     60.41 MByte) (MINIMUM)
             solver workspace for phase4 (factorization)   (64bit words) =        63761178 (    486.46 MByte) (MAXIMUM)
             solver workspace available and used           (64bit words) =        72027681 (    549.53 MByte)


             start of matrix solution
             wall time =        2503.00


             singularity ratio    1.1165E-04


             end of matrix solution
             wall time =        2516.00


             maximum residual force  at node     17855 degree of freedom  2 is equal to    9.203E-11
             maximum reaction force  at node     56163 degree of freedom  1 is equal to    4.543E+04
             residual convergence ratio    2.026E-15

             maximum displacement  change   at node      1383 degree of freedom  1 is equal to    7.224E-01
             maximum displacement increment at node     36345 degree of freedom  2 is equal to    4.454E+00
             displacement convergence ratio   1.622E-01

             failure to converge to tolerance

             increment will be recycled


             maximum connectivity in stiffness matrix is       207 at node     63833


             maximum half-bandwidth is     60010  between nodes      4232  and     64241

             number of profile entries excluding fill-in is          548717


             total workspace needed with in-core matrix storage =        23482337
               part of solver workspace is allocated separately


             load increments for each degree of freedom
             summed over the whole model

             from distributed loads
             dist. loads on deformed configuration - totals below for dist. loads
             increments for point loads
             0.000000E+00   0.000000E+00   0.000000E+00


             point loads
             0.000000E+00   0.000000E+00   0.000000E+00

             start of assembly     cycle number is     6
             wall time =        2521.00


             solver workspace for phase1 (matrix input)    (64bit words) =          645166 (      4.92 MByte)
             Metis nested dissection ordering used
             solver workspace for phase2 (nodal ordering)  (64bit words) =         1462195 (     11.16 MByte)
             solver workspace for phase3 (symbolic factor) (64bit words) =         3318179 (     25.32 MByte)
             solver workspace for phase4 (factorization)   (64bit words) =         7935155 (     60.54 MByte) (MINIMUM)
             solver workspace for phase4 (factorization)   (64bit words) =        64890212 (    495.07 MByte) (MAXIMUM)
             solver workspace available and used           (64bit words) =        72027681 (    549.53 MByte)


             start of matrix solution
             wall time =        2533.00


             singularity ratio    1.1331E-04


             end of matrix solution
             wall time =        2547.00


             maximum residual force  at node     22962 degree of freedom  2 is equal to    9.174E-11
             maximum reaction force  at node     56163 degree of freedom  1 is equal to    4.544E+04
             residual convergence ratio    2.019E-15

             maximum displacement  change   at node      1383 degree of freedom  1 is equal to    5.990E-01
             maximum displacement increment at node     36345 degree of freedom  2 is equal to    4.352E+00
             displacement convergence ratio   1.376E-01

             recycling increment due to body to body contact 

             increment will be recycled


             maximum connectivity in stiffness matrix is       207 at node     63833


             maximum half-bandwidth is     60010  between nodes      4232  and     64241

             number of profile entries excluding fill-in is          548845


             total workspace needed with in-core matrix storage =        23485793
               part of solver workspace is allocated separately


             load increments for each degree of freedom
             summed over the whole model

             from distributed loads
             dist. loads on deformed configuration - totals below for dist. loads
             increments for point loads
             0.000000E+00   0.000000E+00   0.000000E+00


             point loads
             0.000000E+00   0.000000E+00   0.000000E+00

             start of assembly     cycle number is     7
             wall time =        2554.00


             solver workspace for phase1 (matrix input)    (64bit words) =          645294 (      4.92 MByte)
             Metis nested dissection ordering used
             solver workspace for phase2 (nodal ordering)  (64bit words) =         1462304 (     11.16 MByte)
             solver workspace for phase3 (symbolic factor) (64bit words) =         3307863 (     25.24 MByte)
             solver workspace for phase4 (factorization)   (64bit words) =         7902207 (     60.29 MByte) (MINIMUM)
             solver workspace for phase4 (factorization)   (64bit words) =        62614649 (    477.71 MByte) (MAXIMUM)
             solver workspace available and used           (64bit words) =        72027681 (    549.53 MByte)


             start of matrix solution
             wall time =        2566.00


             singularity ratio    1.1189E-04


             end of matrix solution
             wall time =        2578.00


             maximum residual force  at node     25192 degree of freedom  2 is equal to    9.292E-11
             maximum reaction force  at node     56163 degree of freedom  1 is equal to    4.543E+04
             residual convergence ratio    2.045E-15

             maximum displacement  change   at node      1318 degree of freedom  1 is equal to    6.148E-01
             maximum displacement increment at node     36345 degree of freedom  2 is equal to    4.503E+00
             displacement convergence ratio   1.365E-01

             recycling increment due to body to body contact 

             increment will be recycled


             maximum connectivity in stiffness matrix is       207 at node     63833


             maximum half-bandwidth is     60010  between nodes      4232  and     64241

             number of profile entries excluding fill-in is          548762


             total workspace needed with in-core matrix storage =        23483551
               part of solver workspace is allocated separately


             load increments for each degree of freedom
             summed over the whole model

             from distributed loads
             dist. loads on deformed configuration - totals below for dist. loads
             increments for point loads
             0.000000E+00   0.000000E+00   0.000000E+00


             point loads
             0.000000E+00   0.000000E+00   0.000000E+00

             start of assembly     cycle number is     8
             wall time =        2584.00


             solver workspace for phase1 (matrix input)    (64bit words) =          645211 (      4.92 MByte)
             Metis nested dissection ordering used
             solver workspace for phase2 (nodal ordering)  (64bit words) =         1462206 (     11.16 MByte)
             solver workspace for phase3 (symbolic factor) (64bit words) =         3311578 (     25.27 MByte)
             solver workspace for phase4 (factorization)   (64bit words) =         7933804 (     60.53 MByte) (MINIMUM)
             solver workspace for phase4 (factorization)   (64bit words) =        63727255 (    486.20 MByte) (MAXIMUM)
             solver workspace available and used           (64bit words) =        72027681 (    549.53 MByte)


             start of matrix solution
             wall time =        2596.00


             singularity ratio    1.1364E-04


             end of matrix solution
             wall time =        2609.00


             maximum residual force  at node     17849 degree of freedom  2 is equal to    8.645E-11
             maximum reaction force  at node     56163 degree of freedom  1 is equal to    4.544E+04
             residual convergence ratio    1.903E-15

             maximum displacement  change   at node      1318 degree of freedom  1 is equal to    5.507E-01
             maximum displacement increment at node     36345 degree of freedom  2 is equal to    4.408E+00
             displacement convergence ratio   1.249E-01

             recycling increment due to separation 


             maximum connectivity in stiffness matrix is       207 at node     63833


             maximum half-bandwidth is     60010  between nodes      4232  and     64241

             number of profile entries excluding fill-in is          548157


             total workspace needed with in-core matrix storage =        23467217
               part of solver workspace is allocated separately


             load increments for each degree of freedom
             summed over the whole model

             from distributed loads
             dist. loads on deformed configuration - totals below for dist. loads
             increments for point loads
             0.000000E+00   0.000000E+00   0.000000E+00


             point loads
             0.000000E+00   0.000000E+00   0.000000E+00

             start of assembly     cycle number is     1
             wall time =        2615.00


             solver workspace for phase1 (matrix input)    (64bit words) =          644606 (      4.92 MByte)
             Metis nested dissection ordering used
             solver workspace for phase2 (nodal ordering)  (64bit words) =         1462020 (     11.15 MByte)
             solver workspace for phase3 (symbolic factor) (64bit words) =         3312723 (     25.27 MByte)
             solver workspace for phase4 (factorization)   (64bit words) =         7901044 (     60.28 MByte) (MINIMUM)
             solver workspace for phase4 (factorization)   (64bit words) =        61171824 (    466.70 MByte) (MAXIMUM)
             solver workspace available and used           (64bit words) =        72027681 (    549.53 MByte)


             start of matrix solution
             wall time =        2627.00


             singularity ratio    1.0455E-04


             end of matrix solution
             wall time =        2639.00


             ddu multiplied with    1.00000E-06 due to penetration


             maximum residual force  at node      3492 degree of freedom  2 is equal to    1.130E+01
             maximum reaction force  at node     56163 degree of freedom  1 is equal to    4.544E+04
             residual convergence ratio    2.487E-04

             maximum displacement  change   at node      1318 degree of freedom  1 is equal to    9.690E-07
             maximum displacement increment at node     36345 degree of freedom  2 is equal to    4.408E+00
             displacement convergence ratio   2.198E-07

             recycling increment due to separation 


             maximum connectivity in stiffness matrix is       207 at node     63833


             maximum half-bandwidth is     60010  between nodes      4232  and     64241

             number of profile entries excluding fill-in is          548165


             total workspace needed with in-core matrix storage =        23467433
               part of solver workspace is allocated separately


             load increments for each degree of freedom
             summed over the whole model

             from distributed loads
             dist. loads on deformed configuration - totals below for dist. loads
             increments for point loads
             0.000000E+00   0.000000E+00   0.000000E+00


             point loads
             0.000000E+00   0.000000E+00   0.000000E+00

             start of assembly     cycle number is     1
             wall time =        2646.00


             solver workspace for phase1 (matrix input)    (64bit words) =          644614 (      4.92 MByte)
             Metis nested dissection ordering used
             solver workspace for phase2 (nodal ordering)  (64bit words) =         1462026 (     11.15 MByte)
             solver workspace for phase3 (symbolic factor) (64bit words) =         3297374 (     25.16 MByte)
             solver workspace for phase4 (factorization)   (64bit words) =         7909429 (     60.34 MByte) (MINIMUM)
             solver workspace for phase4 (factorization)   (64bit words) =        62984768 (    480.54 MByte) (MAXIMUM)
             solver workspace available and used           (64bit words) =        72027681 (    549.53 MByte)


             start of matrix solution
             wall time =        2658.00


             singularity ratio    1.0454E-04


             end of matrix solution
             wall time =        2671.00


             maximum residual force  at node     18650 degree of freedom  2 is equal to    1.661E-10
             maximum reaction force  at node     56163 degree of freedom  1 is equal to    4.543E+04
             residual convergence ratio    3.655E-15

             maximum displacement  change   at node      1318 degree of freedom  1 is equal to    9.921E-01
             maximum displacement increment at node     38386 degree of freedom  2 is equal to    4.826E+00
             displacement convergence ratio   2.056E-01

             failure to converge to tolerance

             increment will be recycled


             maximum connectivity in stiffness matrix is       207 at node     63833


             maximum half-bandwidth is     60010  between nodes      4232  and     64241

             number of profile entries excluding fill-in is          548103


             total workspace needed with in-core matrix storage =        23465759
               part of solver workspace is allocated separately


             load increments for each degree of freedom
             summed over the whole model

             from distributed loads
             dist. loads on deformed configuration - totals below for dist. loads
             increments for point loads
             0.000000E+00   0.000000E+00   0.000000E+00


             point loads
             0.000000E+00   0.000000E+00   0.000000E+00

             start of assembly     cycle number is     2
             wall time =        2676.00


             solver workspace for phase1 (matrix input)    (64bit words) =          644552 (      4.92 MByte)
             Metis nested dissection ordering used
             solver workspace for phase2 (nodal ordering)  (64bit words) =         1461836 (     11.15 MByte)
             solver workspace for phase3 (symbolic factor) (64bit words) =         3325845 (     25.37 MByte)
             solver workspace for phase4 (factorization)   (64bit words) =         7904431 (     60.31 MByte) (MINIMUM)
             solver workspace for phase4 (factorization)   (64bit words) =        61213826 (    467.02 MByte) (MAXIMUM)
             solver workspace available and used           (64bit words) =        72027681 (    549.53 MByte)


             start of matrix solution
             wall time =        2688.00


             singularity ratio    1.1362E-04


             end of matrix solution
             wall time =        2701.00


             maximum residual force  at node     19682 degree of freedom  2 is equal to    1.189E-10
             maximum reaction force  at node     56163 degree of freedom  1 is equal to    4.544E+04
             residual convergence ratio    2.617E-15

             maximum displacement  change   at node      1383 degree of freedom  1 is equal to    8.007E-01
             maximum displacement increment at node     36345 degree of freedom  2 is equal to    4.544E+00
             displacement convergence ratio   1.762E-01

             failure to converge to tolerance

             increment will be recycled


             maximum connectivity in stiffness matrix is       207 at node     63833


             maximum half-bandwidth is     60010  between nodes      4232  and     64241

             number of profile entries excluding fill-in is          548158


             total workspace needed with in-core matrix storage =        23467243
               part of solver workspace is allocated separately


             load increments for each degree of freedom
             summed over the whole model

             from distributed loads
             dist. loads on deformed configuration - totals below for dist. loads
             increments for point loads
             0.000000E+00   0.000000E+00   0.000000E+00


             point loads
             0.000000E+00   0.000000E+00   0.000000E+00

             start of assembly     cycle number is     3
             wall time =        2706.00


             solver workspace for phase1 (matrix input)    (64bit words) =          644607 (      4.92 MByte)
             Metis nested dissection ordering used
             solver workspace for phase2 (nodal ordering)  (64bit words) =         1461834 (     11.15 MByte)
             solver workspace for phase3 (symbolic factor) (64bit words) =         3327405 (     25.39 MByte)
             solver workspace for phase4 (factorization)   (64bit words) =         8004480 (     61.07 MByte) (MINIMUM)
             solver workspace for phase4 (factorization)   (64bit words) =        66855216 (    510.06 MByte) (MAXIMUM)
             solver workspace available and used           (64bit words) =        72027681 (    549.53 MByte)


             start of matrix solution
             wall time =        2718.00


             singularity ratio    1.1185E-04


             end of matrix solution
             wall time =        2732.00


             maximum residual force  at node     19767 degree of freedom  2 is equal to    1.073E-10
             maximum reaction force  at node     56163 degree of freedom  1 is equal to    4.543E+04
             residual convergence ratio    2.362E-15

             maximum displacement  change   at node      1383 degree of freedom  1 is equal to    6.350E-01
             maximum displacement increment at node     36345 degree of freedom  2 is equal to    4.656E+00
             displacement convergence ratio   1.364E-01

             recycling increment due to body to body contact 

             increment will be recycled


             maximum connectivity in stiffness matrix is       207 at node     63833


             maximum half-bandwidth is     60010  between nodes      4232  and     64241

             number of profile entries excluding fill-in is          548171


             total workspace needed with in-core matrix storage =        23467595
               part of solver workspace is allocated separately


             load increments for each degree of freedom
             summed over the whole model

             from distributed loads
             dist. loads on deformed configuration - totals below for dist. loads
             increments for point loads
             0.000000E+00   0.000000E+00   0.000000E+00


             point loads
             0.000000E+00   0.000000E+00   0.000000E+00

             start of assembly     cycle number is     4
             wall time =        2738.00


             solver workspace for phase1 (matrix input)    (64bit words) =          644620 (      4.92 MByte)
             Metis nested dissection ordering used
             solver workspace for phase2 (nodal ordering)  (64bit words) =         1461833 (     11.15 MByte)
             solver workspace for phase3 (symbolic factor) (64bit words) =         3301353 (     25.19 MByte)
             solver workspace for phase4 (factorization)   (64bit words) =         7914754 (     60.38 MByte) (MINIMUM)
             solver workspace for phase4 (factorization)   (64bit words) =        63365267 (    483.44 MByte) (MAXIMUM)
             solver workspace available and used           (64bit words) =        72027681 (    549.53 MByte)


             start of matrix solution
             wall time =        2750.00


             singularity ratio    1.0742E-04


             end of matrix solution
             wall time =        2763.00


             maximum residual force  at node     22313 degree of freedom  2 is equal to    1.077E-10
             maximum reaction force  at node     56163 degree of freedom  1 is equal to    4.544E+04
             residual convergence ratio    2.369E-15

             maximum displacement  change   at node      1383 degree of freedom  1 is equal to    5.235E-01
             maximum displacement increment at node     36345 degree of freedom  2 is equal to    4.567E+00
             displacement convergence ratio   1.146E-01

             recycling increment due to separation 


             maximum connectivity in stiffness matrix is       207 at node     63833


             maximum half-bandwidth is     60010  between nodes      4232  and     64241

             number of profile entries excluding fill-in is          547340


             total workspace needed with in-core matrix storage =        23445157
               part of solver workspace is allocated separately


             load increments for each degree of freedom
             summed over the whole model

             from distributed loads
             dist. loads on deformed configuration - totals below for dist. loads
             increments for point loads
             0.000000E+00   0.000000E+00   0.000000E+00


             point loads
             0.000000E+00   0.000000E+00   0.000000E+00

             start of assembly     cycle number is     1
             wall time =        2768.00


             solver workspace for phase1 (matrix input)    (64bit words) =          643789 (      4.91 MByte)
             Metis nested dissection ordering used
             solver workspace for phase2 (nodal ordering)  (64bit words) =         1461457 (     11.15 MByte)
             solver workspace for phase3 (symbolic factor) (64bit words) =         3319078 (     25.32 MByte)
             solver workspace for phase4 (factorization)   (64bit words) =         7896164 (     60.24 MByte) (MINIMUM)
             solver workspace for phase4 (factorization)   (64bit words) =        62272411 (    475.10 MByte) (MAXIMUM)
             solver workspace available and used           (64bit words) =        72027681 (    549.53 MByte)


             start of matrix solution
             wall time =        2780.00


             singularity ratio    1.0396E-04


             end of matrix solution
             wall time =        2793.00


             maximum residual force  at node     19992 degree of freedom  2 is equal to    1.546E-10
             maximum reaction force  at node     56163 degree of freedom  1 is equal to    4.543E+04
             residual convergence ratio    3.403E-15

             maximum displacement  change   at node      1383 degree of freedom  1 is equal to    9.605E-01
             maximum displacement increment at node     38386 degree of freedom  2 is equal to    5.225E+00
             displacement convergence ratio   1.838E-01

             failure to converge to tolerance

             increment will be recycled


             maximum connectivity in stiffness matrix is       207 at node     63833


             maximum half-bandwidth is     60010  between nodes      4232  and     64241

             number of profile entries excluding fill-in is          547410


             total workspace needed with in-core matrix storage =        23447047
               part of solver workspace is allocated separately


             load increments for each degree of freedom
             summed over the whole model

             from distributed loads
             dist. loads on deformed configuration - totals below for dist. loads
             increments for point loads
             0.000000E+00   0.000000E+00   0.000000E+00


             point loads
             0.000000E+00   0.000000E+00   0.000000E+00

             start of assembly     cycle number is     2
             wall time =        2798.00


             solver workspace for phase1 (matrix input)    (64bit words) =          643859 (      4.91 MByte)
             Metis nested dissection ordering used
             solver workspace for phase2 (nodal ordering)  (64bit words) =         1461410 (     11.15 MByte)
             solver workspace for phase3 (symbolic factor) (64bit words) =         3325581 (     25.37 MByte)
             solver workspace for phase4 (factorization)   (64bit words) =         7924921 (     60.46 MByte) (MINIMUM)
             solver workspace for phase4 (factorization)   (64bit words) =        64615559 (    492.98 MByte) (MAXIMUM)
             solver workspace available and used           (64bit words) =        72027681 (    549.53 MByte)


             start of matrix solution
             wall time =        2810.00


             singularity ratio    5.9707E-03


             end of matrix solution
             wall time =        2823.00


             maximum residual force  at node     18041 degree of freedom  2 is equal to    1.099E-10
             maximum reaction force  at node     56163 degree of freedom  1 is equal to    4.544E+04
             residual convergence ratio    2.419E-15

             maximum displacement  change   at node      1318 degree of freedom  1 is equal to    7.191E-01
             maximum displacement increment at node     38388 degree of freedom  2 is equal to    4.757E+00
             displacement convergence ratio   1.512E-01

             failure to converge to tolerance

             increment will be recycled


             maximum connectivity in stiffness matrix is       207 at node     63833


             maximum half-bandwidth is     60010  between nodes      4232  and     64241

             number of profile entries excluding fill-in is          547421


             total workspace needed with in-core matrix storage =        23447345
               part of solver workspace is allocated separately


             load increments for each degree of freedom
             summed over the whole model

             from distributed loads
             dist. loads on deformed configuration - totals below for dist. loads
             increments for point loads
             0.000000E+00   0.000000E+00   0.000000E+00


             point loads
             0.000000E+00   0.000000E+00   0.000000E+00

             start of assembly     cycle number is     3
             wall time =        2831.00


             solver workspace for phase1 (matrix input)    (64bit words) =          643870 (      4.91 MByte)
             Metis nested dissection ordering used
             solver workspace for phase2 (nodal ordering)  (64bit words) =         1461346 (     11.15 MByte)
             solver workspace for phase3 (symbolic factor) (64bit words) =         3314337 (     25.29 MByte)
             solver workspace for phase4 (factorization)   (64bit words) =         7918579 (     60.41 MByte) (MINIMUM)
             solver workspace for phase4 (factorization)   (64bit words) =        64564182 (    492.59 MByte) (MAXIMUM)
             solver workspace available and used           (64bit words) =        72027681 (    549.53 MByte)


             start of matrix solution
             wall time =        2843.00


             singularity ratio    1.1060E-04


             end of matrix solution
             wall time =        2856.00


             maximum residual force  at node     21565 degree of freedom  2 is equal to    1.136E-10
             maximum reaction force  at node     56163 degree of freedom  1 is equal to    4.543E+04
             residual convergence ratio    2.499E-15

             maximum displacement  change   at node      1357 degree of freedom  1 is equal to    7.450E-01
             maximum displacement increment at node     38386 degree of freedom  2 is equal to    5.225E+00
             displacement convergence ratio   1.426E-01

             recycling increment due to body to body contact 

             increment will be recycled


             maximum connectivity in stiffness matrix is       207 at node     63833


             maximum half-bandwidth is     60010  between nodes      4232  and     64241

             number of profile entries excluding fill-in is          547415


             total workspace needed with in-core matrix storage =        23447183
               part of solver workspace is allocated separately


             load increments for each degree of freedom
             summed over the whole model

             from distributed loads
             dist. loads on deformed configuration - totals below for dist. loads
             increments for point loads
             0.000000E+00   0.000000E+00   0.000000E+00


             point loads
             0.000000E+00   0.000000E+00   0.000000E+00

             start of assembly     cycle number is     4
             wall time =        2863.00


             solver workspace for phase1 (matrix input)    (64bit words) =          643864 (      4.91 MByte)
             Metis nested dissection ordering used
             solver workspace for phase2 (nodal ordering)  (64bit words) =         1461554 (     11.15 MByte)
             solver workspace for phase3 (symbolic factor) (64bit words) =         3300755 (     25.18 MByte)
             solver workspace for phase4 (factorization)   (64bit words) =         7882952 (     60.14 MByte) (MINIMUM)
             solver workspace for phase4 (factorization)   (64bit words) =        61935530 (    472.53 MByte) (MAXIMUM)
             solver workspace available and used           (64bit words) =        72027681 (    549.53 MByte)


             start of matrix solution
             wall time =        2875.00


             singularity ratio    1.5372E-04


             end of matrix solution
             wall time =        2887.00


             maximum residual force  at node     25989 degree of freedom  2 is equal to    1.083E-10
             maximum reaction force  at node     56163 degree of freedom  1 is equal to    4.544E+04
             residual convergence ratio    2.383E-15

             maximum displacement  change   at node      1357 degree of freedom  1 is equal to    5.997E-01
             maximum displacement increment at node     38386 degree of freedom  2 is equal to    4.901E+00
             displacement convergence ratio   1.224E-01

             recycling increment due to body to body contact 

             increment will be recycled


             maximum connectivity in stiffness matrix is       207 at node     63833


             maximum half-bandwidth is     60010  between nodes      4232  and     64241

             number of profile entries excluding fill-in is          547437


             total workspace needed with in-core matrix storage =        23447777
               part of solver workspace is allocated separately


             load increments for each degree of freedom
             summed over the whole model

             from distributed loads
             dist. loads on deformed configuration - totals below for dist. loads
             increments for point loads
             0.000000E+00   0.000000E+00   0.000000E+00


             point loads
             0.000000E+00   0.000000E+00   0.000000E+00

             start of assembly     cycle number is     5
             wall time =        2893.00


             solver workspace for phase1 (matrix input)    (64bit words) =          643886 (      4.91 MByte)
             Metis nested dissection ordering used
             solver workspace for phase2 (nodal ordering)  (64bit words) =         1461309 (     11.15 MByte)
             solver workspace for phase3 (symbolic factor) (64bit words) =         3337697 (     25.46 MByte)
             solver workspace for phase4 (factorization)   (64bit words) =         7908950 (     60.34 MByte) (MINIMUM)
             solver workspace for phase4 (factorization)   (64bit words) =        63368714 (    483.46 MByte) (MAXIMUM)
             solver workspace available and used           (64bit words) =        72027681 (    549.53 MByte)


             start of matrix solution
             wall time =        2905.00


             singularity ratio    1.0523E-04


             end of matrix solution
             wall time =        2917.00


             maximum residual force  at node     23272 degree of freedom  2 is equal to    9.995E-11
             maximum reaction force  at node     56163 degree of freedom  1 is equal to    4.544E+04
             residual convergence ratio    2.200E-15

             maximum displacement  change   at node      1357 degree of freedom  1 is equal to    6.599E-01
             maximum displacement increment at node     38386 degree of freedom  2 is equal to    5.258E+00
             displacement convergence ratio   1.255E-01

             recycling increment due to separation 


             maximum connectivity in stiffness matrix is       207 at node     63833


             maximum half-bandwidth is     60010  between nodes      4232  and     64241

             number of profile entries excluding fill-in is          546479


             total workspace needed with in-core matrix storage =        23421911
               part of solver workspace is allocated separately


             load increments for each degree of freedom
             summed over the whole model

             from distributed loads
             dist. loads on deformed configuration - totals below for dist. loads
             increments for point loads
             0.000000E+00   0.000000E+00   0.000000E+00


             point loads
             0.000000E+00   0.000000E+00   0.000000E+00

             start of assembly     cycle number is     1
             wall time =        2925.00


             solver workspace for phase1 (matrix input)    (64bit words) =          642928 (      4.91 MByte)
             Metis nested dissection ordering used
             solver workspace for phase2 (nodal ordering)  (64bit words) =         1460852 (     11.15 MByte)
             solver workspace for phase3 (symbolic factor) (64bit words) =         3303071 (     25.20 MByte)
             solver workspace for phase4 (factorization)   (64bit words) =         7912478 (     60.37 MByte) (MINIMUM)
             solver workspace for phase4 (factorization)   (64bit words) =        63358617 (    483.39 MByte) (MAXIMUM)
             solver workspace available and used           (64bit words) =        72027681 (    549.53 MByte)


             start of matrix solution
             wall time =        2937.00


             singularity ratio    1.0377E-04


             end of matrix solution
             wall time =        2949.00


             maximum residual force  at node     17932 degree of freedom  2 is equal to    1.308E-10
             maximum reaction force  at node     56163 degree of freedom  1 is equal to    4.544E+04
             residual convergence ratio    2.878E-15

             maximum displacement  change   at node      3018 degree of freedom  2 is equal to    8.612E-01
             maximum displacement increment at node     38385 degree of freedom  2 is equal to    5.570E+00
             displacement convergence ratio   1.546E-01

             failure to converge to tolerance

             increment will be recycled


             maximum connectivity in stiffness matrix is       207 at node     63833


             maximum half-bandwidth is     60010  between nodes      4232  and     64241

             number of profile entries excluding fill-in is          546676


             total workspace needed with in-core matrix storage =        23427229
               part of solver workspace is allocated separately


             load increments for each degree of freedom
             summed over the whole model

             from distributed loads
             dist. loads on deformed configuration - totals below for dist. loads
             increments for point loads
             0.000000E+00   0.000000E+00   0.000000E+00


             point loads
             0.000000E+00   0.000000E+00   0.000000E+00

             start of assembly     cycle number is     2
             wall time =        2955.00


             solver workspace for phase1 (matrix input)    (64bit words) =          643125 (      4.91 MByte)
             Metis nested dissection ordering used
             solver workspace for phase2 (nodal ordering)  (64bit words) =         1460772 (     11.14 MByte)
             solver workspace for phase3 (symbolic factor) (64bit words) =         3323918 (     25.36 MByte)
             solver workspace for phase4 (factorization)   (64bit words) =         7977793 (     60.87 MByte) (MINIMUM)
             solver workspace for phase4 (factorization)   (64bit words) =        66987530 (    511.07 MByte) (MAXIMUM)
             solver workspace available and used           (64bit words) =        72027681 (    549.53 MByte)


             start of matrix solution
             wall time =        2967.00


             singularity ratio    1.2650E-04


             end of matrix solution
             wall time =        2982.00


             maximum residual force  at node     17872 degree of freedom  2 is equal to    1.243E-10
             maximum reaction force  at node     56163 degree of freedom  1 is equal to    4.544E+04
             residual convergence ratio    2.734E-15

             maximum displacement  change   at node      2233 degree of freedom  1 is equal to    3.193E-01
             maximum displacement increment at node     38385 degree of freedom  2 is equal to    5.501E+00
             displacement convergence ratio   5.804E-02

             recycling increment due to body to body contact 

             increment will be recycled


             maximum connectivity in stiffness matrix is       207 at node     63833


             maximum half-bandwidth is     60010  between nodes      4232  and     64241

             number of profile entries excluding fill-in is          546522


             total workspace needed with in-core matrix storage =        23423071
               part of solver workspace is allocated separately


             load increments for each degree of freedom
             summed over the whole model

             from distributed loads
             dist. loads on deformed configuration - totals below for dist. loads
             increments for point loads
             0.000000E+00   0.000000E+00   0.000000E+00


             point loads
             0.000000E+00   0.000000E+00   0.000000E+00

             start of assembly     cycle number is     3
             wall time =        2987.00


             solver workspace for phase1 (matrix input)    (64bit words) =          642971 (      4.91 MByte)
             Metis nested dissection ordering used
             solver workspace for phase2 (nodal ordering)  (64bit words) =         1460535 (     11.14 MByte)
             solver workspace for phase3 (symbolic factor) (64bit words) =         3290881 (     25.11 MByte)
             solver workspace for phase4 (factorization)   (64bit words) =         7894402 (     60.23 MByte) (MINIMUM)
             solver workspace for phase4 (factorization)   (64bit words) =        64110963 (    489.13 MByte) (MAXIMUM)
             solver workspace available and used           (64bit words) =        72027681 (    549.53 MByte)


             start of matrix solution
             wall time =        2999.00


             singularity ratio    1.1016E-04


             end of matrix solution
             wall time =        3012.00


             maximum residual force  at node     20187 degree of freedom  2 is equal to    1.314E-10
             maximum reaction force  at node     56163 degree of freedom  1 is equal to    4.544E+04
             residual convergence ratio    2.892E-15

             maximum displacement  change   at node      2744 degree of freedom  1 is equal to    3.448E-01
             maximum displacement increment at node     38385 degree of freedom  2 is equal to    5.660E+00
             displacement convergence ratio   6.093E-02

             recycling increment due to separation 


             maximum connectivity in stiffness matrix is       207 at node     63833


             maximum half-bandwidth is     60010  between nodes      4232  and     64241

             number of profile entries excluding fill-in is          545747


             total workspace needed with in-core matrix storage =        23402147
               part of solver workspace is allocated separately


             load increments for each degree of freedom
             summed over the whole model

             from distributed loads
             dist. loads on deformed configuration - totals below for dist. loads
             increments for point loads
             0.000000E+00   0.000000E+00   0.000000E+00


             point loads
             0.000000E+00   0.000000E+00   0.000000E+00

             start of assembly     cycle number is     1
             wall time =        3020.00


             solver workspace for phase1 (matrix input)    (64bit words) =          642196 (      4.90 MByte)
             Metis nested dissection ordering used
             solver workspace for phase2 (nodal ordering)  (64bit words) =         1460477 (     11.14 MByte)
             solver workspace for phase3 (symbolic factor) (64bit words) =         3302322 (     25.19 MByte)
             solver workspace for phase4 (factorization)   (64bit words) =         7878535 (     60.11 MByte) (MINIMUM)
             solver workspace for phase4 (factorization)   (64bit words) =        61685600 (    470.62 MByte) (MAXIMUM)
             solver workspace available and used           (64bit words) =        72027681 (    549.53 MByte)


             start of matrix solution
             wall time =        3032.00


             singularity ratio    1.0949E-04


             end of matrix solution
             wall time =        3044.00


             maximum residual force  at node     17927 degree of freedom  1 is equal to    1.075E-10
             maximum reaction force  at node     56163 degree of freedom  1 is equal to    4.544E+04
             residual convergence ratio    2.365E-15

             maximum displacement  change   at node      2618 degree of freedom  2 is equal to    6.139E-01
             maximum displacement increment at node     38342 degree of freedom  2 is equal to    6.033E+00
             displacement convergence ratio   1.018E-01

             recycling increment due to body to body contact 

             increment will be recycled


             maximum connectivity in stiffness matrix is       207 at node     63833


             maximum half-bandwidth is     60010  between nodes      4232  and     64241

             number of profile entries excluding fill-in is          545801


             total workspace needed with in-core matrix storage =        23403605
               part of solver workspace is allocated separately


             load increments for each degree of freedom
             summed over the whole model

             from distributed loads
             dist. loads on deformed configuration - totals below for dist. loads
             increments for point loads
             0.000000E+00   0.000000E+00   0.000000E+00


             point loads
             0.000000E+00   0.000000E+00   0.000000E+00

             start of assembly     cycle number is     2
             wall time =        3049.00


             solver workspace for phase1 (matrix input)    (64bit words) =          642250 (      4.90 MByte)
             Metis nested dissection ordering used
             solver workspace for phase2 (nodal ordering)  (64bit words) =         1460355 (     11.14 MByte)
             solver workspace for phase3 (symbolic factor) (64bit words) =         3321979 (     25.34 MByte)
             solver workspace for phase4 (factorization)   (64bit words) =         7891572 (     60.21 MByte) (MINIMUM)
             solver workspace for phase4 (factorization)   (64bit words) =        62357385 (    475.75 MByte) (MAXIMUM)
             solver workspace available and used           (64bit words) =        72027681 (    549.53 MByte)


             start of matrix solution
             wall time =        3061.00


             singularity ratio    1.1114E-04


             end of matrix solution
             wall time =        3074.00


             ddu multiplied with    1.49544E-01 due to penetration


             maximum residual force  at node      2167 degree of freedom  1 is equal to    3.741E+00
             maximum reaction force  at node     56163 degree of freedom  1 is equal to    4.544E+04
             residual convergence ratio    8.233E-05

             maximum displacement  change   at node      2233 degree of freedom  1 is equal to    7.972E-02
             maximum displacement increment at node     38354 degree of freedom  2 is equal to    6.015E+00
             displacement convergence ratio   1.325E-02

             recycling increment due to separation 


             maximum connectivity in stiffness matrix is       207 at node     63833


             maximum half-bandwidth is     60010  between nodes      4232  and     64241

             number of profile entries excluding fill-in is          545258


             total workspace needed with in-core matrix storage =        23388943
               part of solver workspace is allocated separately


             load increments for each degree of freedom
             summed over the whole model

             from distributed loads
             dist. loads on deformed configuration - totals below for dist. loads
             increments for point loads
             0.000000E+00   0.000000E+00   0.000000E+00


             point loads
             0.000000E+00   0.000000E+00   0.000000E+00

             start of assembly     cycle number is     1
             wall time =        3081.00


             solver workspace for phase1 (matrix input)    (64bit words) =          641707 (      4.90 MByte)
             Metis nested dissection ordering used
             solver workspace for phase2 (nodal ordering)  (64bit words) =         1459995 (     11.14 MByte)
             solver workspace for phase3 (symbolic factor) (64bit words) =         3292442 (     25.12 MByte)
             solver workspace for phase4 (factorization)   (64bit words) =         7886992 (     60.17 MByte) (MINIMUM)
             solver workspace for phase4 (factorization)   (64bit words) =        62564583 (    477.33 MByte) (MAXIMUM)
             solver workspace available and used           (64bit words) =        72027681 (    549.53 MByte)


             start of matrix solution
             wall time =        3093.00


             singularity ratio    1.0938E-04


             end of matrix solution
             wall time =        3106.00


             maximum residual force  at node     19962 degree of freedom  2 is equal to    1.443E-10
             maximum reaction force  at node     56163 degree of freedom  1 is equal to    4.544E+04
             residual convergence ratio    3.175E-15

             maximum displacement  change   at node      1381 degree of freedom  3 is equal to    4.413E-01
             maximum displacement increment at node     38342 degree of freedom  2 is equal to    6.223E+00
             displacement convergence ratio   7.090E-02

             recycling increment due to body to body contact 

             increment will be recycled


             maximum connectivity in stiffness matrix is       207 at node     63833


             maximum half-bandwidth is     60010  between nodes      4232  and     64241

             number of profile entries excluding fill-in is          545354


             total workspace needed with in-core matrix storage =        23391535
               part of solver workspace is allocated separately


             load increments for each degree of freedom
             summed over the whole model

             from distributed loads
             dist. loads on deformed configuration - totals below for dist. loads
             increments for point loads
             0.000000E+00   0.000000E+00   0.000000E+00


             point loads
             0.000000E+00   0.000000E+00   0.000000E+00

             start of assembly     cycle number is     2
             wall time =        3111.00


             solver workspace for phase1 (matrix input)    (64bit words) =          641803 (      4.90 MByte)
             Metis nested dissection ordering used
             solver workspace for phase2 (nodal ordering)  (64bit words) =         1460067 (     11.14 MByte)
             solver workspace for phase3 (symbolic factor) (64bit words) =         3298508 (     25.17 MByte)
             solver workspace for phase4 (factorization)   (64bit words) =         7891399 (     60.21 MByte) (MINIMUM)
             solver workspace for phase4 (factorization)   (64bit words) =        62480344 (    476.69 MByte) (MAXIMUM)
             solver workspace available and used           (64bit words) =        72027681 (    549.53 MByte)


             start of matrix solution
             wall time =        3123.00


             singularity ratio    1.0499E-04


             end of matrix solution
             wall time =        3136.00


             maximum residual force  at node     19567 degree of freedom  2 is equal to    1.170E-10
             maximum reaction force  at node     56163 degree of freedom  1 is equal to    4.544E+04
             residual convergence ratio    2.574E-15

             maximum displacement  change   at node      2602 degree of freedom  3 is equal to    4.737E-01
             maximum displacement increment at node     38342 degree of freedom  2 is equal to    6.276E+00
             displacement convergence ratio   7.549E-02

             recycling increment due to separation 


             maximum connectivity in stiffness matrix is       207 at node     63833


             maximum half-bandwidth is     60010  between nodes      4232  and     64241

             number of profile entries excluding fill-in is          544901


             total workspace needed with in-core matrix storage =        23379305
               part of solver workspace is allocated separately


             load increments for each degree of freedom
             summed over the whole model

             from distributed loads
             dist. loads on deformed configuration - totals below for dist. loads
             increments for point loads
             0.000000E+00   0.000000E+00   0.000000E+00


             point loads
             0.000000E+00   0.000000E+00   0.000000E+00

             start of assembly     cycle number is     1
             wall time =        3141.00


             solver workspace for phase1 (matrix input)    (64bit words) =          641350 (      4.89 MByte)
             Metis nested dissection ordering used
             solver workspace for phase2 (nodal ordering)  (64bit words) =         1459691 (     11.14 MByte)
             solver workspace for phase3 (symbolic factor) (64bit words) =         3290674 (     25.11 MByte)
             solver workspace for phase4 (factorization)   (64bit words) =         7867839 (     60.03 MByte) (MINIMUM)
             solver workspace for phase4 (factorization)   (64bit words) =        62069199 (    473.55 MByte) (MAXIMUM)
             solver workspace available and used           (64bit words) =        72027681 (    549.53 MByte)


             start of matrix solution
             wall time =        3153.00


             singularity ratio    2.3431E-04


             end of matrix solution
             wall time =        3165.00


             ddu multiplied with    3.71617E-02 due to penetration


             maximum residual force  at node      3151 degree of freedom  2 is equal to    6.603E+00
             maximum reaction force  at node     56163 degree of freedom  1 is equal to    4.544E+04
             residual convergence ratio    1.453E-04

             maximum displacement  change   at node     15678 degree of freedom  2 is equal to    2.004E-02
             maximum displacement increment at node     38342 degree of freedom  2 is equal to    6.275E+00
             displacement convergence ratio   3.193E-03

             recycling increment due to separation 


             maximum connectivity in stiffness matrix is       207 at node     63833


             maximum half-bandwidth is     60010  between nodes      4232  and     64241

             number of profile entries excluding fill-in is          544891


             total workspace needed with in-core matrix storage =        23379035
               part of solver workspace is allocated separately


             load increments for each degree of freedom
             summed over the whole model

             from distributed loads
             dist. loads on deformed configuration - totals below for dist. loads
             increments for point loads
             0.000000E+00   0.000000E+00   0.000000E+00


             point loads
             0.000000E+00   0.000000E+00   0.000000E+00

             start of assembly     cycle number is     1
             wall time =        3173.00


             solver workspace for phase1 (matrix input)    (64bit words) =          641340 (      4.89 MByte)
             Metis nested dissection ordering used
             solver workspace for phase2 (nodal ordering)  (64bit words) =         1459609 (     11.14 MByte)
             solver workspace for phase3 (symbolic factor) (64bit words) =         3335106 (     25.44 MByte)
             solver workspace for phase4 (factorization)   (64bit words) =         7894061 (     60.23 MByte) (MINIMUM)
             solver workspace for phase4 (factorization)   (64bit words) =        61406739 (    468.50 MByte) (MAXIMUM)
             solver workspace available and used           (64bit words) =        72027681 (    549.53 MByte)


             start of matrix solution
             wall time =        3184.00


             singularity ratio    1.0302E-04


             end of matrix solution
             wall time =        3197.00


             maximum residual force  at node     17872 degree of freedom  2 is equal to    1.307E-10
             maximum reaction force  at node     56163 degree of freedom  1 is equal to    4.544E+04
             residual convergence ratio    2.876E-15

             maximum displacement  change   at node      1367 degree of freedom  2 is equal to    5.576E-01
             maximum displacement increment at node     38342 degree of freedom  2 is equal to    6.722E+00
             displacement convergence ratio   8.295E-02

             recycling increment due to body to body contact 

             increment will be recycled


             maximum connectivity in stiffness matrix is       207 at node     63833


             maximum half-bandwidth is     60010  between nodes      4232  and     64241

             number of profile entries excluding fill-in is          544937


             total workspace needed with in-core matrix storage =        23380277
               part of solver workspace is allocated separately


             load increments for each degree of freedom
             summed over the whole model

             from distributed loads
             dist. loads on deformed configuration - totals below for dist. loads
             increments for point loads
             0.000000E+00   0.000000E+00   0.000000E+00


             point loads
             0.000000E+00   0.000000E+00   0.000000E+00

             start of assembly     cycle number is     2
             wall time =        3202.00


             solver workspace for phase1 (matrix input)    (64bit words) =          641386 (      4.89 MByte)
             Metis nested dissection ordering used
             solver workspace for phase2 (nodal ordering)  (64bit words) =         1459669 (     11.14 MByte)
             solver workspace for phase3 (symbolic factor) (64bit words) =         3309194 (     25.25 MByte)
             solver workspace for phase4 (factorization)   (64bit words) =         7892186 (     60.21 MByte) (MINIMUM)
             solver workspace for phase4 (factorization)   (64bit words) =        62251141 (    474.94 MByte) (MAXIMUM)
             solver workspace available and used           (64bit words) =        72027681 (    549.53 MByte)


             start of matrix solution
             wall time =        3214.00


             singularity ratio    1.5022E-04


             end of matrix solution
             wall time =        3227.00


             maximum residual force  at node     17872 degree of freedom  2 is equal to    1.293E-10
             maximum reaction force  at node     56163 degree of freedom  1 is equal to    4.544E+04
             residual convergence ratio    2.846E-15

             maximum displacement  change   at node      2347 degree of freedom  1 is equal to    4.485E-01
             maximum displacement increment at node     38342 degree of freedom  2 is equal to    6.565E+00
             displacement convergence ratio   6.831E-02

             recycling increment due to separation 


             maximum connectivity in stiffness matrix is       207 at node     63833


             maximum half-bandwidth is     60010  between nodes      4232  and     64241

             number of profile entries excluding fill-in is          544490


             total workspace needed with in-core matrix storage =        23368207
               part of solver workspace is allocated separately


             load increments for each degree of freedom
             summed over the whole model

             from distributed loads
             dist. loads on deformed configuration - totals below for dist. loads
             increments for point loads
             0.000000E+00   0.000000E+00   0.000000E+00


             point loads
             0.000000E+00   0.000000E+00   0.000000E+00

             start of assembly     cycle number is     1
             wall time =        3232.00


             solver workspace for phase1 (matrix input)    (64bit words) =          640939 (      4.89 MByte)
             Metis nested dissection ordering used
             solver workspace for phase2 (nodal ordering)  (64bit words) =         1459553 (     11.14 MByte)
             solver workspace for phase3 (symbolic factor) (64bit words) =         3297115 (     25.15 MByte)
             solver workspace for phase4 (factorization)   (64bit words) =         7896886 (     60.25 MByte) (MINIMUM)
             solver workspace for phase4 (factorization)   (64bit words) =        64069820 (    488.81 MByte) (MAXIMUM)
             solver workspace available and used           (64bit words) =        72027681 (    549.53 MByte)


             start of matrix solution
             wall time =        3244.00


             singularity ratio    1.0851E-04


             end of matrix solution
             wall time =        3257.00


             ddu multiplied with    1.11749E-01 due to penetration


             maximum residual force  at node      2165 degree of freedom  1 is equal to    6.182E+00
             maximum reaction force  at node     56163 degree of freedom  1 is equal to    4.544E+04
             residual convergence ratio    1.360E-04

             maximum displacement  change   at node      2347 degree of freedom  1 is equal to    8.740E-02
             maximum displacement increment at node     38342 degree of freedom  2 is equal to    6.622E+00
             displacement convergence ratio   1.320E-02
             *** warning: node      1683 separated 5 times and will be skipped in separation check
             *** warning: node      2233 separated 5 times and will be skipped in separation check

             recycling increment due to separation 


             maximum connectivity in stiffness matrix is       207 at node     63833


             maximum half-bandwidth is     60010  between nodes      4232  and     64241

             number of profile entries excluding fill-in is          544424


             total workspace needed with in-core matrix storage =        23366425
               part of solver workspace is allocated separately


             load increments for each degree of freedom
             summed over the whole model

             from distributed loads
             dist. loads on deformed configuration - totals below for dist. loads
             increments for point loads
             0.000000E+00   0.000000E+00   0.000000E+00


             point loads
             0.000000E+00   0.000000E+00   0.000000E+00

             start of assembly     cycle number is     1
             wall time =        3264.00


             solver workspace for phase1 (matrix input)    (64bit words) =          640873 (      4.89 MByte)
             Metis nested dissection ordering used
             solver workspace for phase2 (nodal ordering)  (64bit words) =         1459566 (     11.14 MByte)
             solver workspace for phase3 (symbolic factor) (64bit words) =         3303329 (     25.20 MByte)
             solver workspace for phase4 (factorization)   (64bit words) =         7877473 (     60.10 MByte) (MINIMUM)
             solver workspace for phase4 (factorization)   (64bit words) =        61776964 (    471.32 MByte) (MAXIMUM)
             solver workspace available and used           (64bit words) =        72027681 (    549.53 MByte)


             start of matrix solution
             wall time =        3276.00


             singularity ratio    1.0870E-04


             end of matrix solution
             wall time =        3289.00


             maximum residual force  at node     18277 degree of freedom  2 is equal to    1.100E-10
             maximum reaction force  at node     56163 degree of freedom  1 is equal to    4.544E+04
             residual convergence ratio    2.420E-15

             maximum displacement  change   at node      3152 degree of freedom  2 is equal to    4.676E-01
             maximum displacement increment at node     38342 degree of freedom  2 is equal to    6.983E+00
             displacement convergence ratio   6.697E-02

             recycling increment due to body to body contact 

             increment will be recycled


             maximum connectivity in stiffness matrix is       207 at node     63833


             maximum half-bandwidth is     60010  between nodes      4232  and     64241

             number of profile entries excluding fill-in is          544517


             total workspace needed with in-core matrix storage =        23368937
               part of solver workspace is allocated separately


             load increments for each degree of freedom
             summed over the whole model

             from distributed loads
             dist. loads on deformed configuration - totals below for dist. loads
             increments for point loads
             0.000000E+00   0.000000E+00   0.000000E+00


             point loads
             0.000000E+00   0.000000E+00   0.000000E+00

             start of assembly     cycle number is     2
             wall time =        3294.00


             solver workspace for phase1 (matrix input)    (64bit words) =          640966 (      4.89 MByte)
             Metis nested dissection ordering used
             solver workspace for phase2 (nodal ordering)  (64bit words) =         1459524 (     11.14 MByte)
             solver workspace for phase3 (symbolic factor) (64bit words) =         3288628 (     25.09 MByte)
             solver workspace for phase4 (factorization)   (64bit words) =         7878323 (     60.11 MByte) (MINIMUM)
             solver workspace for phase4 (factorization)   (64bit words) =        64091568 (    488.98 MByte) (MAXIMUM)
             solver workspace available and used           (64bit words) =        72027681 (    549.53 MByte)


             start of matrix solution
             wall time =        3306.00


             singularity ratio    1.1002E-04


             end of matrix solution
             wall time =        3320.00


             maximum residual force  at node     19948 degree of freedom  2 is equal to    1.100E-10
             maximum reaction force  at node     56163 degree of freedom  1 is equal to    4.544E+04
             residual convergence ratio    2.421E-15

             maximum displacement  change   at node      1318 degree of freedom  1 is equal to    2.819E-01
             maximum displacement increment at node     38342 degree of freedom  2 is equal to    6.826E+00
             displacement convergence ratio   4.131E-02
             *** warning: node      1683 separated 5 times and will be skipped in separation check
             *** warning: node      2233 separated 5 times and will be skipped in separation check

             recycling increment due to separation 


             maximum connectivity in stiffness matrix is       207 at node     63833


             maximum half-bandwidth is     60010  between nodes      4232  and     64241

             number of profile entries excluding fill-in is          544297


             total workspace needed with in-core matrix storage =        23362997
               part of solver workspace is allocated separately


             load increments for each degree of freedom
             summed over the whole model

             from distributed loads
             dist. loads on deformed configuration - totals below for dist. loads
             increments for point loads
             0.000000E+00   0.000000E+00   0.000000E+00


             point loads
             0.000000E+00   0.000000E+00   0.000000E+00

             start of assembly     cycle number is     1
             wall time =        3325.00


             solver workspace for phase1 (matrix input)    (64bit words) =          640746 (      4.89 MByte)
             Metis nested dissection ordering used
             solver workspace for phase2 (nodal ordering)  (64bit words) =         1459369 (     11.13 MByte)
             solver workspace for phase3 (symbolic factor) (64bit words) =         3311392 (     25.26 MByte)
             solver workspace for phase4 (factorization)   (64bit words) =         7885331 (     60.16 MByte) (MINIMUM)
             solver workspace for phase4 (factorization)   (64bit words) =        62504649 (    476.87 MByte) (MAXIMUM)
             solver workspace available and used           (64bit words) =        72027681 (    549.53 MByte)


             start of matrix solution
             wall time =        3337.00


             singularity ratio    1.0898E-04


             end of matrix solution
             wall time =        3350.00


             maximum residual force  at node     17881 degree of freedom  1 is equal to    1.222E-10
             maximum reaction force  at node     56163 degree of freedom  1 is equal to    4.544E+04
             residual convergence ratio    2.689E-15

             maximum displacement  change   at node      1055 degree of freedom  2 is equal to    5.891E-01
             maximum displacement increment at node     38306 degree of freedom  2 is equal to    7.176E+00
             displacement convergence ratio   8.209E-02
             *** warning: node      1683 separated 5 times and will be skipped in separation check
             *** warning: node      2233 separated 5 times and will be skipped in separation check

             recycling increment due to separation 


             maximum connectivity in stiffness matrix is       207 at node     63833


             maximum half-bandwidth is     60010  between nodes      4232  and     64241

             number of profile entries excluding fill-in is          543854


             total workspace needed with in-core matrix storage =        23351035
               part of solver workspace is allocated separately


             load increments for each degree of freedom
             summed over the whole model

             from distributed loads
             dist. loads on deformed configuration - totals below for dist. loads
             increments for point loads
             0.000000E+00   0.000000E+00   0.000000E+00


             point loads
             0.000000E+00   0.000000E+00   0.000000E+00

             start of assembly     cycle number is     1
             wall time =        3356.00


             solver workspace for phase1 (matrix input)    (64bit words) =          640303 (      4.89 MByte)
             Metis nested dissection ordering used
             solver workspace for phase2 (nodal ordering)  (64bit words) =         1459547 (     11.14 MByte)
             solver workspace for phase3 (symbolic factor) (64bit words) =         3312907 (     25.28 MByte)
             solver workspace for phase4 (factorization)   (64bit words) =         7917570 (     60.41 MByte) (MINIMUM)
             solver workspace for phase4 (factorization)   (64bit words) =        61747816 (    471.10 MByte) (MAXIMUM)
             solver workspace available and used           (64bit words) =        72027681 (    549.53 MByte)


             start of matrix solution
             wall time =        3369.00


             singularity ratio    2.0212E-03


             end of matrix solution
             wall time =        3382.00


             maximum residual force  at node     17932 degree of freedom  2 is equal to    1.193E-10
             maximum reaction force  at node     56163 degree of freedom  1 is equal to    4.544E+04
             residual convergence ratio    2.625E-15

             maximum displacement  change   at node      2347 degree of freedom  2 is equal to    5.054E-01
             maximum displacement increment at node     38306 degree of freedom  2 is equal to    7.143E+00
             displacement convergence ratio   7.075E-02
             *** warning: node      1682 separated 5 times and will be skipped in separation check
             *** warning: node      1683 separated 5 times and will be skipped in separation check
             *** warning: node      2233 separated 5 times and will be skipped in separation check

             recycling increment due to separation 


             maximum connectivity in stiffness matrix is       207 at node     63833


             maximum half-bandwidth is     60010  between nodes      4232  and     64241

             number of profile entries excluding fill-in is          543844


             total workspace needed with in-core matrix storage =        23350765
               part of solver workspace is allocated separately


             load increments for each degree of freedom
             summed over the whole model

             from distributed loads
             dist. loads on deformed configuration - totals below for dist. loads
             increments for point loads
             0.000000E+00   0.000000E+00   0.000000E+00


             point loads
             0.000000E+00   0.000000E+00   0.000000E+00

             start of assembly     cycle number is     1
             wall time =        3388.00


             solver workspace for phase1 (matrix input)    (64bit words) =          640293 (      4.89 MByte)
             Metis nested dissection ordering used
             solver workspace for phase2 (nodal ordering)  (64bit words) =         1459058 (     11.13 MByte)
             solver workspace for phase3 (symbolic factor) (64bit words) =         3315402 (     25.29 MByte)
             solver workspace for phase4 (factorization)   (64bit words) =         7897636 (     60.25 MByte) (MINIMUM)
             solver workspace for phase4 (factorization)   (64bit words) =        64089293 (    488.96 MByte) (MAXIMUM)
             solver workspace available and used           (64bit words) =        72027681 (    549.53 MByte)


             start of matrix solution
             wall time =        3401.00


             singularity ratio    1.0891E-04


             end of matrix solution
             wall time =        3415.00


             maximum residual force  at node     21216 degree of freedom  2 is equal to    1.523E-10
             maximum reaction force  at node     56163 degree of freedom  1 is equal to    4.544E+04
             residual convergence ratio    3.352E-15

             maximum displacement  change   at node      1318 degree of freedom  1 is equal to    4.512E-01
             maximum displacement increment at node     38306 degree of freedom  2 is equal to    7.382E+00
             displacement convergence ratio   6.113E-02
             *** warning: node      1682 separated 5 times and will be skipped in separation check
             *** warning: node      1683 separated 5 times and will be skipped in separation check
             *** warning: node      2233 separated 5 times and will be skipped in separation check

             recycling increment due to separation 


             maximum connectivity in stiffness matrix is       207 at node     63833


             maximum half-bandwidth is     60010  between nodes      4232  and     64241

             number of profile entries excluding fill-in is          543669


             total workspace needed with in-core matrix storage =        23346041
               part of solver workspace is allocated separately


             load increments for each degree of freedom
             summed over the whole model

             from distributed loads
             dist. loads on deformed configuration - totals below for dist. loads
             increments for point loads
             0.000000E+00   0.000000E+00   0.000000E+00


             point loads
             0.000000E+00   0.000000E+00   0.000000E+00

             start of assembly     cycle number is     1
             wall time =        3421.00


             solver workspace for phase1 (matrix input)    (64bit words) =          640118 (      4.88 MByte)
             Metis nested dissection ordering used
             solver workspace for phase2 (nodal ordering)  (64bit words) =         1459042 (     11.13 MByte)
             solver workspace for phase3 (symbolic factor) (64bit words) =         3330275 (     25.41 MByte)
             solver workspace for phase4 (factorization)   (64bit words) =         7885502 (     60.16 MByte) (MINIMUM)
             solver workspace for phase4 (factorization)   (64bit words) =        61707752 (    470.79 MByte) (MAXIMUM)
             solver workspace available and used           (64bit words) =        72027681 (    549.53 MByte)


             start of matrix solution
             wall time =        3434.00


             singularity ratio    1.0911E-04


             end of matrix solution
             wall time =        3447.00


             ddu multiplied with    7.55032E-02 due to penetration


             maximum residual force  at node      2167 degree of freedom  3 is equal to    7.810E+00
             maximum reaction force  at node     56163 degree of freedom  1 is equal to    4.544E+04
             residual convergence ratio    1.719E-04

             maximum displacement  change   at node      2167 degree of freedom  3 is equal to    3.167E-02
             maximum displacement increment at node     38306 degree of freedom  2 is equal to    7.382E+00
             displacement convergence ratio   4.290E-03
             *** warning: node      1682 separated 5 times and will be skipped in separation check
             *** warning: node      1683 separated 5 times and will be skipped in separation check
             *** warning: node      2233 separated 5 times and will be skipped in separation check

             recycling increment due to separation 


             maximum connectivity in stiffness matrix is       207 at node     63833


             maximum half-bandwidth is     60010  between nodes      4232  and     64241

             number of profile entries excluding fill-in is          543662


             total workspace needed with in-core matrix storage =        23345851
               part of solver workspace is allocated separately


             load increments for each degree of freedom
             summed over the whole model

             from distributed loads
             dist. loads on deformed configuration - totals below for dist. loads
             increments for point loads
             0.000000E+00   0.000000E+00   0.000000E+00


             point loads
             0.000000E+00   0.000000E+00   0.000000E+00

             start of assembly     cycle number is     1
             wall time =        3454.00


             solver workspace for phase1 (matrix input)    (64bit words) =          640111 (      4.88 MByte)
             Metis nested dissection ordering used
             solver workspace for phase2 (nodal ordering)  (64bit words) =         1459031 (     11.13 MByte)
             solver workspace for phase3 (symbolic factor) (64bit words) =         3299713 (     25.17 MByte)
             solver workspace for phase4 (factorization)   (64bit words) =         7869836 (     60.04 MByte) (MINIMUM)
             solver workspace for phase4 (factorization)   (64bit words) =        61998526 (    473.01 MByte) (MAXIMUM)
             solver workspace available and used           (64bit words) =        72027681 (    549.53 MByte)


             start of matrix solution
             wall time =        3467.00


             singularity ratio    1.0928E-04


             end of matrix solution
             wall time =        3480.00


             maximum residual force  at node     18658 degree of freedom  2 is equal to    1.562E-10
             maximum reaction force  at node     56163 degree of freedom  1 is equal to    4.544E+04
             residual convergence ratio    3.438E-15

             maximum displacement  change   at node      2602 degree of freedom  1 is equal to    3.561E-01
             maximum displacement increment at node     38306 degree of freedom  2 is equal to    7.335E+00
             displacement convergence ratio   4.854E-02

             recycling increment due to body to body contact 

             increment will be recycled


             maximum connectivity in stiffness matrix is       207 at node     63833


             maximum half-bandwidth is     60010  between nodes      4232  and     64241

             number of profile entries excluding fill-in is          543656


             total workspace needed with in-core matrix storage =        23345689
               part of solver workspace is allocated separately


             load increments for each degree of freedom
             summed over the whole model

             from distributed loads
             dist. loads on deformed configuration - totals below for dist. loads
             increments for point loads
             0.000000E+00   0.000000E+00   0.000000E+00


             point loads
             0.000000E+00   0.000000E+00   0.000000E+00

             start of assembly     cycle number is     2
             wall time =        3487.00


             solver workspace for phase1 (matrix input)    (64bit words) =          640105 (      4.88 MByte)
             Metis nested dissection ordering used
             solver workspace for phase2 (nodal ordering)  (64bit words) =         1459006 (     11.13 MByte)
             solver workspace for phase3 (symbolic factor) (64bit words) =         3284313 (     25.06 MByte)
             solver workspace for phase4 (factorization)   (64bit words) =         7883500 (     60.15 MByte) (MINIMUM)
             solver workspace for phase4 (factorization)   (64bit words) =        61206330 (    466.97 MByte) (MAXIMUM)
             solver workspace available and used           (64bit words) =        72027681 (    549.53 MByte)


             start of matrix solution
             wall time =        3500.00


             singularity ratio    1.0875E-04


             end of matrix solution
             wall time =        3512.00


             ddu multiplied with    1.00000E-06 due to penetration


             maximum residual force  at node      1702 degree of freedom  1 is equal to    9.688E+00
             maximum reaction force  at node     56163 degree of freedom  1 is equal to    4.544E+04
             residual convergence ratio    2.132E-04

             maximum displacement  change   at node      1702 degree of freedom  1 is equal to    7.075E-07
             maximum displacement increment at node     38306 degree of freedom  2 is equal to    7.335E+00
             displacement convergence ratio   9.645E-08
             *** warning: node      1682 separated 5 times and will be skipped in separation check
             *** warning: node      1683 separated 5 times and will be skipped in separation check
             *** warning: node      2233 separated 5 times and will be skipped in separation check
             *** warning: node      2602 separated 5 times and will be skipped in separation check

             recycling increment due to separation 


             maximum connectivity in stiffness matrix is       207 at node     63833


             maximum half-bandwidth is     60010  between nodes      4232  and     64241

             number of profile entries excluding fill-in is          543633


             total workspace needed with in-core matrix storage =        23345069
               part of solver workspace is allocated separately


             load increments for each degree of freedom
             summed over the whole model

             from distributed loads
             dist. loads on deformed configuration - totals below for dist. loads
             increments for point loads
             0.000000E+00   0.000000E+00   0.000000E+00


             point loads
             0.000000E+00   0.000000E+00   0.000000E+00

             start of assembly     cycle number is     1
             wall time =        3521.00


             solver workspace for phase1 (matrix input)    (64bit words) =          640082 (      4.88 MByte)
             Metis nested dissection ordering used
             solver workspace for phase2 (nodal ordering)  (64bit words) =         1459064 (     11.13 MByte)
             solver workspace for phase3 (symbolic factor) (64bit words) =         3306813 (     25.23 MByte)
             solver workspace for phase4 (factorization)   (64bit words) =         7864053 (     60.00 MByte) (MINIMUM)
             solver workspace for phase4 (factorization)   (64bit words) =        62396133 (    476.04 MByte) (MAXIMUM)
             solver workspace available and used           (64bit words) =        72027681 (    549.53 MByte)


             start of matrix solution
             wall time =        3533.00


             singularity ratio    1.4994E-03


             end of matrix solution
             wall time =        3547.00


             maximum residual force  at node     21627 degree of freedom  2 is equal to    1.337E-10
             maximum reaction force  at node     56163 degree of freedom  1 is equal to    4.544E+04
             residual convergence ratio    2.942E-15

             maximum displacement  change   at node      1702 degree of freedom  1 is equal to    6.723E-01
             maximum displacement increment at node     38306 degree of freedom  2 is equal to    7.661E+00
             displacement convergence ratio   8.776E-02

             recycling increment due to body to body contact 

             increment will be recycled


             maximum connectivity in stiffness matrix is       207 at node     63833


             maximum half-bandwidth is     60010  between nodes      4232  and     64241

             number of profile entries excluding fill-in is          543860


             total workspace needed with in-core matrix storage =        23351197
               part of solver workspace is allocated separately


             load increments for each degree of freedom
             summed over the whole model

             from distributed loads
             dist. loads on deformed configuration - totals below for dist. loads
             increments for point loads
             0.000000E+00   0.000000E+00   0.000000E+00


             point loads
             0.000000E+00   0.000000E+00   0.000000E+00

             start of assembly     cycle number is     2
             wall time =        3552.00


             solver workspace for phase1 (matrix input)    (64bit words) =          640309 (      4.89 MByte)
             Metis nested dissection ordering used
             solver workspace for phase2 (nodal ordering)  (64bit words) =         1459165 (     11.13 MByte)
             solver workspace for phase3 (symbolic factor) (64bit words) =         3309264 (     25.25 MByte)
             solver workspace for phase4 (factorization)   (64bit words) =         7898551 (     60.26 MByte) (MINIMUM)
             solver workspace for phase4 (factorization)   (64bit words) =        61187281 (    466.82 MByte) (MAXIMUM)
             solver workspace available and used           (64bit words) =        72027681 (    549.53 MByte)


             start of matrix solution
             wall time =        3565.00


             singularity ratio    1.0962E-04


             end of matrix solution
             wall time =        3578.00


             maximum residual force  at node     24430 degree of freedom  1 is equal to    1.560E-10
             maximum reaction force  at node     56163 degree of freedom  1 is equal to    4.544E+04
             residual convergence ratio    3.433E-15

             maximum displacement  change   at node     16419 degree of freedom  1 is equal to    3.760E-01
             maximum displacement increment at node     38306 degree of freedom  2 is equal to    7.540E+00
             displacement convergence ratio   4.986E-02
             *** warning: node      1682 separated 5 times and will be skipped in separation check
             *** warning: node      1683 separated 5 times and will be skipped in separation check
             *** warning: node      2233 separated 5 times and will be skipped in separation check
             *** warning: node      2602 separated 5 times and will be skipped in separation check

             recycling increment due to separation 


             maximum connectivity in stiffness matrix is       207 at node     63833


             maximum half-bandwidth is     60010  between nodes      4232  and     64241

             number of profile entries excluding fill-in is          543639


             total workspace needed with in-core matrix storage =        23345231
               part of solver workspace is allocated separately


             load increments for each degree of freedom
             summed over the whole model

             from distributed loads
             dist. loads on deformed configuration - totals below for dist. loads
             increments for point loads
             0.000000E+00   0.000000E+00   0.000000E+00


             point loads
             0.000000E+00   0.000000E+00   0.000000E+00

             start of assembly     cycle number is     1
             wall time =        3584.00


             solver workspace for phase1 (matrix input)    (64bit words) =          640088 (      4.88 MByte)
             Metis nested dissection ordering used
             solver workspace for phase2 (nodal ordering)  (64bit words) =         1458905 (     11.13 MByte)
             solver workspace for phase3 (symbolic factor) (64bit words) =         3292363 (     25.12 MByte)
             solver workspace for phase4 (factorization)   (64bit words) =         7895971 (     60.24 MByte) (MINIMUM)
             solver workspace for phase4 (factorization)   (64bit words) =        63622948 (    485.40 MByte) (MAXIMUM)
             solver workspace available and used           (64bit words) =        72027681 (    549.53 MByte)


             start of matrix solution
             wall time =        3596.00


             singularity ratio    1.0355E-04


             end of matrix solution
             wall time =        3609.00


             maximum residual force  at node     17887 degree of freedom  2 is equal to    1.435E-10
             maximum reaction force  at node     56163 degree of freedom  1 is equal to    4.544E+04
             residual convergence ratio    3.159E-15

             maximum displacement  change   at node      1003 degree of freedom  2 is equal to    6.039E-01
             maximum displacement increment at node     38341 degree of freedom  2 is equal to    7.883E+00
             displacement convergence ratio   7.660E-02
             *** warning: node      1682 separated 5 times and will be skipped in separation check
             *** warning: node      1683 separated 5 times and will be skipped in separation check
             *** warning: node      2233 separated 5 times and will be skipped in separation check
             *** warning: node      2602 separated 5 times and will be skipped in separation check

             recycling increment due to separation 


             maximum connectivity in stiffness matrix is       207 at node     63833


             maximum half-bandwidth is     60010  between nodes      4232  and     64241

             number of profile entries excluding fill-in is          543536


             total workspace needed with in-core matrix storage =        23342449
               part of solver workspace is allocated separately


             load increments for each degree of freedom
             summed over the whole model

             from distributed loads
             dist. loads on deformed configuration - totals below for dist. loads
             increments for point loads
             0.000000E+00   0.000000E+00   0.000000E+00


             point loads
             0.000000E+00   0.000000E+00   0.000000E+00

             start of assembly     cycle number is     1
             wall time =        3615.00


             solver workspace for phase1 (matrix input)    (64bit words) =          639985 (      4.88 MByte)
             Metis nested dissection ordering used
             solver workspace for phase2 (nodal ordering)  (64bit words) =         1458816 (     11.13 MByte)
             solver workspace for phase3 (symbolic factor) (64bit words) =         3294240 (     25.13 MByte)
             solver workspace for phase4 (factorization)   (64bit words) =         7896067 (     60.24 MByte) (MINIMUM)
             solver workspace for phase4 (factorization)   (64bit words) =        65346930 (    498.56 MByte) (MAXIMUM)
             solver workspace available and used           (64bit words) =        72027681 (    549.53 MByte)


             start of matrix solution
             wall time =        3628.00


             singularity ratio    2.1829E-04


             end of matrix solution
             wall time =        3642.00


             maximum residual force  at node     17982 degree of freedom  1 is equal to    1.088E-10
             maximum reaction force  at node     56163 degree of freedom  1 is equal to    4.545E+04
             residual convergence ratio    2.394E-15

             maximum displacement  change   at node     15834 degree of freedom  1 is equal to    3.965E-01
             maximum displacement increment at node     38306 degree of freedom  2 is equal to    7.830E+00
             displacement convergence ratio   5.064E-02
             *** warning: node      1682 separated 5 times and will be skipped in separation check
             *** warning: node      1683 separated 5 times and will be skipped in separation check
             *** warning: node      2233 separated 5 times and will be skipped in separation check
             *** warning: node      2602 separated 5 times and will be skipped in separation check

             recycling increment due to separation 


             maximum connectivity in stiffness matrix is       207 at node     63833


             maximum half-bandwidth is     60010  between nodes      4232  and     64241

             number of profile entries excluding fill-in is          543436


             total workspace needed with in-core matrix storage =        23339749
               part of solver workspace is allocated separately


             load increments for each degree of freedom
             summed over the whole model

             from distributed loads
             dist. loads on deformed configuration - totals below for dist. loads
             increments for point loads
             0.000000E+00   0.000000E+00   0.000000E+00


             point loads
             0.000000E+00   0.000000E+00   0.000000E+00

             start of assembly     cycle number is     1
             wall time =        3648.00


             solver workspace for phase1 (matrix input)    (64bit words) =          639885 (      4.88 MByte)
             Metis nested dissection ordering used
             solver workspace for phase2 (nodal ordering)  (64bit words) =         1458798 (     11.13 MByte)
             solver workspace for phase3 (symbolic factor) (64bit words) =         3289178 (     25.09 MByte)
             solver workspace for phase4 (factorization)   (64bit words) =         7954682 (     60.69 MByte) (MINIMUM)
             solver workspace for phase4 (factorization)   (64bit words) =        63687920 (    485.90 MByte) (MAXIMUM)
             solver workspace available and used           (64bit words) =        72027681 (    549.53 MByte)


             start of matrix solution
             wall time =        3660.00


             singularity ratio    6.6785E-03


             end of matrix solution
             wall time =        3674.00


             maximum residual force  at node     17978 degree of freedom  2 is equal to    1.205E-10
             maximum reaction force  at node     56163 degree of freedom  1 is equal to    4.544E+04
             residual convergence ratio    2.652E-15

             maximum displacement  change   at node      1546 degree of freedom  1 is equal to    4.014E-01
             maximum displacement increment at node     38341 degree of freedom  2 is equal to    8.062E+00
             displacement convergence ratio   4.979E-02
             *** warning: node      1682 separated 5 times and will be skipped in separation check
             *** warning: node      1683 separated 5 times and will be skipped in separation check
             *** warning: node      2233 separated 5 times and will be skipped in separation check
             *** warning: node      2602 separated 5 times and will be skipped in separation check

             recycling increment due to separation 


             maximum connectivity in stiffness matrix is       207 at node     63833


             maximum half-bandwidth is     60010  between nodes      4232  and     64241

             number of profile entries excluding fill-in is          543447


             total workspace needed with in-core matrix storage =        23340047
               part of solver workspace is allocated separately


             load increments for each degree of freedom
             summed over the whole model

             from distributed loads
             dist. loads on deformed configuration - totals below for dist. loads
             increments for point loads
             0.000000E+00   0.000000E+00   0.000000E+00


             point loads
             0.000000E+00   0.000000E+00   0.000000E+00

             start of assembly     cycle number is     1
             wall time =        3680.00


             solver workspace for phase1 (matrix input)    (64bit words) =          639896 (      4.88 MByte)
             Metis nested dissection ordering used
             solver workspace for phase2 (nodal ordering)  (64bit words) =         1458890 (     11.13 MByte)
             solver workspace for phase3 (symbolic factor) (64bit words) =         3292144 (     25.12 MByte)
             solver workspace for phase4 (factorization)   (64bit words) =         7837946 (     59.80 MByte) (MINIMUM)
             solver workspace for phase4 (factorization)   (64bit words) =        61244568 (    467.26 MByte) (MAXIMUM)
             solver workspace available and used           (64bit words) =        72027681 (    549.53 MByte)


             start of matrix solution
             wall time =        3693.00


             singularity ratio    1.0930E-04


             end of matrix solution
             wall time =        3706.00


             maximum residual force  at node     19766 degree of freedom  1 is equal to    1.185E-10
             maximum reaction force  at node     56163 degree of freedom  1 is equal to    4.545E+04
             residual convergence ratio    2.607E-15

             maximum displacement  change   at node      2665 degree of freedom  1 is equal to    3.538E-01
             maximum displacement increment at node     38341 degree of freedom  2 is equal to    8.015E+00
             displacement convergence ratio   4.415E-02
             *** warning: node      1682 separated 5 times and will be skipped in separation check
             *** warning: node      1683 separated 5 times and will be skipped in separation check
             *** warning: node      1772 separated 5 times and will be skipped in separation check
             *** warning: node      2233 separated 5 times and will be skipped in separation check
             *** warning: node      2602 separated 5 times and will be skipped in separation check

             recycling increment due to separation 


             maximum connectivity in stiffness matrix is       207 at node     63833


             maximum half-bandwidth is     60010  between nodes      4232  and     64241

             number of profile entries excluding fill-in is          543388


             total workspace needed with in-core matrix storage =        23338453
               part of solver workspace is allocated separately


             load increments for each degree of freedom
             summed over the whole model

             from distributed loads
             dist. loads on deformed configuration - totals below for dist. loads
             increments for point loads
             0.000000E+00   0.000000E+00   0.000000E+00


             point loads
             0.000000E+00   0.000000E+00   0.000000E+00

             start of assembly     cycle number is     1
             wall time =        3712.00


             solver workspace for phase1 (matrix input)    (64bit words) =          639837 (      4.88 MByte)
             Metis nested dissection ordering used
             solver workspace for phase2 (nodal ordering)  (64bit words) =         1458931 (     11.13 MByte)
             solver workspace for phase3 (symbolic factor) (64bit words) =         3294395 (     25.13 MByte)
             solver workspace for phase4 (factorization)   (64bit words) =         7878465 (     60.11 MByte) (MINIMUM)
             solver workspace for phase4 (factorization)   (64bit words) =        62619343 (    477.75 MByte) (MAXIMUM)
             solver workspace available and used           (64bit words) =        72027681 (    549.53 MByte)


             start of matrix solution
             wall time =        3724.00


             singularity ratio    1.4741E-04


             end of matrix solution
             wall time =        3737.00


             maximum residual force  at node     17843 degree of freedom  1 is equal to    1.425E-10
             maximum reaction force  at node     56163 degree of freedom  1 is equal to    4.544E+04
             residual convergence ratio    3.136E-15

             maximum displacement  change   at node     16321 degree of freedom  2 is equal to    2.250E-01
             maximum displacement increment at node     38341 degree of freedom  2 is equal to    8.152E+00
             displacement convergence ratio   2.760E-02
             *** warning: node      1682 separated 5 times and will be skipped in separation check
             *** warning: node      1683 separated 5 times and will be skipped in separation check
             *** warning: node      1772 separated 5 times and will be skipped in separation check
             *** warning: node      2233 separated 5 times and will be skipped in separation check
             *** warning: node      2602 separated 5 times and will be skipped in separation check

             recycling increment due to separation 


             maximum connectivity in stiffness matrix is       207 at node     63833


             maximum half-bandwidth is     60010  between nodes      4232  and     64241

             number of profile entries excluding fill-in is          543406


             total workspace needed with in-core matrix storage =        23338939
               part of solver workspace is allocated separately


             load increments for each degree of freedom
             summed over the whole model

             from distributed loads
             dist. loads on deformed configuration - totals below for dist. loads
             increments for point loads
             0.000000E+00   0.000000E+00   0.000000E+00


             point loads
             0.000000E+00   0.000000E+00   0.000000E+00

             start of assembly     cycle number is     1
             wall time =        3742.00


             solver workspace for phase1 (matrix input)    (64bit words) =          639855 (      4.88 MByte)
             Metis nested dissection ordering used
             solver workspace for phase2 (nodal ordering)  (64bit words) =         1458811 (     11.13 MByte)
             solver workspace for phase3 (symbolic factor) (64bit words) =         3298557 (     25.17 MByte)
             solver workspace for phase4 (factorization)   (64bit words) =         7867302 (     60.02 MByte) (MINIMUM)
             solver workspace for phase4 (factorization)   (64bit words) =        62445797 (    476.42 MByte) (MAXIMUM)
             solver workspace available and used           (64bit words) =        72027681 (    549.53 MByte)


             start of matrix solution
             wall time =        3754.00


             singularity ratio    1.2373E-04


             end of matrix solution
             wall time =        3767.00


             ddu multiplied with    1.00000E-06 due to penetration


             maximum residual force  at node      1681 degree of freedom  2 is equal to    2.542E+00
             maximum reaction force  at node     56163 degree of freedom  1 is equal to    4.544E+04
             residual convergence ratio    5.594E-05

             maximum displacement  change   at node      1660 degree of freedom  3 is equal to    1.825E-07
             maximum displacement increment at node     38341 degree of freedom  2 is equal to    8.152E+00
             displacement convergence ratio   2.239E-08
             *** warning: node      1682 separated 5 times and will be skipped in separation check
             *** warning: node      1683 separated 5 times and will be skipped in separation check
             *** warning: node      1772 separated 5 times and will be skipped in separation check
             *** warning: node      2233 separated 5 times and will be skipped in separation check
             *** warning: node      2602 separated 5 times and will be skipped in separation check

             recycling increment due to separation 


             maximum connectivity in stiffness matrix is       207 at node     63833


             maximum half-bandwidth is     60010  between nodes      4232  and     64241

             number of profile entries excluding fill-in is          543459


             total workspace needed with in-core matrix storage =        23340371
               part of solver workspace is allocated separately


             load increments for each degree of freedom
             summed over the whole model

             from distributed loads
             dist. loads on deformed configuration - totals below for dist. loads
             increments for point loads
             0.000000E+00   0.000000E+00   0.000000E+00


             point loads
             0.000000E+00   0.000000E+00   0.000000E+00

             start of assembly     cycle number is     1
             wall time =        3775.00


             solver workspace for phase1 (matrix input)    (64bit words) =          639908 (      4.88 MByte)
             Metis nested dissection ordering used
             solver workspace for phase2 (nodal ordering)  (64bit words) =         1458848 (     11.13 MByte)
             solver workspace for phase3 (symbolic factor) (64bit words) =         3315819 (     25.30 MByte)
             solver workspace for phase4 (factorization)   (64bit words) =         7867436 (     60.02 MByte) (MINIMUM)
             solver workspace for phase4 (factorization)   (64bit words) =        62935626 (    480.16 MByte) (MAXIMUM)
             solver workspace available and used           (64bit words) =        72027681 (    549.53 MByte)


             start of matrix solution
             wall time =        3787.00


             singularity ratio    1.0936E-04


             end of matrix solution
             wall time =        3800.00


             maximum residual force  at node     17872 degree of freedom  1 is equal to    1.365E-10
             maximum reaction force  at node     56163 degree of freedom  1 is equal to    4.545E+04
             residual convergence ratio    3.003E-15

             maximum displacement  change   at node      1660 degree of freedom  3 is equal to    1.835E-01
             maximum displacement increment at node     38341 degree of freedom  2 is equal to    8.089E+00
             displacement convergence ratio   2.268E-02

             recycling increment due to body to body contact 

             increment will be recycled


             maximum connectivity in stiffness matrix is       207 at node     63833


             maximum half-bandwidth is     60010  between nodes      4232  and     64241

             number of profile entries excluding fill-in is          543473


             total workspace needed with in-core matrix storage =        23340749
               part of solver workspace is allocated separately


             load increments for each degree of freedom
             summed over the whole model

             from distributed loads
             dist. loads on deformed configuration - totals below for dist. loads
             increments for point loads
             0.000000E+00   0.000000E+00   0.000000E+00


             point loads
             0.000000E+00   0.000000E+00   0.000000E+00

             start of assembly     cycle number is     2
             wall time =        3808.00


             solver workspace for phase1 (matrix input)    (64bit words) =          639922 (      4.88 MByte)
             Metis nested dissection ordering used
             solver workspace for phase2 (nodal ordering)  (64bit words) =         1458696 (     11.13 MByte)
             solver workspace for phase3 (symbolic factor) (64bit words) =         3309910 (     25.25 MByte)
             solver workspace for phase4 (factorization)   (64bit words) =         7872285 (     60.06 MByte) (MINIMUM)
             solver workspace for phase4 (factorization)   (64bit words) =        62736719 (    478.64 MByte) (MAXIMUM)
             solver workspace available and used           (64bit words) =        72027681 (    549.53 MByte)


             start of matrix solution
             wall time =        3820.00


             singularity ratio    1.0414E-04


             end of matrix solution
             wall time =        3833.00


             maximum residual force  at node     17849 degree of freedom  1 is equal to    1.701E-10
             maximum reaction force  at node     56163 degree of freedom  1 is equal to    4.544E+04
             residual convergence ratio    3.743E-15

             maximum displacement  change   at node      1135 degree of freedom  1 is equal to    2.551E-01
             maximum displacement increment at node     38340 degree of freedom  2 is equal to    8.227E+00
             displacement convergence ratio   3.101E-02

             recycling increment due to body to body contact 

             increment will be recycled


             maximum connectivity in stiffness matrix is       207 at node     63833


             maximum half-bandwidth is     60010  between nodes      4232  and     64241

             number of profile entries excluding fill-in is          543491


             total workspace needed with in-core matrix storage =        23341235
               part of solver workspace is allocated separately


             load increments for each degree of freedom
             summed over the whole model

             from distributed loads
             dist. loads on deformed configuration - totals below for dist. loads
             increments for point loads
             0.000000E+00   0.000000E+00   0.000000E+00


             point loads
             0.000000E+00   0.000000E+00   0.000000E+00

             start of assembly     cycle number is     3
             wall time =        3838.00


             solver workspace for phase1 (matrix input)    (64bit words) =          639940 (      4.88 MByte)
             Metis nested dissection ordering used
             solver workspace for phase2 (nodal ordering)  (64bit words) =         1458825 (     11.13 MByte)
             solver workspace for phase3 (symbolic factor) (64bit words) =         3294890 (     25.14 MByte)
             solver workspace for phase4 (factorization)   (64bit words) =         7883050 (     60.14 MByte) (MINIMUM)
             solver workspace for phase4 (factorization)   (64bit words) =        61339488 (    467.98 MByte) (MAXIMUM)
             solver workspace available and used           (64bit words) =        72027681 (    549.53 MByte)


             start of matrix solution
             wall time =        3851.00


             singularity ratio    1.0943E-04


             end of matrix solution
             wall time =        3864.00


             ddu multiplied with    8.56664E-02 due to penetration


             maximum residual force  at node      2559 degree of freedom  3 is equal to    2.328E+00
             maximum reaction force  at node     56163 degree of freedom  1 is equal to    4.544E+04
             residual convergence ratio    5.124E-05

             maximum displacement  change   at node      1053 degree of freedom  2 is equal to    1.900E-02
             maximum displacement increment at node     38341 degree of freedom  2 is equal to    8.220E+00
             displacement convergence ratio   2.311E-03
             *** warning: node      1682 separated 5 times and will be skipped in separation check
             *** warning: node      1683 separated 5 times and will be skipped in separation check
             *** warning: node      1772 separated 5 times and will be skipped in separation check
             *** warning: node      2233 separated 5 times and will be skipped in separation check
             *** warning: node      2602 separated 5 times and will be skipped in separation check

             recycling increment due to separation 


             maximum connectivity in stiffness matrix is       207 at node     63833


             maximum half-bandwidth is     60010  between nodes      4232  and     64241

             number of profile entries excluding fill-in is          543387


             total workspace needed with in-core matrix storage =        23338427
               part of solver workspace is allocated separately


             load increments for each degree of freedom
             summed over the whole model

             from distributed loads
             dist. loads on deformed configuration - totals below for dist. loads
             increments for point loads
             0.000000E+00   0.000000E+00   0.000000E+00


             point loads
             0.000000E+00   0.000000E+00   0.000000E+00

             start of assembly     cycle number is     1
             wall time =        3871.00


             solver workspace for phase1 (matrix input)    (64bit words) =          639836 (      4.88 MByte)
             Metis nested dissection ordering used
             solver workspace for phase2 (nodal ordering)  (64bit words) =         1458756 (     11.13 MByte)
             solver workspace for phase3 (symbolic factor) (64bit words) =         3265480 (     24.91 MByte)
             solver workspace for phase4 (factorization)   (64bit words) =         7873735 (     60.07 MByte) (MINIMUM)
             solver workspace for phase4 (factorization)   (64bit words) =        62998717 (    480.64 MByte) (MAXIMUM)
             solver workspace available and used           (64bit words) =        72027681 (    549.53 MByte)


             start of matrix solution
             wall time =        3884.00


             singularity ratio    1.0915E-04


             end of matrix solution
             wall time =        3897.00


             maximum residual force  at node     17872 degree of freedom  1 is equal to    1.416E-10
             maximum reaction force  at node     56163 degree of freedom  1 is equal to    4.544E+04
             residual convergence ratio    3.115E-15

             maximum displacement  change   at node      1335 degree of freedom  1 is equal to    2.490E-01
             maximum displacement increment at node     38341 degree of freedom  2 is equal to    8.221E+00
             displacement convergence ratio   3.029E-02

             recycling increment due to body to body contact 

             increment will be recycled


             maximum connectivity in stiffness matrix is       207 at node     63833


             maximum half-bandwidth is     60010  between nodes      4232  and     64241

             number of profile entries excluding fill-in is          543392


             total workspace needed with in-core matrix storage =        23338561
               part of solver workspace is allocated separately


             load increments for each degree of freedom
             summed over the whole model

             from distributed loads
             dist. loads on deformed configuration - totals below for dist. loads
             increments for point loads
             0.000000E+00   0.000000E+00   0.000000E+00


             point loads
             0.000000E+00   0.000000E+00   0.000000E+00

             start of assembly     cycle number is     2
             wall time =        3902.00


             solver workspace for phase1 (matrix input)    (64bit words) =          639841 (      4.88 MByte)
             Metis nested dissection ordering used
             solver workspace for phase2 (nodal ordering)  (64bit words) =         1458590 (     11.13 MByte)
             solver workspace for phase3 (symbolic factor) (64bit words) =         3309588 (     25.25 MByte)
             solver workspace for phase4 (factorization)   (64bit words) =         7863001 (     59.99 MByte) (MINIMUM)
             solver workspace for phase4 (factorization)   (64bit words) =        62211857 (    474.64 MByte) (MAXIMUM)
             solver workspace available and used           (64bit words) =        72027681 (    549.53 MByte)


             start of matrix solution
             wall time =        3915.00


             singularity ratio    1.0930E-04


             end of matrix solution
             wall time =        3928.00


             maximum residual force  at node     21335 degree of freedom  2 is equal to    1.937E-10
             maximum reaction force  at node     56163 degree of freedom  1 is equal to    4.544E+04
             residual convergence ratio    4.263E-15

             maximum displacement  change   at node      1662 degree of freedom  1 is equal to    3.035E-01
             maximum displacement increment at node     38341 degree of freedom  2 is equal to    8.259E+00
             displacement convergence ratio   3.674E-02
             *** warning: node      1682 separated 5 times and will be skipped in separation check
             *** warning: node      1683 separated 5 times and will be skipped in separation check
             *** warning: node      1772 separated 5 times and will be skipped in separation check
             *** warning: node      2233 separated 5 times and will be skipped in separation check
             *** warning: node      2602 separated 5 times and will be skipped in separation check

             recycling increment due to separation 


             maximum connectivity in stiffness matrix is       207 at node     63833


             maximum half-bandwidth is     60010  between nodes      4232  and     64241

             number of profile entries excluding fill-in is          543247


             total workspace needed with in-core matrix storage =        23334647
               part of solver workspace is allocated separately


             load increments for each degree of freedom
             summed over the whole model

             from distributed loads
             dist. loads on deformed configuration - totals below for dist. loads
             increments for point loads
             0.000000E+00   0.000000E+00   0.000000E+00


             point loads
             0.000000E+00   0.000000E+00   0.000000E+00

             start of assembly     cycle number is     1
             wall time =        3934.00


             solver workspace for phase1 (matrix input)    (64bit words) =          639696 (      4.88 MByte)
             Metis nested dissection ordering used
             solver workspace for phase2 (nodal ordering)  (64bit words) =         1458663 (     11.13 MByte)
             solver workspace for phase3 (symbolic factor) (64bit words) =         3304831 (     25.21 MByte)
             solver workspace for phase4 (factorization)   (64bit words) =         7889950 (     60.20 MByte) (MINIMUM)
             solver workspace for phase4 (factorization)   (64bit words) =        61243477 (    467.25 MByte) (MAXIMUM)
             solver workspace available and used           (64bit words) =        72027681 (    549.53 MByte)


             start of matrix solution
             wall time =        3947.00


             singularity ratio    1.0899E-04


             end of matrix solution
             wall time =        3959.00


             maximum residual force  at node     26898 degree of freedom  1 is equal to    1.303E-10
             maximum reaction force  at node     56163 degree of freedom  1 is equal to    4.544E+04
             residual convergence ratio    2.867E-15

             maximum displacement  change   at node      1335 degree of freedom  1 is equal to    3.611E-01
             maximum displacement increment at node     38341 degree of freedom  2 is equal to    8.295E+00
             displacement convergence ratio   4.354E-02
             *** warning: node      1662 separated 5 times and will be skipped in separation check
             *** warning: node      1682 separated 5 times and will be skipped in separation check
             *** warning: node      1683 separated 5 times and will be skipped in separation check
             *** warning: node      1772 separated 5 times and will be skipped in separation check
             *** warning: node      2233 separated 5 times and will be skipped in separation check
             *** warning: node      2602 separated 5 times and will be skipped in separation check

             recycling increment due to separation 


             maximum connectivity in stiffness matrix is       207 at node     63833


             maximum half-bandwidth is     60010  between nodes      4232  and     64241

             number of profile entries excluding fill-in is          543243


             total workspace needed with in-core matrix storage =        23334539
               part of solver workspace is allocated separately


             load increments for each degree of freedom
             summed over the whole model

             from distributed loads
             dist. loads on deformed configuration - totals below for dist. loads
             increments for point loads
             0.000000E+00   0.000000E+00   0.000000E+00


             point loads
             0.000000E+00   0.000000E+00   0.000000E+00

             start of assembly     cycle number is     1
             wall time =        3965.00


             solver workspace for phase1 (matrix input)    (64bit words) =          639692 (      4.88 MByte)
             Metis nested dissection ordering used
             solver workspace for phase2 (nodal ordering)  (64bit words) =         1458430 (     11.13 MByte)
             solver workspace for phase3 (symbolic factor) (64bit words) =         3306797 (     25.23 MByte)
             solver workspace for phase4 (factorization)   (64bit words) =         7886451 (     60.17 MByte) (MINIMUM)
             solver workspace for phase4 (factorization)   (64bit words) =        61848443 (    471.87 MByte) (MAXIMUM)
             solver workspace available and used           (64bit words) =        72027681 (    549.53 MByte)


             start of matrix solution
             wall time =        3977.00


             singularity ratio    1.0419E-04


             end of matrix solution
             wall time =        3990.00


             maximum residual force  at node     22455 degree of freedom  2 is equal to    1.569E-10
             maximum reaction force  at node     56163 degree of freedom  1 is equal to    4.544E+04
             residual convergence ratio    3.453E-15

             maximum displacement  change   at node      1335 degree of freedom  1 is equal to    3.570E-01
             maximum displacement increment at node     38341 degree of freedom  2 is equal to    8.304E+00
             displacement convergence ratio   4.299E-02
             *** warning: node      1662 separated 5 times and will be skipped in separation check
             *** warning: node      1682 separated 5 times and will be skipped in separation check
             *** warning: node      1683 separated 5 times and will be skipped in separation check
             *** warning: node      1772 separated 5 times and will be skipped in separation check
             *** warning: node      2233 separated 5 times and will be skipped in separation check
             *** warning: node      2602 separated 5 times and will be skipped in separation check

             recycling increment due to separation 


             maximum connectivity in stiffness matrix is       207 at node     63833


             maximum half-bandwidth is     60010  between nodes      4232  and     64241

             number of profile entries excluding fill-in is          543148


             total workspace needed with in-core matrix storage =        23331973
               part of solver workspace is allocated separately


             load increments for each degree of freedom
             summed over the whole model

             from distributed loads
             dist. loads on deformed configuration - totals below for dist. loads
             increments for point loads
             0.000000E+00   0.000000E+00   0.000000E+00


             point loads
[truncated: 562,036 more chars]
