# Supplementary material for: A finite element model of the shoulder: application to the changes of biomechanical environment induced by postoperative malrotation of humeral shaft fracture
Source: BMC Musculoskelet Disord. 2022 Jun 2;23:525. doi: 10.1186/s12891-022-05479-3 (PMC9161483; doi:10.1186/s12891-022-05479-3)
Supplement: Supplementary file 3 — Additional file 3. [file 12891_2022_5479_MOESM3_ESM.zip › Abacus/ex_set_20_in_ro_60_model_0909.out]

                            M               M
                            W               W
                          MMMMM           MMMMM
                          WWWWW           WWWWW
                        MMMMMMMMM       MMMMMMMMM
                        WWWWWWWWW       WWWWWWWWW
                      MMMMMMMMMMMMM   MMMMMMMMMMMMM
                      WWWWWWWWWWWWW   WWWWWWWWWWWWW
                    MMMMMMMMMMMMMMMMMMMMMMMMMMMMMMMMM
                    WWWWWWWWWWWWWWWWWWWWWWWWWWWWWWWWW
                    MMMMMMMM MMMMMMMMMMMMMMM MMMMMMMM
                    WWWWWWWW WWWWWWWWWWWWWWW WWWWWWWW
                    MMMMMM     MMMMMMMMMMM     MMMMMM
                    WWWWWW     WWWWWWWWWWW     WWWWWW
                    MMMM         MMMMMMM         MMMM
                    WWWW         WWWWWWW         WWWW
                    MM             MMM             MM
                    WW             WWW             WW
                    M               M               M
                    W               W               W
                    MM             MMM             MM
                    WW             WWW             WW
                    MMMM         MMMMMMM         MMMM
                    WWWW         WWWWWWW         WWWW
                    MMMMMM     MMMMMMMMMMM     MMMMMM
                    WWWWWW     WWWWWWWWWWW     WWWWWW
                    MMMMMMMM MMMMMMMMMMMMMMM MMMMMMMM
                    WWWWWWWW WWWWWWWWWWWWWWW WWWWWWWW
                    MMMMMMMMMMMMMMMMMMMMMMMMMMMMMMMMM
                    WWWWWWWWWWWWWWWWWWWWWWWWWWWWWWWWW
                      MMMMMMMMMMMMM   MMMMMMMMMMMMM
                      WWWWWWWWWWWWW   WWWWWWWWWWWWW
                        MMMMMMMMM       MMMMMMMMM
                        WWWWWWWWW       WWWWWWWWW
                          MMMMM           MMMMM
                          WWWWW           WWWWW
                            M               M
                            W               W

             version: Marc 2007r1, Build 42812, May 25, 2007

             machine type: NT

             integer*4 version: integers are 32-bits

             date: Sun Oct 03 00:31:42 2010


             (c) COPYRIGHT 2007 MSC.Software Corporation, all rights reserved

                    Marc - N T                 

                     i n p u t   d a t a


                p a g e   1

                             10        20        30        40        50        60        70        80        90       100       110       120       130       140       150       160
                     ----------------------------------------------------------------------------------------------------------------------------------------------------------------
                     title               model_0909
                     $....MARC input file produced by Marc Mentat 2007 r1 (32bit)
                     $...................................
                     $....input file using extended precision
    card         5   extended
                     $...................................
                     sizing                                 0    260848     64295        42
                     alloc                       25
                     elements                   134
    card        10   version                     11
                     table                        0         0         2         1         1
                     processor                    1         1         1         0
                     ----------------------------------------------------------------------------------------------------------------------------------------------------------------
                             10        20        30        40        50        60        70        80        90       100       110       120       130       140       150       160
                     ----------------------------------------------------------------------------------------------------------------------------------------------------------------
                     ----------------------------------------------------------------------------------------------------------------------------------------------------------------
1
             general memory increasing from      25 MByte to      53 MByte


             memory increased to        14001931 words during 
             pre-reading of sets


1
                    *************************************************
                    *************************************************

                     program sizing and options requested as follows


                     element type requested*************************       134
                     number of elements in mesh*********************    260848
                     number of nodes in mesh************************     64295
                     load correction flagged or set*****************
                     values stored at all integration points********
                     tape no.for input of coordinates + connectivity         5
                     no. of springs ********************************        35
                     boundary conditions applied on current geometry
                     no.of different materials    3 max.no of slopes         5
                     number of points on shell section *************        11
                     new style input format will be used************
                     number of processors used *********************         1
                     extended precision input is used ************** 
                     MSC.Marc input version ************************        11
                     maximum number of boundary conditions *********         2
                     suppress echo of list items *******************
                     suppress echo of bc summary *******************
                     suppress echo of nurbs data *******************


                     end of parameters and sizing
                    *************************************************
                    *************************************************
1


                              key to stress, strain and displacement output


                                        element type       134


                              4-node isoparametric tetrahedral                       

                              stresses and strains in global directions               
                                1=xx                                                  
                                2=yy                                                  
                                3=zz                                                  
                                4=xy                                                  
                                5=yz                                                  
                                6=xz                                                  
                                                                                      
                              displacements in global directions                      
                                1=u global x direction                                
                                2=v global y direction                                
                                3=w global w direction                                

             allocated   11958886 words of memory due to nodal vectors


             allocated        556 words of memory due to boundary conditions


             allocated          7 words of memory due to geometric points


             allocated         32 words of memory due to geometric curves


             allocated         15 words of memory due to geometric surfaces


             allocated     128590 words of memory due to shell, user or contact transformations


             workspace needed for input and stiffness assembly:         8281207


             internal core allocation parameters
             degrees of freedom per node (ndeg)  3
             max. number of coordinates per node  3
             max. nodes per element (nnodmx)  5
             max. invariants per int. points (neqst)  1
             max.stress components per int. point (nstrmx)   6
             strains per integration point (ngens)  6


             flag for element storage (ielsto)  0
             element data in core

             memory usage per element group
                group   # elements     nelsto      MByte            words
                  1       164793         270         170          44494110
                  2        24543         270          25           6626610
                  3        71512         270          74          19308240
                ----------------------------------------------------------
                total     260848                     269          70428960


                              internal element variables


                              internal element number         1  library code type  134
                              number of nodes=  4
                              stresses stored per integration point =  6
                              direct continuum components stored =  3
                              shear continuum components stored =  3
                              shell/beam flag = 0
                              curvilinear  coord. flag = 0
                              int.points for elem. stiffness  1
                              number of local inertia directions  3
                              int.point for print if all points not flagged  1
                              int. points for dist. surface loads (pressure)  4
                              library code type = 134
                              large disp. row counts     6    6    6   11   11   11


                              residual load correction is invoked


             $...................                                                                                                                                            

             solver                                                                                                                                                          
             ----------


             multifrontal direct sparse solver invoked

             optimize                    11                                                                                                                                  
             ----------


             metis nested dissection algorithm

             connectivity                                                                                                                                                    
             ----------

                meshr1,  iprnt
                      5      1
                elem no., type,        nodes

             coordinates                                                                                                                                                     
             ----------

             ncrd1 ,meshr1,iprnt
                    3         5         1
                   node      coordinates

             define              element             set                 ruangu_jiajia                                                                                       
             ----------

             a list of elements given below 
                     1         2         3         4         5         6         7         8         9        10        11        12        13
                     echo suppressed for     15121 items
                     total number of items read:     15134

             define              element             set                 ruangu_shangbi                                                                                      
             ----------

             a list of elements given below 
                 15136     15137     15138     15139     15140     15141     15142     15143     15144     15145     15146     15147     15148
                     echo suppressed for     56365 items
                     total number of items read:     56378

             define              element             set                 jianjia                                                                                             
             ----------

             from element      71516 to element     190827 by          1

             define              element             set                 songzhigu                                                                                           
             ----------

             a list of elements given below 
                190828    190829    190830    190831    190832    190833    190834    190835    190836    190837    190838    190839    190840
                     echo suppressed for     24530 items
                     total number of items read:     24543

             define              element             set                 suogu                                                                                               
             ----------

             from element     215372 to element     217861 by          1

             define              element             set                 Shangbi_lower                                                                                       
             ----------

             from element     217862 to element     243179 by          1

             define              element             set                 Shangbi_upper                                                                                       
             ----------

             from element     243180 to element     260852 by          1

             define              node                set                 fix_suogu_nodes                                                                                     
             ----------

             a list of nodes given below 
                 53056     53069     53076     53126     53173

             define              node                set                 fix_jizhu_nodes                                                                                     
             ----------

             from node      64287 to node      64295 by          1

             isotropic                                                                                                                                                       
             ----------


             isotropic material  material id =          1
              elastic    yield criteria
              isotropic  hardening rule

             material name is:       pizhigu     


                 property                                     value       table id


             Youngs modulus                              1.38000E+04         0
             Poissons ratio                              3.00000E-01         0
             mass density                                1.00000E+00         0
             shear modulus                               5.30769E+03         0
             coefficient of thermal expansion            0.00000E+00         0
             Yield stress                                1.00000E+20         0
             cost per unit volume                        0.00000E+00         0
             cost per unit mass                          0.00000E+00         0


             a list of elements given below 
                 71516     71517     71518     71519     71520     71521     71522     71523     71524     71525     71526     71527     71528
                     echo suppressed for    164780 items
                     total number of items read:    164793

             isotropic                                                                                                                                                       
             ----------


             isotropic material  material id =          2
              elastic    yield criteria
              isotropic  hardening rule

             material name is:       songzhigu   


                 property                                     value       table id


             Youngs modulus                              1.38000E+03         0
             Poissons ratio                              3.00000E-01         0
             mass density                                1.00000E+00         0
             shear modulus                               5.30769E+02         0
             coefficient of thermal expansion            0.00000E+00         0
             Yield stress                                1.00000E+20         0
             cost per unit volume                        0.00000E+00         0
             cost per unit mass                          0.00000E+00         0


             a list of elements given below 
                190828    190829    190830    190831    190832    190833    190834    190835    190836    190837    190838    190839    190840
                     echo suppressed for     24530 items
                     total number of items read:     24543

             isotropic                                                                                                                                                       
             ----------


             isotropic material  material id =          3
              elastic    yield criteria
              isotropic  hardening rule

             material name is:       ruangu      


                 property                                     value       table id


             Youngs modulus                              1.20000E+01         0
             Poissons ratio                              4.50000E-01         0
             mass density                                1.00000E+00         0
             shear modulus                               4.13793E+00         0
             coefficient of thermal expansion            0.00000E+00         0
             Yield stress                                1.00000E+20         0
             cost per unit volume                        0.00000E+00         0
             cost per unit mass                          0.00000E+00         0


             a list of elements given below 
                     1         2         3         4         5         6         7         8         9        10        11        12        13
                     echo suppressed for     71499 items
                     total number of items read:     71512

             fixed disp                                                                                                                                                      
             ----------


             read data from unit    5

             name of boundary condition fix_suogu

             Displacements are applied incrementally relative to current position

             Prescribed Displacement for dof  1 =      0.00000E+00  table id is     0

             Prescribed Displacement for dof  2 =      0.00000E+00  table id is     0

             Prescribed Displacement for dof  3 =      0.00000E+00  table id is     0

             applied to node ids       

             fix_suogu_nodes                                                                                                                                                 

             name of boundary condition fix_jizhu

             Displacements are applied incrementally relative to current position

             Prescribed Displacement for dof  1 =      0.00000E+00  table id is     0

             Prescribed Displacement for dof  2 =      0.00000E+00  table id is     0

             Prescribed Displacement for dof  3 =      0.00000E+00  table id is     0

             applied to node ids       

             fix_jizhu_nodes                                                                                                                                                 

             loadcase            model_0909                                                                                                                                  
             ----------


             activate boundary condition fix_suogu

             activate boundary condition fix_jizhu

             contact                                                                                                                                                         
             ----------

             number of bodies                  =         7

             Coulomb friction with atan function regularization selected (type 4)

             friction calculations based on nodal forces

             no increment splitting during analysis

             separation based upon nodal forces:
               separation threshold is treated as a force

             suppress contact surface print out


             relative velocity below which a    
             node is considered sticking       =  2.00000E-01
             distance below which a node is     
             considered touching a surface     =  2.00000E-01
             separation threshold              =  0.00000E+00
             contact bias factor               =  9.50000E-01


             $....contact body 1: C_jianjiaruangu                                                                                                                            

             body number                       =    1
             body name                         = C_jianjiaruangu
             number of sets of data            =    0

                       body positioning data          
             1st coordinate of center of rotation       0.00000E+00
             2nd coordinate of center of rotation       0.00000E+00
             3rd coordinate of center of rotation       0.00000E+00
             initial angle rotated around axis          0.00000E+00

             1st component of directional cosine        0.00000E+00
             2nd component of directional cosine        0.00000E+00
             3rd component of directional cosine        1.00000E+00

             1st component of approach velocity         0.00000E+00
             2nd component of approach velocity         0.00000E+00
             3rd component of approach velocity         0.00000E+00
             angular approach velocity                  0.00000E+00

             1st component of velocity                  0.00000E+00     table id           0
             2nd component of velocity                  0.00000E+00     table id           0
             3rd component of velocity                  0.00000E+00     table id           0
             angular velocity                           0.00000E+00     table id           0

             1st component of surface growth factor     0.00000E+00     table id           0
             2nd component of surface growth factor     0.00000E+00     table id           0
             3rd component of surface growth factor     0.00000E+00     table id           0

             friction coefficient                       1.00000E-02     table id           0

             a list of elements given below 
                     1         2         3         4         5         6         7         8         9        10        11        12        13
                     echo suppressed for     15121 items
                     total number of items read:     15134


             $....contact body 2: C_shangbiruangu                                                                                                                            

             body number                       =    2
             body name                         = C_shangbiruangu
             number of sets of data            =    0

                       body positioning data          
             1st coordinate of center of rotation       0.00000E+00
             2nd coordinate of center of rotation       0.00000E+00
             3rd coordinate of center of rotation       0.00000E+00
             initial angle rotated around axis          0.00000E+00

             1st component of directional cosine        0.00000E+00
             2nd component of directional cosine        0.00000E+00
             3rd component of directional cosine        1.00000E+00

             1st component of approach velocity         0.00000E+00
             2nd component of approach velocity         0.00000E+00
             3rd component of approach velocity         0.00000E+00
             angular approach velocity                  0.00000E+00

             1st component of velocity                  0.00000E+00     table id           0
             2nd component of velocity                  0.00000E+00     table id           0
             3rd component of velocity                  0.00000E+00     table id           0
             angular velocity                           0.00000E+00     table id           0

             1st component of surface growth factor     0.00000E+00     table id           0
             2nd component of surface growth factor     0.00000E+00     table id           0
             3rd component of surface growth factor     0.00000E+00     table id           0

             friction coefficient                       1.00000E-02     table id           0

             a list of elements given below 
                 15136     15137     15138     15139     15140     15141     15142     15143     15144     15145     15146     15147     15148
                     echo suppressed for     56365 items
                     total number of items read:     56378


             $....contact body 3: C_jianjiagu                                                                                                                                

             body number                       =    3
             body name                         = C_jianjiagu
             number of sets of data            =    0

                       body positioning data          
             1st coordinate of center of rotation       0.00000E+00
             2nd coordinate of center of rotation       0.00000E+00
             3rd coordinate of center of rotation       0.00000E+00
             initial angle rotated around axis          0.00000E+00

             1st component of directional cosine        0.00000E+00
             2nd component of directional cosine        0.00000E+00
             3rd component of directional cosine        1.00000E+00

             1st component of approach velocity         0.00000E+00
             2nd component of approach velocity         0.00000E+00
             3rd component of approach velocity         0.00000E+00
             angular approach velocity                  0.00000E+00

             1st component of velocity                  0.00000E+00     table id           0
             2nd component of velocity                  0.00000E+00     table id           0
             3rd component of velocity                  0.00000E+00     table id           0
             angular velocity                           0.00000E+00     table id           0

             1st component of surface growth factor     0.00000E+00     table id           0
             2nd component of surface growth factor     0.00000E+00     table id           0
             3rd component of surface growth factor     0.00000E+00     table id           0

             friction coefficient                       1.00000E-01     table id           0

             from element      71516 to element     190827 by          1


             $....contact body 4: C_songzhigu                                                                                                                                

             body number                       =    4
             body name                         = C_songzhigu
             number of sets of data            =    0

                       body positioning data          
             1st coordinate of center of rotation       0.00000E+00
             2nd coordinate of center of rotation       0.00000E+00
             3rd coordinate of center of rotation       0.00000E+00
             initial angle rotated around axis          0.00000E+00

             1st component of directional cosine        0.00000E+00
             2nd component of directional cosine        0.00000E+00
             3rd component of directional cosine        1.00000E+00

             1st component of approach velocity         0.00000E+00
             2nd component of approach velocity         0.00000E+00
             3rd component of approach velocity         0.00000E+00
             angular approach velocity                  0.00000E+00

             1st component of velocity                  0.00000E+00     table id           0
             2nd component of velocity                  0.00000E+00     table id           0
             3rd component of velocity                  0.00000E+00     table id           0
             angular velocity                           0.00000E+00     table id           0

             1st component of surface growth factor     0.00000E+00     table id           0
             2nd component of surface growth factor     0.00000E+00     table id           0
             3rd component of surface growth factor     0.00000E+00     table id           0

             friction coefficient                       1.00000E-01     table id           0

             a list of elements given below 
                190828    190829    190830    190831    190832    190833    190834    190835    190836    190837    190838    190839    190840
                     echo suppressed for     24530 items
                     total number of items read:     24543


             $....contact body 5: C_shangbixia                                                                                                                               

             body number                       =    5
             body name                         = C_shangbixia
             number of sets of data            =    0

                       body positioning data          
             1st coordinate of center of rotation       0.00000E+00
             2nd coordinate of center of rotation       0.00000E+00
             3rd coordinate of center of rotation       0.00000E+00
             initial angle rotated around axis          0.00000E+00

             1st component of directional cosine        0.00000E+00
             2nd component of directional cosine        0.00000E+00
             3rd component of directional cosine        1.00000E+00

             1st component of approach velocity         0.00000E+00
             2nd component of approach velocity         0.00000E+00
             3rd component of approach velocity         0.00000E+00
             angular approach velocity                  0.00000E+00

             1st component of velocity                  0.00000E+00     table id           0
             2nd component of velocity                  0.00000E+00     table id           0
             3rd component of velocity                  0.00000E+00     table id           0
             angular velocity                           0.00000E+00     table id           0

             1st component of surface growth factor     0.00000E+00     table id           0
             2nd component of surface growth factor     0.00000E+00     table id           0
             3rd component of surface growth factor     0.00000E+00     table id           0

             friction coefficient                       1.00000E-01     table id           0

             from element     217862 to element     243179 by          1


             $....contact body 6: C_shangbiup                                                                                                                                

             body number                       =    6
             body name                         = C_shangbiup
             number of sets of data            =    0

                       body positioning data          
             1st coordinate of center of rotation       0.00000E+00
             2nd coordinate of center of rotation       0.00000E+00
             3rd coordinate of center of rotation       0.00000E+00
             initial angle rotated around axis          0.00000E+00

             1st component of directional cosine        0.00000E+00
             2nd component of directional cosine        0.00000E+00
             3rd component of directional cosine        1.00000E+00

             1st component of approach velocity         0.00000E+00
             2nd component of approach velocity         0.00000E+00
             3rd component of approach velocity         0.00000E+00
             angular approach velocity                  0.00000E+00

             1st component of velocity                  0.00000E+00     table id           0
             2nd component of velocity                  0.00000E+00     table id           0
             3rd component of velocity                  0.00000E+00     table id           0
             angular velocity                           0.00000E+00     table id           0

             1st component of surface growth factor     0.00000E+00     table id           0
             2nd component of surface growth factor     0.00000E+00     table id           0
             3rd component of surface growth factor     0.00000E+00     table id           0

             friction coefficient                       1.00000E-01     table id           0

             from element     243180 to element     260852 by          1


             $....contact body 7: rigidsurface                                                                                                                               

             body number                       =    7
             body name                         = rigidsurface
             number of sets of data            =    1

             analytical form of contact surface used

             body number     7 is a velocity controlled rigid surface 
                       body positioning data          
             1st coordinate of center of rotation       0.00000E+00
             2nd coordinate of center of rotation       0.00000E+00
             3rd coordinate of center of rotation       0.00000E+00
             initial angle rotated around axis          0.00000E+00

             1st component of directional cosine        0.00000E+00
             2nd component of directional cosine        0.00000E+00
             3rd component of directional cosine        1.00000E+00

             1st component of approach velocity         0.00000E+00
             2nd component of approach velocity         0.00000E+00
             3rd component of approach velocity         0.00000E+00
             angular approach velocity                  1.00000E+00

             1st component of velocity                  0.00000E+00     table id           0
             2nd component of velocity                  0.00000E+00     table id           0
             3rd component of velocity                  0.00000E+00     table id           0
             angular velocity                          -1.04720E+00     table id           0

             1st component of surface growth factor     0.00000E+00     table id           0
             2nd component of surface growth factor     0.00000E+00     table id           0
             3rd component of surface growth factor     0.00000E+00     table id           0

             friction coefficient                       1.00000E-01     table id           0

                    data set type :  NURBS surface    =        9
                               internal NURBS id is   =        1
      number of control points in local u direction   =        2
      number of control points in local v direction   =        2
                         order in local u direction   =        2
                         order in local v direction   =        2
        number of subdivisions in local u direction   =        1
        number of subdivisions in local v direction   =        1
                          number of trimming curves   =        0


             data internally reduced to          1 segments 


             * * * * * * * * * * * * * * * * * * * * *
             TOTAL number of NURBS surfaces are:                             1
             TOTAL number of trimming curves are:                            0
             TOTAL number of control points for NURBS are:                  24
             TOTAL number of control points for trimming curves are:         1
             TOTAL number of segments on post file are:                      1
             * * * * * * * * * * * * * * * * * * * * *


             contact table                                                                                                                                                   
             ----------


             touching body:    1
             a list of bodies given below 
                     2

             flexible body #  1 (C_jianjiaruangu) will detect flexible body #  2 (C_shangbiruangu)
             flexible body #  2 (C_shangbiruangu) will detect flexible body #  1 (C_jianjiaruangu)

             the contact tolerance has been reset to be:         1.0000E-01     table id          0

             the separation force has been reset to be:          3.0000E+00     table id          0

             the friction coefficient has been reset to be:      1.0000E-02     table id          0

             the contact bias factor has been reset to be:       9.5000E-01     table id          0

             touching body:    1
             a list of bodies given below 
                     3

             flexible body #  1 (C_jianjiaruangu) will detect flexible body #  3 (C_jianjiagu)
             flexible body #  3 (C_jianjiagu) will detect flexible body #  1 (C_jianjiaruangu)

             glue condition is turned on - nodes are projected onto contacted segment
                                         - shell-shell contact is fully moment constrained
                                         - separation is not allowed

             touching body:    2
             a list of bodies given below 
                     6

             flexible body #  2 (C_shangbiruangu) will detect flexible body #  6 (C_shangbiup)
             flexible body #  6 (C_shangbiup) will detect flexible body #  2 (C_shangbiruangu)

             glue condition is turned on - nodes are projected onto contacted segment
                                         - shell-shell contact is fully moment constrained
                                         - separation is not allowed

             touching body:    4
             a list of bodies given below 
                     6

             flexible body #  4 (C_songzhigu) will detect flexible body #  6 (C_shangbiup)
             flexible body #  6 (C_shangbiup) will detect flexible body #  4 (C_songzhigu)

             glue condition is turned on - nodes are projected onto contacted segment
                                         - shell-shell contact is fully moment constrained
                                         - separation is not allowed

             touching body:    5
             a list of bodies given below 
                     6

             flexible body #  5 (C_shangbixia) will detect flexible body #  6 (C_shangbiup)
             flexible body #  6 (C_shangbiup) will detect flexible body #  5 (C_shangbixia)

             glue condition is turned on - nodes are projected onto contacted segment
                                         - shell-shell contact is fully moment constrained
                                         - separation is not allowed

             touching body:    5
             a list of bodies given below 
                     7

             flexible body #  5 (C_shangbixia) will detect rigid body #  7 (rigidsurface)

             glue condition is turned on - nodes are projected onto contacted segment
                                         - separation is not allowed

             springs                                                                                                                                                         
             ----------


             spring no         1   spring id         1   spring type: true direction 
             node 1         57273   dof 1        0
             node 2         38294   dof 2        0
             stiffness  5.000E+01   table id     0

             spring no         2   spring id         2   spring type: true direction 
             node 1         57274   dof 1        0
             node 2         38117   dof 2        0
             stiffness  5.000E+01   table id     0

             spring no         3   spring id         3   spring type: true direction 
             node 1         57244   dof 1        0
             node 2         38029   dof 2        0
             stiffness  5.000E+01   table id     0

             spring no         4   spring id         4   spring type: true direction 
             node 1         57292   dof 1        0
             node 2         37720   dof 2        0
             stiffness  5.000E+01   table id     0

             spring no         5   spring id         5   spring type: true direction 
             node 1         57322   dof 1        0
             node 2         37728   dof 2        0
             stiffness  5.000E+01   table id     0

             spring no         6   spring id         6   spring type: true direction 
             node 1         57319   dof 1        0
             node 2         53530   dof 2        0
             stiffness  5.000E+01   table id     0

             spring no         7   spring id         7   spring type: true direction 
             node 1         57319   dof 1        0
             node 2         53506   dof 2        0
             stiffness  5.000E+01   table id     0

             spring no         8   spring id        10   spring type: true direction 
             node 1         64260   dof 1        0
             node 2         41116   dof 2        0
             stiffness  5.000E+01   table id     0

             spring no         9   spring id        14   spring type: true direction 
             node 1         63795   dof 1        0
             node 2         39771   dof 2        0
             stiffness  5.000E+01   table id     0

             spring no        10   spring id        15   spring type: true direction 
             node 1         63661   dof 1        0
             node 2         39434   dof 2        0
             stiffness  5.000E+01   table id     0

             spring no        11   spring id        16   spring type: true direction 
             node 1         63609   dof 1        0
             node 2         38868   dof 2        0
             stiffness  5.000E+01   table id     0

             spring no        12   spring id        17   spring type: true direction 
             node 1         63867   dof 1        0
             node 2         34293   dof 2        0
             stiffness  5.000E+01   table id     0

             spring no        13   spring id        18   spring type: true direction 
             node 1         63709   dof 1        0
             node 2         34310   dof 2        0
             stiffness  5.000E+01   table id     0

             spring no        14   spring id        19   spring type: true direction 
             node 1         63514   dof 1        0
             node 2         33815   dof 2        0
             stiffness  5.000E+01   table id     0

             spring no        15   spring id        20   spring type: true direction 
             node 1         63889   dof 1        0
             node 2         33821   dof 2        0
             stiffness  5.000E+01   table id     0

             spring no        16   spring id        21   spring type: true direction 
             node 1         63821   dof 1        0
             node 2         41469   dof 2        0
             stiffness  5.000E+01   table id     0

             spring no        17   spring id        22   spring type: true direction 
             node 1         36355   dof 1        0
             node 2         64213   dof 2        0
             stiffness  5.000E+01   table id     0

             spring no        18   spring id        23   spring type: true direction 
             node 1         38495   dof 1        0
             node 2         64212   dof 2        0
             stiffness  5.000E+01   table id     0

             spring no        19   spring id        24   spring type: true direction 
             node 1         38450   dof 1        0
             node 2         64183   dof 2        0
             stiffness  5.000E+01   table id     0

             spring no        20   spring id        25   spring type: true direction 
             node 1         36079   dof 1        0
             node 2         64182   dof 2        0
             stiffness  5.000E+01   table id     0

             spring no        21   spring id        26   spring type: true direction 
             node 1         38348   dof 1        0
             node 2         64287   dof 2        0
             stiffness  1.000E+02   table id     0

             spring no        22   spring id        27   spring type: true direction 
             node 1         38268   dof 1        0
             node 2         64288   dof 2        0
             stiffness  1.000E+02   table id     0

             spring no        23   spring id        28   spring type: true direction 
             node 1         43869   dof 1        0
             node 2         64289   dof 2        0
             stiffness  1.000E+02   table id     0

             spring no        24   spring id        29   spring type: true direction 
             node 1         35470   dof 1        0
             node 2         64289   dof 2        0
             stiffness  1.000E+02   table id     0

             spring no        25   spring id        30   spring type: true direction 
             node 1         42216   dof 1        0
             node 2         64290   dof 2        0
             stiffness  1.000E+02   table id     0

             spring no        26   spring id        31   spring type: true direction 
             node 1         35243   dof 1        0
             node 2         64290   dof 2        0
             stiffness  1.000E+02   table id     0

             spring no        27   spring id        32   spring type: true direction 
             node 1         43864   dof 1        0
             node 2         64291   dof 2        0
             stiffness  1.000E+02   table id     0

             spring no        28   spring id        33   spring type: true direction 
             node 1         35482   dof 1        0
             node 2         64291   dof 2        0
             stiffness  1.000E+02   table id     0

             spring no        29   spring id        34   spring type: true direction 
             node 1         42205   dof 1        0
             node 2         64292   dof 2        0
             stiffness  1.000E+02   table id     0

             spring no        30   spring id        35   spring type: true direction 
             node 1         39106   dof 1        0
             node 2         64292   dof 2        0
             stiffness  1.000E+02   table id     0

             spring no        31   spring id        36   spring type: true direction 
             node 1         43853   dof 1        0
             node 2         64293   dof 2        0
             stiffness  1.000E+02   table id     0

             spring no        32   spring id        37   spring type: true direction 
             node 1         39647   dof 1        0
             node 2         64293   dof 2        0
             stiffness  1.000E+02   table id     0

             spring no        33   spring id        38   spring type: true direction 
             node 1         44454   dof 1        0
             node 2         64294   dof 2        0
             stiffness  1.000E+02   table id     0

             spring no        34   spring id        39   spring type: true direction 
             node 1         40566   dof 1        0
             node 2         64294   dof 2        0
             stiffness  1.000E+02   table id     0

             spring no        35   spring id        40   spring type: true direction 
             node 1         37914   dof 1        0
             node 2         64295   dof 2        0
             stiffness  1.000E+02   table id     0

             no print                                                                                                                                                        
             ----------


             post                                                                                                                                                            
             ----------

             number of element variables on post file:    9

             binary post file will be used

             initial output frequency of post file:       1

             MSC.Marc 2005 style post file

             post variable     1 is post code   17 =                                                 
             post variable     2 is post code   18 =                                                 
             post variable     3 is post code   58 =                                                 
             post variable     4 is post code  127 =                                                 
             post variable     5 is post code  301 =                                                 
             post variable    11 is post code  311 =                                                 
             post variable    17 is post code  401 =                                                 
             post variable    23 is post code  411 at layer      1 =                                                 
             post variable    29 is post code  421 at layer      1 =                                                 
             maximum record length on binary post file=          64295
             approximate no. of words per increment on file=        8868848


             parameters                                                                                                                                                      
             ----------


             parameters set as follows 

             predictor used for stress-strain calculation    1.00000E+00
             penalty factor for boundary conditions          1.00000E+09
             penalty for incompressibility - r-p flow        1.00000E+02
             penalty for incompressibility - fluid flow      1.00000E+06
             beta parameter for Newmark operator             2.50000E-01
             gamma parameter for Newmark operator            5.00000E-01
             gamma1 parameter for Single-Step-Houbolt        1.50000E+00
             gamma parameter for Single-Step-Houbolt        -5.00000E-01
             sharp angle for sticking/separating - 2D        8.62500E+00
             sharp angle for sticking/separating - 3D        2.00000E+01
             initial strain rate for r-p flow                1.00000E-04
             lowest strain rate cutoff for r-p flow          1.00000E-06
             fraction of dilatational stress neglected       1.00000E+00
             factor for drilling d.o.f for shells            1.00000E-04
             factor for displacement after rezoning          1.00000E+00

             universal gas constant                          8.31400E+00
             absolute temperature offset                     2.73150E+02
             thermal properties evaluation weight            5.00000E-01
             surface projection factor in ssh dynamics       0.00000E+00
             Stefan Boltzmann constant                       5.67051E-08
             Planck's second radiation constant              1.43877E-02
             Speed of light in vacuum                        2.99790E+08
             maximum iterative displacement component        1.00000E+30
             initial stiffness to simulate sticking          0.00000E+00


             end option                                                                                                                                                      
             ----------


             direct symmetric multi-frontal sparse solver is invoked for region   1


             number of element groups used:         3

                group     # elements     element type     material

                   1      164793           134              1
                   2       24543           134              2
                   3       71512           134              3
 

     **** note ****
     can not find the following flow-data file 
     in job directory or in the material library:
     C:\MSC.SOFTWARE\Marc\2007r1\marc2007r1\tools\..\AF_flowmat\pizhigu.mat
     This is ok if no separate flow-data file is required.
     Otherwise please provide the data file or result
     will be wrong.


     **** note ****
     can not find the following flow-data file 
     in job directory or in the material library:
     C:\MSC.SOFTWARE\Marc\2007r1\marc2007r1\tools\..\AF_flowmat\songzhigu.mat
     This is ok if no separate flow-data file is required.
     Otherwise please provide the data file or result
     will be wrong.


     **** note ****
     can not find the following flow-data file 
     in job directory or in the material library:
     C:\MSC.SOFTWARE\Marc\2007r1\marc2007r1\tools\..\AF_flowmat\ruangu.mat
     This is ok if no separate flow-data file is required.
     Otherwise please provide the data file or result
     will be wrong.


             maximum connectivity in stiffness matrix is        18 at node      8929


             maximum half-bandwidth is     30069  between nodes     33821  and     63889

             number of profile entries excluding fill-in is          430296
             general memory increasing from      53 MByte to      97 MByte


             memory increased to        25456961 words during 
             finding contact boundary nodes


             * * * * * * * * * * *

              contact tolerance calculated by program is  2.41005E-03


             * * * * * * * * * * *

              distance below which a node is considered 
              touching a surface is                       2.00000E-01

             * * * * * * * * * * *

              warning: the distance which you have provided 
              is of the same order of magnitude as the element 
              size and may cause undesired contact detections 

             * * * * * * * * * * *
             contact tolerances per contact body:

               body    contact tolerance
                    1      7.05515E-03
                    2      8.67655E-05
                    3      3.64699E-03
                    4      1.74435E-03
                    5      2.83284E-02
                    6      7.86529E-03


             total workspace needed with in-core matrix storage =        20284969
               part of solver workspace is allocated separately

             allocated        504 words of memory due to kinematic boundary conditions


             allocated       1428 words of memory due to shell, user or contact transformations


             allocated        902 words of memory due to tyings


             allocated       1800 words of memory due to tyings


             allocated       2828 words of memory due to shell, user or contact transformations


             allocated       3600 words of memory due to tyings


             allocated       5628 words of memory due to shell, user or contact transformations


             allocated       7200 words of memory due to tyings


             allocated      11228 words of memory due to shell, user or contact transformations


             allocated      14400 words of memory due to tyings


             allocated      22428 words of memory due to shell, user or contact transformations


             allocated      28800 words of memory due to tyings


             allocated      44828 words of memory due to shell, user or contact transformations


             allocated      28800 words of memory due to tyings


             allocated      44828 words of memory due to shell, user or contact transformations


             allocated      28800 words of memory due to tyings


             allocated      44828 words of memory due to shell, user or contact transformations


             allocated      28800 words of memory due to tyings


             allocated      44828 words of memory due to shell, user or contact transformations


             allocated      28800 words of memory due to tyings


             allocated      44828 words of memory due to shell, user or contact transformations


                 now moving rigid surfaces into initial contact with deformable bodies  


             allocated        600 words of memory due to kinematic boundary conditions


             allocated       1200 words of memory due to kinematic boundary conditions


             maximum connectivity in stiffness matrix is       207 at node     63833


             maximum half-bandwidth is     60010  between nodes      4232  and     64241

             number of profile entries excluding fill-in is          553487


             total workspace needed with in-core matrix storage =        23611127
               part of solver workspace is allocated separately


             load increments for each degree of freedom
             summed over the whole model

             from distributed loads
             dist. loads on deformed configuration - totals below for dist. loads
             increments for point loads
             0.000000E+00   0.000000E+00   0.000000E+00


             point loads
             0.000000E+00   0.000000E+00   0.000000E+00


             increment zero is a null step


             total strain energy         is    0.00000E+00
               within which:
               elastic strain energy     is    0.00000E+00
             total ext-force work        is    0.00000E+00
               within which:
               work by appl. force/disp. is    0.00000E+00
               work by  contact forces   is    0.00000E+00
               work by frictional forces is    0.00000E+00
             total work by  springs      is    0.00000E+00


             memory usage:                       MByte       words  % of total

              within general memory:           
               element stiffness matrices:          31     8017932         6.0
               solver: first part                   58    15329920        11.5
               overallocation initial allocation     7     1845838         1.4
               other:                                1      263271         0.2
              allocated separately:
               nodal vectors:                       48    12506925         9.4
               defined sets:                         1      261038         0.2
               contact:                             31     8190430         6.2
               tyings:                               4      971462         0.7
               transformations:                      2      396270         0.3
               kinematic boundary conditions:        0        2860         0.0
               points, curves and surfaces:          0          54         0.0
               element storage:                    285    74602698        56.0
               material properties:                  0        3704         0.0
               executable and common blocks:        27     7000000         5.3
               miscellaneous                        14     3757550         2.8
               ---------------------------------------------------------------
               total:                              508   133149952

               general memory allocated:            97    25456961
               general memory used:                 90    23611123

               peak memory usage:                  522   136947251

             e n d   o f   i n c r e m e n t       0

             binary post data at increment       0.  subincrement    0.  on file 16
             wall time =          39.00

             $...................                                                                                                                                            
             $....start of loadcase lcase1                                                                                                                                   

             title               lcase1                                                                                                                                      
             ----------


             loadcase            lcase1                                                                                                                                      
             ----------


             activate boundary condition fix_suogu

             activate boundary condition fix_jizhu

             contact table                                                                                                                                                   
             ----------


             touching body:    1
             a list of bodies given below 
                     2

             flexible body #  1 (C_jianjiaruangu) will detect flexible body #  2 (C_shangbiruangu)
             flexible body #  2 (C_shangbiruangu) will detect flexible body #  1 (C_jianjiaruangu)

             the contact tolerance has been reset to be:         1.0000E-01     table id          0

             the separation force has been reset to be:          3.0000E+00     table id          0

             the friction coefficient has been reset to be:      1.0000E-02     table id          0

             the contact bias factor has been reset to be:       9.5000E-01     table id          0

             touching body:    1
             a list of bodies given below 
                     3

             flexible body #  1 (C_jianjiaruangu) will detect flexible body #  3 (C_jianjiagu)
             flexible body #  3 (C_jianjiagu) will detect flexible body #  1 (C_jianjiaruangu)

             glue condition is turned on - nodes are projected onto contacted segment
                                         - shell-shell contact is fully moment constrained
                                         - separation is not allowed

             touching body:    2
             a list of bodies given below 
                     6

             flexible body #  2 (C_shangbiruangu) will detect flexible body #  6 (C_shangbiup)
             flexible body #  6 (C_shangbiup) will detect flexible body #  2 (C_shangbiruangu)

             glue condition is turned on - nodes are projected onto contacted segment
                                         - shell-shell contact is fully moment constrained
                                         - separation is not allowed

             touching body:    4
             a list of bodies given below 
                     6

             flexible body #  4 (C_songzhigu) will detect flexible body #  6 (C_shangbiup)
             flexible body #  6 (C_shangbiup) will detect flexible body #  4 (C_songzhigu)

             glue condition is turned on - nodes are projected onto contacted segment
                                         - shell-shell contact is fully moment constrained
                                         - separation is not allowed

             touching body:    5
             a list of bodies given below 
                     6

             flexible body #  5 (C_shangbixia) will detect flexible body #  6 (C_shangbiup)
             flexible body #  6 (C_shangbiup) will detect flexible body #  5 (C_shangbixia)

             glue condition is turned on - nodes are projected onto contacted segment
                                         - shell-shell contact is fully moment constrained
                                         - separation is not allowed

             touching body:    5
             a list of bodies given below 
                     7

             flexible body #  5 (C_shangbixia) will detect rigid body #  7 (rigidsurface)

             glue condition is turned on - nodes are projected onto contacted segment
                                         - separation is not allowed

             control                                                                                                                                                         
             ----------


             control information for region   1

             maximum number of increments      99999
             maximum number of recycles           10
             minimum number of recycles            0
             control of displacement convergence:
               relative tolerance:              1.50000E-01
               cut-off value     :              0.00000E+00
               absolute tolerance:              0.00000E+00
               relative rotation tolerance:     0.00000E+00
               rotation cut-off value     :     0.00000E+00
               absolute rotation tolerance:     0.00000E+00


             maximum allowed relative change in displacement increment    1.50000E-01


             full newton-raphson technique chosen

             convergence testing is automatically switched between
             residual and displacement testing if reactions or displacements 
             become too small 


             solution of non-positive definite equation systems will be forced

             analysis will be continued if convergence has not been reached

             control messages will be written to log file

             parameters                                                                                                                                                      
             ----------


             parameters set as follows 

             predictor used for stress-strain calculation    1.00000E+00
             penalty factor for boundary conditions          1.00000E+09
             penalty for incompressibility - r-p flow        1.00000E+02
             penalty for incompressibility - fluid flow      1.00000E+06
             beta parameter for Newmark operator             2.50000E-01
             gamma parameter for Newmark operator            5.00000E-01
             gamma1 parameter for Single-Step-Houbolt        1.50000E+00
             gamma parameter for Single-Step-Houbolt        -5.00000E-01
             sharp angle for sticking/separating - 2D        8.62500E+00
             sharp angle for sticking/separating - 3D        2.00000E+01
             initial strain rate for r-p flow                1.00000E-04
             lowest strain rate cutoff for r-p flow          1.00000E-06
             fraction of dilatational stress neglected       1.00000E+00
             factor for drilling d.o.f for shells            1.00000E-04
             factor for displacement after rezoning          1.00000E+00

             universal gas constant                          8.31400E+00
             absolute temperature offset                     2.73150E+02
             thermal properties evaluation weight            5.00000E-01
             surface projection factor in ssh dynamics       0.00000E+00
             Stefan Boltzmann constant                       5.67051E-08
             Planck's second radiation constant              1.43877E-02
             Speed of light in vacuum                        2.99790E+08
             maximum iterative displacement component        1.00000E+30
             initial stiffness to simulate sticking          0.00000E+00


             auto load                                                                                                                                                       
             ----------


             iotnum,incasm
             maximum times of restarting last increment is:        10
                     12         0

             time step                                                                                                                                                       
             ----------

             time increment =     8.33333E-02

             continue                                                                                                                                                        
             ----------


             equal load incs specified for      12 increments


             s t a r t   o f   i n c r e m e n t       1


          space needed for incremental backup:    48715631


             maximum connectivity in stiffness matrix is       207 at node     63833


             maximum half-bandwidth is     60010  between nodes      4232  and     64241

             number of profile entries excluding fill-in is          553487


             total workspace needed with in-core matrix storage =        23611127
               part of solver workspace is allocated separately


             load increments for each degree of freedom
             summed over the whole model

             from distributed loads
             dist. loads on deformed configuration - totals below for dist. loads
             increments for point loads
             0.000000E+00   0.000000E+00   0.000000E+00


             point loads
             0.000000E+00   0.000000E+00   0.000000E+00

             start of assembly     cycle number is     0
             wall time =          41.00


             solver workspace for phase1 (matrix input)    (64bit words) =          649936 (      4.96 MByte)
             Metis nested dissection ordering used
             solver workspace for phase2 (nodal ordering)  (64bit words) =         1466055 (     11.19 MByte)
             solver workspace for phase3 (symbolic factor) (64bit words) =         3349257 (     25.55 MByte)
             solver workspace for phase4 (factorization)   (64bit words) =         7985809 (     60.93 MByte) (MINIMUM)
             solver workspace for phase4 (factorization)   (64bit words) =        63913802 (    487.62 MByte) (MAXIMUM)
             solver workspace available and used           (64bit words) =        67109492 (    512.00 MByte)


             start of matrix solution
             wall time =          56.00


             singularity ratio    1.0943E-04


             end of matrix solution
             wall time =          70.00


             ddu multiplied with    4.11394E-01 due to penetration


             maximum residual force  at node     59919 degree of freedom  1 is equal to    1.470E-10
             maximum reaction force  at node     56163 degree of freedom  1 is equal to    2.454E+02
             residual convergence ratio    5.989E-13

             maximum displacement  change   at node     63713 degree of freedom  1 is equal to    9.192E-01
             maximum displacement increment at node     63713 degree of freedom  1 is equal to    9.192E-01
             displacement convergence ratio   1.000E+00

             failure to converge to tolerance

             iterative penetration checking has reached   0.411394 of total increment

             increment will be recycled


             maximum connectivity in stiffness matrix is       207 at node     63833


             maximum half-bandwidth is     60010  between nodes      4232  and     64241

             number of profile entries excluding fill-in is          554178


             total workspace needed with in-core matrix storage =        23629783
               part of solver workspace is allocated separately


             load increments for each degree of freedom
             summed over the whole model

             from distributed loads
             dist. loads on deformed configuration - totals below for dist. loads
             increments for point loads
             0.000000E+00   0.000000E+00   0.000000E+00


             point loads
             0.000000E+00   0.000000E+00   0.000000E+00

             start of assembly     cycle number is     1
             wall time =          78.00


             solver workspace for phase1 (matrix input)    (64bit words) =          650627 (      4.96 MByte)
             Metis nested dissection ordering used
             solver workspace for phase2 (nodal ordering)  (64bit words) =         1466533 (     11.19 MByte)
             solver workspace for phase3 (symbolic factor) (64bit words) =         3329010 (     25.40 MByte)
             solver workspace for phase4 (factorization)   (64bit words) =         7967952 (     60.79 MByte) (MINIMUM)
             solver workspace for phase4 (factorization)   (64bit words) =        63860610 (    487.22 MByte) (MAXIMUM)
             solver workspace available and used           (64bit words) =        67109492 (    512.00 MByte)


             start of matrix solution
             wall time =          90.00


             singularity ratio    1.1670E-04


             end of matrix solution
             wall time =         104.00


             maximum residual force  at node     55647 degree of freedom  1 is equal to    1.822E-10
             maximum reaction force  at node     56163 degree of freedom  1 is equal to    5.985E+02
             residual convergence ratio    3.044E-13

             maximum displacement  change   at node     63713 degree of freedom  1 is equal to    1.289E+00
             maximum displacement increment at node     63713 degree of freedom  1 is equal to    2.208E+00
             displacement convergence ratio   5.837E-01

             failure to converge to tolerance

             increment will be recycled


             maximum connectivity in stiffness matrix is       207 at node     63833


             maximum half-bandwidth is     60010  between nodes      4232  and     64241

             number of profile entries excluding fill-in is          554581


             total workspace needed with in-core matrix storage =        23640665
               part of solver workspace is allocated separately


             load increments for each degree of freedom
             summed over the whole model

             from distributed loads
             dist. loads on deformed configuration - totals below for dist. loads
             increments for point loads
             0.000000E+00   0.000000E+00   0.000000E+00


             point loads
             0.000000E+00   0.000000E+00   0.000000E+00

             start of assembly     cycle number is     2
             wall time =         112.00


             solver workspace for phase1 (matrix input)    (64bit words) =          651030 (      4.97 MByte)
             Metis nested dissection ordering used
             solver workspace for phase2 (nodal ordering)  (64bit words) =         1466808 (     11.19 MByte)
             solver workspace for phase3 (symbolic factor) (64bit words) =         3347148 (     25.54 MByte)
             solver workspace for phase4 (factorization)   (64bit words) =         8052720 (     61.44 MByte) (MINIMUM)
             solver workspace for phase4 (factorization)   (64bit words) =        66782524 (    509.51 MByte) (MAXIMUM)
             solver workspace available and used           (64bit words) =        67109492 (    512.00 MByte)


             start of matrix solution
             wall time =         124.00


             singularity ratio    2.4969E-04


             end of matrix solution
             wall time =         139.00


             maximum residual force  at node     54984 degree of freedom  1 is equal to    3.995E-11
             maximum reaction force  at node     56163 degree of freedom  1 is equal to    6.002E+02
             residual convergence ratio    6.657E-14

             maximum displacement  change   at node     13596 degree of freedom  3 is equal to    1.148E-01
             maximum displacement increment at node     63713 degree of freedom  1 is equal to    2.143E+00
             displacement convergence ratio   5.355E-02

             recycling increment due to body to body contact 

             increment will be recycled


             maximum connectivity in stiffness matrix is       207 at node     63833


             maximum half-bandwidth is     60010  between nodes      4232  and     64241

             number of profile entries excluding fill-in is          554574


             total workspace needed with in-core matrix storage =        23640475
               part of solver workspace is allocated separately


             load increments for each degree of freedom
             summed over the whole model

             from distributed loads
             dist. loads on deformed configuration - totals below for dist. loads
             increments for point loads
             0.000000E+00   0.000000E+00   0.000000E+00


             point loads
             0.000000E+00   0.000000E+00   0.000000E+00

             start of assembly     cycle number is     3
             wall time =         145.00


             solver workspace for phase1 (matrix input)    (64bit words) =          651023 (      4.97 MByte)
             Metis nested dissection ordering used
             solver workspace for phase2 (nodal ordering)  (64bit words) =         1466800 (     11.19 MByte)
             solver workspace for phase3 (symbolic factor) (64bit words) =         3344417 (     25.52 MByte)
             solver workspace for phase4 (factorization)   (64bit words) =         8065206 (     61.53 MByte) (MINIMUM)
             solver workspace for phase4 (factorization)   (64bit words) =        66615601 (    508.24 MByte) (MAXIMUM)
             solver workspace available and used           (64bit words) =        67109492 (    512.00 MByte)


             start of matrix solution
             wall time =         159.00


             singularity ratio    2.6523E-04


             end of matrix solution
             wall time =         175.00


             maximum residual force  at node     54896 degree of freedom  2 is equal to    4.302E-11
             maximum reaction force  at node     56163 degree of freedom  1 is equal to    5.986E+02
             residual convergence ratio    7.187E-14

             maximum displacement  change   at node     38253 degree of freedom  2 is equal to    4.225E-02
             maximum displacement increment at node     63713 degree of freedom  1 is equal to    2.173E+00
             displacement convergence ratio   1.944E-02


             total transient time = 8.33333E-02


   NT version
   Marc 2007r1, Build 42812, May 25, 2007
   output for increment       1. "          lcase1"


             total strain energy         is    8.41590E+01
               within which:
               elastic strain energy     is    8.41590E+01
             total ext-force work        is    1.56893E+02
               within which:
               work by appl. force/disp. is    2.66431E-02
               work by  contact forces   is   -1.01929E+00
               work by frictional forces is    1.57885E+02
             total work by  springs      is    7.27340E+01


             memory usage:                       MByte       words  % of total

              within general memory:           
               element stiffness matrices:          31     8017932         2.5
               solver: first part                   59    15359458         4.8
               overallocation initial allocation     7     1816300         0.6
               other:                                1      263271         0.1
              allocated separately:
               incremental backup:                 186    48715631        15.4
               solver 8                            512   134218984        42.3
               nodal vectors:                       48    12506925         3.9
               defined sets:                         1      261038         0.1
               contact:                             31     8190430         2.6
               tyings:                               4      975962         0.3
               transformations:                      2      396270         0.1
               kinematic boundary conditions:        0        2860         0.0
               points, curves and surfaces:          0          54         0.0
               element storage:                    285    74602698        23.5
               material properties:                  0        3704         0.0
               executable and common blocks:        27     7000000         2.2
               miscellaneous                        18     4645433         1.5
               ---------------------------------------------------------------
               total:                             1209   316976950

               general memory allocated:            97    25456961
               general memory used:                 90    23640661

               peak memory usage:                 1235   323671126

             e n d   o f   i n c r e m e n t       1

             binary post data at increment       1.  subincrement    0.  on file 16
             wall time =         186.00


             s t a r t   o f   i n c r e m e n t       2


          space needed for incremental backup:    48716381


             maximum connectivity in stiffness matrix is       207 at node     63833


             maximum half-bandwidth is     60010  between nodes      4232  and     64241

             number of profile entries excluding fill-in is          554580


             total workspace needed with in-core matrix storage =        23640637
               part of solver workspace is allocated separately


             load increments for each degree of freedom
             summed over the whole model

             from distributed loads
             dist. loads on deformed configuration - totals below for dist. loads
             increments for point loads
             0.000000E+00   0.000000E+00   0.000000E+00


             point loads
             0.000000E+00   0.000000E+00   0.000000E+00

             start of assembly     cycle number is     0
             wall time =         189.00


             solver workspace for phase1 (matrix input)    (64bit words) =          651029 (      4.97 MByte)
             Metis nested dissection ordering used
             solver workspace for phase2 (nodal ordering)  (64bit words) =         1466746 (     11.19 MByte)
             solver workspace for phase3 (symbolic factor) (64bit words) =         3330961 (     25.41 MByte)
             solver workspace for phase4 (factorization)   (64bit words) =         7995228 (     61.00 MByte) (MINIMUM)
             solver workspace for phase4 (factorization)   (64bit words) =        64126459 (    489.25 MByte) (MAXIMUM)
             solver workspace available and used           (64bit words) =        67109492 (    512.00 MByte)


             start of matrix solution
             wall time =         204.00


             singularity ratio    1.0891E-04


             end of matrix solution
             wall time =         220.00


             maximum residual force  at node     55542 degree of freedom  1 is equal to    2.225E-10
             maximum reaction force  at node     56163 degree of freedom  1 is equal to    2.371E+03
             residual convergence ratio    9.383E-14

             maximum displacement  change   at node     63713 degree of freedom  1 is equal to    2.174E+00
             maximum displacement increment at node     63713 degree of freedom  1 is equal to    2.174E+00
             displacement convergence ratio   1.000E+00

             failure to converge to tolerance

             increment will be recycled


             maximum connectivity in stiffness matrix is       207 at node     63833


             maximum half-bandwidth is     60010  between nodes      4232  and     64241

             number of profile entries excluding fill-in is          555199


             total workspace needed with in-core matrix storage =        23657351
               part of solver workspace is allocated separately


             load increments for each degree of freedom
             summed over the whole model

             from distributed loads
             dist. loads on deformed configuration - totals below for dist. loads
             increments for point loads
             0.000000E+00   0.000000E+00   0.000000E+00


             point loads
             0.000000E+00   0.000000E+00   0.000000E+00

             start of assembly     cycle number is     1
             wall time =         228.00


             solver workspace for phase1 (matrix input)    (64bit words) =          651648 (      4.97 MByte)
             Metis nested dissection ordering used
             solver workspace for phase2 (nodal ordering)  (64bit words) =         1467251 (     11.19 MByte)
             solver workspace for phase3 (symbolic factor) (64bit words) =         3341117 (     25.49 MByte)
             solver workspace for phase4 (factorization)   (64bit words) =         8013436 (     61.14 MByte) (MINIMUM)
             solver workspace for phase4 (factorization)   (64bit words) =        65301435 (    498.21 MByte) (MAXIMUM)
             solver workspace available and used           (64bit words) =        67109492 (    512.00 MByte)


             start of matrix solution
             wall time =         242.00


             singularity ratio    1.1489E-04


             end of matrix solution
             wall time =         257.00


             maximum residual force  at node     54896 degree of freedom  2 is equal to    3.332E-11
             maximum reaction force  at node     56163 degree of freedom  1 is equal to    2.361E+03
             residual convergence ratio    1.411E-14

             maximum displacement  change   at node     30283 degree of freedom  1 is equal to    1.767E-01
             maximum displacement increment at node     15927 degree of freedom  2 is equal to    2.129E+00
             displacement convergence ratio   8.299E-02

             recycling increment due to body to body contact 

             increment will be recycled


             maximum connectivity in stiffness matrix is       207 at node     63833


             maximum half-bandwidth is     60010  between nodes      4232  and     64241

             number of profile entries excluding fill-in is          555124


             total workspace needed with in-core matrix storage =        23655325
               part of solver workspace is allocated separately


             load increments for each degree of freedom
             summed over the whole model

             from distributed loads
             dist. loads on deformed configuration - totals below for dist. loads
             increments for point loads
             0.000000E+00   0.000000E+00   0.000000E+00


             point loads
             0.000000E+00   0.000000E+00   0.000000E+00

             start of assembly     cycle number is     2
             wall time =         263.00


             solver workspace for phase1 (matrix input)    (64bit words) =          651573 (      4.97 MByte)
             Metis nested dissection ordering used
             solver workspace for phase2 (nodal ordering)  (64bit words) =         1467124 (     11.19 MByte)
             solver workspace for phase3 (symbolic factor) (64bit words) =         3311396 (     25.26 MByte)
             solver workspace for phase4 (factorization)   (64bit words) =         8001069 (     61.04 MByte) (MINIMUM)
             solver workspace for phase4 (factorization)   (64bit words) =        65757315 (    501.69 MByte) (MAXIMUM)
             solver workspace available and used           (64bit words) =        67109492 (    512.00 MByte)


             start of matrix solution
             wall time =         277.00


             singularity ratio    1.5810E-04


             end of matrix solution
             wall time =         292.00


             maximum residual force  at node     53679 degree of freedom  2 is equal to    5.258E-11
             maximum reaction force  at node     56163 degree of freedom  1 is equal to    2.359E+03
             residual convergence ratio    2.229E-14

             maximum displacement  change   at node     38306 degree of freedom  2 is equal to    5.494E-02
             maximum displacement increment at node     63713 degree of freedom  1 is equal to    2.108E+00
             displacement convergence ratio   2.606E-02


             total transient time = 1.66667E-01


   NT version
   Marc 2007r1, Build 42812, May 25, 2007
   output for increment       2. "          lcase1"


             total strain energy         is    1.16584E+03
               within which:
               elastic strain energy     is    1.16584E+03
             total ext-force work        is    1.46623E+03
               within which:
               work by appl. force/disp. is    6.81141E-02
               work by  contact forces   is    2.73903E+01
               work by frictional forces is    1.43877E+03
             total work by  springs      is    3.00392E+02


             memory usage:                       MByte       words  % of total

              within general memory:           
               element stiffness matrices:          31     8017932         2.5
               solver: first part                   59    15376144         4.9
               overallocation initial allocation     7     1799614         0.6
               other:                                1      263271         0.1
              allocated separately:
               incremental backup:                 186    48716381        15.4
               solver 8                            512   134218984        42.3
               nodal vectors:                       48    12506925         3.9
               defined sets:                         1      261038         0.1
               contact:                             31     8190430         2.6
               tyings:                               4      979292         0.3
               transformations:                      2      396270         0.1
               kinematic boundary conditions:        0        2860         0.0
               points, curves and surfaces:          0          54         0.0
               element storage:                    285    74602698        23.5
               material properties:                  0        3704         0.0
               executable and common blocks:        27     7000000         2.2
               miscellaneous                        18     4645310         1.5
               ---------------------------------------------------------------
               total:                             1209   316980907

               general memory allocated:            97    25456961
               general memory used:                 90    23657347

               peak memory usage:                 1395   365693331

             e n d   o f   i n c r e m e n t       2

             binary post data at increment       2.  subincrement    0.  on file 16
             wall time =         301.00


             s t a r t   o f   i n c r e m e n t       3


          space needed for incremental backup:    48716936


             maximum connectivity in stiffness matrix is       207 at node     63833


             maximum half-bandwidth is     60010  between nodes      4232  and     64241

             number of profile entries excluding fill-in is          555127


             total workspace needed with in-core matrix storage =        23655407
               part of solver workspace is allocated separately


             load increments for each degree of freedom
             summed over the whole model

             from distributed loads
             dist. loads on deformed configuration - totals below for dist. loads
             increments for point loads
             0.000000E+00   0.000000E+00   0.000000E+00


             point loads
             0.000000E+00   0.000000E+00   0.000000E+00

             start of assembly     cycle number is     0
             wall time =         304.00


             solver workspace for phase1 (matrix input)    (64bit words) =          651576 (      4.97 MByte)
             Metis nested dissection ordering used
             solver workspace for phase2 (nodal ordering)  (64bit words) =         1467099 (     11.19 MByte)
             solver workspace for phase3 (symbolic factor) (64bit words) =         3346095 (     25.53 MByte)
             solver workspace for phase4 (factorization)   (64bit words) =         7988968 (     60.95 MByte) (MINIMUM)
             solver workspace for phase4 (factorization)   (64bit words) =        64373501 (    491.13 MByte) (MAXIMUM)
             solver workspace available and used           (64bit words) =        67109492 (    512.00 MByte)


             start of matrix solution
             wall time =         317.00


             singularity ratio    1.1483E-04


             end of matrix solution
             wall time =         331.00


             ddu multiplied with    2.66532E-01 due to penetration


             maximum residual force  at node     59850 degree of freedom  2 is equal to    7.018E-11
             maximum reaction force  at node     56163 degree of freedom  1 is equal to    3.136E+03
             residual convergence ratio    2.238E-14

             maximum displacement  change   at node     63713 degree of freedom  1 is equal to    5.597E-01
             maximum displacement increment at node     63713 degree of freedom  1 is equal to    5.597E-01
             displacement convergence ratio   1.000E+00

             failure to converge to tolerance

             iterative penetration checking has reached   0.266532 of total increment

             increment will be recycled


             maximum connectivity in stiffness matrix is       207 at node     63833


             maximum half-bandwidth is     60010  between nodes      4232  and     64241

             number of profile entries excluding fill-in is          555315


             total workspace needed with in-core matrix storage =        23660483
               part of solver workspace is allocated separately


             load increments for each degree of freedom
             summed over the whole model

             from distributed loads
             dist. loads on deformed configuration - totals below for dist. loads
             increments for point loads
             0.000000E+00   0.000000E+00   0.000000E+00


             point loads
             0.000000E+00   0.000000E+00   0.000000E+00

             start of assembly     cycle number is     1
             wall time =         340.00


             solver workspace for phase1 (matrix input)    (64bit words) =          651764 (      4.97 MByte)
             Metis nested dissection ordering used
             solver workspace for phase2 (nodal ordering)  (64bit words) =         1467183 (     11.19 MByte)
             solver workspace for phase3 (symbolic factor) (64bit words) =         3332016 (     25.42 MByte)
             solver workspace for phase4 (factorization)   (64bit words) =         7990275 (     60.96 MByte) (MINIMUM)
             solver workspace for phase4 (factorization)   (64bit words) =        64171169 (    489.59 MByte) (MAXIMUM)
             solver workspace available and used           (64bit words) =        67109492 (    512.00 MByte)


             start of matrix solution
             wall time =         354.00


             singularity ratio    1.1450E-04


             end of matrix solution
             wall time =         370.00


             maximum residual force  at node     55547 degree of freedom  1 is equal to    2.835E-10
             maximum reaction force  at node     56163 degree of freedom  1 is equal to    5.264E+03
             residual convergence ratio    5.386E-14

             maximum displacement  change   at node     15927 degree of freedom  2 is equal to    1.561E+00
             maximum displacement increment at node     15927 degree of freedom  2 is equal to    2.119E+00
             displacement convergence ratio   7.365E-01

             failure to converge to tolerance

             increment will be recycled


             maximum connectivity in stiffness matrix is       207 at node     63833


             maximum half-bandwidth is     60010  between nodes      4232  and     64241

             number of profile entries excluding fill-in is          555431


             total workspace needed with in-core matrix storage =        23663615
               part of solver workspace is allocated separately


             load increments for each degree of freedom
             summed over the whole model

             from distributed loads
             dist. loads on deformed configuration - totals below for dist. loads
             increments for point loads
             0.000000E+00   0.000000E+00   0.000000E+00


             point loads
             0.000000E+00   0.000000E+00   0.000000E+00

             start of assembly     cycle number is     2
             wall time =         379.00


             solver workspace for phase1 (matrix input)    (64bit words) =          651880 (      4.97 MByte)
             Metis nested dissection ordering used
             solver workspace for phase2 (nodal ordering)  (64bit words) =         1467221 (     11.19 MByte)
             solver workspace for phase3 (symbolic factor) (64bit words) =         3330880 (     25.41 MByte)
             solver workspace for phase4 (factorization)   (64bit words) =         8003910 (     61.06 MByte) (MINIMUM)
             solver workspace for phase4 (factorization)   (64bit words) =        64812470 (    494.48 MByte) (MAXIMUM)
             solver workspace available and used           (64bit words) =        67109492 (    512.00 MByte)


             start of matrix solution
             wall time =         394.00


             singularity ratio    1.1367E-04


             end of matrix solution
             wall time =         409.00


             maximum residual force  at node     20889 degree of freedom  2 is equal to    3.575E-11
             maximum reaction force  at node     56163 degree of freedom  1 is equal to    5.232E+03
             residual convergence ratio    6.834E-15

             maximum displacement  change   at node      3859 degree of freedom  2 is equal to    1.764E-01
             maximum displacement increment at node     15927 degree of freedom  2 is equal to    2.169E+00
             displacement convergence ratio   8.131E-02

             recycling increment due to body to body contact 

             increment will be recycled


             maximum connectivity in stiffness matrix is       207 at node     63833


             maximum half-bandwidth is     60010  between nodes      4232  and     64241

             number of profile entries excluding fill-in is          555384


             total workspace needed with in-core matrix storage =        23662345
               part of solver workspace is allocated separately


             load increments for each degree of freedom
             summed over the whole model

             from distributed loads
             dist. loads on deformed configuration - totals below for dist. loads
             increments for point loads
             0.000000E+00   0.000000E+00   0.000000E+00


             point loads
             0.000000E+00   0.000000E+00   0.000000E+00

             start of assembly     cycle number is     3
             wall time =         415.00


             solver workspace for phase1 (matrix input)    (64bit words) =          651833 (      4.97 MByte)
             Metis nested dissection ordering used
             solver workspace for phase2 (nodal ordering)  (64bit words) =         1467178 (     11.19 MByte)
             solver workspace for phase3 (symbolic factor) (64bit words) =         3335241 (     25.45 MByte)
             solver workspace for phase4 (factorization)   (64bit words) =         8015982 (     61.16 MByte) (MINIMUM)
             solver workspace for phase4 (factorization)   (64bit words) =        65643076 (    500.82 MByte) (MAXIMUM)
             solver workspace available and used           (64bit words) =        67109492 (    512.00 MByte)


             start of matrix solution
             wall time =         428.00


             singularity ratio    1.1379E-04


             end of matrix solution
             wall time =         443.00


             maximum residual force  at node     55508 degree of freedom  1 is equal to    3.609E-11
             maximum reaction force  at node     56163 degree of freedom  1 is equal to    5.230E+03
             residual convergence ratio    6.900E-15

             maximum displacement  change   at node      3653 degree of freedom  2 is equal to    6.504E-02
             maximum displacement increment at node     15927 degree of freedom  2 is equal to    2.151E+00
             displacement convergence ratio   3.023E-02


             total transient time = 2.50000E-01


   NT version
   Marc 2007r1, Build 42812, May 25, 2007
   output for increment       3. "          lcase1"


             total strain energy         is    5.78046E+03
               within which:
               elastic strain energy     is    5.78046E+03
             total ext-force work        is    6.47460E+03
               within which:
               work by appl. force/disp. is    9.52659E-02
               work by  contact forces   is    2.51073E+02
               work by frictional forces is    6.22343E+03
             total work by  springs      is    6.94145E+02


             memory usage:                       MByte       words  % of total

              within general memory:           
               element stiffness matrices:          31     8017932         2.5
               solver: first part                   59    15382408         4.9
               overallocation initial allocation     7     1793350         0.6
               other:                                1      263271         0.1
              allocated separately:
               incremental backup:                 186    48716936        15.4
               solver 8                            512   134218984        42.3
               nodal vectors:                       48    12506925         3.9
               defined sets:                         1      261038         0.1
               contact:                             31     8190430         2.6
               tyings:                               4      981002         0.3
               transformations:                      2      396270         0.1
               kinematic boundary conditions:        0        2860         0.0
               points, curves and surfaces:          0          54         0.0
               element storage:                    285    74602698        23.5
               material properties:                  0        3704         0.0
               executable and common blocks:        27     7000000         2.2
               miscellaneous                        18     4645229         1.5
               ---------------------------------------------------------------
               total:                             1209   316983091

               general memory allocated:            97    25456961
               general memory used:                 90    23663611

               peak memory usage:                 1395   365697843

             e n d   o f   i n c r e m e n t       3

             binary post data at increment       3.  subincrement    0.  on file 16
             wall time =         453.00


             s t a r t   o f   i n c r e m e n t       4


          space needed for incremental backup:    48717221


             maximum connectivity in stiffness matrix is       207 at node     63833


             maximum half-bandwidth is     60010  between nodes      4232  and     64241

             number of profile entries excluding fill-in is          555410


             total workspace needed with in-core matrix storage =        23663047
               part of solver workspace is allocated separately


             load increments for each degree of freedom
             summed over the whole model

             from distributed loads
             dist. loads on deformed configuration - totals below for dist. loads
             increments for point loads
             0.000000E+00   0.000000E+00   0.000000E+00


             point loads
             0.000000E+00   0.000000E+00   0.000000E+00

             start of assembly     cycle number is     0
             wall time =         457.00


             solver workspace for phase1 (matrix input)    (64bit words) =          651859 (      4.97 MByte)
             Metis nested dissection ordering used
             solver workspace for phase2 (nodal ordering)  (64bit words) =         1467142 (     11.19 MByte)
             solver workspace for phase3 (symbolic factor) (64bit words) =         3321116 (     25.34 MByte)
             solver workspace for phase4 (factorization)   (64bit words) =         7978552 (     60.87 MByte) (MINIMUM)
             solver workspace for phase4 (factorization)   (64bit words) =        64796712 (    494.36 MByte) (MAXIMUM)
             solver workspace available and used           (64bit words) =        67109492 (    512.00 MByte)


             start of matrix solution
             wall time =         471.00


             singularity ratio    1.5552E-04


             end of matrix solution
             wall time =         485.00


             ddu multiplied with    2.15940E-01 due to penetration


             maximum residual force  at node     15919 degree of freedom  1 is equal to    2.480E-03
             maximum reaction force  at node     56163 degree of freedom  1 is equal to    6.096E+03
             residual convergence ratio    4.068E-07

             maximum displacement  change   at node     15927 degree of freedom  2 is equal to    4.576E-01
             maximum displacement increment at node     15927 degree of freedom  2 is equal to    4.576E-01
             displacement convergence ratio   1.000E+00

             failure to converge to tolerance

             iterative penetration checking has reached   0.215940 of total increment

             increment will be recycled


             maximum connectivity in stiffness matrix is       207 at node     63833


             maximum half-bandwidth is     60010  between nodes      4232  and     64241

             number of profile entries excluding fill-in is          555434


             total workspace needed with in-core matrix storage =        23663695
               part of solver workspace is allocated separately


             load increments for each degree of freedom
             summed over the whole model

             from distributed loads
             dist. loads on deformed configuration - totals below for dist. loads
             increments for point loads
             0.000000E+00   0.000000E+00   0.000000E+00


             point loads
             0.000000E+00   0.000000E+00   0.000000E+00

             start of assembly     cycle number is     1
             wall time =         493.00


             solver workspace for phase1 (matrix input)    (64bit words) =          651883 (      4.97 MByte)
             Metis nested dissection ordering used
             solver workspace for phase2 (nodal ordering)  (64bit words) =         1467163 (     11.19 MByte)
             solver workspace for phase3 (symbolic factor) (64bit words) =         3340680 (     25.49 MByte)
             solver workspace for phase4 (factorization)   (64bit words) =         8007803 (     61.09 MByte) (MINIMUM)
             solver workspace for phase4 (factorization)   (64bit words) =        65085100 (    496.56 MByte) (MAXIMUM)
             solver workspace available and used           (64bit words) =        67109492 (    512.00 MByte)


             start of matrix solution
             wall time =         507.00


             singularity ratio    1.5487E-04


             end of matrix solution
             wall time =         522.00


             ddu multiplied with    1.29600E-01 due to penetration


             maximum residual force  at node     16951 degree of freedom  1 is equal to    2.538E-01
             maximum reaction force  at node     56163 degree of freedom  1 is equal to    6.488E+03
             residual convergence ratio    3.912E-05

             maximum displacement  change   at node     15927 degree of freedom  2 is equal to    2.166E-01
             maximum displacement increment at node     15927 degree of freedom  2 is equal to    6.742E-01
             displacement convergence ratio   3.212E-01

             failure to converge to tolerance

             iterative penetration checking has reached   0.317554 of total increment

             increment will be recycled


             maximum connectivity in stiffness matrix is       207 at node     63833


             maximum half-bandwidth is     60010  between nodes      4232  and     64241

             number of profile entries excluding fill-in is          555510


             total workspace needed with in-core matrix storage =        23665747
               part of solver workspace is allocated separately


             load increments for each degree of freedom
             summed over the whole model

             from distributed loads
             dist. loads on deformed configuration - totals below for dist. loads
             increments for point loads
             0.000000E+00   0.000000E+00   0.000000E+00


             point loads
             0.000000E+00   0.000000E+00   0.000000E+00

             start of assembly     cycle number is     2
             wall time =         530.00


             solver workspace for phase1 (matrix input)    (64bit words) =          651959 (      4.97 MByte)
             Metis nested dissection ordering used
             solver workspace for phase2 (nodal ordering)  (64bit words) =         1467229 (     11.19 MByte)
             solver workspace for phase3 (symbolic factor) (64bit words) =         3350769 (     25.56 MByte)
             solver workspace for phase4 (factorization)   (64bit words) =         8113323 (     61.90 MByte) (MINIMUM)
             solver workspace for phase4 (factorization)   (64bit words) =        69062786 (    526.91 MByte) (MAXIMUM)
             solver workspace available and used           (64bit words) =        72515925 (    553.25 MByte)


             start of matrix solution
             wall time =         595.00


             singularity ratio    1.5469E-04


             end of matrix solution
             wall time =         611.00


             maximum residual force  at node     18664 degree of freedom  2 is equal to    1.983E-10
             maximum reaction force  at node     56163 degree of freedom  1 is equal to    9.209E+03
             residual convergence ratio    2.153E-14

             maximum displacement  change   at node     15927 degree of freedom  2 is equal to    1.459E+00
             maximum displacement increment at node     15927 degree of freedom  2 is equal to    2.133E+00
             displacement convergence ratio   6.839E-01

             failure to converge to tolerance

             increment will be recycled


             maximum connectivity in stiffness matrix is       207 at node     63833


             maximum half-bandwidth is     60010  between nodes      4232  and     64241

             number of profile entries excluding fill-in is          555718


             total workspace needed with in-core matrix storage =        23671363
               part of solver workspace is allocated separately


             load increments for each degree of freedom
             summed over the whole model

             from distributed loads
             dist. loads on deformed configuration - totals below for dist. loads
             increments for point loads
             0.000000E+00   0.000000E+00   0.000000E+00


             point loads
             0.000000E+00   0.000000E+00   0.000000E+00

             start of assembly     cycle number is     3
             wall time =         619.00


             solver workspace for phase1 (matrix input)    (64bit words) =          652167 (      4.98 MByte)
             Metis nested dissection ordering used
             solver workspace for phase2 (nodal ordering)  (64bit words) =         1467373 (     11.20 MByte)
             solver workspace for phase3 (symbolic factor) (64bit words) =         3330603 (     25.41 MByte)
             solver workspace for phase4 (factorization)   (64bit words) =         7968874 (     60.80 MByte) (MINIMUM)
             solver workspace for phase4 (factorization)   (64bit words) =        64244222 (    490.14 MByte) (MAXIMUM)
             solver workspace available and used           (64bit words) =        72515925 (    553.25 MByte)


             start of matrix solution
             wall time =         632.00


             singularity ratio    1.0649E-04


             end of matrix solution
             wall time =         647.00


             maximum residual force  at node     53679 degree of freedom  2 is equal to    5.321E-11
             maximum reaction force  at node     56163 degree of freedom  1 is equal to    9.139E+03
             residual convergence ratio    5.822E-15

             maximum displacement  change   at node      3652 degree of freedom  2 is equal to    1.991E-01
             maximum displacement increment at node     15927 degree of freedom  2 is equal to    2.175E+00
             displacement convergence ratio   9.154E-02

             recycling increment due to body to body contact 

             increment will be recycled


             maximum connectivity in stiffness matrix is       207 at node     63833


             maximum half-bandwidth is     60010  between nodes      4232  and     64241

             number of profile entries excluding fill-in is          555643


             total workspace needed with in-core matrix storage =        23669339
               part of solver workspace is allocated separately


             load increments for each degree of freedom
             summed over the whole model

             from distributed loads
             dist. loads on deformed configuration - totals below for dist. loads
             increments for point loads
             0.000000E+00   0.000000E+00   0.000000E+00


             point loads
             0.000000E+00   0.000000E+00   0.000000E+00

             start of assembly     cycle number is     4
             wall time =         653.00


             solver workspace for phase1 (matrix input)    (64bit words) =          652092 (      4.98 MByte)
             Metis nested dissection ordering used
             solver workspace for phase2 (nodal ordering)  (64bit words) =         1467312 (     11.19 MByte)
             solver workspace for phase3 (symbolic factor) (64bit words) =         3341385 (     25.49 MByte)
             solver workspace for phase4 (factorization)   (64bit words) =         8001717 (     61.05 MByte) (MINIMUM)
             solver workspace for phase4 (factorization)   (64bit words) =        66420987 (    506.75 MByte) (MAXIMUM)
             solver workspace available and used           (64bit words) =        72515925 (    553.25 MByte)


             start of matrix solution
             wall time =         666.00


             singularity ratio    1.1304E-04


             end of matrix solution
             wall time =         681.00


             maximum residual force  at node     53605 degree of freedom  1 is equal to    4.049E-11
             maximum reaction force  at node     56163 degree of freedom  1 is equal to    9.137E+03
             residual convergence ratio    4.431E-15

             maximum displacement  change   at node      3652 degree of freedom  2 is equal to    1.119E-01
             maximum displacement increment at node     15927 degree of freedom  2 is equal to    2.158E+00
             displacement convergence ratio   5.186E-02


             total transient time = 3.33333E-01


   NT version
   Marc 2007r1, Build 42812, May 25, 2007
   output for increment       4. "          lcase1"


             total strain energy         is    1.77347E+04
               within which:
               elastic strain energy     is    1.77347E+04
             total ext-force work        is    1.89918E+04
               within which:
               work by appl. force/disp. is    1.18183E-01
               work by  contact forces   is    6.48634E+02
               work by frictional forces is    1.83431E+04
             total work by  springs      is    1.25714E+03


             memory usage:                       MByte       words  % of total

              within general memory:           
               element stiffness matrices:          31     8017932         2.4
               solver: first part                   59    15390156         4.7
               overallocation initial allocation     7     1785602         0.5
               other:                                1      263271         0.1
              allocated separately:
               incremental backup:                 186    48717221        14.9
               solver 8                            553   145031850        44.2
               nodal vectors:                       48    12506925         3.8
               defined sets:                         1      261038         0.1
               contact:                             31     8190430         2.5
               tyings:                               4      982622         0.3
               transformations:                      2      396270         0.1
               kinematic boundary conditions:        0        2860         0.0
               points, curves and surfaces:          0          54         0.0
               element storage:                    285    74602698        22.8
               material properties:                  0        3704         0.0
               executable and common blocks:        27     7000000         2.1
               miscellaneous                        18     4645163         1.4
               ---------------------------------------------------------------
               total:                             1250   327797796

               general memory allocated:            97    25456961
               general memory used:                 90    23671359

               peak memory usage:                 1395   365700312

             e n d   o f   i n c r e m e n t       4

             binary post data at increment       4.  subincrement    0.  on file 16
             wall time =         691.00


             s t a r t   o f   i n c r e m e n t       5


          space needed for incremental backup:    48717491


             maximum connectivity in stiffness matrix is       207 at node     63833


             maximum half-bandwidth is     60010  between nodes      4232  and     64241

             number of profile entries excluding fill-in is          555679


             total workspace needed with in-core matrix storage =        23670311
               part of solver workspace is allocated separately


             load increments for each degree of freedom
             summed over the whole model

             from distributed loads
             dist. loads on deformed configuration - totals below for dist. loads
             increments for point loads
             0.000000E+00   0.000000E+00   0.000000E+00


             point loads
             0.000000E+00   0.000000E+00   0.000000E+00

             start of assembly     cycle number is     0
             wall time =         700.00


             solver workspace for phase1 (matrix input)    (64bit words) =          652128 (      4.98 MByte)
             Metis nested dissection ordering used
             solver workspace for phase2 (nodal ordering)  (64bit words) =         1467284 (     11.19 MByte)
             solver workspace for phase3 (symbolic factor) (64bit words) =         3362318 (     25.65 MByte)
             solver workspace for phase4 (factorization)   (64bit words) =         8042632 (     61.36 MByte) (MINIMUM)
             solver workspace for phase4 (factorization)   (64bit words) =        66986015 (    511.06 MByte) (MAXIMUM)
             solver workspace available and used           (64bit words) =        72515925 (    553.25 MByte)


             start of matrix solution
             wall time =         714.00


             singularity ratio    1.1287E-04


             end of matrix solution
             wall time =         729.00


             ddu multiplied with    2.00685E-01 due to penetration


             maximum residual force  at node     15837 degree of freedom  1 is equal to    2.287E-04
             maximum reaction force  at node     56163 degree of freedom  1 is equal to    1.015E+04
             residual convergence ratio    2.254E-08

             maximum displacement  change   at node     15927 degree of freedom  2 is equal to    4.254E-01
             maximum displacement increment at node     15927 degree of freedom  2 is equal to    4.254E-01
             displacement convergence ratio   1.000E+00

             failure to converge to tolerance

             iterative penetration checking has reached   0.200685 of total increment

             increment will be recycled


             maximum connectivity in stiffness matrix is       207 at node     63833


             maximum half-bandwidth is     60010  between nodes      4232  and     64241

             number of profile entries excluding fill-in is          555768


             total workspace needed with in-core matrix storage =        23672713
               part of solver workspace is allocated separately


             load increments for each degree of freedom
             summed over the whole model

             from distributed loads
             dist. loads on deformed configuration - totals below for dist. loads
             increments for point loads
             0.000000E+00   0.000000E+00   0.000000E+00


             point loads
             0.000000E+00   0.000000E+00   0.000000E+00

             start of assembly     cycle number is     1
             wall time =         737.00


             solver workspace for phase1 (matrix input)    (64bit words) =          652217 (      4.98 MByte)
             Metis nested dissection ordering used
             solver workspace for phase2 (nodal ordering)  (64bit words) =         1467340 (     11.19 MByte)
             solver workspace for phase3 (symbolic factor) (64bit words) =         3316697 (     25.30 MByte)
             solver workspace for phase4 (factorization)   (64bit words) =         7971139 (     60.81 MByte) (MINIMUM)
             solver workspace for phase4 (factorization)   (64bit words) =        64620854 (    493.02 MByte) (MAXIMUM)
             solver workspace available and used           (64bit words) =        72515925 (    553.25 MByte)


             start of matrix solution
             wall time =         750.00


             singularity ratio    1.1252E-04


             end of matrix solution
             wall time =         764.00


             maximum residual force  at node     59729 degree of freedom  2 is equal to    1.887E-10
             maximum reaction force  at node     56163 degree of freedom  1 is equal to    1.414E+04
             residual convergence ratio    1.334E-14

             maximum displacement  change   at node     15927 degree of freedom  2 is equal to    1.698E+00
             maximum displacement increment at node     15927 degree of freedom  2 is equal to    2.123E+00
             displacement convergence ratio   7.996E-01

             failure to converge to tolerance

             increment will be recycled


             maximum connectivity in stiffness matrix is       207 at node     63833


             maximum half-bandwidth is     60010  between nodes      4232  and     64241

             number of profile entries excluding fill-in is          556096


             total workspace needed with in-core matrix storage =        23681569
               part of solver workspace is allocated separately


             load increments for each degree of freedom
             summed over the whole model

             from distributed loads
             dist. loads on deformed configuration - totals below for dist. loads
             increments for point loads
             0.000000E+00   0.000000E+00   0.000000E+00


             point loads
             0.000000E+00   0.000000E+00   0.000000E+00

             start of assembly     cycle number is     2
             wall time =         773.00


             solver workspace for phase1 (matrix input)    (64bit words) =          652545 (      4.98 MByte)
             Metis nested dissection ordering used
             solver workspace for phase2 (nodal ordering)  (64bit words) =         1467655 (     11.20 MByte)
             solver workspace for phase3 (symbolic factor) (64bit words) =         3351293 (     25.57 MByte)
             solver workspace for phase4 (factorization)   (64bit words) =         8005859 (     61.08 MByte) (MINIMUM)
             solver workspace for phase4 (factorization)   (64bit words) =        64891302 (    495.08 MByte) (MAXIMUM)
             solver workspace available and used           (64bit words) =        72515925 (    553.25 MByte)


             start of matrix solution
             wall time =         785.00


             singularity ratio    1.1217E-04


             end of matrix solution
             wall time =         800.00


             maximum residual force  at node     20187 degree of freedom  2 is equal to    6.701E-11
             maximum reaction force  at node     56163 degree of freedom  1 is equal to    1.398E+04
             residual convergence ratio    4.792E-15

             maximum displacement  change   at node      3776 degree of freedom  2 is equal to    3.133E-01
             maximum displacement increment at node     16273 degree of freedom  2 is equal to    2.142E+00
             displacement convergence ratio   1.463E-01

             recycling increment due to body to body contact 

             increment will be recycled


             maximum connectivity in stiffness matrix is       207 at node     63833


             maximum half-bandwidth is     60010  between nodes      4232  and     64241

             number of profile entries excluding fill-in is          555972


             total workspace needed with in-core matrix storage =        23678221
               part of solver workspace is allocated separately


             load increments for each degree of freedom
             summed over the whole model

             from distributed loads
             dist. loads on deformed configuration - totals below for dist. loads
             increments for point loads
             0.000000E+00   0.000000E+00   0.000000E+00


             point loads
             0.000000E+00   0.000000E+00   0.000000E+00

             start of assembly     cycle number is     3
             wall time =         806.00


             solver workspace for phase1 (matrix input)    (64bit words) =          652421 (      4.98 MByte)
             Metis nested dissection ordering used
             solver workspace for phase2 (nodal ordering)  (64bit words) =         1467487 (     11.20 MByte)
             solver workspace for phase3 (symbolic factor) (64bit words) =         3308458 (     25.24 MByte)
             solver workspace for phase4 (factorization)   (64bit words) =         7971797 (     60.82 MByte) (MINIMUM)
             solver workspace for phase4 (factorization)   (64bit words) =        63579072 (    485.07 MByte) (MAXIMUM)
             solver workspace available and used           (64bit words) =        72515925 (    553.25 MByte)


             start of matrix solution
             wall time =         819.00


             singularity ratio    1.1259E-04


             end of matrix solution
             wall time =         833.00


             maximum residual force  at node     53886 degree of freedom  1 is equal to    3.615E-11
             maximum reaction force  at node     56163 degree of freedom  1 is equal to    1.398E+04
             residual convergence ratio    2.585E-15

             maximum displacement  change   at node      3776 degree of freedom  2 is equal to    1.954E-01
             maximum displacement increment at node     16273 degree of freedom  2 is equal to    2.144E+00
             displacement convergence ratio   9.112E-02


             total transient time = 4.16667E-01


   NT version
   Marc 2007r1, Build 42812, May 25, 2007
   output for increment       5. "          lcase1"


             total strain energy         is    4.24372E+04
               within which:
               elastic strain energy     is    4.24372E+04
             total ext-force work        is    4.44173E+04
               within which:
               work by appl. force/disp. is    1.40302E-01
               work by  contact forces   is    1.49282E+03
               work by frictional forces is    4.29243E+04
             total work by  springs      is    1.98010E+03


             memory usage:                       MByte       words  % of total

              within general memory:           
               element stiffness matrices:          31     8017932         2.4
               solver: first part                   59    15400362         4.7
               overallocation initial allocation     7     1775396         0.5
               other:                                1      263271         0.1
              allocated separately:
               incremental backup:                 186    48717491        14.9
               solver 8                            553   145031850        44.2
               nodal vectors:                       48    12506925         3.8
               defined sets:                         1      261038         0.1
               contact:                             31     8190430         2.5
               tyings:                               4      984962         0.3
               transformations:                      2      396270         0.1
               kinematic boundary conditions:        0        2860         0.0
               points, curves and surfaces:          0          54         0.0
               element storage:                    285    74602698        22.8
               material properties:                  0        3704         0.0
               executable and common blocks:        27     7000000         2.1
               miscellaneous                        18     4645073         1.4
               ---------------------------------------------------------------
               total:                             1250   327800316

               general memory allocated:            97    25456961
               general memory used:                 90    23681565

               peak memory usage:                 1436   376515287

             e n d   o f   i n c r e m e n t       5

             binary post data at increment       5.  subincrement    0.  on file 16
             wall time =         842.00


             s t a r t   o f   i n c r e m e n t       6


          space needed for incremental backup:    48717881


             maximum connectivity in stiffness matrix is       207 at node     63833


             maximum half-bandwidth is     60010  between nodes      4232  and     64241

             number of profile entries excluding fill-in is          556113


             total workspace needed with in-core matrix storage =        23682029
               part of solver workspace is allocated separately


             load increments for each degree of freedom
             summed over the whole model

             from distributed loads
             dist. loads on deformed configuration - totals below for dist. loads
             increments for point loads
             0.000000E+00   0.000000E+00   0.000000E+00


             point loads
             0.000000E+00   0.000000E+00   0.000000E+00

             start of assembly     cycle number is     0
             wall time =         845.00


             solver workspace for phase1 (matrix input)    (64bit words) =          652562 (      4.98 MByte)
             Metis nested dissection ordering used
             solver workspace for phase2 (nodal ordering)  (64bit words) =         1467575 (     11.20 MByte)
             solver workspace for phase3 (symbolic factor) (64bit words) =         3288199 (     25.09 MByte)
             solver workspace for phase4 (factorization)   (64bit words) =         7973617 (     60.83 MByte) (MINIMUM)
             solver workspace for phase4 (factorization)   (64bit words) =        65130507 (    496.91 MByte) (MAXIMUM)
             solver workspace available and used           (64bit words) =        72515925 (    553.25 MByte)


             start of matrix solution
             wall time =         858.00


             singularity ratio    1.0604E-04


             end of matrix solution
             wall time =         872.00


             maximum residual force  at node     54078 degree of freedom  1 is equal to    1.938E-10
             maximum reaction force  at node     56163 degree of freedom  1 is equal to    1.997E+04
             residual convergence ratio    9.705E-15

             maximum displacement  change   at node     15927 degree of freedom  2 is equal to    2.076E+00
             maximum displacement increment at node     15927 degree of freedom  2 is equal to    2.076E+00
             displacement convergence ratio   1.000E+00

             failure to converge to tolerance

             increment will be recycled


             maximum connectivity in stiffness matrix is       207 at node     63833


             maximum half-bandwidth is     60010  between nodes      4232  and     64241

             number of profile entries excluding fill-in is          556544


             total workspace needed with in-core matrix storage =        23693665
               part of solver workspace is allocated separately


             load increments for each degree of freedom
             summed over the whole model

             from distributed loads
             dist. loads on deformed configuration - totals below for dist. loads
             increments for point loads
             0.000000E+00   0.000000E+00   0.000000E+00


             point loads
             0.000000E+00   0.000000E+00   0.000000E+00

             start of assembly     cycle number is     1
             wall time =         880.00


             solver workspace for phase1 (matrix input)    (64bit words) =          652993 (      4.98 MByte)
             Metis nested dissection ordering used
             solver workspace for phase2 (nodal ordering)  (64bit words) =         1467884 (     11.20 MByte)
             solver workspace for phase3 (symbolic factor) (64bit words) =         3331931 (     25.42 MByte)
             solver workspace for phase4 (factorization)   (64bit words) =         8073645 (     61.60 MByte) (MINIMUM)
             solver workspace for phase4 (factorization)   (64bit words) =        67810780 (    517.36 MByte) (MAXIMUM)
             solver workspace available and used           (64bit words) =        72515925 (    553.25 MByte)


             start of matrix solution
             wall time =         893.00


             singularity ratio    1.0571E-04


             end of matrix solution
             wall time =         910.00


             maximum residual force  at node     18664 degree of freedom  2 is equal to    6.185E-11
             maximum reaction force  at node     56163 degree of freedom  2 is equal to    1.999E+04
             residual convergence ratio    3.095E-15

             maximum displacement  change   at node     36345 degree of freedom  2 is equal to    3.844E-01
             maximum displacement increment at node     16273 degree of freedom  2 is equal to    2.085E+00
             displacement convergence ratio   1.844E-01

             failure to converge to tolerance

             increment will be recycled


             maximum connectivity in stiffness matrix is       207 at node     63833


             maximum half-bandwidth is     60010  between nodes      4232  and     64241

             number of profile entries excluding fill-in is          556422


             total workspace needed with in-core matrix storage =        23690371
               part of solver workspace is allocated separately


             load increments for each degree of freedom
             summed over the whole model

             from distributed loads
             dist. loads on deformed configuration - totals below for dist. loads
             increments for point loads
             0.000000E+00   0.000000E+00   0.000000E+00


             point loads
             0.000000E+00   0.000000E+00   0.000000E+00

             start of assembly     cycle number is     2
             wall time =         916.00


             solver workspace for phase1 (matrix input)    (64bit words) =          652871 (      4.98 MByte)
             Metis nested dissection ordering used
             solver workspace for phase2 (nodal ordering)  (64bit words) =         1467741 (     11.20 MByte)
             solver workspace for phase3 (symbolic factor) (64bit words) =         3328094 (     25.39 MByte)
             solver workspace for phase4 (factorization)   (64bit words) =         7978334 (     60.87 MByte) (MINIMUM)
             solver workspace for phase4 (factorization)   (64bit words) =        64914227 (    495.26 MByte) (MAXIMUM)
             solver workspace available and used           (64bit words) =        72515925 (    553.25 MByte)


             start of matrix solution
             wall time =         930.00


             singularity ratio    1.1293E-04


             end of matrix solution
             wall time =         944.00


             maximum residual force  at node     19922 degree of freedom  2 is equal to    4.256E-11
             maximum reaction force  at node     56163 degree of freedom  2 is equal to    1.999E+04
             residual convergence ratio    2.129E-15

             maximum displacement  change   at node      3776 degree of freedom  2 is equal to    2.502E-01
             maximum displacement increment at node     16273 degree of freedom  2 is equal to    2.085E+00
             displacement convergence ratio   1.200E-01

             recycling increment due to body to body contact 

             increment will be recycled


             maximum connectivity in stiffness matrix is       207 at node     63833


             maximum half-bandwidth is     60010  between nodes      4232  and     64241

             number of profile entries excluding fill-in is          556498


             total workspace needed with in-core matrix storage =        23692423
               part of solver workspace is allocated separately


             load increments for each degree of freedom
             summed over the whole model

             from distributed loads
             dist. loads on deformed configuration - totals below for dist. loads
             increments for point loads
             0.000000E+00   0.000000E+00   0.000000E+00


             point loads
             0.000000E+00   0.000000E+00   0.000000E+00

             start of assembly     cycle number is     3
             wall time =         950.00


             solver workspace for phase1 (matrix input)    (64bit words) =          652947 (      4.98 MByte)
             Metis nested dissection ordering used
             solver workspace for phase2 (nodal ordering)  (64bit words) =         1467815 (     11.20 MByte)
             solver workspace for phase3 (symbolic factor) (64bit words) =         3339194 (     25.48 MByte)
             solver workspace for phase4 (factorization)   (64bit words) =         7987883 (     60.94 MByte) (MINIMUM)
             solver workspace for phase4 (factorization)   (64bit words) =        64612711 (    492.96 MByte) (MAXIMUM)
             solver workspace available and used           (64bit words) =        72515925 (    553.25 MByte)


             start of matrix solution
             wall time =         963.00


             singularity ratio    1.1187E-04


             end of matrix solution
             wall time =         978.00


             maximum residual force  at node     53718 degree of freedom  1 is equal to    4.331E-11
             maximum reaction force  at node     56163 degree of freedom  2 is equal to    1.999E+04
             residual convergence ratio    2.167E-15

             maximum displacement  change   at node      3776 degree of freedom  2 is equal to    1.985E-01
             maximum displacement increment at node     16273 degree of freedom  2 is equal to    2.079E+00
             displacement convergence ratio   9.551E-02

             recycling increment due to separation 


             maximum connectivity in stiffness matrix is       207 at node     63833


             maximum half-bandwidth is     60010  between nodes      4232  and     64241

             number of profile entries excluding fill-in is          556369


             total workspace needed with in-core matrix storage =        23688941
               part of solver workspace is allocated separately


             load increments for each degree of freedom
             summed over the whole model

             from distributed loads
             dist. loads on deformed configuration - totals below for dist. loads
             increments for point loads
             0.000000E+00   0.000000E+00   0.000000E+00


             point loads
             0.000000E+00   0.000000E+00   0.000000E+00

             start of assembly     cycle number is     1
             wall time =         984.00


             solver workspace for phase1 (matrix input)    (64bit words) =          652818 (      4.98 MByte)
             Metis nested dissection ordering used
             solver workspace for phase2 (nodal ordering)  (64bit words) =         1467698 (     11.20 MByte)
             solver workspace for phase3 (symbolic factor) (64bit words) =         3353887 (     25.59 MByte)
             solver workspace for phase4 (factorization)   (64bit words) =         8031146 (     61.27 MByte) (MINIMUM)
             solver workspace for phase4 (factorization)   (64bit words) =        66073681 (    504.10 MByte) (MAXIMUM)
             solver workspace available and used           (64bit words) =        72515925 (    553.25 MByte)


             start of matrix solution
             wall time =         998.00


             singularity ratio    1.1281E-04


             end of matrix solution
             wall time =        1012.00


             maximum residual force  at node     53707 degree of freedom  1 is equal to    3.896E-11
             maximum reaction force  at node     56163 degree of freedom  2 is equal to    1.999E+04
             residual convergence ratio    1.949E-15

             maximum displacement  change   at node      1631 degree of freedom  1 is equal to    1.785E-01
             maximum displacement increment at node     16273 degree of freedom  2 is equal to    2.101E+00
             displacement convergence ratio   8.499E-02

             recycling increment due to separation 


             maximum connectivity in stiffness matrix is       207 at node     63833


             maximum half-bandwidth is     60010  between nodes      4232  and     64241

             number of profile entries excluding fill-in is          556362


             total workspace needed with in-core matrix storage =        23688751
               part of solver workspace is allocated separately


             load increments for each degree of freedom
             summed over the whole model

             from distributed loads
             dist. loads on deformed configuration - totals below for dist. loads
             increments for point loads
             0.000000E+00   0.000000E+00   0.000000E+00


             point loads
             0.000000E+00   0.000000E+00   0.000000E+00

             start of assembly     cycle number is     1
             wall time =        1018.00


             solver workspace for phase1 (matrix input)    (64bit words) =          652811 (      4.98 MByte)
             Metis nested dissection ordering used
             solver workspace for phase2 (nodal ordering)  (64bit words) =         1467702 (     11.20 MByte)
             solver workspace for phase3 (symbolic factor) (64bit words) =         3337689 (     25.46 MByte)
             solver workspace for phase4 (factorization)   (64bit words) =         7980413 (     60.89 MByte) (MINIMUM)
             solver workspace for phase4 (factorization)   (64bit words) =        64589703 (    492.78 MByte) (MAXIMUM)
             solver workspace available and used           (64bit words) =        72515925 (    553.25 MByte)


             start of matrix solution
             wall time =        1031.00


             singularity ratio    1.1184E-04


             end of matrix solution
             wall time =        1046.00


             maximum residual force  at node     18962 degree of freedom  2 is equal to    3.486E-11
             maximum reaction force  at node     56163 degree of freedom  2 is equal to    1.999E+04
             residual convergence ratio    1.744E-15

             maximum displacement  change   at node      3776 degree of freedom  2 is equal to    2.012E-01
             maximum displacement increment at node     16273 degree of freedom  2 is equal to    2.067E+00
             displacement convergence ratio   9.734E-02


             total transient time = 5.00000E-01


   NT version
   Marc 2007r1, Build 42812, May 25, 2007
   output for increment       6. "          lcase1"


             total strain energy         is    8.63945E+04
               within which:
               elastic strain energy     is    8.63945E+04
             total ext-force work        is    8.92031E+04
               within which:
               work by appl. force/disp. is    2.63418E-01
               work by  contact forces   is    3.00855E+03
               work by frictional forces is    8.61943E+04
             total work by  springs      is    2.80862E+03


             memory usage:                       MByte       words  % of total

              within general memory:           
               element stiffness matrices:          31     8017932         2.4
               solver: first part                   59    15412458         4.7
               overallocation initial allocation     7     1763300         0.5
               other:                                1      263271         0.1
              allocated separately:
               incremental backup:                 186    48717881        14.9
               solver 8                            553   145031850        44.2
               nodal vectors:                       48    12506925         3.8
               defined sets:                         1      261038         0.1
               contact:                             31     8190430         2.5
               tyings:                               4      987572         0.3
               transformations:                      2      396270         0.1
               kinematic boundary conditions:        0        2860         0.0
               points, curves and surfaces:          0          54         0.0
               element storage:                    285    74602698        22.8
               material properties:                  0        3704         0.0
               executable and common blocks:        27     7000000         2.1
               miscellaneous                        18     4644992         1.4
               ---------------------------------------------------------------
               total:                             1250   327803235

               general memory allocated:            97    25456961
               general memory used:                 90    23693661

               peak memory usage:                 1436   376518197

             e n d   o f   i n c r e m e n t       6

             binary post data at increment       6.  subincrement    0.  on file 16
             wall time =        1055.00


             s t a r t   o f   i n c r e m e n t       7


          space needed for incremental backup:    48718316


             maximum connectivity in stiffness matrix is       207 at node     63833


             maximum half-bandwidth is     60010  between nodes      4232  and     64241

             number of profile entries excluding fill-in is          556399


             total workspace needed with in-core matrix storage =        23689751
               part of solver workspace is allocated separately


             load increments for each degree of freedom
             summed over the whole model

             from distributed loads
             dist. loads on deformed configuration - totals below for dist. loads
             increments for point loads
             0.000000E+00   0.000000E+00   0.000000E+00


             point loads
             0.000000E+00   0.000000E+00   0.000000E+00

             start of assembly     cycle number is     0
             wall time =        1058.00


             solver workspace for phase1 (matrix input)    (64bit words) =          652848 (      4.98 MByte)
             Metis nested dissection ordering used
             solver workspace for phase2 (nodal ordering)  (64bit words) =         1467671 (     11.20 MByte)
             solver workspace for phase3 (symbolic factor) (64bit words) =         3369385 (     25.71 MByte)
             solver workspace for phase4 (factorization)   (64bit words) =         8039698 (     61.34 MByte) (MINIMUM)
             solver workspace for phase4 (factorization)   (64bit words) =        65350009 (    498.58 MByte) (MAXIMUM)
             solver workspace available and used           (64bit words) =        72515925 (    553.25 MByte)


             start of matrix solution
             wall time =        1071.00


             singularity ratio    1.1396E-04


             end of matrix solution
             wall time =        1086.00


             ddu multiplied with    1.36193E-01 due to penetration


             maximum residual force  at node     17044 degree of freedom  1 is equal to    1.440E-01
             maximum reaction force  at node     56163 degree of freedom  2 is equal to    2.095E+04
             residual convergence ratio    6.876E-06

             maximum displacement  change   at node     16273 degree of freedom  2 is equal to    2.794E-01
             maximum displacement increment at node     16273 degree of freedom  2 is equal to    2.794E-01
             displacement convergence ratio   1.000E+00

             failure to converge to tolerance

             iterative penetration checking has reached   0.136193 of total increment

             increment will be recycled


             maximum connectivity in stiffness matrix is       207 at node     63833


             maximum half-bandwidth is     60010  between nodes      4232  and     64241

             number of profile entries excluding fill-in is          556412


             total workspace needed with in-core matrix storage =        23690101
               part of solver workspace is allocated separately


             load increments for each degree of freedom
             summed over the whole model

             from distributed loads
             dist. loads on deformed configuration - totals below for dist. loads
             increments for point loads
             0.000000E+00   0.000000E+00   0.000000E+00


             point loads
             0.000000E+00   0.000000E+00   0.000000E+00

             start of assembly     cycle number is     1
             wall time =        1094.00


             solver workspace for phase1 (matrix input)    (64bit words) =          652861 (      4.98 MByte)
             Metis nested dissection ordering used
             solver workspace for phase2 (nodal ordering)  (64bit words) =         1467645 (     11.20 MByte)
             solver workspace for phase3 (symbolic factor) (64bit words) =         3337769 (     25.47 MByte)
             solver workspace for phase4 (factorization)   (64bit words) =         8005242 (     61.08 MByte) (MINIMUM)
             solver workspace for phase4 (factorization)   (64bit words) =        66310818 (    505.91 MByte) (MAXIMUM)
             solver workspace available and used           (64bit words) =        72515925 (    553.25 MByte)


             start of matrix solution
             wall time =        1107.00


             singularity ratio    1.1422E-04


             end of matrix solution
             wall time =        1122.00


             ddu multiplied with    1.33412E-01 due to penetration


             maximum residual force  at node     17044 degree of freedom  1 is equal to    1.248E-01
             maximum reaction force  at node     56163 degree of freedom  2 is equal to    2.181E+04
             residual convergence ratio    5.722E-06

             maximum displacement  change   at node     16273 degree of freedom  2 is equal to    2.595E-01
             maximum displacement increment at node     16273 degree of freedom  2 is equal to    5.390E-01
             displacement convergence ratio   4.815E-01

             failure to converge to tolerance

             iterative penetration checking has reached   0.251435 of total increment

             increment will be recycled


             maximum connectivity in stiffness matrix is       207 at node     63833


             maximum half-bandwidth is     60010  between nodes      4232  and     64241

             number of profile entries excluding fill-in is          556401


             total workspace needed with in-core matrix storage =        23689805
               part of solver workspace is allocated separately


             load increments for each degree of freedom
             summed over the whole model

             from distributed loads
             dist. loads on deformed configuration - totals below for dist. loads
             increments for point loads
             0.000000E+00   0.000000E+00   0.000000E+00


             point loads
             0.000000E+00   0.000000E+00   0.000000E+00

             start of assembly     cycle number is     2
             wall time =        1130.00


             solver workspace for phase1 (matrix input)    (64bit words) =          652850 (      4.98 MByte)
             Metis nested dissection ordering used
             solver workspace for phase2 (nodal ordering)  (64bit words) =         1467642 (     11.20 MByte)
             solver workspace for phase3 (symbolic factor) (64bit words) =         3360917 (     25.64 MByte)
             solver workspace for phase4 (factorization)   (64bit words) =         7994060 (     60.99 MByte) (MINIMUM)
             solver workspace for phase4 (factorization)   (64bit words) =        64661135 (    493.33 MByte) (MAXIMUM)
             solver workspace available and used           (64bit words) =        72515925 (    553.25 MByte)


             start of matrix solution
             wall time =        1143.00


             singularity ratio    1.1378E-04


             end of matrix solution
             wall time =        1157.00


             maximum residual force  at node     20206 degree of freedom  2 is equal to    1.911E-10
             maximum reaction force  at node     56163 degree of freedom  2 is equal to    2.717E+04
             residual convergence ratio    7.032E-15

             maximum displacement  change   at node     16273 degree of freedom  2 is equal to    1.676E+00
             maximum displacement increment at node     16273 degree of freedom  2 is equal to    2.215E+00
             displacement convergence ratio   7.567E-01

             failure to converge to tolerance

             increment will be recycled


             maximum connectivity in stiffness matrix is       207 at node     63833


             maximum half-bandwidth is     60010  between nodes      4232  and     64241

             number of profile entries excluding fill-in is          556713


             total workspace needed with in-core matrix storage =        23698229
               part of solver workspace is allocated separately


             load increments for each degree of freedom
             summed over the whole model

             from distributed loads
             dist. loads on deformed configuration - totals below for dist. loads
             increments for point loads
             0.000000E+00   0.000000E+00   0.000000E+00


             point loads
             0.000000E+00   0.000000E+00   0.000000E+00

             start of assembly     cycle number is     3
             wall time =        1165.00


             solver workspace for phase1 (matrix input)    (64bit words) =          653162 (      4.98 MByte)
             Metis nested dissection ordering used
             solver workspace for phase2 (nodal ordering)  (64bit words) =         1467847 (     11.20 MByte)
             solver workspace for phase3 (symbolic factor) (64bit words) =         3360001 (     25.63 MByte)
             solver workspace for phase4 (factorization)   (64bit words) =         8035515 (     61.31 MByte) (MINIMUM)
             solver workspace for phase4 (factorization)   (64bit words) =        65018807 (    496.05 MByte) (MAXIMUM)
             solver workspace available and used           (64bit words) =        72515925 (    553.25 MByte)


             start of matrix solution
             wall time =        1178.00


             singularity ratio    1.1369E-04


             end of matrix solution
             wall time =        1192.00


             maximum residual force  at node     60684 degree of freedom  2 is equal to    1.240E-10
             maximum reaction force  at node     56163 degree of freedom  2 is equal to    2.726E+04
             residual convergence ratio    4.550E-15

             maximum displacement  change   at node     15695 degree of freedom  2 is equal to    6.753E-01
             maximum displacement increment at node     63713 degree of freedom  1 is equal to    1.932E+00
             displacement convergence ratio   3.496E-01

             failure to converge to tolerance

             increment will be recycled


             maximum connectivity in stiffness matrix is       207 at node     63833


             maximum half-bandwidth is     60010  between nodes      4232  and     64241

             number of profile entries excluding fill-in is          556636


             total workspace needed with in-core matrix storage =        23696149
               part of solver workspace is allocated separately


             load increments for each degree of freedom
             summed over the whole model

             from distributed loads
             dist. loads on deformed configuration - totals below for dist. loads
             increments for point loads
             0.000000E+00   0.000000E+00   0.000000E+00


             point loads
             0.000000E+00   0.000000E+00   0.000000E+00

             start of assembly     cycle number is     4
             wall time =        1199.00


             solver workspace for phase1 (matrix input)    (64bit words) =          653085 (      4.98 MByte)
             Metis nested dissection ordering used
             solver workspace for phase2 (nodal ordering)  (64bit words) =         1467762 (     11.20 MByte)
             solver workspace for phase3 (symbolic factor) (64bit words) =         3323543 (     25.36 MByte)
             solver workspace for phase4 (factorization)   (64bit words) =         7980912 (     60.89 MByte) (MINIMUM)
             solver workspace for phase4 (factorization)   (64bit words) =        64195157 (    489.77 MByte) (MAXIMUM)
             solver workspace available and used           (64bit words) =        72515925 (    553.25 MByte)


             start of matrix solution
             wall time =        1212.00


             singularity ratio    1.1566E-04


             end of matrix solution
             wall time =        1226.00


             maximum residual force  at node     55812 degree of freedom  1 is equal to    3.666E-11
             maximum reaction force  at node     56163 degree of freedom  2 is equal to    2.727E+04
             residual convergence ratio    1.345E-15

             maximum displacement  change   at node     15695 degree of freedom  2 is equal to    3.541E-01
             maximum displacement increment at node     15927 degree of freedom  2 is equal to    1.875E+00
             displacement convergence ratio   1.889E-01

             failure to converge to tolerance

             increment will be recycled


             maximum connectivity in stiffness matrix is       207 at node     63833


             maximum half-bandwidth is     60010  between nodes      4232  and     64241

             number of profile entries excluding fill-in is          556660


             total workspace needed with in-core matrix storage =        23696797
               part of solver workspace is allocated separately


             load increments for each degree of freedom
             summed over the whole model

             from distributed loads
             dist. loads on deformed configuration - totals below for dist. loads
             increments for point loads
             0.000000E+00   0.000000E+00   0.000000E+00


             point loads
             0.000000E+00   0.000000E+00   0.000000E+00

             start of assembly     cycle number is     5
             wall time =        1233.00


             solver workspace for phase1 (matrix input)    (64bit words) =          653109 (      4.98 MByte)
             Metis nested dissection ordering used
             solver workspace for phase2 (nodal ordering)  (64bit words) =         1467775 (     11.20 MByte)
             solver workspace for phase3 (symbolic factor) (64bit words) =         3350566 (     25.56 MByte)
             solver workspace for phase4 (factorization)   (64bit words) =         8002376 (     61.05 MByte) (MINIMUM)
             solver workspace for phase4 (factorization)   (64bit words) =        65020482 (    496.07 MByte) (MAXIMUM)
             solver workspace available and used           (64bit words) =        72515925 (    553.25 MByte)


             start of matrix solution
             wall time =        1246.00


             singularity ratio    1.1479E-04


             end of matrix solution
             wall time =        1260.00


             maximum residual force  at node     60584 degree of freedom  2 is equal to    3.392E-11
             maximum reaction force  at node     56163 degree of freedom  2 is equal to    2.726E+04
             residual convergence ratio    1.244E-15

             maximum displacement  change   at node     15694 degree of freedom  1 is equal to    2.202E-01
             maximum displacement increment at node     63713 degree of freedom  1 is equal to    1.858E+00
             displacement convergence ratio   1.185E-01

             recycling increment due to body to body contact 

             increment will be recycled


             maximum connectivity in stiffness matrix is       207 at node     63833


             maximum half-bandwidth is     60010  between nodes      4232  and     64241

             number of profile entries excluding fill-in is          556656


             total workspace needed with in-core matrix storage =        23696689
               part of solver workspace is allocated separately


             load increments for each degree of freedom
             summed over the whole model

             from distributed loads
             dist. loads on deformed configuration - totals below for dist. loads
             increments for point loads
             0.000000E+00   0.000000E+00   0.000000E+00


             point loads
             0.000000E+00   0.000000E+00   0.000000E+00

             start of assembly     cycle number is     6
             wall time =        1266.00


             solver workspace for phase1 (matrix input)    (64bit words) =          653105 (      4.98 MByte)
             Metis nested dissection ordering used
             solver workspace for phase2 (nodal ordering)  (64bit words) =         1467770 (     11.20 MByte)
             solver workspace for phase3 (symbolic factor) (64bit words) =         3345296 (     25.52 MByte)
             solver workspace for phase4 (factorization)   (64bit words) =         8007912 (     61.10 MByte) (MINIMUM)
             solver workspace for phase4 (factorization)   (64bit words) =        65612767 (    500.59 MByte) (MAXIMUM)
             solver workspace available and used           (64bit words) =        72515925 (    553.25 MByte)


             start of matrix solution
             wall time =        1280.00


             singularity ratio    1.0965E-04


             end of matrix solution
             wall time =        1294.00


             maximum residual force  at node     54836 degree of freedom  1 is equal to    3.182E-11
             maximum reaction force  at node     56163 degree of freedom  2 is equal to    2.726E+04
             residual convergence ratio    1.167E-15

             maximum displacement  change   at node     15694 degree of freedom  1 is equal to    1.987E-01
             maximum displacement increment at node     15927 degree of freedom  2 is equal to    1.836E+00
             displacement convergence ratio   1.082E-01


             total transient time = 5.83333E-01


   NT version
   Marc 2007r1, Build 42812, May 25, 2007
   output for increment       7. "          lcase1"


             total strain energy         is    1.57542E+05
               within which:
               elastic strain energy     is    1.57542E+05
             total ext-force work        is    1.61308E+05
               within which:
               work by appl. force/disp. is   -4.03057E-02
               work by  contact forces   is    6.18628E+03
               work by frictional forces is    1.55122E+05
             total work by  springs      is    3.76641E+03


             memory usage:                       MByte       words  % of total

              within general memory:           
               element stiffness matrices:          31     8017932         2.4
               solver: first part                   59    15417022         4.7
               overallocation initial allocation     7     1758736         0.5
               other:                                1      263271         0.1
              allocated separately:
               incremental backup:                 186    48718316        14.9
               solver 8                            553   145031850        44.2
               nodal vectors:                       48    12506925         3.8
               defined sets:                         1      261038         0.1
               contact:                             31     8190430         2.5
               tyings:                               4      989732         0.3
               transformations:                      2      396270         0.1
               kinematic boundary conditions:        0        2860         0.0
               points, curves and surfaces:          0          54         0.0
               element storage:                    285    74602698        22.8
               material properties:                  0        3704         0.0
               executable and common blocks:        27     7000000         2.1
               miscellaneous                        18     4644875         1.4
               ---------------------------------------------------------------
               total:                             1250   327805713

               general memory allocated:            97    25456961
               general memory used:                 90    23698225

               peak memory usage:                 1436   376521551

             e n d   o f   i n c r e m e n t       7

             binary post data at increment       7.  subincrement    0.  on file 16
             wall time =        1303.00


             s t a r t   o f   i n c r e m e n t       8


          space needed for incremental backup:    48718748


             maximum connectivity in stiffness matrix is       207 at node     63833


             maximum half-bandwidth is     60010  between nodes      4232  and     64241

             number of profile entries excluding fill-in is          556701


             total workspace needed with in-core matrix storage =        23697905
               part of solver workspace is allocated separately


             load increments for each degree of freedom
             summed over the whole model

             from distributed loads
             dist. loads on deformed configuration - totals below for dist. loads
             increments for point loads
             0.000000E+00   0.000000E+00   0.000000E+00


             point loads
             0.000000E+00   0.000000E+00   0.000000E+00

             start of assembly     cycle number is     0
             wall time =        1306.00


             solver workspace for phase1 (matrix input)    (64bit words) =          653150 (      4.98 MByte)
             Metis nested dissection ordering used
             solver workspace for phase2 (nodal ordering)  (64bit words) =         1467775 (     11.20 MByte)
             solver workspace for phase3 (symbolic factor) (64bit words) =         3336177 (     25.45 MByte)
             solver workspace for phase4 (factorization)   (64bit words) =         8042211 (     61.36 MByte) (MINIMUM)
             solver workspace for phase4 (factorization)   (64bit words) =        66228654 (    505.28 MByte) (MAXIMUM)
             solver workspace available and used           (64bit words) =        72515925 (    553.25 MByte)


             start of matrix solution
             wall time =        1319.00


             singularity ratio    1.1451E-04


             end of matrix solution
             wall time =        1333.00


             maximum residual force  at node     60120 degree of freedom  2 is equal to    2.763E-10
             maximum reaction force  at node     56163 degree of freedom  2 is equal to    3.519E+04
             residual convergence ratio    7.850E-15

             maximum displacement  change   at node     16273 degree of freedom  2 is equal to    2.068E+00
             maximum displacement increment at node     16273 degree of freedom  2 is equal to    2.068E+00
             displacement convergence ratio   1.000E+00

             failure to converge to tolerance

             increment will be recycled


             maximum connectivity in stiffness matrix is       207 at node     63833


             maximum half-bandwidth is     60010  between nodes      4232  and     64241

             number of profile entries excluding fill-in is          556770


             total workspace needed with in-core matrix storage =        23699767
               part of solver workspace is allocated separately


             load increments for each degree of freedom
             summed over the whole model

             from distributed loads
             dist. loads on deformed configuration - totals below for dist. loads
             increments for point loads
             0.000000E+00   0.000000E+00   0.000000E+00


             point loads
             0.000000E+00   0.000000E+00   0.000000E+00

             start of assembly     cycle number is     1
             wall time =        1342.00


             solver workspace for phase1 (matrix input)    (64bit words) =          653219 (      4.98 MByte)
             Metis nested dissection ordering used
             solver workspace for phase2 (nodal ordering)  (64bit words) =         1467785 (     11.20 MByte)
             solver workspace for phase3 (symbolic factor) (64bit words) =         3347252 (     25.54 MByte)
             solver workspace for phase4 (factorization)   (64bit words) =         8003863 (     61.06 MByte) (MINIMUM)
             solver workspace for phase4 (factorization)   (64bit words) =        64581704 (    492.72 MByte) (MAXIMUM)
             solver workspace available and used           (64bit words) =        72515925 (    553.25 MByte)


             start of matrix solution
             wall time =        1356.00


             singularity ratio    5.0007E-04


             end of matrix solution
             wall time =        1371.00


             maximum residual force  at node     25874 degree of freedom  2 is equal to    3.633E-11
             maximum reaction force  at node     56163 degree of freedom  2 is equal to    3.575E+04
             residual convergence ratio    1.016E-15

             maximum displacement  change   at node     16312 degree of freedom  1 is equal to    1.915E-01
             maximum displacement increment at node     34086 degree of freedom  2 is equal to    2.125E+00
             displacement convergence ratio   9.011E-02

             recycling increment due to body to body contact 

             increment will be recycled


             maximum connectivity in stiffness matrix is       207 at node     63833


             maximum half-bandwidth is     60010  between nodes      4232  and     64241

             number of profile entries excluding fill-in is          556786


             total workspace needed with in-core matrix storage =        23700199
               part of solver workspace is allocated separately


             load increments for each degree of freedom
             summed over the whole model

             from distributed loads
             dist. loads on deformed configuration - totals below for dist. loads
             increments for point loads
             0.000000E+00   0.000000E+00   0.000000E+00


             point loads
             0.000000E+00   0.000000E+00   0.000000E+00

             start of assembly     cycle number is     2
             wall time =        1377.00


             solver workspace for phase1 (matrix input)    (64bit words) =          653235 (      4.98 MByte)
             Metis nested dissection ordering used
             solver workspace for phase2 (nodal ordering)  (64bit words) =         1467796 (     11.20 MByte)
             solver workspace for phase3 (symbolic factor) (64bit words) =         3365846 (     25.68 MByte)
             solver workspace for phase4 (factorization)   (64bit words) =         8004545 (     61.07 MByte) (MINIMUM)
             solver workspace for phase4 (factorization)   (64bit words) =        65488699 (    499.64 MByte) (MAXIMUM)
             solver workspace available and used           (64bit words) =        72515925 (    553.25 MByte)


             start of matrix solution
             wall time =        1391.00


             singularity ratio    1.1635E-04


             end of matrix solution
             wall time =        1406.00


             maximum residual force  at node     54775 degree of freedom  1 is equal to    3.688E-11
             maximum reaction force  at node     56163 degree of freedom  2 is equal to    3.575E+04
             residual convergence ratio    1.032E-15

             maximum displacement  change   at node     16928 degree of freedom  1 is equal to    1.200E-01
             maximum displacement increment at node     35882 degree of freedom  2 is equal to    2.078E+00
             displacement convergence ratio   5.774E-02

             recycling increment due to separation 


             maximum connectivity in stiffness matrix is       207 at node     63833


             maximum half-bandwidth is     60010  between nodes      4232  and     64241

             number of profile entries excluding fill-in is          556678


             total workspace needed with in-core matrix storage =        23697283
               part of solver workspace is allocated separately


             load increments for each degree of freedom
             summed over the whole model

             from distributed loads
             dist. loads on deformed configuration - totals below for dist. loads
             increments for point loads
             0.000000E+00   0.000000E+00   0.000000E+00


             point loads
             0.000000E+00   0.000000E+00   0.000000E+00

             start of assembly     cycle number is     1
             wall time =        1412.00


             solver workspace for phase1 (matrix input)    (64bit words) =          653127 (      4.98 MByte)
             Metis nested dissection ordering used
             solver workspace for phase2 (nodal ordering)  (64bit words) =         1467699 (     11.20 MByte)
             solver workspace for phase3 (symbolic factor) (64bit words) =         3346722 (     25.53 MByte)
             solver workspace for phase4 (factorization)   (64bit words) =         8025268 (     61.23 MByte) (MINIMUM)
             solver workspace for phase4 (factorization)   (64bit words) =        65928037 (    502.99 MByte) (MAXIMUM)
             solver workspace available and used           (64bit words) =        72515925 (    553.25 MByte)


             start of matrix solution
             wall time =        1425.00


             singularity ratio    1.1591E-04


             end of matrix solution
             wall time =        1440.00


             maximum residual force  at node     18753 degree of freedom  2 is equal to    3.768E-11
             maximum reaction force  at node     56163 degree of freedom  2 is equal to    3.575E+04
             residual convergence ratio    1.054E-15

             maximum displacement  change   at node      1933 degree of freedom  1 is equal to    1.836E-01
             maximum displacement increment at node     34086 degree of freedom  2 is equal to    2.191E+00
             displacement convergence ratio   8.378E-02

             recycling increment due to separation 


             maximum connectivity in stiffness matrix is       207 at node     63833


             maximum half-bandwidth is     60010  between nodes      4232  and     64241

             number of profile entries excluding fill-in is          556662


             total workspace needed with in-core matrix storage =        23696851
               part of solver workspace is allocated separately


             load increments for each degree of freedom
             summed over the whole model

             from distributed loads
             dist. loads on deformed configuration - totals below for dist. loads
             increments for point loads
             0.000000E+00   0.000000E+00   0.000000E+00


             point loads
             0.000000E+00   0.000000E+00   0.000000E+00

             start of assembly     cycle number is     1
             wall time =        1446.00


             solver workspace for phase1 (matrix input)    (64bit words) =          653111 (      4.98 MByte)
             Metis nested dissection ordering used
             solver workspace for phase2 (nodal ordering)  (64bit words) =         1467766 (     11.20 MByte)
             solver workspace for phase3 (symbolic factor) (64bit words) =         3362721 (     25.66 MByte)
             solver workspace for phase4 (factorization)   (64bit words) =         8013190 (     61.14 MByte) (MINIMUM)
             solver workspace for phase4 (factorization)   (64bit words) =        64953119 (    495.55 MByte) (MAXIMUM)
             solver workspace available and used           (64bit words) =        72515925 (    553.25 MByte)


             start of matrix solution
             wall time =        1459.00


             singularity ratio    1.1634E-04


             end of matrix solution
             wall time =        1473.00


             maximum residual force  at node     55546 degree of freedom  1 is equal to    3.904E-11
             maximum reaction force  at node     56163 degree of freedom  2 is equal to    3.575E+04
             residual convergence ratio    1.092E-15

             maximum displacement  change   at node      2056 degree of freedom  1 is equal to    1.902E-01
             maximum displacement increment at node     36321 degree of freedom  2 is equal to    2.084E+00
             displacement convergence ratio   9.128E-02

             recycling increment due to separation 


             maximum connectivity in stiffness matrix is       207 at node     63833


             maximum half-bandwidth is     60010  between nodes      4232  and     64241

             number of profile entries excluding fill-in is          556598


             total workspace needed with in-core matrix storage =        23695123
               part of solver workspace is allocated separately


             load increments for each degree of freedom
             summed over the whole model

             from distributed loads
             dist. loads on deformed configuration - totals below for dist. loads
             increments for point loads
             0.000000E+00   0.000000E+00   0.000000E+00


             point loads
             0.000000E+00   0.000000E+00   0.000000E+00

             start of assembly     cycle number is     1
             wall time =        1479.00


             solver workspace for phase1 (matrix input)    (64bit words) =          653047 (      4.98 MByte)
             Metis nested dissection ordering used
             solver workspace for phase2 (nodal ordering)  (64bit words) =         1467596 (     11.20 MByte)
             solver workspace for phase3 (symbolic factor) (64bit words) =         3351885 (     25.57 MByte)
             solver workspace for phase4 (factorization)   (64bit words) =         8013478 (     61.14 MByte) (MINIMUM)
             solver workspace for phase4 (factorization)   (64bit words) =        66138665 (    504.60 MByte) (MAXIMUM)
             solver workspace available and used           (64bit words) =        72515925 (    553.25 MByte)


             start of matrix solution
             wall time =        1492.00


             singularity ratio    1.1607E-04


             end of matrix solution
             wall time =        1507.00


             maximum residual force  at node     23598 degree of freedom  2 is equal to    4.670E-11
             maximum reaction force  at node     56163 degree of freedom  2 is equal to    3.575E+04
             residual convergence ratio    1.306E-15

             maximum displacement  change   at node      2085 degree of freedom  1 is equal to    1.344E-01
             maximum displacement increment at node     34086 degree of freedom  2 is equal to    2.182E+00
             displacement convergence ratio   6.159E-02

             recycling increment due to separation 


             maximum connectivity in stiffness matrix is       207 at node     63833


             maximum half-bandwidth is     60010  between nodes      4232  and     64241

             number of profile entries excluding fill-in is          556638


             total workspace needed with in-core matrix storage =        23696203
               part of solver workspace is allocated separately


             load increments for each degree of freedom
             summed over the whole model

             from distributed loads
             dist. loads on deformed configuration - totals below for dist. loads
             increments for point loads
             0.000000E+00   0.000000E+00   0.000000E+00


             point loads
             0.000000E+00   0.000000E+00   0.000000E+00

             start of assembly     cycle number is     1
             wall time =        1513.00


             solver workspace for phase1 (matrix input)    (64bit words) =          653087 (      4.98 MByte)
             Metis nested dissection ordering used
             solver workspace for phase2 (nodal ordering)  (64bit words) =         1467699 (     11.20 MByte)
             solver workspace for phase3 (symbolic factor) (64bit words) =         3379443 (     25.78 MByte)
             solver workspace for phase4 (factorization)   (64bit words) =         8039891 (     61.34 MByte) (MINIMUM)
             solver workspace for phase4 (factorization)   (64bit words) =        66392960 (    506.54 MByte) (MAXIMUM)
             solver workspace available and used           (64bit words) =        72515925 (    553.25 MByte)


             start of matrix solution
             wall time =        1526.00


             singularity ratio    1.5650E-04


             end of matrix solution
             wall time =        1541.00


             maximum residual force  at node     55590 degree of freedom  1 is equal to    4.420E-11
             maximum reaction force  at node     56163 degree of freedom  2 is equal to    3.575E+04
             residual convergence ratio    1.236E-15

             maximum displacement  change   at node     36343 degree of freedom  2 is equal to    1.153E-01
             maximum displacement increment at node     36319 degree of freedom  2 is equal to    2.085E+00
             displacement convergence ratio   5.529E-02

             recycling increment due to separation 


             maximum connectivity in stiffness matrix is       207 at node     63833


             maximum half-bandwidth is     60010  between nodes      4232  and     64241

             number of profile entries excluding fill-in is          556580


             total workspace needed with in-core matrix storage =        23694637
               part of solver workspace is allocated separately


             load increments for each degree of freedom
             summed over the whole model

             from distributed loads
             dist. loads on deformed configuration - totals below for dist. loads
             increments for point loads
             0.000000E+00   0.000000E+00   0.000000E+00


             point loads
             0.000000E+00   0.000000E+00   0.000000E+00

             start of assembly     cycle number is     1
             wall time =        1547.00


             solver workspace for phase1 (matrix input)    (64bit words) =          653029 (      4.98 MByte)
             Metis nested dissection ordering used
             solver workspace for phase2 (nodal ordering)  (64bit words) =         1467590 (     11.20 MByte)
             solver workspace for phase3 (symbolic factor) (64bit words) =         3376882 (     25.76 MByte)
             solver workspace for phase4 (factorization)   (64bit words) =         8051810 (     61.43 MByte) (MINIMUM)
             solver workspace for phase4 (factorization)   (64bit words) =        66101469 (    504.31 MByte) (MAXIMUM)
             solver workspace available and used           (64bit words) =        72515925 (    553.25 MByte)


             start of matrix solution
             wall time =        1560.00


             singularity ratio    1.5604E-04


             end of matrix solution
             wall time =        1575.00


             maximum residual force  at node     55352 degree of freedom  1 is equal to    3.348E-11
             maximum reaction force  at node     56163 degree of freedom  2 is equal to    3.575E+04
             residual convergence ratio    9.365E-16

             maximum displacement  change   at node      2470 degree of freedom  1 is equal to    1.863E-01
             maximum displacement increment at node     34086 degree of freedom  2 is equal to    2.196E+00
             displacement convergence ratio   8.484E-02

             recycling increment due to separation 


             maximum connectivity in stiffness matrix is       207 at node     63833


             maximum half-bandwidth is     60010  between nodes      4232  and     64241

             number of profile entries excluding fill-in is          556627


             total workspace needed with in-core matrix storage =        23695907
               part of solver workspace is allocated separately


             load increments for each degree of freedom
             summed over the whole model

             from distributed loads
             dist. loads on deformed configuration - totals below for dist. loads
             increments for point loads
             0.000000E+00   0.000000E+00   0.000000E+00


             point loads
             0.000000E+00   0.000000E+00   0.000000E+00

             start of assembly     cycle number is     1
             wall time =        1581.00


             solver workspace for phase1 (matrix input)    (64bit words) =          653076 (      4.98 MByte)
             Metis nested dissection ordering used
             solver workspace for phase2 (nodal ordering)  (64bit words) =         1467609 (     11.20 MByte)
             solver workspace for phase3 (symbolic factor) (64bit words) =         3354900 (     25.60 MByte)
             solver workspace for phase4 (factorization)   (64bit words) =         8088387 (     61.71 MByte) (MINIMUM)
             solver workspace for phase4 (factorization)   (64bit words) =        68912899 (    525.76 MByte) (MAXIMUM)
             solver workspace available and used           (64bit words) =        72515925 (    553.25 MByte)


             start of matrix solution
             wall time =        1594.00


             singularity ratio    1.1642E-04


             end of matrix solution
             wall time =        1611.00


             maximum residual force  at node     54471 degree of freedom  1 is equal to    4.303E-11
             maximum reaction force  at node     56163 degree of freedom  2 is equal to    3.575E+04
             residual convergence ratio    1.204E-15

             maximum displacement  change   at node      2868 degree of freedom  1 is equal to    1.448E-01
             maximum displacement increment at node     36319 degree of freedom  2 is equal to    2.090E+00
             displacement convergence ratio   6.927E-02

             recycling increment due to separation 


             maximum connectivity in stiffness matrix is       207 at node     63833


             maximum half-bandwidth is     60010  between nodes      4232  and     64241

             number of profile entries excluding fill-in is          556576


             total workspace needed with in-core matrix storage =        23694529
               part of solver workspace is allocated separately


             load increments for each degree of freedom
             summed over the whole model

             from distributed loads
             dist. loads on deformed configuration - totals below for dist. loads
             increments for point loads
             0.000000E+00   0.000000E+00   0.000000E+00


             point loads
             0.000000E+00   0.000000E+00   0.000000E+00

             start of assembly     cycle number is     1
             wall time =        1618.00


             solver workspace for phase1 (matrix input)    (64bit words) =          653025 (      4.98 MByte)
             Metis nested dissection ordering used
             solver workspace for phase2 (nodal ordering)  (64bit words) =         1467593 (     11.20 MByte)
             solver workspace for phase3 (symbolic factor) (64bit words) =         3331149 (     25.41 MByte)
             solver workspace for phase4 (factorization)   (64bit words) =         7988872 (     60.95 MByte) (MINIMUM)
             solver workspace for phase4 (factorization)   (64bit words) =        63760809 (    486.46 MByte) (MAXIMUM)
             solver workspace available and used           (64bit words) =        72515925 (    553.25 MByte)


             start of matrix solution
             wall time =        1631.00


             singularity ratio    1.1014E-04


             end of matrix solution
             wall time =        1644.00


             maximum residual force  at node     17880 degree of freedom  2 is equal to    4.119E-11
             maximum reaction force  at node     56163 degree of freedom  2 is equal to    3.575E+04
             residual convergence ratio    1.152E-15

             maximum displacement  change   at node     36343 degree of freedom  2 is equal to    1.530E-01
             maximum displacement increment at node     34086 degree of freedom  2 is equal to    2.220E+00
             displacement convergence ratio   6.891E-02

             recycling increment due to separation 


             maximum connectivity in stiffness matrix is       207 at node     63833


             maximum half-bandwidth is     60010  between nodes      4232  and     64241

             number of profile entries excluding fill-in is          556589


             total workspace needed with in-core matrix storage =        23694881
               part of solver workspace is allocated separately


             load increments for each degree of freedom
             summed over the whole model

             from distributed loads
             dist. loads on deformed configuration - totals below for dist. loads
             increments for point loads
             0.000000E+00   0.000000E+00   0.000000E+00


             point loads
             0.000000E+00   0.000000E+00   0.000000E+00

             start of assembly     cycle number is     1
             wall time =        1650.00


             solver workspace for phase1 (matrix input)    (64bit words) =          653038 (      4.98 MByte)
             Metis nested dissection ordering used
             solver workspace for phase2 (nodal ordering)  (64bit words) =         1467575 (     11.20 MByte)
             solver workspace for phase3 (symbolic factor) (64bit words) =         3343630 (     25.51 MByte)
             solver workspace for phase4 (factorization)   (64bit words) =         8034204 (     61.30 MByte) (MINIMUM)
             solver workspace for phase4 (factorization)   (64bit words) =        65308848 (    498.27 MByte) (MAXIMUM)
             solver workspace available and used           (64bit words) =        72515925 (    553.25 MByte)


             start of matrix solution
             wall time =        1664.00


             singularity ratio    1.1641E-04


             end of matrix solution
             wall time =        1678.00


             maximum residual force  at node     21264 degree of freedom  2 is equal to    4.606E-11
             maximum reaction force  at node     56163 degree of freedom  2 is equal to    3.575E+04
             residual convergence ratio    1.288E-15

             maximum displacement  change   at node     36343 degree of freedom  2 is equal to    1.386E-01
             maximum displacement increment at node     36319 degree of freedom  2 is equal to    2.102E+00
             displacement convergence ratio   6.591E-02

             recycling increment due to separation 


             maximum connectivity in stiffness matrix is       207 at node     63833


             maximum half-bandwidth is     60010  between nodes      4232  and     64241

             number of profile entries excluding fill-in is          556606


             total workspace needed with in-core matrix storage =        23695339
               part of solver workspace is allocated separately


             load increments for each degree of freedom
             summed over the whole model

             from distributed loads
             dist. loads on deformed configuration - totals below for dist. loads
             increments for point loads
             0.000000E+00   0.000000E+00   0.000000E+00


             point loads
             0.000000E+00   0.000000E+00   0.000000E+00

             start of assembly     cycle number is     1
             wall time =        1686.00


             solver workspace for phase1 (matrix input)    (64bit words) =          653055 (      4.98 MByte)
             Metis nested dissection ordering used
             solver workspace for phase2 (nodal ordering)  (64bit words) =         1467621 (     11.20 MByte)
             solver workspace for phase3 (symbolic factor) (64bit words) =         3364425 (     25.67 MByte)
             solver workspace for phase4 (factorization)   (64bit words) =         7985985 (     60.93 MByte) (MINIMUM)
             solver workspace for phase4 (factorization)   (64bit words) =        62339488 (    475.61 MByte) (MAXIMUM)
             solver workspace available and used           (64bit words) =        72515925 (    553.25 MByte)


             start of matrix solution
             wall time =        1699.00


             singularity ratio    1.1604E-04


             end of matrix solution
             wall time =        1712.00


             maximum residual force  at node     53679 degree of freedom  2 is equal to    3.638E-11
             maximum reaction force  at node     56163 degree of freedom  2 is equal to    3.575E+04
             residual convergence ratio    1.018E-15

             maximum displacement  change   at node      1784 degree of freedom  1 is equal to    1.625E-01
             maximum displacement increment at node     34086 degree of freedom  2 is equal to    2.240E+00
             displacement convergence ratio   7.256E-02

             recycling increment due to body to body contact 

             increment will be recycled


             maximum connectivity in stiffness matrix is       207 at node     63833


             maximum half-bandwidth is     60010  between nodes      4232  and     64241

             number of profile entries excluding fill-in is          556624


             total workspace needed with in-core matrix storage =        23695825
               part of solver workspace is allocated separately


             load increments for each degree of freedom
             summed over the whole model

             from distributed loads
             dist. loads on deformed configuration - totals below for dist. loads
             increments for point loads
             0.000000E+00   0.000000E+00   0.000000E+00


             point loads
             0.000000E+00   0.000000E+00   0.000000E+00

             start of assembly     cycle number is     2
             wall time =        1718.00


             solver workspace for phase1 (matrix input)    (64bit words) =          653073 (      4.98 MByte)
             Metis nested dissection ordering used
             solver workspace for phase2 (nodal ordering)  (64bit words) =         1467529 (     11.20 MByte)
             solver workspace for phase3 (symbolic factor) (64bit words) =         3331524 (     25.42 MByte)
             solver workspace for phase4 (factorization)   (64bit words) =         8032629 (     61.28 MByte) (MINIMUM)
             solver workspace for phase4 (factorization)   (64bit words) =        67285581 (    513.35 MByte) (MAXIMUM)
             solver workspace available and used           (64bit words) =        72515925 (    553.25 MByte)


             start of matrix solution
             wall time =        1731.00


             singularity ratio    1.1043E-04


             end of matrix solution
             wall time =        1746.00


             maximum residual force  at node     28351 degree of freedom  2 is equal to    3.467E-11
             maximum reaction force  at node     56163 degree of freedom  2 is equal to    3.575E+04
             residual convergence ratio    9.699E-16

             maximum displacement  change   at node     36345 degree of freedom  2 is equal to    1.429E-01
             maximum displacement increment at node     36319 degree of freedom  2 is equal to    2.118E+00
             displacement convergence ratio   6.746E-02

             recycling increment due to separation 


             maximum connectivity in stiffness matrix is       207 at node     63833


             maximum half-bandwidth is     60010  between nodes      4232  and     64241

             number of profile entries excluding fill-in is          556612


             total workspace needed with in-core matrix storage =        23695501
               part of solver workspace is allocated separately


             load increments for each degree of freedom
             summed over the whole model

             from distributed loads
             dist. loads on deformed configuration - totals below for dist. loads
             increments for point loads
             0.000000E+00   0.000000E+00   0.000000E+00


             point loads
             0.000000E+00   0.000000E+00   0.000000E+00

             start of assembly     cycle number is     1
             wall time =        1752.00


             solver workspace for phase1 (matrix input)    (64bit words) =          653061 (      4.98 MByte)
             Metis nested dissection ordering used
             solver workspace for phase2 (nodal ordering)  (64bit words) =         1467665 (     11.20 MByte)
             solver workspace for phase3 (symbolic factor) (64bit words) =         3369540 (     25.71 MByte)
             solver workspace for phase4 (factorization)   (64bit words) =         8068472 (     61.56 MByte) (MINIMUM)
             solver workspace for phase4 (factorization)   (64bit words) =        65929986 (    503.01 MByte) (MAXIMUM)
             solver workspace available and used           (64bit words) =        72515925 (    553.25 MByte)


             start of matrix solution
             wall time =        1765.00


             singularity ratio    1.1606E-04


             end of matrix solution
             wall time =        1780.00


             maximum residual force  at node     21559 degree of freedom  2 is equal to    3.476E-11
             maximum reaction force  at node     56163 degree of freedom  2 is equal to    3.575E+04
             residual convergence ratio    9.722E-16

             maximum displacement  change   at node     36345 degree of freedom  2 is equal to    1.356E-01
             maximum displacement increment at node     34086 degree of freedom  2 is equal to    2.233E+00
             displacement convergence ratio   6.074E-02


             total transient time = 6.66667E-01


   NT version
   Marc 2007r1, Build 42812, May 25, 2007
   output for increment       8. "          lcase1"


             total strain energy         is    2.63347E+05
               within which:
               elastic strain energy     is    2.63347E+05
             total ext-force work        is    2.68140E+05
               within which:
               work by appl. force/disp. is   -8.48490E-01
               work by  contact forces   is    1.03055E+04
               work by frictional forces is    2.57835E+05
             total work by  springs      is    4.79231E+03


             memory usage:                       MByte       words  % of total

              within general memory:           
               element stiffness matrices:          31     8017932         2.4
               solver: first part                   59    15418992         4.7
               overallocation initial allocation     7     1756766         0.5
               other:                                1      263271         0.1
              allocated separately:
               incremental backup:                 186    48718748        14.9
               solver 8                            553   145031850        44.2
               nodal vectors:                       48    12506925         3.8
               defined sets:                         1      261038         0.1
               contact:                             31     8190430         2.5
               tyings:                               4      991352         0.3
               transformations:                      2      396270         0.1
               kinematic boundary conditions:        0        2860         0.0
               points, curves and surfaces:          0          54         0.0
               element storage:                    285    74602698        22.8
               material properties:                  0        3704         0.0
               executable and common blocks:        27     7000000         2.1
               miscellaneous                        18     4644836         1.4
               ---------------------------------------------------------------
               total:                             1250   327807726

               general memory allocated:            97    25456961
               general memory used:                 90    23700195

               peak memory usage:                 1436   376524461

             e n d   o f   i n c r e m e n t       8

             binary post data at increment       8.  subincrement    0.  on file 16
             wall time =        1789.00


             s t a r t   o f   i n c r e m e n t       9


          space needed for incremental backup:    48719054


             maximum connectivity in stiffness matrix is       207 at node     63833


             maximum half-bandwidth is     60010  between nodes      4232  and     64241

             number of profile entries excluding fill-in is          556622


             total workspace needed with in-core matrix storage =        23695771
               part of solver workspace is allocated separately


             load increments for each degree of freedom
             summed over the whole model

             from distributed loads
             dist. loads on deformed configuration - totals below for dist. loads
             increments for point loads
             0.000000E+00   0.000000E+00   0.000000E+00


             point loads
             0.000000E+00   0.000000E+00   0.000000E+00

             start of assembly     cycle number is     0
             wall time =        1792.00


             solver workspace for phase1 (matrix input)    (64bit words) =          653071 (      4.98 MByte)
             Metis nested dissection ordering used
             solver workspace for phase2 (nodal ordering)  (64bit words) =         1467535 (     11.20 MByte)
             solver workspace for phase3 (symbolic factor) (64bit words) =         3344095 (     25.51 MByte)
             solver workspace for phase4 (factorization)   (64bit words) =         7990367 (     60.96 MByte) (MINIMUM)
             solver workspace for phase4 (factorization)   (64bit words) =        64567283 (    492.61 MByte) (MAXIMUM)
             solver workspace available and used           (64bit words) =        72515925 (    553.25 MByte)


             start of matrix solution
             wall time =        1805.00


             singularity ratio    1.1603E-04


             end of matrix solution
             wall time =        1819.00


             ddu multiplied with    1.31726E-01 due to penetration


             maximum residual force  at node     16928 degree of freedom  1 is equal to    5.006E-01
             maximum reaction force  at node     56163 degree of freedom  2 is equal to    3.693E+04
             residual convergence ratio    1.356E-05

             maximum displacement  change   at node     16273 degree of freedom  2 is equal to    2.738E-01
             maximum displacement increment at node     16273 degree of freedom  2 is equal to    2.738E-01
             displacement convergence ratio   1.000E+00

             failure to converge to tolerance

             iterative penetration checking has reached   0.131726 of total increment

             increment will be recycled


             maximum connectivity in stiffness matrix is       207 at node     63833


             maximum half-bandwidth is     60010  between nodes      4232  and     64241

             number of profile entries excluding fill-in is          556654


             total workspace needed with in-core matrix storage =        23696635
               part of solver workspace is allocated separately


             load increments for each degree of freedom
             summed over the whole model

             from distributed loads
             dist. loads on deformed configuration - totals below for dist. loads
             increments for point loads
             0.000000E+00   0.000000E+00   0.000000E+00


             point loads
             0.000000E+00   0.000000E+00   0.000000E+00

             start of assembly     cycle number is     1
             wall time =        1827.00


             solver workspace for phase1 (matrix input)    (64bit words) =          653103 (      4.98 MByte)
             Metis nested dissection ordering used
             solver workspace for phase2 (nodal ordering)  (64bit words) =         1467556 (     11.20 MByte)
             solver workspace for phase3 (symbolic factor) (64bit words) =         3329598 (     25.40 MByte)
             solver workspace for phase4 (factorization)   (64bit words) =         7986654 (     60.93 MByte) (MINIMUM)
             solver workspace for phase4 (factorization)   (64bit words) =        64652530 (    493.26 MByte) (MAXIMUM)
             solver workspace available and used           (64bit words) =        72515925 (    553.25 MByte)


             start of matrix solution
             wall time =        1840.00


             singularity ratio    1.1739E-04


             end of matrix solution
             wall time =        1854.00


             ddu multiplied with    1.21137E-01 due to penetration


             maximum residual force  at node     15010 degree of freedom  1 is equal to    3.715E-02
             maximum reaction force  at node     56163 degree of freedom  2 is equal to    3.795E+04
             residual convergence ratio    9.790E-07

             maximum displacement  change   at node     34086 degree of freedom  2 is equal to    2.198E-01
             maximum displacement increment at node     16273 degree of freedom  2 is equal to    4.883E-01
             displacement convergence ratio   4.502E-01

             failure to converge to tolerance

             iterative penetration checking has reached   0.236907 of total increment

             increment will be recycled


             maximum connectivity in stiffness matrix is       207 at node     63833


             maximum half-bandwidth is     60010  between nodes      4232  and     64241

             number of profile entries excluding fill-in is          556702


             total workspace needed with in-core matrix storage =        23697931
               part of solver workspace is allocated separately


             load increments for each degree of freedom
             summed over the whole model

             from distributed loads
             dist. loads on deformed configuration - totals below for dist. loads
             increments for point loads
             0.000000E+00   0.000000E+00   0.000000E+00


             point loads
             0.000000E+00   0.000000E+00   0.000000E+00

             start of assembly     cycle number is     2
             wall time =        1862.00


             solver workspace for phase1 (matrix input)    (64bit words) =          653151 (      4.98 MByte)
             Metis nested dissection ordering used
             solver workspace for phase2 (nodal ordering)  (64bit words) =         1467589 (     11.20 MByte)
             solver workspace for phase3 (symbolic factor) (64bit words) =         3337960 (     25.47 MByte)
             solver workspace for phase4 (factorization)   (64bit words) =         8008108 (     61.10 MByte) (MINIMUM)
             solver workspace for phase4 (factorization)   (64bit words) =        65541465 (    500.04 MByte) (MAXIMUM)
             solver workspace available and used           (64bit words) =        72515925 (    553.25 MByte)


             start of matrix solution
             wall time =        1876.00


             singularity ratio    1.1729E-04


             end of matrix solution
             wall time =        1891.00


             maximum residual force  at node     18843 degree of freedom  2 is equal to    2.628E-10
             maximum reaction force  at node     56163 degree of freedom  2 is equal to    4.487E+04
             residual convergence ratio    5.856E-15

             maximum displacement  change   at node     34086 degree of freedom  2 is equal to    1.613E+00
             maximum displacement increment at node     34644 degree of freedom  2 is equal to    2.077E+00
             displacement convergence ratio   7.762E-01

             failure to converge to tolerance

             increment will be recycled


             maximum connectivity in stiffness matrix is       207 at node     63833


             maximum half-bandwidth is     60010  between nodes      4232  and     64241

             number of profile entries excluding fill-in is          556785


             total workspace needed with in-core matrix storage =        23700173
               part of solver workspace is allocated separately


             load increments for each degree of freedom
             summed over the whole model

             from distributed loads
             dist. loads on deformed configuration - totals below for dist. loads
             increments for point loads
             0.000000E+00   0.000000E+00   0.000000E+00


             point loads
             0.000000E+00   0.000000E+00   0.000000E+00

             start of assembly     cycle number is     3
             wall time =        1899.00


             solver workspace for phase1 (matrix input)    (64bit words) =          653234 (      4.98 MByte)
             Metis nested dissection ordering used
             solver workspace for phase2 (nodal ordering)  (64bit words) =         1467674 (     11.20 MByte)
             solver workspace for phase3 (symbolic factor) (64bit words) =         3372592 (     25.73 MByte)
             solver workspace for phase4 (factorization)   (64bit words) =         8012425 (     61.13 MByte) (MINIMUM)
             solver workspace for phase4 (factorization)   (64bit words) =        65311422 (    498.29 MByte) (MAXIMUM)
             solver workspace available and used           (64bit words) =        72515925 (    553.25 MByte)


             start of matrix solution
             wall time =        1912.00


             singularity ratio    1.1665E-04


             end of matrix solution
             wall time =        1927.00


             maximum residual force  at node     17880 degree of freedom  1 is equal to    4.769E-11
             maximum reaction force  at node     56163 degree of freedom  2 is equal to    4.541E+04
             residual convergence ratio    1.050E-15

             maximum displacement  change   at node     34654 degree of freedom  2 is equal to    1.194E-01
             maximum displacement increment at node     34086 degree of freedom  2 is equal to    2.195E+00
             displacement convergence ratio   5.439E-02

             recycling increment due to body to body contact 

             increment will be recycled


             maximum connectivity in stiffness matrix is       207 at node     63833


             maximum half-bandwidth is     60010  between nodes      4232  and     64241

             number of profile entries excluding fill-in is          556750


             total workspace needed with in-core matrix storage =        23699227
               part of solver workspace is allocated separately


             load increments for each degree of freedom
             summed over the whole model

             from distributed loads
             dist. loads on deformed configuration - totals below for dist. loads
             increments for point loads
             0.000000E+00   0.000000E+00   0.000000E+00


             point loads
             0.000000E+00   0.000000E+00   0.000000E+00

             start of assembly     cycle number is     4
             wall time =        1933.00


             solver workspace for phase1 (matrix input)    (64bit words) =          653199 (      4.98 MByte)
             Metis nested dissection ordering used
             solver workspace for phase2 (nodal ordering)  (64bit words) =         1467544 (     11.20 MByte)
             solver workspace for phase3 (symbolic factor) (64bit words) =         3374655 (     25.75 MByte)
             solver workspace for phase4 (factorization)   (64bit words) =         8048182 (     61.40 MByte) (MINIMUM)
             solver workspace for phase4 (factorization)   (64bit words) =        66358190 (    506.27 MByte) (MAXIMUM)
             solver workspace available and used           (64bit words) =        72515925 (    553.25 MByte)


             start of matrix solution
             wall time =        1946.00


             singularity ratio    1.1055E-04


             end of matrix solution
             wall time =        1961.00


             maximum residual force  at node     18484 degree of freedom  2 is equal to    3.768E-11
             maximum reaction force  at node     56163 degree of freedom  2 is equal to    4.542E+04
             residual convergence ratio    8.297E-16

             maximum displacement  change   at node     16859 degree of freedom  1 is equal to    1.013E-01
             maximum displacement increment at node     34086 degree of freedom  2 is equal to    2.207E+00
             displacement convergence ratio   4.590E-02

             recycling increment due to separation 


             maximum connectivity in stiffness matrix is       207 at node     63833


             maximum half-bandwidth is     60010  between nodes      4232  and     64241

             number of profile entries excluding fill-in is          556727


             total workspace needed with in-core matrix storage =        23698607
               part of solver workspace is allocated separately


             load increments for each degree of freedom
             summed over the whole model

             from distributed loads
             dist. loads on deformed configuration - totals below for dist. loads
             increments for point loads
             0.000000E+00   0.000000E+00   0.000000E+00


             point loads
             0.000000E+00   0.000000E+00   0.000000E+00

             start of assembly     cycle number is     1
             wall time =        1969.00


             solver workspace for phase1 (matrix input)    (64bit words) =          653176 (      4.98 MByte)
             Metis nested dissection ordering used
             solver workspace for phase2 (nodal ordering)  (64bit words) =         1467683 (     11.20 MByte)
             solver workspace for phase3 (symbolic factor) (64bit words) =         3320227 (     25.33 MByte)
             solver workspace for phase4 (factorization)   (64bit words) =         8002032 (     61.05 MByte) (MINIMUM)
             solver workspace for phase4 (factorization)   (64bit words) =        65538715 (    500.02 MByte) (MAXIMUM)
             solver workspace available and used           (64bit words) =        72515925 (    553.25 MByte)


             start of matrix solution
             wall time =        1982.00


             singularity ratio    1.1634E-04


             end of matrix solution
             wall time =        1996.00


             maximum residual force  at node     22929 degree of freedom  2 is equal to    4.257E-11
             maximum reaction force  at node     56163 degree of freedom  2 is equal to    4.541E+04
             residual convergence ratio    9.375E-16

             maximum displacement  change   at node      1785 degree of freedom  1 is equal to    2.261E-01
             maximum displacement increment at node     33848 degree of freedom  2 is equal to    2.373E+00
             displacement convergence ratio   9.526E-02

             recycling increment due to body to body contact 

             increment will be recycled


             maximum connectivity in stiffness matrix is       207 at node     63833


             maximum half-bandwidth is     60010  between nodes      4232  and     64241

             number of profile entries excluding fill-in is          556776


             total workspace needed with in-core matrix storage =        23699929
               part of solver workspace is allocated separately


             load increments for each degree of freedom
             summed over the whole model

             from distributed loads
             dist. loads on deformed configuration - totals below for dist. loads
             increments for point loads
             0.000000E+00   0.000000E+00   0.000000E+00


             point loads
             0.000000E+00   0.000000E+00   0.000000E+00

             start of assembly     cycle number is     2
             wall time =        2002.00


             solver workspace for phase1 (matrix input)    (64bit words) =          653225 (      4.98 MByte)
             Metis nested dissection ordering used
             solver workspace for phase2 (nodal ordering)  (64bit words) =         1467596 (     11.20 MByte)
             solver workspace for phase3 (symbolic factor) (64bit words) =         3341079 (     25.49 MByte)
             solver workspace for phase4 (factorization)   (64bit words) =         8030416 (     61.27 MByte) (MINIMUM)
             solver workspace for phase4 (factorization)   (64bit words) =        67537207 (    515.27 MByte) (MAXIMUM)
             solver workspace available and used           (64bit words) =        72515925 (    553.25 MByte)


             start of matrix solution
             wall time =        2015.00


             singularity ratio    1.1640E-04


             end of matrix solution
             wall time =        2030.00


             maximum residual force  at node     22145 degree of freedom  2 is equal to    3.448E-11
             maximum reaction force  at node     56163 degree of freedom  2 is equal to    4.542E+04
             residual convergence ratio    7.591E-16

             maximum displacement  change   at node      3319 degree of freedom  2 is equal to    2.008E-01
             maximum displacement increment at node     34086 degree of freedom  2 is equal to    2.301E+00
             displacement convergence ratio   8.726E-02

             recycling increment due to separation 


             maximum connectivity in stiffness matrix is       207 at node     63833


             maximum half-bandwidth is     60010  between nodes      4232  and     64241

             number of profile entries excluding fill-in is          556718


             total workspace needed with in-core matrix storage =        23698363
               part of solver workspace is allocated separately


             load increments for each degree of freedom
             summed over the whole model

             from distributed loads
             dist. loads on deformed configuration - totals below for dist. loads
             increments for point loads
             0.000000E+00   0.000000E+00   0.000000E+00


             point loads
             0.000000E+00   0.000000E+00   0.000000E+00

             start of assembly     cycle number is     1
             wall time =        2036.00


             solver workspace for phase1 (matrix input)    (64bit words) =          653167 (      4.98 MByte)
             Metis nested dissection ordering used
             solver workspace for phase2 (nodal ordering)  (64bit words) =         1467677 (     11.20 MByte)
             solver workspace for phase3 (symbolic factor) (64bit words) =         3355344 (     25.60 MByte)
             solver workspace for phase4 (factorization)   (64bit words) =         8007758 (     61.09 MByte) (MINIMUM)
             solver workspace for phase4 (factorization)   (64bit words) =        65453929 (    499.37 MByte) (MAXIMUM)
             solver workspace available and used           (64bit words) =        72515925 (    553.25 MByte)


             start of matrix solution
             wall time =        2049.00


             singularity ratio    1.1058E-04


             end of matrix solution
             wall time =        2064.00


             maximum residual force  at node     23172 degree of freedom  2 is equal to    5.211E-11
             maximum reaction force  at node     56163 degree of freedom  2 is equal to    4.541E+04
             residual convergence ratio    1.147E-15

             maximum displacement  change   at node      1578 degree of freedom  1 is equal to    2.578E-01
             maximum displacement increment at node     33848 degree of freedom  2 is equal to    2.498E+00
             displacement convergence ratio   1.032E-01

             recycling increment due to separation 


             maximum connectivity in stiffness matrix is       207 at node     63833


             maximum half-bandwidth is     60010  between nodes      4232  and     64241

             number of profile entries excluding fill-in is          556694


             total workspace needed with in-core matrix storage =        23697715
               part of solver workspace is allocated separately


             load increments for each degree of freedom
             summed over the whole model

             from distributed loads
             dist. loads on deformed configuration - totals below for dist. loads
             increments for point loads
             0.000000E+00   0.000000E+00   0.000000E+00


             point loads
             0.000000E+00   0.000000E+00   0.000000E+00

             start of assembly     cycle number is     1
             wall time =        2070.00


             solver workspace for phase1 (matrix input)    (64bit words) =          653143 (      4.98 MByte)
             Metis nested dissection ordering used
             solver workspace for phase2 (nodal ordering)  (64bit words) =         1467538 (     11.20 MByte)
             solver workspace for phase3 (symbolic factor) (64bit words) =         3381715 (     25.80 MByte)
             solver workspace for phase4 (factorization)   (64bit words) =         8017170 (     61.17 MByte) (MINIMUM)
             solver workspace for phase4 (factorization)   (64bit words) =        64623610 (    493.04 MByte) (MAXIMUM)
             solver workspace available and used           (64bit words) =        72515925 (    553.25 MByte)


             start of matrix solution
             wall time =        2083.00


             singularity ratio    1.1040E-04


             end of matrix solution
             wall time =        2097.00


             maximum residual force  at node     19667 degree of freedom  2 is equal to    3.736E-11
             maximum reaction force  at node     56163 degree of freedom  2 is equal to    4.542E+04
             residual convergence ratio    8.227E-16

             maximum displacement  change   at node     15912 degree of freedom  3 is equal to    1.930E-01
             maximum displacement increment at node     34086 degree of freedom  2 is equal to    2.333E+00
             displacement convergence ratio   8.274E-02

             recycling increment due to separation 


             maximum connectivity in stiffness matrix is       207 at node     63833


             maximum half-bandwidth is     60010  between nodes      4232  and     64241

             number of profile entries excluding fill-in is          556607


             total workspace needed with in-core matrix storage =        23695367
               part of solver workspace is allocated separately


             load increments for each degree of freedom
             summed over the whole model

             from distributed loads
             dist. loads on deformed configuration - totals below for dist. loads
             increments for point loads
             0.000000E+00   0.000000E+00   0.000000E+00


             point loads
             0.000000E+00   0.000000E+00   0.000000E+00

             start of assembly     cycle number is     1
             wall time =        2102.00


             solver workspace for phase1 (matrix input)    (64bit words) =          653056 (      4.98 MByte)
             Metis nested dissection ordering used
             solver workspace for phase2 (nodal ordering)  (64bit words) =         1467601 (     11.20 MByte)
             solver workspace for phase3 (symbolic factor) (64bit words) =         3360927 (     25.64 MByte)
             solver workspace for phase4 (factorization)   (64bit words) =         8016792 (     61.16 MByte) (MINIMUM)
             solver workspace for phase4 (factorization)   (64bit words) =        65221745 (    497.60 MByte) (MAXIMUM)
             solver workspace available and used           (64bit words) =        72515925 (    553.25 MByte)


             start of matrix solution
             wall time =        2115.00


             singularity ratio    1.1642E-04


             end of matrix solution
             wall time =        2130.00


             maximum residual force  at node     18561 degree of freedom  2 is equal to    4.961E-11
             maximum reaction force  at node     56163 degree of freedom  2 is equal to    4.542E+04
             residual convergence ratio    1.092E-15

             maximum displacement  change   at node      1786 degree of freedom  1 is equal to    2.604E-01
             maximum displacement increment at node     33848 degree of freedom  2 is equal to    2.560E+00
             displacement convergence ratio   1.017E-01

             recycling increment due to separation 


             maximum connectivity in stiffness matrix is       207 at node     63833


             maximum half-bandwidth is     60010  between nodes      4232  and     64241

             number of profile entries excluding fill-in is          556642


             total workspace needed with in-core matrix storage =        23696311
               part of solver workspace is allocated separately


             load increments for each degree of freedom
             summed over the whole model

             from distributed loads
             dist. loads on deformed configuration - totals below for dist. loads
             increments for point loads
             0.000000E+00   0.000000E+00   0.000000E+00


             point loads
             0.000000E+00   0.000000E+00   0.000000E+00

             start of assembly     cycle number is     1
             wall time =        2137.00


             solver workspace for phase1 (matrix input)    (64bit words) =          653091 (      4.98 MByte)
             Metis nested dissection ordering used
             solver workspace for phase2 (nodal ordering)  (64bit words) =         1467512 (     11.20 MByte)
             solver workspace for phase3 (symbolic factor) (64bit words) =         3351103 (     25.57 MByte)
             solver workspace for phase4 (factorization)   (64bit words) =         7994220 (     60.99 MByte) (MINIMUM)
             solver workspace for phase4 (factorization)   (64bit words) =        63883174 (    487.39 MByte) (MAXIMUM)
             solver workspace available and used           (64bit words) =        72515925 (    553.25 MByte)


             start of matrix solution
             wall time =        2150.00


             singularity ratio    1.1638E-04


             end of matrix solution
             wall time =        2164.00


             maximum residual force  at node     18315 degree of freedom  2 is equal to    4.613E-11
             maximum reaction force  at node     56163 degree of freedom  2 is equal to    4.542E+04
             residual convergence ratio    1.016E-15

             maximum displacement  change   at node      3391 degree of freedom  2 is equal to    2.169E-01
             maximum displacement increment at node     34086 degree of freedom  2 is equal to    2.375E+00
             displacement convergence ratio   9.133E-02

             recycling increment due to body to body contact 

             increment will be recycled


             maximum connectivity in stiffness matrix is       207 at node     63833


             maximum half-bandwidth is     60010  between nodes      4232  and     64241

             number of profile entries excluding fill-in is          556603


             total workspace needed with in-core matrix storage =        23695259
               part of solver workspace is allocated separately


             load increments for each degree of freedom
             summed over the whole model

             from distributed loads
             dist. loads on deformed configuration - totals below for dist. loads
             increments for point loads
             0.000000E+00   0.000000E+00   0.000000E+00


             point loads
             0.000000E+00   0.000000E+00   0.000000E+00

             start of assembly     cycle number is     2
             wall time =        2170.00


             solver workspace for phase1 (matrix input)    (64bit words) =          653052 (      4.98 MByte)
             Metis nested dissection ordering used
             solver workspace for phase2 (nodal ordering)  (64bit words) =         1467495 (     11.20 MByte)
             solver workspace for phase3 (symbolic factor) (64bit words) =         3352088 (     25.57 MByte)
             solver workspace for phase4 (factorization)   (64bit words) =         8023320 (     61.21 MByte) (MINIMUM)
             solver workspace for phase4 (factorization)   (64bit words) =        65517508 (    499.86 MByte) (MAXIMUM)
             solver workspace available and used           (64bit words) =        72515925 (    553.25 MByte)


             start of matrix solution
             wall time =        2183.00


             singularity ratio    1.1645E-04


             end of matrix solution
             wall time =        2198.00


             ddu multiplied with    2.08945E-02 due to penetration


             maximum residual force  at node      3670 degree of freedom  2 is equal to    4.570E+00
             maximum reaction force  at node     56163 degree of freedom  2 is equal to    4.542E+04
             residual convergence ratio    1.006E-04

             maximum displacement  change   at node      3670 degree of freedom  2 is equal to    5.707E-03
             maximum displacement increment at node     34086 degree of freedom  2 is equal to    2.380E+00
             displacement convergence ratio   2.398E-03

             recycling increment due to separation 


             maximum connectivity in stiffness matrix is       207 at node     63833


             maximum half-bandwidth is     60010  between nodes      4232  and     64241

             number of profile entries excluding fill-in is          556573


             total workspace needed with in-core matrix storage =        23694449
               part of solver workspace is allocated separately


             load increments for each degree of freedom
             summed over the whole model

             from distributed loads
             dist. loads on deformed configuration - totals below for dist. loads
             increments for point loads
             0.000000E+00   0.000000E+00   0.000000E+00


             point loads
             0.000000E+00   0.000000E+00   0.000000E+00

             start of assembly     cycle number is     1
             wall time =        2206.00


             solver workspace for phase1 (matrix input)    (64bit words) =          653022 (      4.98 MByte)
             Metis nested dissection ordering used
             solver workspace for phase2 (nodal ordering)  (64bit words) =         1467551 (     11.20 MByte)
             solver workspace for phase3 (symbolic factor) (64bit words) =         3337729 (     25.46 MByte)
             solver workspace for phase4 (factorization)   (64bit words) =         8036438 (     61.31 MByte) (MINIMUM)
             solver workspace for phase4 (factorization)   (64bit words) =        67045694 (    511.52 MByte) (MAXIMUM)
             solver workspace available and used           (64bit words) =        72515925 (    553.25 MByte)


             start of matrix solution
             wall time =        2220.00


             singularity ratio    1.5621E-04


             end of matrix solution
             wall time =        2236.00


             maximum residual force  at node     20144 degree of freedom  2 is equal to    4.690E-11
             maximum reaction force  at node     56163 degree of freedom  2 is equal to    4.542E+04
             residual convergence ratio    1.033E-15

             maximum displacement  change   at node      3320 degree of freedom  2 is equal to    2.504E-01
             maximum displacement increment at node     34090 degree of freedom  2 is equal to    2.614E+00
             displacement convergence ratio   9.577E-02

             recycling increment due to body to body contact 

             increment will be recycled


             maximum connectivity in stiffness matrix is       207 at node     63833


             maximum half-bandwidth is     60010  between nodes      4232  and     64241

             number of profile entries excluding fill-in is          556554


             total workspace needed with in-core matrix storage =        23693935
               part of solver workspace is allocated separately


             load increments for each degree of freedom
             summed over the whole model

             from distributed loads
             dist. loads on deformed configuration - totals below for dist. loads
             increments for point loads
             0.000000E+00   0.000000E+00   0.000000E+00


             point loads
             0.000000E+00   0.000000E+00   0.000000E+00

             start of assembly     cycle number is     2
             wall time =        2241.00


             solver workspace for phase1 (matrix input)    (64bit words) =          653003 (      4.98 MByte)
             Metis nested dissection ordering used
             solver workspace for phase2 (nodal ordering)  (64bit words) =         1467436 (     11.20 MByte)
             solver workspace for phase3 (symbolic factor) (64bit words) =         3346952 (     25.54 MByte)
             solver workspace for phase4 (factorization)   (64bit words) =         7991899 (     60.97 MByte) (MINIMUM)
             solver workspace for phase4 (factorization)   (64bit words) =        65518286 (    499.86 MByte) (MAXIMUM)
             solver workspace available and used           (64bit words) =        72515925 (    553.25 MByte)


             start of matrix solution
             wall time =        2254.00


             singularity ratio    1.1035E-04


             end of matrix solution
             wall time =        2269.00


             ddu multiplied with    3.19324E-02 due to penetration


             maximum residual force  at node      3573 degree of freedom  1 is equal to    2.154E+00
             maximum reaction force  at node     56163 degree of freedom  2 is equal to    4.542E+04
             residual convergence ratio    4.742E-05

             maximum displacement  change   at node     36345 degree of freedom  2 is equal to    9.007E-03
             maximum displacement increment at node     33848 degree of freedom  2 is equal to    2.606E+00
             displacement convergence ratio   3.457E-03

             recycling increment due to separation 


             maximum connectivity in stiffness matrix is       207 at node     63833


             maximum half-bandwidth is     60010  between nodes      4232  and     64241

             number of profile entries excluding fill-in is          556518


             total workspace needed with in-core matrix storage =        23692963
               part of solver workspace is allocated separately


             load increments for each degree of freedom
             summed over the whole model

             from distributed loads
             dist. loads on deformed configuration - totals below for dist. loads
             increments for point loads
             0.000000E+00   0.000000E+00   0.000000E+00


             point loads
             0.000000E+00   0.000000E+00   0.000000E+00

             start of assembly     cycle number is     1
             wall time =        2276.00


             solver workspace for phase1 (matrix input)    (64bit words) =          652967 (      4.98 MByte)
             Metis nested dissection ordering used
             solver workspace for phase2 (nodal ordering)  (64bit words) =         1467450 (     11.20 MByte)
             solver workspace for phase3 (symbolic factor) (64bit words) =         3336897 (     25.46 MByte)
             solver workspace for phase4 (factorization)   (64bit words) =         7989238 (     60.95 MByte) (MINIMUM)
             solver workspace for phase4 (factorization)   (64bit words) =        64549567 (    492.47 MByte) (MAXIMUM)
             solver workspace available and used           (64bit words) =        72515925 (    553.25 MByte)


             start of matrix solution
             wall time =        2289.00


             singularity ratio    1.1030E-04


             end of matrix solution
             wall time =        2303.00


             maximum residual force  at node     22201 degree of freedom  2 is equal to    5.286E-11
             maximum reaction force  at node     56163 degree of freedom  2 is equal to    4.542E+04
             residual convergence ratio    1.164E-15

             maximum displacement  change   at node      3320 degree of freedom  2 is equal to    2.572E-01
             maximum displacement increment at node     35882 degree of freedom  2 is equal to    2.378E+00
             displacement convergence ratio   1.081E-01

             recycling increment due to body to body contact 

             increment will be recycled


             maximum connectivity in stiffness matrix is       207 at node     63833


             maximum half-bandwidth is     60010  between nodes      4232  and     64241

             number of profile entries excluding fill-in is          556538


             total workspace needed with in-core matrix storage =        23693503
               part of solver workspace is allocated separately


             load increments for each degree of freedom
             summed over the whole model

             from distributed loads
             dist. loads on deformed configuration - totals below for dist. loads
             increments for point loads
             0.000000E+00   0.000000E+00   0.000000E+00


             point loads
             0.000000E+00   0.000000E+00   0.000000E+00

             start of assembly     cycle number is     2
             wall time =        2309.00


             solver workspace for phase1 (matrix input)    (64bit words) =          652987 (      4.98 MByte)
             Metis nested dissection ordering used
             solver workspace for phase2 (nodal ordering)  (64bit words) =         1467490 (     11.20 MByte)
             solver workspace for phase3 (symbolic factor) (64bit words) =         3346310 (     25.53 MByte)
             solver workspace for phase4 (factorization)   (64bit words) =         8030421 (     61.27 MByte) (MINIMUM)
             solver workspace for phase4 (factorization)   (64bit words) =        68031397 (    519.04 MByte) (MAXIMUM)
             solver workspace available and used           (64bit words) =        72515925 (    553.25 MByte)


             start of matrix solution
             wall time =        2322.00


             singularity ratio    1.1633E-04


             end of matrix solution
             wall time =        2338.00


             ddu multiplied with    3.22844E-02 due to penetration


             maximum residual force  at node      3670 degree of freedom  2 is equal to    4.369E+00
             maximum reaction force  at node     56163 degree of freedom  2 is equal to    4.542E+04
             residual convergence ratio    9.619E-05

             maximum displacement  change   at node     36345 degree of freedom  2 is equal to    9.861E-03
             maximum displacement increment at node     34644 degree of freedom  2 is equal to    2.386E+00
             displacement convergence ratio   4.133E-03
             *** warning: node      3776 separated 5 times and will be skipped in separation check
             *** warning: node      3855 separated 5 times and will be skipped in separation check

             recycling increment due to separation 


             maximum connectivity in stiffness matrix is       207 at node     63833


             maximum half-bandwidth is     60010  between nodes      4232  and     64241

             number of profile entries excluding fill-in is          556494


             total workspace needed with in-core matrix storage =        23692315
               part of solver workspace is allocated separately


             load increments for each degree of freedom
             summed over the whole model

             from distributed loads
             dist. loads on deformed configuration - totals below for dist. loads
             increments for point loads
             0.000000E+00   0.000000E+00   0.000000E+00


             point loads
             0.000000E+00   0.000000E+00   0.000000E+00

             start of assembly     cycle number is     1
             wall time =        2346.00


             solver workspace for phase1 (matrix input)    (64bit words) =          652943 (      4.98 MByte)
             Metis nested dissection ordering used
             solver workspace for phase2 (nodal ordering)  (64bit words) =         1467490 (     11.20 MByte)
             solver workspace for phase3 (symbolic factor) (64bit words) =         3336896 (     25.46 MByte)
             solver workspace for phase4 (factorization)   (64bit words) =         7997569 (     61.02 MByte) (MINIMUM)
             solver workspace for phase4 (factorization)   (64bit words) =        64820986 (    494.54 MByte) (MAXIMUM)
             solver workspace available and used           (64bit words) =        72515925 (    553.25 MByte)


             start of matrix solution
             wall time =        2359.00


             singularity ratio    1.1631E-04


             end of matrix solution
             wall time =        2373.00


             maximum residual force  at node     25675 degree of freedom  2 is equal to    5.877E-11
             maximum reaction force  at node     56163 degree of freedom  2 is equal to    4.542E+04
             residual convergence ratio    1.294E-15

             maximum displacement  change   at node     36345 degree of freedom  2 is equal to    2.561E-01
             maximum displacement increment at node     34090 degree of freedom  2 is equal to    2.623E+00
             displacement convergence ratio   9.764E-02

             recycling increment due to body to body contact 

             increment will be recycled


             maximum connectivity in stiffness matrix is       207 at node     63833


             maximum half-bandwidth is     60010  between nodes      4232  and     64241

             number of profile entries excluding fill-in is          556489


             total workspace needed with in-core matrix storage =        23692181
               part of solver workspace is allocated separately


             load increments for each degree of freedom
             summed over the whole model

             from distributed loads
             dist. loads on deformed configuration - totals below for dist. loads
             increments for point loads
             0.000000E+00   0.000000E+00   0.000000E+00


             point loads
             0.000000E+00   0.000000E+00   0.000000E+00

             start of assembly     cycle number is     2
             wall time =        2379.00


             solver workspace for phase1 (matrix input)    (64bit words) =          652938 (      4.98 MByte)
             Metis nested dissection ordering used
             solver workspace for phase2 (nodal ordering)  (64bit words) =         1467438 (     11.20 MByte)
             solver workspace for phase3 (symbolic factor) (64bit words) =         3357193 (     25.61 MByte)
             solver workspace for phase4 (factorization)   (64bit words) =         8055200 (     61.46 MByte) (MINIMUM)
             solver workspace for phase4 (factorization)   (64bit words) =        66363655 (    506.31 MByte) (MAXIMUM)
             solver workspace available and used           (64bit words) =        72515925 (    553.25 MByte)


             start of matrix solution
             wall time =        2392.00


             singularity ratio    1.1626E-04


             end of matrix solution
             wall time =        2408.00


             maximum residual force  at node     17872 degree of freedom  2 is equal to    5.461E-11
             maximum reaction force  at node     56163 degree of freedom  2 is equal to    4.542E+04
             residual convergence ratio    1.202E-15

             maximum displacement  change   at node      3573 degree of freedom  2 is equal to    2.798E-01
             maximum displacement increment at node     35882 degree of freedom  2 is equal to    2.378E+00
             displacement convergence ratio   1.177E-01
             *** warning: node      3776 separated 5 times and will be skipped in separation check
             *** warning: node      3855 separated 5 times and will be skipped in separation check

             recycling increment due to separation 


             maximum connectivity in stiffness matrix is       207 at node     63833


             maximum half-bandwidth is     60010  between nodes      4232  and     64241

             number of profile entries excluding fill-in is          556471


             total workspace needed with in-core matrix storage =        23691695
               part of solver workspace is allocated separately


             load increments for each degree of freedom
             summed over the whole model

             from distributed loads
             dist. loads on deformed configuration - totals below for dist. loads
             increments for point loads
             0.000000E+00   0.000000E+00   0.000000E+00


             point loads
             0.000000E+00   0.000000E+00   0.000000E+00

             start of assembly     cycle number is     1
             wall time =        2413.00


             solver workspace for phase1 (matrix input)    (64bit words) =          652920 (      4.98 MByte)
             Metis nested dissection ordering used
             solver workspace for phase2 (nodal ordering)  (64bit words) =         1467463 (     11.20 MByte)
             solver workspace for phase3 (symbolic factor) (64bit words) =         3360993 (     25.64 MByte)
             solver workspace for phase4 (factorization)   (64bit words) =         7998363 (     61.02 MByte) (MINIMUM)
             solver workspace for phase4 (factorization)   (64bit words) =        65330849 (    498.43 MByte) (MAXIMUM)
             solver workspace available and used           (64bit words) =        72515925 (    553.25 MByte)


             start of matrix solution
             wall time =        2426.00


             singularity ratio    1.1636E-04


             end of matrix solution
             wall time =        2441.00


             ddu multiplied with    3.28565E-02 due to penetration


             maximum residual force  at node      3670 degree of freedom  2 is equal to    4.436E+00
             maximum reaction force  at node     56163 degree of freedom  2 is equal to    4.542E+04
             residual convergence ratio    9.768E-05

             maximum displacement  change   at node     36345 degree of freedom  2 is equal to    8.822E-03
             maximum displacement increment at node     35882 degree of freedom  2 is equal to    2.385E+00
             displacement convergence ratio   3.699E-03
             *** warning: node      3776 separated 5 times and will be skipped in separation check
             *** warning: node      3855 separated 5 times and will be skipped in separation check

             recycling increment due to penetration 


             maximum connectivity in stiffness matrix is       207 at node     63833


             maximum half-bandwidth is     60010  between nodes      4232  and     64241

             number of profile entries excluding fill-in is          556510


             total workspace needed with in-core matrix storage =        23692747
               part of solver workspace is allocated separately


             load increments for each degree of freedom
             summed over the whole model

             from distributed loads
             dist. loads on deformed configuration - totals below for dist. loads
             increments for point loads
             0.000000E+00   0.000000E+00   0.000000E+00


             point loads
             0.000000E+00   0.000000E+00   0.000000E+00

             start of assembly     cycle number is     2
             wall time =        2448.00


             solver workspace for phase1 (matrix input)    (64bit words) =          652959 (      4.98 MByte)
             Metis nested dissection ordering used
             solver workspace for phase2 (nodal ordering)  (64bit words) =         1467512 (     11.20 MByte)
             solver workspace for phase3 (symbolic factor) (64bit words) =         3364703 (     25.67 MByte)
             solver workspace for phase4 (factorization)   (64bit words) =         7999076 (     61.03 MByte) (MINIMUM)
             solver workspace for phase4 (factorization)   (64bit words) =        64910283 (    495.23 MByte) (MAXIMUM)
             solver workspace available and used           (64bit words) =        72515925 (    553.25 MByte)


             start of matrix solution
             wall time =        2462.00


             singularity ratio    1.1635E-04


             end of matrix solution
             wall time =        2476.00


             maximum residual force  at node     18502 degree of freedom  2 is equal to    5.069E-11
             maximum reaction force  at node     56163 degree of freedom  2 is equal to    4.542E+04
             residual convergence ratio    1.116E-15

             maximum displacement  change   at node     36345 degree of freedom  2 is equal to    2.633E-01
             maximum displacement increment at node     34090 degree of freedom  2 is equal to    2.628E+00
             displacement convergence ratio   1.002E-01

             recycling increment due to body to body contact 

             increment will be recycled


             maximum connectivity in stiffness matrix is       207 at node     63833


             maximum half-bandwidth is     60010  between nodes      4232  and     64241

             number of profile entries excluding fill-in is          556492


             total workspace needed with in-core matrix storage =        23692261
               part of solver workspace is allocated separately


             load increments for each degree of freedom
             summed over the whole model

             from distributed loads
             dist. loads on deformed configuration - totals below for dist. loads
             increments for point loads
             0.000000E+00   0.000000E+00   0.000000E+00


             point loads
             0.000000E+00   0.000000E+00   0.000000E+00

             start of assembly     cycle number is     3
             wall time =        2481.00


             solver workspace for phase1 (matrix input)    (64bit words) =          652941 (      4.98 MByte)
             Metis nested dissection ordering used
             solver workspace for phase2 (nodal ordering)  (64bit words) =         1467316 (     11.19 MByte)
             solver workspace for phase3 (symbolic factor) (64bit words) =         3310273 (     25.26 MByte)
             solver workspace for phase4 (factorization)   (64bit words) =         7961448 (     60.74 MByte) (MINIMUM)
             solver workspace for phase4 (factorization)   (64bit words) =        64822447 (    494.56 MByte) (MAXIMUM)
             solver workspace available and used           (64bit words) =        72515925 (    553.25 MByte)


             start of matrix solution
             wall time =        2494.00


             singularity ratio    1.1039E-04


             end of matrix solution
             wall time =        2508.00


             maximum residual force  at node     18018 degree of freedom  2 is equal to    5.006E-11
             maximum reaction force  at node     56163 degree of freedom  2 is equal to    4.542E+04
             residual convergence ratio    1.102E-15

             maximum displacement  change   at node      3320 degree of freedom  2 is equal to    2.443E-01
             maximum displacement increment at node     35882 degree of freedom  2 is equal to    2.406E+00
             displacement convergence ratio   1.015E-01
             *** warning: node      3776 separated 5 times and will be skipped in separation check
             *** warning: node      3855 separated 5 times and will be skipped in separation check

             recycling increment due to separation 


             maximum connectivity in stiffness matrix is       207 at node     63833


             maximum half-bandwidth is     60010  between nodes      4232  and     64241

             number of profile entries excluding fill-in is          556455


             total workspace needed with in-core matrix storage =        23691263
               part of solver workspace is allocated separately


             load increments for each degree of freedom
             summed over the whole model

             from distributed loads
             dist. loads on deformed configuration - totals below for dist. loads
             increments for point loads
             0.000000E+00   0.000000E+00   0.000000E+00


             point loads
             0.000000E+00   0.000000E+00   0.000000E+00

             start of assembly     cycle number is     1
             wall time =        2514.00


             solver workspace for phase1 (matrix input)    (64bit words) =          652904 (      4.98 MByte)
             Metis nested dissection ordering used
             solver workspace for phase2 (nodal ordering)  (64bit words) =         1467374 (     11.20 MByte)
             solver workspace for phase3 (symbolic factor) (64bit words) =         3342002 (     25.50 MByte)
             solver workspace for phase4 (factorization)   (64bit words) =         7995739 (     61.00 MByte) (MINIMUM)
             solver workspace for phase4 (factorization)   (64bit words) =        63945287 (    487.86 MByte) (MAXIMUM)
             solver workspace available and used           (64bit words) =        72515925 (    553.25 MByte)


             start of matrix solution
             wall time =        2527.00


             singularity ratio    1.1628E-04


             end of matrix solution
             wall time =        2541.00


             ddu multiplied with    3.67317E-02 due to penetration


             maximum residual force  at node      3670 degree of freedom  2 is equal to    4.459E+00
             maximum reaction force  at node     56163 degree of freedom  2 is equal to    4.542E+04
             residual convergence ratio    9.819E-05

             maximum displacement  change   at node      3670 degree of freedom  2 is equal to    1.062E-02
             maximum displacement increment at node     34644 degree of freedom  2 is equal to    2.413E+00
             displacement convergence ratio   4.400E-03
             *** warning: node      3589 separated 5 times and will be skipped in separation check
             *** warning: node      3776 separated 5 times and will be skipped in separation check
             *** warning: node      3855 separated 5 times and will be skipped in separation check


             total transient time = 7.50000E-01


   NT version
   Marc 2007r1, Build 42812, May 25, 2007
   output for increment       9. "          lcase1"


             total strain energy         is    4.12789E+05
               within which:
               elastic strain energy     is    4.12789E+05
             total ext-force work        is    4.18679E+05
               within which:
               work by appl. force/disp. is    5.98382E-01
               work by  contact forces   is    1.54667E+04
               work by frictional forces is    4.03212E+05
             total work by  springs      is    5.88951E+03


             memory usage:                       MByte       words  % of total

              within general memory:           
               element stiffness matrices:          31     8017932         2.4
               solver: first part                   59    15418992         4.7
               overallocation initial allocation     7     1756766         0.5
               other:                                1      263271         0.1
              allocated separately:
               incremental backup:                 186    48719054        14.9
               solver 8                            553   145031850        44.2
               nodal vectors:                       48    12506925         3.8
               defined sets:                         1      261038         0.1
               contact:                             31     8190430         2.5
               tyings:                               4      992252         0.3
               transformations:                      2      396270         0.1
               kinematic boundary conditions:        0        2860         0.0
               points, curves and surfaces:          0          54         0.0
               element storage:                    285    74602698        22.8
               material properties:                  0        3704         0.0
               executable and common blocks:        27     7000000         2.1
               miscellaneous                        18     4644800         1.4
               ---------------------------------------------------------------
               total:                             1250   327808896

               general memory allocated:            97    25456961
               general memory used:                 90    23700195

               peak memory usage:                 1436   376526780

             e n d   o f   i n c r e m e n t       9

             binary post data at increment       9.  subincrement    0.  on file 16
             wall time =        2552.00


             s t a r t   o f   i n c r e m e n t      10


          space needed for incremental backup:    48719204


             maximum connectivity in stiffness matrix is       207 at node     63833


             maximum half-bandwidth is     60010  between nodes      4232  and     64241

             number of profile entries excluding fill-in is          556479


             total workspace needed with in-core matrix storage =        23691911
               part of solver workspace is allocated separately


             load increments for each degree of freedom
             summed over the whole model

             from distributed loads
             dist. loads on deformed configuration - totals below for dist. loads
             increments for point loads
             0.000000E+00   0.000000E+00   0.000000E+00


             point loads
             0.000000E+00   0.000000E+00   0.000000E+00

             start of assembly     cycle number is     0
             wall time =        2555.00


             solver workspace for phase1 (matrix input)    (64bit words) =          652928 (      4.98 MByte)
             Metis nested dissection ordering used
             solver workspace for phase2 (nodal ordering)  (64bit words) =         1467266 (     11.19 MByte)
             solver workspace for phase3 (symbolic factor) (64bit words) =         3336406 (     25.45 MByte)
             solver workspace for phase4 (factorization)   (64bit words) =         8013803 (     61.14 MByte) (MINIMUM)
             solver workspace for phase4 (factorization)   (64bit words) =        66272917 (    505.62 MByte) (MAXIMUM)
             solver workspace available and used           (64bit words) =        72515925 (    553.25 MByte)


             start of matrix solution
             wall time =        2567.00


             singularity ratio    1.1613E-04


             end of matrix solution
             wall time =        2582.00


             maximum residual force  at node     21753 degree of freedom  2 is equal to    5.380E-10
             maximum reaction force  at node     56163 degree of freedom  2 is equal to    5.535E+04
             residual convergence ratio    9.720E-15

             maximum displacement  change   at node     34654 degree of freedom  2 is equal to    2.219E+00
             maximum displacement increment at node     34654 degree of freedom  2 is equal to    2.219E+00
             displacement convergence ratio   1.000E+00

             failure to converge to tolerance

             increment will be recycled


             maximum connectivity in stiffness matrix is       207 at node     63833


             maximum half-bandwidth is     60010  between nodes      4232  and     64241

             number of profile entries excluding fill-in is          556492


             total workspace needed with in-core matrix storage =        23692261
               part of solver workspace is allocated separately


             load increments for each degree of freedom
             summed over the whole model

             from distributed loads
             dist. loads on deformed configuration - totals below for dist. loads
             increments for point loads
             0.000000E+00   0.000000E+00   0.000000E+00


             point loads
             0.000000E+00   0.000000E+00   0.000000E+00

             start of assembly     cycle number is     1
             wall time =        2590.00


             solver workspace for phase1 (matrix input)    (64bit words) =          652941 (      4.98 MByte)
             Metis nested dissection ordering used
             solver workspace for phase2 (nodal ordering)  (64bit words) =         1467193 (     11.19 MByte)
             solver workspace for phase3 (symbolic factor) (64bit words) =         3346214 (     25.53 MByte)
             solver workspace for phase4 (factorization)   (64bit words) =         7974248 (     60.84 MByte) (MINIMUM)
             solver workspace for phase4 (factorization)   (64bit words) =        64789586 (    494.31 MByte) (MAXIMUM)
             solver workspace available and used           (64bit words) =        72515925 (    553.25 MByte)


             start of matrix solution
             wall time =        2603.00


             singularity ratio    1.1685E-04


             end of matrix solution
             wall time =        2617.00


             maximum residual force  at node     17987 degree of freedom  2 is equal to    6.686E-11
             maximum reaction force  at node     56163 degree of freedom  2 is equal to    5.607E+04
             residual convergence ratio    1.192E-15

             maximum displacement  change   at node     16256 degree of freedom  2 is equal to    4.097E-01
             maximum displacement increment at node     33848 degree of freedom  2 is equal to    2.014E+00
             displacement convergence ratio   2.034E-01

             failure to converge to tolerance

             increment will be recycled


             maximum connectivity in stiffness matrix is       207 at node     63833


             maximum half-bandwidth is     60010  between nodes      4232  and     64241

             number of profile entries excluding fill-in is          556594


             total workspace needed with in-core matrix storage =        23695015
               part of solver workspace is allocated separately


             load increments for each degree of freedom
             summed over the whole model

             from distributed loads
             dist. loads on deformed configuration - totals below for dist. loads
             increments for point loads
             0.000000E+00   0.000000E+00   0.000000E+00


             point loads
             0.000000E+00   0.000000E+00   0.000000E+00

             start of assembly     cycle number is     2
             wall time =        2625.00


             solver workspace for phase1 (matrix input)    (64bit words) =          653043 (      4.98 MByte)
             Metis nested dissection ordering used
             solver workspace for phase2 (nodal ordering)  (64bit words) =         1467207 (     11.19 MByte)
             solver workspace for phase3 (symbolic factor) (64bit words) =         3346626 (     25.53 MByte)
             solver workspace for phase4 (factorization)   (64bit words) =         7999540 (     61.03 MByte) (MINIMUM)
             solver workspace for phase4 (factorization)   (64bit words) =        66487375 (    507.26 MByte) (MAXIMUM)
             solver workspace available and used           (64bit words) =        72515925 (    553.25 MByte)


             start of matrix solution
             wall time =        2638.00


             singularity ratio    1.1667E-04


             end of matrix solution
             wall time =        2653.00


             maximum residual force  at node     17872 degree of freedom  2 is equal to    6.947E-11
             maximum reaction force  at node     56163 degree of freedom  2 is equal to    5.606E+04
             residual convergence ratio    1.239E-15

             maximum displacement  change   at node      3320 degree of freedom  2 is equal to    4.570E-01
             maximum displacement increment at node     34654 degree of freedom  2 is equal to    2.408E+00
             displacement convergence ratio   1.898E-01

             failure to converge to tolerance

             increment will be recycled


             maximum connectivity in stiffness matrix is       207 at node     63833


             maximum half-bandwidth is     60010  between nodes      4232  and     64241

             number of profile entries excluding fill-in is          556546


             total workspace needed with in-core matrix storage =        23693719
               part of solver workspace is allocated separately


             load increments for each degree of freedom
             summed over the whole model

             from distributed loads
             dist. loads on deformed configuration - totals below for dist. loads
             increments for point loads
             0.000000E+00   0.000000E+00   0.000000E+00


             point loads
             0.000000E+00   0.000000E+00   0.000000E+00

             start of assembly     cycle number is     3
             wall time =        2659.00


             solver workspace for phase1 (matrix input)    (64bit words) =          652995 (      4.98 MByte)
             Metis nested dissection ordering used
             solver workspace for phase2 (nodal ordering)  (64bit words) =         1467035 (     11.19 MByte)
             solver workspace for phase3 (symbolic factor) (64bit words) =         3345342 (     25.52 MByte)
             solver workspace for phase4 (factorization)   (64bit words) =         7949328 (     60.65 MByte) (MINIMUM)
             solver workspace for phase4 (factorization)   (64bit words) =        63822617 (    486.93 MByte) (MAXIMUM)
             solver workspace available and used           (64bit words) =        72515925 (    553.25 MByte)


             start of matrix solution
             wall time =        2672.00


             singularity ratio    1.1693E-04


             end of matrix solution
             wall time =        2686.00


             maximum residual force  at node     60621 degree of freedom  2 is equal to    4.479E-11
             maximum reaction force  at node     56163 degree of freedom  2 is equal to    5.606E+04
             residual convergence ratio    7.990E-16

             maximum displacement  change   at node      3320 degree of freedom  2 is equal to    2.615E-01
             maximum displacement increment at node     34356 degree of freedom  2 is equal to    2.339E+00
             displacement convergence ratio   1.118E-01

             recycling increment due to body to body contact 

             increment will be recycled


             maximum connectivity in stiffness matrix is       207 at node     63833


             maximum half-bandwidth is     60010  between nodes      4232  and     64241

             number of profile entries excluding fill-in is          556720


             total workspace needed with in-core matrix storage =        23698417
               part of solver workspace is allocated separately


             load increments for each degree of freedom
             summed over the whole model

             from distributed loads
             dist. loads on deformed configuration - totals below for dist. loads
             increments for point loads
             0.000000E+00   0.000000E+00   0.000000E+00


             point loads
             0.000000E+00   0.000000E+00   0.000000E+00

             start of assembly     cycle number is     4
             wall time =        2694.00


             solver workspace for phase1 (matrix input)    (64bit words) =          653169 (      4.98 MByte)
             Metis nested dissection ordering used
             solver workspace for phase2 (nodal ordering)  (64bit words) =         1467250 (     11.19 MByte)
             solver workspace for phase3 (symbolic factor) (64bit words) =         3352377 (     25.58 MByte)
             solver workspace for phase4 (factorization)   (64bit words) =         7986237 (     60.93 MByte) (MINIMUM)
             solver workspace for phase4 (factorization)   (64bit words) =        62683356 (    478.24 MByte) (MAXIMUM)
             solver workspace available and used           (64bit words) =        72515925 (    553.25 MByte)


             start of matrix solution
             wall time =        2707.00


             singularity ratio    1.1670E-04


             end of matrix solution
             wall time =        2720.00


             maximum residual force  at node     18312 degree of freedom  2 is equal to    5.943E-11
             maximum reaction force  at node     56163 degree of freedom  2 is equal to    5.606E+04
             residual convergence ratio    1.060E-15

             maximum displacement  change   at node     36345 degree of freedom  2 is equal to    3.812E-01
             maximum displacement increment at node     34654 degree of freedom  2 is equal to    2.718E+00
             displacement convergence ratio   1.402E-01

             recycling increment due to body to body contact 

             increment will be recycled


             maximum connectivity in stiffness matrix is       207 at node     63833


             maximum half-bandwidth is     60010  between nodes      4232  and     64241

             number of profile entries excluding fill-in is          556582


             total workspace needed with in-core matrix storage =        23694691
               part of solver workspace is allocated separately


             load increments for each degree of freedom
             summed over the whole model

             from distributed loads
             dist. loads on deformed configuration - totals below for dist. loads
             increments for point loads
             0.000000E+00   0.000000E+00   0.000000E+00


             point loads
             0.000000E+00   0.000000E+00   0.000000E+00

             start of assembly     cycle number is     5
             wall time =        2726.00


             solver workspace for phase1 (matrix input)    (64bit words) =          653031 (      4.98 MByte)
             Metis nested dissection ordering used
             solver workspace for phase2 (nodal ordering)  (64bit words) =         1467062 (     11.19 MByte)
             solver workspace for phase3 (symbolic factor) (64bit words) =         3344218 (     25.51 MByte)
             solver workspace for phase4 (factorization)   (64bit words) =         8028604 (     61.25 MByte) (MINIMUM)
             solver workspace for phase4 (factorization)   (64bit words) =        67708676 (    516.58 MByte) (MAXIMUM)
             solver workspace available and used           (64bit words) =        72515925 (    553.25 MByte)


             start of matrix solution
             wall time =        2739.00


             singularity ratio    1.1704E-04


             end of matrix solution
             wall time =        2755.00


             ddu multiplied with    1.27393E-01 due to penetration


             maximum residual force  at node      3394 degree of freedom  1 is equal to    1.836E+00
             maximum reaction force  at node     56163 degree of freedom  2 is equal to    5.606E+04
             residual convergence ratio    3.275E-05

             maximum displacement  change   at node      3320 degree of freedom  2 is equal to    3.532E-02
             maximum displacement increment at node     34654 degree of freedom  2 is equal to    2.701E+00
             displacement convergence ratio   1.307E-02

             recycling increment due to separation 


             maximum connectivity in stiffness matrix is       207 at node     63833


             maximum half-bandwidth is     60010  between nodes      4232  and     64241

             number of profile entries excluding fill-in is          556350


             total workspace needed with in-core matrix storage =        23688427
               part of solver workspace is allocated separately


             load increments for each degree of freedom
             summed over the whole model

             from distributed loads
             dist. loads on deformed configuration - totals below for dist. loads
             increments for point loads
             0.000000E+00   0.000000E+00   0.000000E+00


             point loads
             0.000000E+00   0.000000E+00   0.000000E+00

             start of assembly     cycle number is     1
             wall time =        2762.00


             solver workspace for phase1 (matrix input)    (64bit words) =          652799 (      4.98 MByte)
             Metis nested dissection ordering used
             solver workspace for phase2 (nodal ordering)  (64bit words) =         1467185 (     11.19 MByte)
             solver workspace for phase3 (symbolic factor) (64bit words) =         3334508 (     25.44 MByte)
             solver workspace for phase4 (factorization)   (64bit words) =         8012097 (     61.13 MByte) (MINIMUM)
             solver workspace for phase4 (factorization)   (64bit words) =        66700079 (    508.88 MByte) (MAXIMUM)
             solver workspace available and used           (64bit words) =        72515925 (    553.25 MByte)


             start of matrix solution
             wall time =        2776.00


             singularity ratio    1.1682E-04


             end of matrix solution
             wall time =        2791.00


             maximum residual force  at node     53576 degree of freedom  1 is equal to    4.186E-11
             maximum reaction force  at node     56163 degree of freedom  2 is equal to    5.606E+04
             residual convergence ratio    7.467E-16

             maximum displacement  change   at node     15916 degree of freedom  3 is equal to    2.383E-01
             maximum displacement increment at node     34654 degree of freedom  2 is equal to    2.650E+00
             displacement convergence ratio   8.994E-02

             recycling increment due to body to body contact 

             increment will be recycled


             maximum connectivity in stiffness matrix is       207 at node     63833


             maximum half-bandwidth is     60010  between nodes      4232  and     64241

             number of profile entries excluding fill-in is          556448


             total workspace needed with in-core matrix storage =        23691073
               part of solver workspace is allocated separately


             load increments for each degree of freedom
             summed over the whole model

             from distributed loads
             dist. loads on deformed configuration - totals below for dist. loads
             increments for point loads
             0.000000E+00   0.000000E+00   0.000000E+00


             point loads
             0.000000E+00   0.000000E+00   0.000000E+00

             start of assembly     cycle number is     2
             wall time =        2797.00


             solver workspace for phase1 (matrix input)    (64bit words) =          652897 (      4.98 MByte)
             Metis nested dissection ordering used
             solver workspace for phase2 (nodal ordering)  (64bit words) =         1467265 (     11.19 MByte)
             solver workspace for phase3 (symbolic factor) (64bit words) =         3355168 (     25.60 MByte)
             solver workspace for phase4 (factorization)   (64bit words) =         8012167 (     61.13 MByte) (MINIMUM)
             solver workspace for phase4 (factorization)   (64bit words) =        65911892 (    502.87 MByte) (MAXIMUM)
             solver workspace available and used           (64bit words) =        72515925 (    553.25 MByte)


             start of matrix solution
             wall time =        2810.00


             singularity ratio    1.5708E-04


             end of matrix solution
             wall time =        2825.00


             ddu multiplied with    3.21275E-02 due to penetration


             maximum residual force  at node     15691 degree of freedom  1 is equal to    5.753E+00
             maximum reaction force  at node     56163 degree of freedom  2 is equal to    5.606E+04
             residual convergence ratio    1.026E-04

             maximum displacement  change   at node     15691 degree of freedom  1 is equal to    9.727E-03
             maximum displacement increment at node     34654 degree of freedom  2 is equal to    2.655E+00
             displacement convergence ratio   3.664E-03

             recycling increment due to separation 


             maximum connectivity in stiffness matrix is       207 at node     63833


             maximum half-bandwidth is     60010  between nodes      4232  and     64241

             number of profile entries excluding fill-in is          556295


             total workspace needed with in-core matrix storage =        23686943
               part of solver workspace is allocated separately


             load increments for each degree of freedom
             summed over the whole model

             from distributed loads
             dist. loads on deformed configuration - totals below for dist. loads
             increments for point loads
             0.000000E+00   0.000000E+00   0.000000E+00


             point loads
             0.000000E+00   0.000000E+00   0.000000E+00

             start of assembly     cycle number is     1
             wall time =        2833.00


             solver workspace for phase1 (matrix input)    (64bit words) =          652744 (      4.98 MByte)
             Metis nested dissection ordering used
             solver workspace for phase2 (nodal ordering)  (64bit words) =         1467129 (     11.19 MByte)
             solver workspace for phase3 (symbolic factor) (64bit words) =         3352664 (     25.58 MByte)
             solver workspace for phase4 (factorization)   (64bit words) =         8028043 (     61.25 MByte) (MINIMUM)
             solver workspace for phase4 (factorization)   (64bit words) =        66341908 (    506.15 MByte) (MAXIMUM)
             solver workspace available and used           (64bit words) =        72515925 (    553.25 MByte)


             start of matrix solution
             wall time =        2847.00


             singularity ratio    1.1672E-04


             end of matrix solution
             wall time =        2862.00


             maximum residual force  at node     17977 degree of freedom  2 is equal to    4.359E-11
             maximum reaction force  at node     56163 degree of freedom  2 is equal to    5.606E+04
             residual convergence ratio    7.775E-16

             maximum displacement  change   at node      2495 degree of freedom  1 is equal to    2.784E-01
             maximum displacement increment at node     34654 degree of freedom  2 is equal to    2.816E+00
             displacement convergence ratio   9.888E-02

             recycling increment due to body to body contact 

             increment will be recycled


             maximum connectivity in stiffness matrix is       207 at node     63833


             maximum half-bandwidth is     60010  between nodes      4232  and     64241

             number of profile entries excluding fill-in is          556163


             total workspace needed with in-core matrix storage =        23683379
               part of solver workspace is allocated separately


             load increments for each degree of freedom
             summed over the whole model

             from distributed loads
             dist. loads on deformed configuration - totals below for dist. loads
             increments for point loads
             0.000000E+00   0.000000E+00   0.000000E+00


             point loads
             0.000000E+00   0.000000E+00   0.000000E+00

             start of assembly     cycle number is     2
             wall time =        2869.00


             solver workspace for phase1 (matrix input)    (64bit words) =          652612 (      4.98 MByte)
             Metis nested dissection ordering used
             solver workspace for phase2 (nodal ordering)  (64bit words) =         1466919 (     11.19 MByte)
             solver workspace for phase3 (symbolic factor) (64bit words) =         3344904 (     25.52 MByte)
             solver workspace for phase4 (factorization)   (64bit words) =         8019584 (     61.18 MByte) (MINIMUM)
             solver workspace for phase4 (factorization)   (64bit words) =        64764110 (    494.11 MByte) (MAXIMUM)
             solver workspace available and used           (64bit words) =        72515925 (    553.25 MByte)


             start of matrix solution
             wall time =        2882.00


             singularity ratio    1.1693E-04


             end of matrix solution
             wall time =        2896.00


             ddu multiplied with    1.41901E-02 due to penetration


             maximum residual force  at node      3995 degree of freedom  1 is equal to    6.623E+00
             maximum reaction force  at node     56163 degree of freedom  2 is equal to    5.606E+04
             residual convergence ratio    1.181E-04

             maximum displacement  change   at node     15823 degree of freedom  1 is equal to    4.804E-03
             maximum displacement increment at node     34654 degree of freedom  2 is equal to    2.813E+00
             displacement convergence ratio   1.708E-03

             recycling increment due to separation 


             maximum connectivity in stiffness matrix is       207 at node     63833


             maximum half-bandwidth is     60010  between nodes      4232  and     64241

             number of profile entries excluding fill-in is          556077


             total workspace needed with in-core matrix storage =        23681057
               part of solver workspace is allocated separately


             load increments for each degree of freedom
             summed over the whole model

             from distributed loads
             dist. loads on deformed configuration - totals below for dist. loads
             increments for point loads
             0.000000E+00   0.000000E+00   0.000000E+00


             point loads
             0.000000E+00   0.000000E+00   0.000000E+00

             start of assembly     cycle number is     1
             wall time =        2903.00


             solver workspace for phase1 (matrix input)    (64bit words) =          652526 (      4.98 MByte)
             Metis nested dissection ordering used
             solver workspace for phase2 (nodal ordering)  (64bit words) =         1467001 (     11.19 MByte)
             solver workspace for phase3 (symbolic factor) (64bit words) =         3323510 (     25.36 MByte)
             solver workspace for phase4 (factorization)   (64bit words) =         7986396 (     60.93 MByte) (MINIMUM)
             solver workspace for phase4 (factorization)   (64bit words) =        64418576 (    491.47 MByte) (MAXIMUM)
             solver workspace available and used           (64bit words) =        72515925 (    553.25 MByte)


             start of matrix solution
             wall time =        2916.00


             singularity ratio    1.1678E-04


             end of matrix solution
             wall time =        2930.00


             maximum residual force  at node     26525 degree of freedom  2 is equal to    4.396E-11
             maximum reaction force  at node     56163 degree of freedom  2 is equal to    5.606E+04
             residual convergence ratio    7.842E-16

             maximum displacement  change   at node      1355 degree of freedom  1 is equal to    3.254E-01
             maximum displacement increment at node     34654 degree of freedom  2 is equal to    2.675E+00
             displacement convergence ratio   1.217E-01

             recycling increment due to body to body contact 

             increment will be recycled


             maximum connectivity in stiffness matrix is       207 at node     63833


             maximum half-bandwidth is     60010  between nodes      4232  and     64241

             number of profile entries excluding fill-in is          556105


             total workspace needed with in-core matrix storage =        23681813
               part of solver workspace is allocated separately


             load increments for each degree of freedom
             summed over the whole model

             from distributed loads
             dist. loads on deformed configuration - totals below for dist. loads
             increments for point loads
             0.000000E+00   0.000000E+00   0.000000E+00


             point loads
             0.000000E+00   0.000000E+00   0.000000E+00

             start of assembly     cycle number is     2
             wall time =        2936.00


             solver workspace for phase1 (matrix input)    (64bit words) =          652554 (      4.98 MByte)
             Metis nested dissection ordering used
             solver workspace for phase2 (nodal ordering)  (64bit words) =         1466989 (     11.19 MByte)
             solver workspace for phase3 (symbolic factor) (64bit words) =         3344765 (     25.52 MByte)
             solver workspace for phase4 (factorization)   (64bit words) =         8014952 (     61.15 MByte) (MINIMUM)
             solver workspace for phase4 (factorization)   (64bit words) =        67201361 (    512.71 MByte) (MAXIMUM)
             solver workspace available and used           (64bit words) =        72515925 (    553.25 MByte)


             start of matrix solution
             wall time =        2949.00


             singularity ratio    1.3304E-04


             end of matrix solution
             wall time =        2964.00


             ddu multiplied with    8.47847E-02 due to penetration


             maximum residual force  at node      3394 degree of freedom  1 is equal to    2.613E+00
             maximum reaction force  at node     56163 degree of freedom  2 is equal to    5.606E+04
             residual convergence ratio    4.661E-05

             maximum displacement  change   at node      3966 degree of freedom  3 is equal to    2.406E-02
             maximum displacement increment at node     34654 degree of freedom  2 is equal to    2.693E+00
             displacement convergence ratio   8.934E-03

             recycling increment due to separation 


             maximum connectivity in stiffness matrix is       207 at node     63833


             maximum half-bandwidth is     60010  between nodes      4232  and     64241

             number of profile entries excluding fill-in is          556083


             total workspace needed with in-core matrix storage =        23681219
               part of solver workspace is allocated separately


             load increments for each degree of freedom
             summed over the whole model

             from distributed loads
             dist. loads on deformed configuration - totals below for dist. loads
             increments for point loads
             0.000000E+00   0.000000E+00   0.000000E+00


             point loads
             0.000000E+00   0.000000E+00   0.000000E+00

             start of assembly     cycle number is     1
             wall time =        2972.00


             solver workspace for phase1 (matrix input)    (64bit words) =          652532 (      4.98 MByte)
             Metis nested dissection ordering used
             solver workspace for phase2 (nodal ordering)  (64bit words) =         1467036 (     11.19 MByte)
             solver workspace for phase3 (symbolic factor) (64bit words) =         3327735 (     25.39 MByte)
             solver workspace for phase4 (factorization)   (64bit words) =         7976693 (     60.86 MByte) (MINIMUM)
             solver workspace for phase4 (factorization)   (64bit words) =        65370467 (    498.74 MByte) (MAXIMUM)
             solver workspace available and used           (64bit words) =        72515925 (    553.25 MByte)


             start of matrix solution
             wall time =        2985.00


             singularity ratio    1.5699E-04


             end of matrix solution
             wall time =        2999.00


             maximum residual force  at node     21556 degree of freedom  2 is equal to    4.782E-11
             maximum reaction force  at node     56163 degree of freedom  2 is equal to    5.606E+04
             residual convergence ratio    8.529E-16

             maximum displacement  change   at node      1171 degree of freedom  1 is equal to    2.747E-01
             maximum displacement increment at node     34654 degree of freedom  2 is equal to    2.865E+00
             displacement convergence ratio   9.589E-02

             recycling increment due to body to body contact 

             increment will be recycled


             maximum connectivity in stiffness matrix is       207 at node     63833


             maximum half-bandwidth is     60010  between nodes      4232  and     64241

             number of profile entries excluding fill-in is          555955


             total workspace needed with in-core matrix storage =        23677763
               part of solver workspace is allocated separately


             load increments for each degree of freedom
             summed over the whole model

             from distributed loads
             dist. loads on deformed configuration - totals below for dist. loads
             increments for point loads
             0.000000E+00   0.000000E+00   0.000000E+00


             point loads
             0.000000E+00   0.000000E+00   0.000000E+00

             start of assembly     cycle number is     2
             wall time =        3005.00


             solver workspace for phase1 (matrix input)    (64bit words) =          652404 (      4.98 MByte)
             Metis nested dissection ordering used
             solver workspace for phase2 (nodal ordering)  (64bit words) =         1466886 (     11.19 MByte)
             solver workspace for phase3 (symbolic factor) (64bit words) =         3324926 (     25.37 MByte)
             solver workspace for phase4 (factorization)   (64bit words) =         7998482 (     61.02 MByte) (MINIMUM)
             solver workspace for phase4 (factorization)   (64bit words) =        65069381 (    496.44 MByte) (MAXIMUM)
             solver workspace available and used           (64bit words) =        72515925 (    553.25 MByte)


             start of matrix solution
             wall time =        3019.00


             singularity ratio    1.1695E-04


             end of matrix solution
             wall time =        3033.00


             ddu multiplied with    6.24145E-03 due to penetration


             maximum residual force  at node      3654 degree of freedom  2 is equal to    7.274E+00
             maximum reaction force  at node     56163 degree of freedom  2 is equal to    5.606E+04
             residual convergence ratio    1.298E-04

             maximum displacement  change   at node     15539 degree of freedom  2 is equal to    2.656E-03
             maximum displacement increment at node     34654 degree of freedom  2 is equal to    2.864E+00
             displacement convergence ratio   9.275E-04

             recycling increment due to separation 


             maximum connectivity in stiffness matrix is       207 at node     63833


             maximum half-bandwidth is     60010  between nodes      4232  and     64241

             number of profile entries excluding fill-in is          555879


             total workspace needed with in-core matrix storage =        23675711
               part of solver workspace is allocated separately


             load increments for each degree of freedom
             summed over the whole model

             from distributed loads
             dist. loads on deformed configuration - totals below for dist. loads
             increments for point loads
             0.000000E+00   0.000000E+00   0.000000E+00


             point loads
             0.000000E+00   0.000000E+00   0.000000E+00

             start of assembly     cycle number is     1
             wall time =        3040.00


             solver workspace for phase1 (matrix input)    (64bit words) =          652328 (      4.98 MByte)
             Metis nested dissection ordering used
             solver workspace for phase2 (nodal ordering)  (64bit words) =         1466854 (     11.19 MByte)
             solver workspace for phase3 (symbolic factor) (64bit words) =         3369817 (     25.71 MByte)
             solver workspace for phase4 (factorization)   (64bit words) =         8028942 (     61.26 MByte) (MINIMUM)
             solver workspace for phase4 (factorization)   (64bit words) =        66060048 (    504.00 MByte) (MAXIMUM)
             solver workspace available and used           (64bit words) =        72515925 (    553.25 MByte)


             start of matrix solution
             wall time =        3053.00


             singularity ratio    1.1083E-04


             end of matrix solution
             wall time =        3069.00


             maximum residual force  at node     27879 degree of freedom  2 is equal to    4.395E-11
             maximum reaction force  at node     56163 degree of freedom  2 is equal to    5.606E+04
             residual convergence ratio    7.840E-16

             maximum displacement  change   at node      1053 degree of freedom  1 is equal to    3.455E-01
             maximum displacement increment at node     34654 degree of freedom  2 is equal to    2.705E+00
             displacement convergence ratio   1.277E-01

             recycling increment due to body to body contact 

             increment will be recycled


             maximum connectivity in stiffness matrix is       207 at node     63833


             maximum half-bandwidth is     60010  between nodes      4232  and     64241

             number of profile entries excluding fill-in is          555886


             total workspace needed with in-core matrix storage =        23675899
               part of solver workspace is allocated separately


             load increments for each degree of freedom
             summed over the whole model

             from distributed loads
             dist. loads on deformed configuration - totals below for dist. loads
             increments for point loads
             0.000000E+00   0.000000E+00   0.000000E+00


             point loads
             0.000000E+00   0.000000E+00   0.000000E+00

             start of assembly     cycle number is     2
             wall time =        3075.00


             solver workspace for phase1 (matrix input)    (64bit words) =          652335 (      4.98 MByte)
             Metis nested dissection ordering used
             solver workspace for phase2 (nodal ordering)  (64bit words) =         1466840 (     11.19 MByte)
             solver workspace for phase3 (symbolic factor) (64bit words) =         3335010 (     25.44 MByte)
             solver workspace for phase4 (factorization)   (64bit words) =         7979138 (     60.88 MByte) (MINIMUM)
             solver workspace for phase4 (factorization)   (64bit words) =        64629610 (    493.08 MByte) (MAXIMUM)
             solver workspace available and used           (64bit words) =        72515925 (    553.25 MByte)


             start of matrix solution
             wall time =        3088.00


             singularity ratio    1.1670E-04


             end of matrix solution
             wall time =        3102.00


             ddu multiplied with    1.44210E-02 due to penetration


             maximum residual force  at node      3394 degree of freedom  1 is equal to    2.744E+00
             maximum reaction force  at node     56163 degree of freedom  2 is equal to    5.606E+04
             residual convergence ratio    4.895E-05

             maximum displacement  change   at node     16600 degree of freedom  3 is equal to    4.788E-03
             maximum displacement increment at node     34654 degree of freedom  2 is equal to    2.709E+00
             displacement convergence ratio   1.768E-03
             *** warning: node      3652 separated 5 times and will be skipped in separation check
             *** warning: node      3776 separated 5 times and will be skipped in separation check

             recycling increment due to separation 


             maximum connectivity in stiffness matrix is       207 at node     63833


             maximum half-bandwidth is     60010  between nodes      4232  and     64241

             number of profile entries excluding fill-in is          555799


             total workspace needed with in-core matrix storage =        23673551
               part of solver workspace is allocated separately


             load increments for each degree of freedom
             summed over the whole model

             from distributed loads
             dist. loads on deformed configuration - totals below for dist. loads
             increments for point loads
             0.000000E+00   0.000000E+00   0.000000E+00


             point loads
             0.000000E+00   0.000000E+00   0.000000E+00

             start of assembly     cycle number is     1
             wall time =        3110.00


             solver workspace for phase1 (matrix input)    (64bit words) =          652248 (      4.98 MByte)
             Metis nested dissection ordering used
             solver workspace for phase2 (nodal ordering)  (64bit words) =         1466840 (     11.19 MByte)
             solver workspace for phase3 (symbolic factor) (64bit words) =         3380262 (     25.79 MByte)
             solver workspace for phase4 (factorization)   (64bit words) =         8029963 (     61.26 MByte) (MINIMUM)
             solver workspace for phase4 (factorization)   (64bit words) =        64563990 (    492.58 MByte) (MAXIMUM)
             solver workspace available and used           (64bit words) =        72515925 (    553.25 MByte)


             start of matrix solution
             wall time =        3123.00


             singularity ratio    1.1659E-04


             end of matrix solution
             wall time =        3137.00


             maximum residual force  at node     18842 degree of freedom  2 is equal to    5.347E-11
             maximum reaction force  at node     56163 degree of freedom  2 is equal to    5.606E+04
             residual convergence ratio    9.537E-16

             maximum displacement  change   at node      1321 degree of freedom  3 is equal to    3.582E-01
             maximum displacement increment at node     34654 degree of freedom  2 is equal to    2.943E+00
             displacement convergence ratio   1.217E-01

             recycling increment due to body to body contact 

             increment will be recycled


             maximum connectivity in stiffness matrix is       207 at node     63833


             maximum half-bandwidth is     60010  between nodes      4232  and     64241

             number of profile entries excluding fill-in is          555656


             total workspace needed with in-core matrix storage =        23669689
               part of solver workspace is allocated separately


             load increments for each degree of freedom
             summed over the whole model

             from distributed loads
             dist. loads on deformed configuration - totals below for dist. loads
             increments for point loads
             0.000000E+00   0.000000E+00   0.000000E+00


             point loads
             0.000000E+00   0.000000E+00   0.000000E+00

             start of assembly     cycle number is     2
             wall time =        3143.00


             solver workspace for phase1 (matrix input)    (64bit words) =          652105 (      4.98 MByte)
             Metis nested dissection ordering used
             solver workspace for phase2 (nodal ordering)  (64bit words) =         1466664 (     11.19 MByte)
             solver workspace for phase3 (symbolic factor) (64bit words) =         3390312 (     25.87 MByte)
             solver workspace for phase4 (factorization)   (64bit words) =         8120429 (     61.95 MByte) (MINIMUM)
             solver workspace for phase4 (factorization)   (64bit words) =        68798052 (    524.89 MByte) (MAXIMUM)
             solver workspace available and used           (64bit words) =        72515925 (    553.25 MByte)


             start of matrix solution
             wall time =        3156.00


             singularity ratio    1.3303E-04


             end of matrix solution
             wall time =        3172.00


             ddu multiplied with    1.00000E-06 due to penetration


             maximum residual force  at node      3394 degree of freedom  1 is equal to    2.781E+00
             maximum reaction force  at node     56163 degree of freedom  2 is equal to    5.606E+04
             residual convergence ratio    4.961E-05

             maximum displacement  change   at node     16600 degree of freedom  3 is equal to    2.699E-07
             maximum displacement increment at node     34654 degree of freedom  2 is equal to    2.943E+00
             displacement convergence ratio   9.170E-08
             *** warning: node      3652 separated 5 times and will be skipped in separation check
             *** warning: node      3776 separated 5 times and will be skipped in separation check

             recycling increment due to separation 


             maximum connectivity in stiffness matrix is       207 at node     63833


             maximum half-bandwidth is     60010  between nodes      4232  and     64241

             number of profile entries excluding fill-in is          555552


             total workspace needed with in-core matrix storage =        23666881
               part of solver workspace is allocated separately


             load increments for each degree of freedom
             summed over the whole model

             from distributed loads
             dist. loads on deformed configuration - totals below for dist. loads
             increments for point loads
             0.000000E+00   0.000000E+00   0.000000E+00


             point loads
             0.000000E+00   0.000000E+00   0.000000E+00

             start of assembly     cycle number is     1
             wall time =        3180.00


             solver workspace for phase1 (matrix input)    (64bit words) =          652001 (      4.97 MByte)
             Metis nested dissection ordering used
             solver workspace for phase2 (nodal ordering)  (64bit words) =         1466597 (     11.19 MByte)
             solver workspace for phase3 (symbolic factor) (64bit words) =         3345696 (     25.53 MByte)
             solver workspace for phase4 (factorization)   (64bit words) =         8030759 (     61.27 MByte) (MINIMUM)
             solver workspace for phase4 (factorization)   (64bit words) =        67774760 (    517.08 MByte) (MAXIMUM)
             solver workspace available and used           (64bit words) =        72515925 (    553.25 MByte)


             start of matrix solution
             wall time =        3193.00


             singularity ratio    1.5678E-04


             end of matrix solution
             wall time =        3208.00


             maximum residual force  at node     23948 degree of freedom  2 is equal to    5.339E-11
             maximum reaction force  at node     56163 degree of freedom  2 is equal to    5.606E+04
             residual convergence ratio    9.524E-16

             maximum displacement  change   at node     16600 degree of freedom  3 is equal to    2.676E-01
             maximum displacement increment at node     34654 degree of freedom  2 is equal to    2.851E+00
             displacement convergence ratio   9.386E-02

             recycling increment due to body to body contact 

             increment will be recycled


             maximum connectivity in stiffness matrix is       207 at node     63833


             maximum half-bandwidth is     60010  between nodes      4232  and     64241

             number of profile entries excluding fill-in is          555638


             total workspace needed with in-core matrix storage =        23669203
               part of solver workspace is allocated separately


             load increments for each degree of freedom
             summed over the whole model

             from distributed loads
             dist. loads on deformed configuration - totals below for dist. loads
             increments for point loads
             0.000000E+00   0.000000E+00   0.000000E+00


             point loads
             0.000000E+00   0.000000E+00   0.000000E+00

             start of assembly     cycle number is     2
             wall time =        3214.00


             solver workspace for phase1 (matrix input)    (64bit words) =          652087 (      4.98 MByte)
             Metis nested dissection ordering used
             solver workspace for phase2 (nodal ordering)  (64bit words) =         1466704 (     11.19 MByte)
             solver workspace for phase3 (symbolic factor) (64bit words) =         3372999 (     25.73 MByte)
             solver workspace for phase4 (factorization)   (64bit words) =         8077296 (     61.62 MByte) (MINIMUM)
             solver workspace for phase4 (factorization)   (64bit words) =        68838267 (    525.19 MByte) (MAXIMUM)
             solver workspace available and used           (64bit words) =        72515925 (    553.25 MByte)


             start of matrix solution
             wall time =        3227.00


             singularity ratio    1.3942E-04


             end of matrix solution
             wall time =        3243.00


             ddu multiplied with    1.00000E-06 due to penetration


             maximum residual force  at node      3394 degree of freedom  1 is equal to    2.924E+00
             maximum reaction force  at node     56163 degree of freedom  2 is equal to    5.606E+04
             residual convergence ratio    5.216E-05

             maximum displacement  change   at node     16600 degree of freedom  3 is equal to    2.832E-07
             maximum displacement increment at node     34654 degree of freedom  2 is equal to    2.851E+00
             displacement convergence ratio   9.932E-08
             *** warning: node      3652 separated 5 times and will be skipped in separation check
             *** warning: node      3776 separated 5 times and will be skipped in separation check

             recycling increment due to separation 


             maximum connectivity in stiffness matrix is       207 at node     63833


             maximum half-bandwidth is     60010  between nodes      4232  and     64241

             number of profile entries excluding fill-in is          555485


             total workspace needed with in-core matrix storage =        23665073
               part of solver workspace is allocated separately


             load increments for each degree of freedom
             summed over the whole model

             from distributed loads
             dist. loads on deformed configuration - totals below for dist. loads
             increments for point loads
             0.000000E+00   0.000000E+00   0.000000E+00


             point loads
             0.000000E+00   0.000000E+00   0.000000E+00

             start of assembly     cycle number is     1
             wall time =        3251.00


             solver workspace for phase1 (matrix input)    (64bit words) =          651934 (      4.97 MByte)
             Metis nested dissection ordering used
             solver workspace for phase2 (nodal ordering)  (64bit words) =         1466643 (     11.19 MByte)
             solver workspace for phase3 (symbolic factor) (64bit words) =         3352830 (     25.58 MByte)
             solver workspace for phase4 (factorization)   (64bit words) =         7971374 (     60.82 MByte) (MINIMUM)
             solver workspace for phase4 (factorization)   (64bit words) =        65179767 (    497.28 MByte) (MAXIMUM)
             solver workspace available and used           (64bit words) =        72515925 (    553.25 MByte)


             start of matrix solution
             wall time =        3265.00


             singularity ratio    1.1640E-04


             end of matrix solution
             wall time =        3280.00


             maximum residual force  at node     26792 degree of freedom  2 is equal to    5.258E-11
             maximum reaction force  at node     56163 degree of freedom  2 is equal to    5.606E+04
             residual convergence ratio    9.380E-16

             maximum displacement  change   at node     16600 degree of freedom  3 is equal to    2.864E-01
             maximum displacement increment at node     36343 degree of freedom  2 is equal to    3.057E+00
             displacement convergence ratio   9.368E-02

             recycling increment due to body to body contact 

             increment will be recycled


             maximum connectivity in stiffness matrix is       207 at node     63833


             maximum half-bandwidth is     60010  between nodes      4232  and     64241

             number of profile entries excluding fill-in is          555411


             total workspace needed with in-core matrix storage =        23663075
               part of solver workspace is allocated separately


             load increments for each degree of freedom
             summed over the whole model

             from distributed loads
             dist. loads on deformed configuration - totals below for dist. loads
             increments for point loads
             0.000000E+00   0.000000E+00   0.000000E+00


             point loads
             0.000000E+00   0.000000E+00   0.000000E+00

             start of assembly     cycle number is     2
             wall time =        3286.00


             solver workspace for phase1 (matrix input)    (64bit words) =          651860 (      4.97 MByte)
             Metis nested dissection ordering used
             solver workspace for phase2 (nodal ordering)  (64bit words) =         1466678 (     11.19 MByte)
             solver workspace for phase3 (symbolic factor) (64bit words) =         3346844 (     25.53 MByte)
             solver workspace for phase4 (factorization)   (64bit words) =         7998700 (     61.03 MByte) (MINIMUM)
             solver workspace for phase4 (factorization)   (64bit words) =        64785637 (    494.28 MByte) (MAXIMUM)
             solver workspace available and used           (64bit words) =        72515925 (    553.25 MByte)


             start of matrix solution
             wall time =        3299.00


             singularity ratio    1.1687E-04


             end of matrix solution
             wall time =        3313.00


             ddu multiplied with    3.03224E-02 due to penetration


             maximum residual force  at node      3394 degree of freedom  1 is equal to    2.896E+00
             maximum reaction force  at node     56163 degree of freedom  2 is equal to    5.606E+04
             residual convergence ratio    5.165E-05

             maximum displacement  change   at node     16600 degree of freedom  3 is equal to    8.315E-03
             maximum displacement increment at node     36343 degree of freedom  2 is equal to    3.051E+00
             displacement convergence ratio   2.726E-03
             *** warning: node      3652 separated 5 times and will be skipped in separation check
             *** warning: node      3776 separated 5 times and will be skipped in separation check
             *** warning: node      3957 separated 5 times and will be skipped in separation check

             recycling increment due to separation 


             maximum connectivity in stiffness matrix is       207 at node     63833


             maximum half-bandwidth is     60010  between nodes      4232  and     64241

             number of profile entries excluding fill-in is          555258


             total workspace needed with in-core matrix storage =        23658943
               part of solver workspace is allocated separately


             load increments for each degree of freedom
             summed over the whole model

             from distributed loads
             dist. loads on deformed configuration - totals below for dist. loads
             increments for point loads
             0.000000E+00   0.000000E+00   0.000000E+00


             point loads
             0.000000E+00   0.000000E+00   0.000000E+00

             start of assembly     cycle number is     1
             wall time =        3321.00


             solver workspace for phase1 (matrix input)    (64bit words) =          651707 (      4.97 MByte)
             Metis nested dissection ordering used
             solver workspace for phase2 (nodal ordering)  (64bit words) =         1466600 (     11.19 MByte)
             solver workspace for phase3 (symbolic factor) (64bit words) =         3352348 (     25.58 MByte)
             solver workspace for phase4 (factorization)   (64bit words) =         7990447 (     60.96 MByte) (MINIMUM)
             solver workspace for phase4 (factorization)   (64bit words) =        65776239 (    501.83 MByte) (MAXIMUM)
             solver workspace available and used           (64bit words) =        72515925 (    553.25 MByte)


             start of matrix solution
             wall time =        3334.00


             singularity ratio    1.1083E-04


             end of matrix solution
             wall time =        3349.00


             maximum residual force  at node     18216 degree of freedom  2 is equal to    4.561E-11
             maximum reaction force  at node     56163 degree of freedom  2 is equal to    5.606E+04
             residual convergence ratio    8.135E-16

             maximum displacement  change   at node      1378 degree of freedom  1 is equal to    3.172E-01
             maximum displacement increment at node     34654 degree of freedom  2 is equal to    2.899E+00
             displacement convergence ratio   1.094E-01

             recycling increment due to body to body contact 

             increment will be recycled


             maximum connectivity in stiffness matrix is       207 at node     63833


             maximum half-bandwidth is     60010  between nodes      4232  and     64241

             number of profile entries excluding fill-in is          555260


             total workspace needed with in-core matrix storage =        23658997
               part of solver workspace is allocated separately


             load increments for each degree of freedom
             summed over the whole model

             from distributed loads
             dist. loads on deformed configuration - totals below for dist. loads
             increments for point loads
             0.000000E+00   0.000000E+00   0.000000E+00


             point loads
             0.000000E+00   0.000000E+00   0.000000E+00

             start of assembly     cycle number is     2
             wall time =        3355.00


             solver workspace for phase1 (matrix input)    (64bit words) =          651709 (      4.97 MByte)
             Metis nested dissection ordering used
             solver workspace for phase2 (nodal ordering)  (64bit words) =         1466354 (     11.19 MByte)
             solver workspace for phase3 (symbolic factor) (64bit words) =         3332811 (     25.43 MByte)
             solver workspace for phase4 (factorization)   (64bit words) =         7959023 (     60.72 MByte) (MINIMUM)
             solver workspace for phase4 (factorization)   (64bit words) =        63755650 (    486.42 MByte) (MAXIMUM)
             solver workspace available and used           (64bit words) =        72515925 (    553.25 MByte)


             start of matrix solution
             wall time =        3367.00


             singularity ratio    1.1679E-04


             end of matrix solution
             wall time =        3381.00


             ddu multiplied with    2.87711E-02 due to penetration


             maximum residual force  at node      3394 degree of freedom  1 is equal to    3.053E+00
             maximum reaction force  at node     56163 degree of freedom  2 is equal to    5.606E+04
             residual convergence ratio    5.446E-05

             maximum displacement  change   at node     16600 degree of freedom  3 is equal to    8.651E-03
             maximum displacement increment at node     34654 degree of freedom  2 is equal to    2.905E+00
             displacement convergence ratio   2.978E-03
             *** warning: node      3652 separated 5 times and will be skipped in separation check
             *** warning: node      3776 separated 5 times and will be skipped in separation check
             *** warning: node      3957 separated 5 times and will be skipped in separation check

             recycling increment due to separation 


             maximum connectivity in stiffness matrix is       207 at node     63833


             maximum half-bandwidth is     60010  between nodes      4232  and     64241

             number of profile entries excluding fill-in is          554912


             total workspace needed with in-core matrix storage =        23649601
               part of solver workspace is allocated separately


             load increments for each degree of freedom
             summed over the whole model

             from distributed loads
             dist. loads on deformed configuration - totals below for dist. loads
             increments for point loads
             0.000000E+00   0.000000E+00   0.000000E+00


             point loads
             0.000000E+00   0.000000E+00   0.000000E+00

             start of assembly     cycle number is     1
             wall time =        3389.00


             solver workspace for phase1 (matrix input)    (64bit words) =          651361 (      4.97 MByte)
             Metis nested dissection ordering used
             solver workspace for phase2 (nodal ordering)  (64bit words) =         1466118 (     11.19 MByte)
             solver workspace for phase3 (symbolic factor) (64bit words) =         3330991 (     25.41 MByte)
             solver workspace for phase4 (factorization)   (64bit words) =         7947055 (     60.63 MByte) (MINIMUM)
             solver workspace for phase4 (factorization)   (64bit words) =        63207177 (    482.23 MByte) (MAXIMUM)
             solver workspace available and used           (64bit words) =        72515925 (    553.25 MByte)


             start of matrix solution
             wall time =        3402.00


             singularity ratio    1.1659E-04


             end of matrix solution
             wall time =        3416.00


             maximum residual force  at node     17843 degree of freedom  2 is equal to    5.370E-11
             maximum reaction force  at node     56163 degree of freedom  2 is equal to    5.606E+04
             residual convergence ratio    9.579E-16

             maximum displacement  change   at node     16600 degree of freedom  3 is equal to    2.889E-01
             maximum displacement increment at node     36343 degree of freedom  2 is equal to    3.133E+00
             displacement convergence ratio   9.220E-02

             recycling increment due to body to body contact 

             increment will be recycled


             maximum connectivity in stiffness matrix is       207 at node     63833


             maximum half-bandwidth is     60010  between nodes      4232  and     64241

             number of profile entries excluding fill-in is          554887


             total workspace needed with in-core matrix storage =        23648927
               part of solver workspace is allocated separately


             load increments for each degree of freedom
             summed over the whole model

             from distributed loads
             dist. loads on deformed configuration - totals below for dist. loads
             increments for point loads
             0.000000E+00   0.000000E+00   0.000000E+00


             point loads
             0.000000E+00   0.000000E+00   0.000000E+00

             start of assembly     cycle number is     2
             wall time =        3421.00


             solver workspace for phase1 (matrix input)    (64bit words) =          651336 (      4.97 MByte)
             Metis nested dissection ordering used
             solver workspace for phase2 (nodal ordering)  (64bit words) =         1466035 (     11.18 MByte)
             solver workspace for phase3 (symbolic factor) (64bit words) =         3323801 (     25.36 MByte)
             solver workspace for phase4 (factorization)   (64bit words) =         7969005 (     60.80 MByte) (MINIMUM)
             solver workspace for phase4 (factorization)   (64bit words) =        65420451 (    499.12 MByte) (MAXIMUM)
             solver workspace available and used           (64bit words) =        72515925 (    553.25 MByte)


             start of matrix solution
             wall time =        3434.00


             singularity ratio    1.1690E-04


             end of matrix solution
             wall time =        3449.00


             ddu multiplied with    1.00000E-06 due to penetration


             maximum residual force  at node      3590 degree of freedom  2 is equal to    7.336E+00
             maximum reaction force  at node     56163 degree of freedom  2 is equal to    5.606E+04
             residual convergence ratio    1.309E-04

             maximum displacement  change   at node     15379 degree of freedom  2 is equal to    4.137E-07
             maximum displacement increment at node     36343 degree of freedom  2 is equal to    3.133E+00
             displacement convergence ratio   1.320E-07
             *** warning: node      3652 separated 5 times and will be skipped in separation check
             *** warning: node      3776 separated 5 times and will be skipped in separation check
             *** warning: node      3957 separated 5 times and will be skipped in separation check

             recycling increment due to separation 


             maximum connectivity in stiffness matrix is       207 at node     63833


             maximum half-bandwidth is     60010  between nodes      4232  and     64241

             number of profile entries excluding fill-in is          554632


             total workspace needed with in-core matrix storage =        23642041
               part of solver workspace is allocated separately


             load increments for each degree of freedom
             summed over the whole model

             from distributed loads
             dist. loads on deformed configuration - totals below for dist. loads
             increments for point loads
             0.000000E+00   0.000000E+00   0.000000E+00


             point loads
             0.000000E+00   0.000000E+00   0.000000E+00

             start of assembly     cycle number is     1
             wall time =        3457.00


             solver workspace for phase1 (matrix input)    (64bit words) =          651081 (      4.97 MByte)
             Metis nested dissection ordering used
             solver workspace for phase2 (nodal ordering)  (64bit words) =         1465883 (     11.18 MByte)
             solver workspace for phase3 (symbolic factor) (64bit words) =         3384763 (     25.82 MByte)
             solver workspace for phase4 (factorization)   (64bit words) =         8034185 (     61.30 MByte) (MINIMUM)
             solver workspace for phase4 (factorization)   (64bit words) =        66155003 (    504.72 MByte) (MAXIMUM)
             solver workspace available and used           (64bit words) =        72515925 (    553.25 MByte)


             start of matrix solution
             wall time =        3470.00


             singularity ratio    1.1666E-04


             end of matrix solution
             wall time =        3485.00


             maximum residual force  at node     17833 degree of freedom  2 is equal to    5.002E-11
             maximum reaction force  at node     56163 degree of freedom  2 is equal to    5.606E+04
             residual convergence ratio    8.922E-16

             maximum displacement  change   at node     16600 degree of freedom  3 is equal to    2.883E-01
             maximum displacement increment at node     36343 degree of freedom  2 is equal to    2.965E+00
             displacement convergence ratio   9.724E-02

             recycling increment due to body to body contact 

             increment will be recycled


             maximum connectivity in stiffness matrix is       207 at node     63833


             maximum half-bandwidth is     60010  between nodes      4232  and     64241

             number of profile entries excluding fill-in is          554597


             total workspace needed with in-core matrix storage =        23641097
               part of solver workspace is allocated separately


             load increments for each degree of freedom
             summed over the whole model

             from distributed loads
             dist. loads on deformed configuration - totals below for dist. loads
             increments for point loads
             0.000000E+00   0.000000E+00   0.000000E+00


             point loads
             0.000000E+00   0.000000E+00   0.000000E+00

             start of assembly     cycle number is     2
             wall time =        3491.00


             solver workspace for phase1 (matrix input)    (64bit words) =          651046 (      4.97 MByte)
             Metis nested dissection ordering used
             solver workspace for phase2 (nodal ordering)  (64bit words) =         1465875 (     11.18 MByte)
             solver workspace for phase3 (symbolic factor) (64bit words) =         3331252 (     25.42 MByte)
             solver workspace for phase4 (factorization)   (64bit words) =         7996684 (     61.01 MByte) (MINIMUM)
             solver workspace for phase4 (factorization)   (64bit words) =        66755993 (    509.31 MByte) (MAXIMUM)
             solver workspace available and used           (64bit words) =        72515925 (    553.25 MByte)


             start of matrix solution
             wall time =        3504.00


             singularity ratio    1.1659E-04


             end of matrix solution
             wall time =        3518.00


             ddu multiplied with    1.00000E-06 due to penetration


             maximum residual force  at node      3995 degree of freedom  2 is equal to    9.207E+00
             maximum reaction force  at node     56163 degree of freedom  2 is equal to    5.606E+04
             residual convergence ratio    1.642E-04

             maximum displacement  change   at node     15823 degree of freedom  2 is equal to    3.823E-07
             maximum displacement increment at node     36343 degree of freedom  2 is equal to    2.965E+00
             displacement convergence ratio   1.289E-07
             *** warning: node      3652 separated 5 times and will be skipped in separation check
             *** warning: node      3776 separated 5 times and will be skipped in separation check
             *** warning: node      3957 separated 5 times and will be skipped in separation check

             recycling increment due to separation 


             maximum connectivity in stiffness matrix is       207 at node     63833


             maximum half-bandwidth is     60010  between nodes      4232  and     64241

             number of profile entries excluding fill-in is          554178


             total workspace needed with in-core matrix storage =        23629783
               part of solver workspace is allocated separately


             load increments for each degree of freedom
             summed over the whole model

             from distributed loads
             dist. loads on deformed configuration - totals below for dist. loads
             increments for point loads
             0.000000E+00   0.000000E+00   0.000000E+00


             point loads
             0.000000E+00   0.000000E+00   0.000000E+00

             start of assembly     cycle number is     1
             wall time =        3526.00


             solver workspace for phase1 (matrix input)    (64bit words) =          650627 (      4.96 MByte)
             Metis nested dissection ordering used
             solver workspace for phase2 (nodal ordering)  (64bit words) =         1465622 (     11.18 MByte)
             solver workspace for phase3 (symbolic factor) (64bit words) =         3342639 (     25.50 MByte)
             solver workspace for phase4 (factorization)   (64bit words) =         7984282 (     60.92 MByte) (MINIMUM)
             solver workspace for phase4 (factorization)   (64bit words) =        65895434 (    502.74 MByte) (MAXIMUM)
             solver workspace available and used           (64bit words) =        72515925 (    553.25 MByte)


             start of matrix solution
             wall time =        3539.00


             singularity ratio    1.9142E-04


             end of matrix solution
             wall time =        3553.00


             ddu multiplied with    6.40444E-02 due to penetration


             maximum residual force  at node      1772 degree of freedom  1 is equal to    4.255E+00
             maximum reaction force  at node     56163 degree of freedom  2 is equal to    5.606E+04
             residual convergence ratio    7.589E-05

             maximum displacement  change   at node      2324 degree of freedom  1 is equal to    2.318E-02
             maximum displacement increment at node     36343 degree of freedom  2 is equal to    2.981E+00
             displacement convergence ratio   7.776E-03
             *** warning: node      3652 separated 5 times and will be skipped in separation check
             *** warning: node      3776 separated 5 times and will be skipped in separation check
             *** warning: node      3957 separated 5 times and will be skipped in separation check

             recycling increment due to separation 


             maximum connectivity in stiffness matrix is       207 at node     63833


             maximum half-bandwidth is     60010  between nodes      4232  and     64241

             number of profile entries excluding fill-in is          554280


             total workspace needed with in-core matrix storage =        23632537
               part of solver workspace is allocated separately


             load increments for each degree of freedom
             summed over the whole model

             from distributed loads
             dist. loads on deformed configuration - totals below for dist. loads
             increments for point loads
             0.000000E+00   0.000000E+00   0.000000E+00


             point loads
             0.000000E+00   0.000000E+00   0.000000E+00

             start of assembly     cycle number is     1
             wall time =        3561.00


             solver workspace for phase1 (matrix input)    (64bit words) =          650729 (      4.96 MByte)
             Metis nested dissection ordering used
             solver workspace for phase2 (nodal ordering)  (64bit words) =         1465754 (     11.18 MByte)
             solver workspace for phase3 (symbolic factor) (64bit words) =         3339996 (     25.48 MByte)
             solver workspace for phase4 (factorization)   (64bit words) =         7966998 (     60.78 MByte) (MINIMUM)
             solver workspace for phase4 (factorization)   (64bit words) =        64738028 (    493.91 MByte) (MAXIMUM)
             solver workspace available and used           (64bit words) =        72515925 (    553.25 MByte)


             start of matrix solution
             wall time =        3573.00


             singularity ratio    1.1625E-04


             end of matrix solution
             wall time =        3587.00


             maximum residual force  at node     19232 degree of freedom  2 is equal to    5.663E-11
             maximum reaction force  at node     56163 degree of freedom  2 is equal to    5.606E+04
             residual convergence ratio    1.010E-15

             maximum displacement  change   at node      2324 degree of freedom  1 is equal to    3.316E-01
             maximum displacement increment at node     36343 degree of freedom  2 is equal to    3.199E+00
             displacement convergence ratio   1.037E-01

             recycling increment due to body to body contact 

             increment will be recycled


             maximum connectivity in stiffness matrix is       207 at node     63833


             maximum half-bandwidth is     60010  between nodes      4232  and     64241

             number of profile entries excluding fill-in is          554314


             total workspace needed with in-core matrix storage =        23633455
               part of solver workspace is allocated separately


             load increments for each degree of freedom
             summed over the whole model

             from distributed loads
             dist. loads on deformed configuration - totals below for dist. loads
             increments for point loads
             0.000000E+00   0.000000E+00   0.000000E+00


             point loads
             0.000000E+00   0.000000E+00   0.000000E+00

             start of assembly     cycle number is     2
             wall time =        3593.00


             solver workspace for phase1 (matrix input)    (64bit words) =          650763 (      4.96 MByte)
             Metis nested dissection ordering used
             solver workspace for phase2 (nodal ordering)  (64bit words) =         1465684 (     11.18 MByte)
             solver workspace for phase3 (symbolic factor) (64bit words) =         3324703 (     25.37 MByte)
             solver workspace for phase4 (factorization)   (64bit words) =         7973923 (     60.84 MByte) (MINIMUM)
             solver workspace for phase4 (factorization)   (64bit words) =        65691917 (    501.19 MByte) (MAXIMUM)
             solver workspace available and used           (64bit words) =        72515925 (    553.25 MByte)


             start of matrix solution
             wall time =        3606.00


             singularity ratio    1.1684E-04


             end of matrix solution
             wall time =        3621.00


             maximum residual force  at node     20152 degree of freedom  2 is equal to    5.645E-11
             maximum reaction force  at node     56163 degree of freedom  2 is equal to    5.607E+04
             residual convergence ratio    1.007E-15

             maximum displacement  change   at node      2601 degree of freedom  3 is equal to    3.004E-01
             maximum displacement increment at node     36343 degree of freedom  2 is equal to    2.959E+00
             displacement convergence ratio   1.015E-01
             *** warning: node      3652 separated 5 times and will be skipped in separation check
             *** warning: node      3776 separated 5 times and will be skipped in separation check
             *** warning: node      3957 separated 5 times and will be skipped in separation check

             recycling increment due to separation 


             maximum connectivity in stiffness matrix is       207 at node     63833


             maximum half-bandwidth is     60010  between nodes      4232  and     64241

             number of profile entries excluding fill-in is          553895


             total workspace needed with in-core matrix storage =        23622143
               part of solver workspace is allocated separately


             load increments for each degree of freedom
             summed over the whole model

             from distributed loads
             dist. loads on deformed configuration - totals below for dist. loads
             increments for point loads
             0.000000E+00   0.000000E+00   0.000000E+00


             point loads
             0.000000E+00   0.000000E+00   0.000000E+00

             start of assembly     cycle number is     1
             wall time =        3629.00


             solver workspace for phase1 (matrix input)    (64bit words) =          650344 (      4.96 MByte)
             Metis nested dissection ordering used
             solver workspace for phase2 (nodal ordering)  (64bit words) =         1465617 (     11.18 MByte)
             solver workspace for phase3 (symbolic factor) (64bit words) =         3360077 (     25.64 MByte)
             solver workspace for phase4 (factorization)   (64bit words) =         7962227 (     60.75 MByte) (MINIMUM)
             solver workspace for phase4 (factorization)   (64bit words) =        65049187 (    496.29 MByte) (MAXIMUM)
             solver workspace available and used           (64bit words) =        72515925 (    553.25 MByte)


             start of matrix solution
             wall time =        3641.00


             singularity ratio    1.1618E-04


             end of matrix solution
             wall time =        3656.00


             maximum residual force  at node     21813 degree of freedom  2 is equal to    6.748E-11
             maximum reaction force  at node     56163 degree of freedom  2 is equal to    5.607E+04
             residual convergence ratio    1.204E-15

             maximum displacement  change   at node      2325 degree of freedom  1 is equal to    5.308E-01
             maximum displacement increment at node     36343 degree of freedom  2 is equal to    3.213E+00
             displacement convergence ratio   1.652E-01

             failure to converge to tolerance

             increment will be recycled


             maximum connectivity in stiffness matrix is       207 at node     63833


             maximum half-bandwidth is     60010  between nodes      4232  and     64241

             number of profile entries excluding fill-in is          553891


             total workspace needed with in-core matrix storage =        23622035
               part of solver workspace is allocated separately


             load increments for each degree of freedom
             summed over the whole model

             from distributed loads
             dist. loads on deformed configuration - totals below for dist. loads
             increments for point loads
             0.000000E+00   0.000000E+00   0.000000E+00


             point loads
             0.000000E+00   0.000000E+00   0.000000E+00

             start of assembly     cycle number is     2
             wall time =        3662.00


             solver workspace for phase1 (matrix input)    (64bit words) =          650340 (      4.96 MByte)
             Metis nested dissection ordering used
             solver workspace for phase2 (nodal ordering)  (64bit words) =         1465335 (     11.18 MByte)
             solver workspace for phase3 (symbolic factor) (64bit words) =         3334511 (     25.44 MByte)
             solver workspace for phase4 (factorization)   (64bit words) =         7948546 (     60.64 MByte) (MINIMUM)
             solver workspace for phase4 (factorization)   (64bit words) =        64560137 (    492.55 MByte) (MAXIMUM)
             solver workspace available and used           (64bit words) =        72515925 (    553.25 MByte)


             start of matrix solution
             wall time =        3675.00


             singularity ratio    1.1680E-04


             end of matrix solution
             wall time =        3689.00


             ddu multiplied with    1.00000E-06 due to penetration


             maximum residual force  at node     15822 degree of freedom  1 is equal to    6.741E+00
             maximum reaction force  at node     56163 degree of freedom  2 is equal to    5.607E+04
             residual convergence ratio    1.202E-04

             maximum displacement  change   at node     15822 degree of freedom  1 is equal to    4.692E-07
             maximum displacement increment at node     36343 degree of freedom  2 is equal to    3.213E+00
             displacement convergence ratio   1.460E-07
             *** warning: node      3652 separated 5 times and will be skipped in separation check
             *** warning: node      3776 separated 5 times and will be skipped in separation check
             *** warning: node      3957 separated 5 times and will be skipped in separation check

             recycling increment due to separation 


             maximum connectivity in stiffness matrix is       207 at node     63833


             maximum half-bandwidth is     60010  between nodes      4232  and     64241

             number of profile entries excluding fill-in is          553584


             total workspace needed with in-core matrix storage =        23613745
               part of solver workspace is allocated separately


             load increments for each degree of freedom
             summed over the whole model

             from distributed loads
             dist. loads on deformed configuration - totals below for dist. loads
             increments for point loads
             0.000000E+00   0.000000E+00   0.000000E+00


             point loads
             0.000000E+00   0.000000E+00   0.000000E+00

             start of assembly     cycle number is     1
             wall time =        3697.00


             solver workspace for phase1 (matrix input)    (64bit words) =          650033 (      4.96 MByte)
             Metis nested dissection ordering used
             solver workspace for phase2 (nodal ordering)  (64bit words) =         1465157 (     11.18 MByte)
             solver workspace for phase3 (symbolic factor) (64bit words) =         3335631 (     25.45 MByte)
             solver workspace for phase4 (factorization)   (64bit words) =         7941707 (     60.59 MByte) (MINIMUM)
             solver workspace for phase4 (factorization)   (64bit words) =        63760166 (    486.45 MByte) (MAXIMUM)
             solver workspace available and used           (64bit words) =        72515925 (    553.25 MByte)


             start of matrix solution
             wall time =        3710.00


             singularity ratio    1.1639E-04


             end of matrix solution
             wall time =        3724.00


             maximum residual force  at node     19770 degree of freedom  2 is equal to    7.102E-11
             maximum reaction force  at node     56163 degree of freedom  2 is equal to    5.607E+04
             residual convergence ratio    1.267E-15

             maximum displacement  change   at node      3994 degree of freedom  3 is equal to    3.277E-01
             maximum displacement increment at node     36343 degree of freedom  2 is equal to    3.107E+00
             displacement convergence ratio   1.055E-01

             recycling increment due to body to body contact 

             increment will be recycled


             maximum connectivity in stiffness matrix is       207 at node     63833


             maximum half-bandwidth is     60010  between nodes      4232  and     64241

             number of profile entries excluding fill-in is          553671


             total workspace needed with in-core matrix storage =        23616095
               part of solver workspace is allocated separately


             load increments for each degree of freedom
             summed over the whole model

             from distributed loads
             dist. loads on deformed configuration - totals below for dist. loads
             increments for point loads
             0.000000E+00   0.000000E+00   0.000000E+00


             point loads
             0.000000E+00   0.000000E+00   0.000000E+00

             start of assembly     cycle number is     2
             wall time =        3731.00


             solver workspace for phase1 (matrix input)    (64bit words) =          650120 (      4.96 MByte)
             Metis nested dissection ordering used
             solver workspace for phase2 (nodal ordering)  (64bit words) =         1465104 (     11.18 MByte)
             solver workspace for phase3 (symbolic factor) (64bit words) =         3374585 (     25.75 MByte)
             solver workspace for phase4 (factorization)   (64bit words) =         7968785 (     60.80 MByte) (MINIMUM)
             solver workspace for phase4 (factorization)   (64bit words) =        63873503 (    487.32 MByte) (MAXIMUM)
             solver workspace available and used           (64bit words) =        72515925 (    553.25 MByte)


             start of matrix solution
             wall time =        3744.00


             singularity ratio    1.1647E-04


             end of matrix solution
             wall time =        3758.00


             maximum residual force  at node     18557 degree of freedom  2 is equal to    6.134E-11
             maximum reaction force  at node     56163 degree of freedom  2 is equal to    5.607E+04
             residual convergence ratio    1.094E-15

             maximum displacement  change   at node     15914 degree of freedom  1 is equal to    3.546E-01
             maximum displacement increment at node     36343 degree of freedom  2 is equal to    3.325E+00
             displacement convergence ratio   1.066E-01

             recycling increment due to body to body contact 

             increment will be recycled


             maximum connectivity in stiffness matrix is       207 at node     63833


             maximum half-bandwidth is     60010  between nodes      4232  and     64241

             number of profile entries excluding fill-in is          553636


             total workspace needed with in-core matrix storage =        23615149
               part of solver workspace is allocated separately


             load increments for each degree of freedom
             summed over the whole model

             from distributed loads
             dist. loads on deformed configuration - totals below for dist. loads
             increments for point loads
             0.000000E+00   0.000000E+00   0.000000E+00


             point loads
             0.000000E+00   0.000000E+00   0.000000E+00

             start of assembly     cycle number is     3
             wall time =        3765.00


             solver workspace for phase1 (matrix input)    (64bit words) =          650085 (      4.96 MByte)
             Metis nested dissection ordering used
             solver workspace for phase2 (nodal ordering)  (64bit words) =         1465188 (     11.18 MByte)
             solver workspace for phase3 (symbolic factor) (64bit words) =         3340202 (     25.48 MByte)
             solver workspace for phase4 (factorization)   (64bit words) =         7973113 (     60.83 MByte) (MINIMUM)
             solver workspace for phase4 (factorization)   (64bit words) =        64075761 (    488.86 MByte) (MAXIMUM)
             solver workspace available and used           (64bit words) =        72515925 (    553.25 MByte)


             start of matrix solution
             wall time =        3777.00


             singularity ratio    1.1072E-04


             end of matrix solution
             wall time =        3791.00


             maximum residual force  at node     17850 degree of freedom  2 is equal to    5.083E-11
             maximum reaction force  at node     56163 degree of freedom  2 is equal to    5.607E+04
             residual convergence ratio    9.066E-16

             maximum displacement  change   at node     15823 degree of freedom  2 is equal to    3.425E-01
             maximum displacement increment at node     36343 degree of freedom  2 is equal to    3.258E+00
             displacement convergence ratio   1.051E-01
             *** warning: node      3652 separated 5 times and will be skipped in separation check
             *** warning: node      3776 separated 5 times and will be skipped in separation check
             *** warning: node      3957 separated 5 times and will be skipped in separation check

             recycling increment due to separation 


             maximum connectivity in stiffness matrix is       207 at node     63833


             maximum half-bandwidth is     60010  between nodes      4232  and     64241

             number of profile entries excluding fill-in is          553396


             total workspace needed with in-core matrix storage =        23608669
               part of solver workspace is allocated separately


             load increments for each degree of freedom
             summed over the whole model

             from distributed loads
             dist. loads on deformed configuration - totals below for dist. loads
             increments for point loads
             0.000000E+00   0.000000E+00   0.000000E+00


             point loads
             0.000000E+00   0.000000E+00   0.000000E+00

             start of assembly     cycle number is     1
             wall time =        3797.00


             solver workspace for phase1 (matrix input)    (64bit words) =          649845 (      4.96 MByte)
             Metis nested dissection ordering used
             solver workspace for phase2 (nodal ordering)  (64bit words) =         1465195 (     11.18 MByte)
             solver workspace for phase3 (symbolic factor) (64bit words) =         3335313 (     25.45 MByte)
             solver workspace for phase4 (factorization)   (64bit words) =         8017027 (     61.17 MByte) (MINIMUM)
             solver workspace for phase4 (factorization)   (64bit words) =        66964010 (    510.89 MByte) (MAXIMUM)
             solver workspace available and used           (64bit words) =        72515925 (    553.25 MByte)


             start of matrix solution
             wall time =        3810.00


             singularity ratio    1.5641E-04


             end of matrix solution
             wall time =        3826.00


             maximum residual force  at node     17848 degree of freedom  2 is equal to    6.686E-11
             maximum reaction force  at node     56163 degree of freedom  2 is equal to    5.607E+04
             residual convergence ratio    1.192E-15

             maximum displacement  change   at node     15527 degree of freedom  1 is equal to    3.269E-01
             maximum displacement increment at node     36343 degree of freedom  2 is equal to    3.399E+00
             displacement convergence ratio   9.617E-02
             *** warning: node      3652 separated 5 times and will be skipped in separation check
             *** warning: node      3776 separated 5 times and will be skipped in separation check
             *** warning: node      3856 separated 5 times and will be skipped in separation check
             *** warning: node      3957 separated 5 times and will be skipped in separation check

             recycling increment due to separation 


             maximum connectivity in stiffness matrix is       207 at node     63833


             maximum half-bandwidth is     60010  between nodes      4232  and     64241

             number of profile entries excluding fill-in is          553039


             total workspace needed with in-core matrix storage =        23599031
               part of solver workspace is allocated separately


             load increments for each degree of freedom
             summed over the whole model

             from distributed loads
             dist. loads on deformed configuration - totals below for dist. loads
             increments for point loads
             0.000000E+00   0.000000E+00   0.000000E+00


             point loads
             0.000000E+00   0.000000E+00   0.000000E+00

             start of assembly     cycle number is     1
             wall time =        3831.00


             solver workspace for phase1 (matrix input)    (64bit words) =          649488 (      4.96 MByte)
             Metis nested dissection ordering used
             solver workspace for phase2 (nodal ordering)  (64bit words) =         1464745 (     11.18 MByte)
             solver workspace for phase3 (symbolic factor) (64bit words) =         3332090 (     25.42 MByte)
             solver workspace for phase4 (factorization)   (64bit words) =         7971855 (     60.82 MByte) (MINIMUM)
             solver workspace for phase4 (factorization)   (64bit words) =        65243940 (    497.77 MByte) (MAXIMUM)
             solver workspace available and used           (64bit words) =        72515925 (    553.25 MByte)


             start of matrix solution
             wall time =        3844.00


             singularity ratio    1.1091E-04


             end of matrix solution
             wall time =        3858.00


             maximum residual force  at node     17885 degree of freedom  2 is equal to    5.282E-11
             maximum reaction force  at node     56163 degree of freedom  2 is equal to    5.607E+04
             residual convergence ratio    9.420E-16

             maximum displacement  change   at node      1628 degree of freedom  1 is equal to    2.582E-01
             maximum displacement increment at node     36343 degree of freedom  2 is equal to    3.306E+00
             displacement convergence ratio   7.811E-02
             *** warning: node      3652 separated 5 times and will be skipped in separation check
             *** warning: node      3776 separated 5 times and will be skipped in separation check
             *** warning: node      3856 separated 5 times and will be skipped in separation check
             *** warning: node      3957 separated 5 times and will be skipped in separation check

             recycling increment due to separation 


             maximum connectivity in stiffness matrix is       207 at node     63833


             maximum half-bandwidth is     60010  between nodes      4232  and     64241

             number of profile entries excluding fill-in is          552786


             total workspace needed with in-core matrix storage =        23592199
               part of solver workspace is allocated separately


             load increments for each degree of freedom
             summed over the whole model

             from distributed loads
             dist. loads on deformed configuration - totals below for dist. loads
             increments for point loads
             0.000000E+00   0.000000E+00   0.000000E+00


             point loads
             0.000000E+00   0.000000E+00   0.000000E+00

             start of assembly     cycle number is     1
             wall time =        3864.00


             solver workspace for phase1 (matrix input)    (64bit words) =          649235 (      4.95 MByte)
             Metis nested dissection ordering used
             solver workspace for phase2 (nodal ordering)  (64bit words) =         1464505 (     11.17 MByte)
             solver workspace for phase3 (symbolic factor) (64bit words) =         3335655 (     25.45 MByte)
             solver workspace for phase4 (factorization)   (64bit words) =         8000998 (     61.04 MByte) (MINIMUM)
             solver workspace for phase4 (factorization)   (64bit words) =        65915068 (    502.89 MByte) (MAXIMUM)
             solver workspace available and used           (64bit words) =        72515925 (    553.25 MByte)


             start of matrix solution
             wall time =        3877.00


             singularity ratio    1.1654E-04


             end of matrix solution
             wall time =        3892.00


             ddu multiplied with    1.00000E-06 due to penetration


             maximum residual force  at node      3958 degree of freedom  1 is equal to    9.551E+00
             maximum reaction force  at node     56163 degree of freedom  2 is equal to    5.607E+04
             residual convergence ratio    1.703E-04

             maximum displacement  change   at node     15823 degree of freedom  1 is equal to    5.323E-07
             maximum displacement increment at node     36343 degree of freedom  2 is equal to    3.306E+00
             displacement convergence ratio   1.610E-07
             *** warning: node      3652 separated 5 times and will be skipped in separation check
             *** warning: node      3776 separated 5 times and will be skipped in separation check
             *** warning: node      3856 separated 5 times and will be skipped in separation check
             *** warning: node      3957 separated 5 times and will be skipped in separation check

             recycling increment due to penetration 


             maximum connectivity in stiffness matrix is       207 at node     63833


             maximum half-bandwidth is     60010  between nodes      4232  and     64241

             number of profile entries excluding fill-in is          552908


             total workspace needed with in-core matrix storage =        23595493
               part of solver workspace is allocated separately


             load increments for each degree of freedom
             summed over the whole model

             from distributed loads
             dist. loads on deformed configuration - totals below for dist. loads
             increments for point loads
             0.000000E+00   0.000000E+00   0.000000E+00


             point loads
             0.000000E+00   0.000000E+00   0.000000E+00

             start of assembly     cycle number is     2
             wall time =        3899.00


             solver workspace for phase1 (matrix input)    (64bit words) =          649357 (      4.95 MByte)
             Metis nested dissection ordering used
             solver workspace for phase2 (nodal ordering)  (64bit words) =         1464590 (     11.17 MByte)
             solver workspace for phase3 (symbolic factor) (64bit words) =         3318911 (     25.32 MByte)
             solver workspace for phase4 (factorization)   (64bit words) =         7967915 (     60.79 MByte) (MINIMUM)
             solver workspace for phase4 (factorization)   (64bit words) =        64894327 (    495.10 MByte) (MAXIMUM)
             solver workspace available and used           (64bit words) =        72515925 (    553.25 MByte)


             start of matrix solution
             wall time =        3912.00


             singularity ratio    1.5656E-04


             end of matrix solution
             wall time =        3926.00


             maximum residual force  at node     22704 degree of freedom  2 is equal to    4.910E-11
             maximum reaction force  at node     56163 degree of freedom  2 is equal to    5.607E+04
             residual convergence ratio    8.757E-16

             maximum displacement  change   at node     15823 degree of freedom  3 is equal to    3.929E-01
             maximum displacement increment at node     36343 degree of freedom  2 is equal to    3.416E+00
             displacement convergence ratio   1.150E-01

             recycling increment due to body to body contact 

             increment will be recycled


             maximum connectivity in stiffness matrix is       207 at node     63833


             maximum half-bandwidth is     60010  between nodes      4232  and     64241

             number of profile entries excluding fill-in is          552941


             total workspace needed with in-core matrix storage =        23596385
               part of solver workspace is allocated separately


             load increments for each degree of freedom
             summed over the whole model

             from distributed loads
             dist. loads on deformed configuration - totals below for dist. loads
             increments for point loads
             0.000000E+00   0.000000E+00   0.000000E+00


             point loads
             0.000000E+00   0.000000E+00   0.000000E+00

             start of assembly     cycle number is     3
             wall time =        3932.00


             solver workspace for phase1 (matrix input)    (64bit words) =          649390 (      4.95 MByte)
             Metis nested dissection ordering used
             solver workspace for phase2 (nodal ordering)  (64bit words) =         1464700 (     11.17 MByte)
             solver workspace for phase3 (symbolic factor) (64bit words) =         3352684 (     25.58 MByte)
             solver workspace for phase4 (factorization)   (64bit words) =         8090939 (     61.73 MByte) (MINIMUM)
             solver workspace for phase4 (factorization)   (64bit words) =        68116886 (    519.69 MByte) (MAXIMUM)
             solver workspace available and used           (64bit words) =        72515925 (    553.25 MByte)


             start of matrix solution
             wall time =        3945.00


             singularity ratio    2.4011E-04


             end of matrix solution
             wall time =        3961.00


             maximum residual force  at node     19770 degree of freedom  2 is equal to    5.336E-11
             maximum reaction force  at node     56163 degree of freedom  2 is equal to    5.607E+04
             residual convergence ratio    9.516E-16

             maximum displacement  change   at node     15823 degree of freedom  3 is equal to    3.357E-01
             maximum displacement increment at node     36343 degree of freedom  2 is equal to    3.417E+00
             displacement convergence ratio   9.825E-02
             *** warning: node      3652 separated 5 times and will be skipped in separation check
             *** warning: node      3776 separated 5 times and will be skipped in separation check
             *** warning: node      3856 separated 5 times and will be skipped in separation check
             *** warning: node      3957 separated 5 times and will be skipped in separation check

             recycling increment due to separation 


             maximum connectivity in stiffness matrix is       207 at node     63833


             maximum half-bandwidth is     60010  between nodes      4232  and     64241

             number of profile entries excluding fill-in is          552655


             total workspace needed with in-core matrix storage =        23588663
               part of solver workspace is allocated separately


             load increments for each degree of freedom
             summed over the whole model

             from distributed loads
             dist. loads on deformed configuration - totals below for dist. loads
             increments for point loads
             0.000000E+00   0.000000E+00   0.000000E+00


             point loads
             0.000000E+00   0.000000E+00   0.000000E+00

             start of assembly     cycle number is     1
             wall time =        3967.00


             solver workspace for phase1 (matrix input)    (64bit words) =          649104 (      4.95 MByte)
             Metis nested dissection ordering used
             solver workspace for phase2 (nodal ordering)  (64bit words) =         1464545 (     11.17 MByte)
             solver workspace for phase3 (symbolic factor) (64bit words) =         3327088 (     25.38 MByte)
             solver workspace for phase4 (factorization)   (64bit words) =         7952594 (     60.67 MByte) (MINIMUM)
             solver workspace for phase4 (factorization)   (64bit words) =        64416362 (    491.46 MByte) (MAXIMUM)
             solver workspace available and used           (64bit words) =        72515925 (    553.25 MByte)


             start of matrix solution
             wall time =        3980.00


             singularity ratio    1.1667E-04


             end of matrix solution
             wall time =        3994.00


             ddu multiplied with    2.73774E-02 due to penetration


             maximum residual force  at node      3565 degree of freedom  2 is equal to    7.017E+00
             maximum reaction force  at node     56163 degree of freedom  2 is equal to    5.607E+04
             residual convergence ratio    1.251E-04

             maximum displacement  change   at node     16518 degree of freedom  2 is equal to    1.115E-02
             maximum displacement increment at node     36343 degree of freedom  2 is equal to    3.419E+00
             displacement convergence ratio   3.262E-03
             *** warning: node      3652 separated 5 times and will be skipped in separation check
             *** warning: node      3776 separated 5 times and will be skipped in separation check
             *** warning: node      3856 separated 5 times and will be skipped in separation check
             *** warning: node      3957 separated 5 times and will be skipped in separation check

             recycling increment due to separation 


             maximum connectivity in stiffness matrix is       207 at node     63833


             maximum half-bandwidth is     60010  between nodes      4232  and     64241

             number of profile entries excluding fill-in is          552664


             total workspace needed with in-core matrix storage =        23588905
               part of solver workspace is allocated separately


             load increments for each degree of freedom
             summed over the whole model

             from distributed loads
             dist. loads on deformed configuration - totals below for dist. loads
             increments for point loads
             0.000000E+00   0.000000E+00   0.000000E+00


             point loads
             0.000000E+00   0.000000E+00   0.000000E+00

             start of assembly     cycle number is     1
             wall time =        4002.00


             solver workspace for phase1 (matrix input)    (64bit words) =          649113 (      4.95 MByte)
             Metis nested dissection ordering used
             solver workspace for phase2 (nodal ordering)  (64bit words) =         1464453 (     11.17 MByte)
             solver workspace for phase3 (symbolic factor) (64bit words) =         3356761 (     25.61 MByte)
             solver workspace for phase4 (factorization)   (64bit words) =         8018643 (     61.18 MByte) (MINIMUM)
             solver workspace for phase4 (factorization)   (64bit words) =        65244517 (    497.78 MByte) (MAXIMUM)
             solver workspace available and used           (64bit words) =        72515925 (    553.25 MByte)


             start of matrix solution
             wall time =        4015.00


             singularity ratio    1.1675E-04


             end of matrix solution
             wall time =        4030.00


             maximum residual force  at node     18329 degree of freedom  2 is equal to    5.580E-11
             maximum reaction force  at node     56163 degree of freedom  2 is equal to    5.607E+04
             residual convergence ratio    9.952E-16

             maximum displacement  change   at node     16518 degree of freedom  2 is equal to    3.941E-01
             maximum displacement increment at node     36343 degree of freedom  2 is equal to    3.476E+00
             displacement convergence ratio   1.134E-01
             *** warning: node      3652 separated 5 times and will be skipped in separation check
             *** warning: node      3776 separated 5 times and will be skipped in separation check
             *** warning: node      3856 separated 5 times and will be skipped in separation check
             *** warning: node      3957 separated 5 times and will be skipped in separation check

             recycling increment due to separation 


             maximum connectivity in stiffness matrix is       207 at node     63833


             maximum half-bandwidth is     60010  between nodes      4232  and     64241

             number of profile entries excluding fill-in is          552469


             total workspace needed with in-core matrix storage =        23583641
               part of solver workspace is allocated separately


             load increments for each degree of freedom
             summed over the whole model

             from distributed loads
             dist. loads on deformed configuration - totals below for dist. loads
             increments for point loads
             0.000000E+00   0.000000E+00   0.000000E+00


             point loads
             0.000000E+00   0.000000E+00   0.000000E+00

             start of assembly     cycle number is     1
             wall time =        4036.00


             solver workspace for phase1 (matrix input)    (64bit words) =          648918 (      4.95 MByte)
             Metis nested dissection ordering used
             solver workspace for phase2 (nodal ordering)  (64bit words) =         1464645 (     11.17 MByte)
             solver workspace for phase3 (symbolic factor) (64bit words) =         3334151 (     25.44 MByte)
             solver workspace for phase4 (factorization)   (64bit words) =         7999654 (     61.03 MByte) (MINIMUM)
             solver workspace for phase4 (factorization)   (64bit words) =        66616737 (    508.25 MByte) (MAXIMUM)
             solver workspace available and used           (64bit words) =        72515925 (    553.25 MByte)


             start of matrix solution
             wall time =        4049.00


             singularity ratio    1.1677E-04


             end of matrix solution
             wall time =        4064.00


             maximum residual force  at node     19766 degree of freedom  2 is equal to    5.710E-11
             maximum reaction force  at node     56163 degree of freedom  2 is equal to    5.607E+04
             residual convergence ratio    1.018E-15

             maximum displacement  change   at node      3785 degree of freedom  1 is equal to    2.886E-01
             maximum displacement increment at node     36345 degree of freedom  2 is equal to    3.484E+00
             displacement convergence ratio   8.286E-02
             *** warning: node      3652 separated 5 times and will be skipped in separation check
             *** warning: node      3776 separated 5 times and will be skipped in separation check
             *** warning: node      3856 separated 5 times and will be skipped in separation check
             *** warning: node      3957 separated 5 times and will be skipped in separation check
             *** warning: node      3958 separated 5 times and will be skipped in separation check

             recycling increment due to separation 


             maximum connectivity in stiffness matrix is       207 at node     63833


             maximum half-bandwidth is     60010  between nodes      4232  and     64241

             number of profile entries excluding fill-in is          552257


             total workspace needed with in-core matrix storage =        23577917
               part of solver workspace is allocated separately


             load increments for each degree of freedom
             summed over the whole model

             from distributed loads
             dist. loads on deformed configuration - totals below for dist. loads
             increments for point loads
             0.000000E+00   0.000000E+00   0.000000E+00


             point loads
             0.000000E+00   0.000000E+00   0.000000E+00

             start of assembly     cycle number is     1
             wall time =        4070.00


             solver workspace for phase1 (matrix input)    (64bit words) =          648706 (      4.95 MByte)
             Metis nested dissection ordering used
             solver workspace for phase2 (nodal ordering)  (64bit words) =         1464514 (     11.17 MByte)
             solver workspace for phase3 (symbolic factor) (64bit words) =         3356922 (     25.61 MByte)
             solver workspace for phase4 (factorization)   (64bit words) =         8028250 (     61.25 MByte) (MINIMUM)
             solver workspace for phase4 (factorization)   (64bit words) =        66059674 (    504.00 MByte) (MAXIMUM)
             solver workspace available and used           (64bit words) =        72515925 (    553.25 MByte)


             start of matrix solution
             wall time =        4084.00


             singularity ratio    1.1689E-04


             end of matrix solution
             wall time =        4098.00


             ddu multiplied with    2.36628E-02 due to penetration


             maximum residual force  at node      3589 degree of freedom  1 is equal to    5.844E+00
             maximum reaction force  at node     56163 degree of freedom  2 is equal to    5.607E+04
             residual convergence ratio    1.042E-04

             maximum displacement  change   at node     15379 degree of freedom  2 is equal to    7.682E-03
             maximum displacement increment at node     36345 degree of freedom  2 is equal to    3.486E+00
             displacement convergence ratio   2.204E-03
             *** warning: node      3652 separated 5 times and will be skipped in separation check
             *** warning: node      3776 separated 5 times and will be skipped in separation check
             *** warning: node      3856 separated 5 times and will be skipped in separation check
             *** warning: node      3957 separated 5 times and will be skipped in separation check
             *** warning: node      3958 separated 5 times and will be skipped in separation check

             recycling increment due to separation 


             maximum connectivity in stiffness matrix is       207 at node     63833


             maximum half-bandwidth is     60010  between nodes      4232  and     64241

             number of profile entries excluding fill-in is          552274


             total workspace needed with in-core matrix storage =        23578375
               part of solver workspace is allocated separately


             load increments for each degree of freedom
             summed over the whole model

             from distributed loads
             dist. loads on deformed configuration - totals below for dist. loads
             increments for point loads
             0.000000E+00   0.000000E+00   0.000000E+00


             point loads
             0.000000E+00   0.000000E+00   0.000000E+00

             start of assembly     cycle number is     1
             wall time =        4106.00


             solver workspace for phase1 (matrix input)    (64bit words) =          648723 (      4.95 MByte)
             Metis nested dissection ordering used
             solver workspace for phase2 (nodal ordering)  (64bit words) =         1464578 (     11.17 MByte)
             solver workspace for phase3 (symbolic factor) (64bit words) =         3328021 (     25.39 MByte)
             solver workspace for phase4 (factorization)   (64bit words) =         7955208 (     60.69 MByte) (MINIMUM)
             solver workspace for phase4 (factorization)   (64bit words) =        63132874 (    481.67 MByte) (MAXIMUM)
             solver workspace available and used           (64bit words) =        72515925 (    553.25 MByte)


             start of matrix solution
             wall time =        4119.00


             singularity ratio    1.1689E-04


             end of matrix solution
             wall time =        4133.00


             maximum residual force  at node     19570 degree of freedom  2 is equal to    5.790E-11
             maximum reaction force  at node     56163 degree of freedom  2 is equal to    5.607E+04
             residual convergence ratio    1.033E-15

             maximum displacement  change   at node     16600 degree of freedom  3 is equal to    2.454E-01
             maximum displacement increment at node     36343 degree of freedom  2 is equal to    3.575E+00
             displacement convergence ratio   6.864E-02

             recycling increment due to body to body contact 

             increment will be recycled


             maximum connectivity in stiffness matrix is       207 at node     63833


             maximum half-bandwidth is     60010  between nodes      4232  and     64241

             number of profile entries excluding fill-in is          552278


             total workspace needed with in-core matrix storage =        23578483
               part of solver workspace is allocated separately


             load increments for each degree of freedom
             summed over the whole model

             from distributed loads
             dist. loads on deformed configuration - totals below for dist. loads
             increments for point loads
             0.000000E+00   0.000000E+00   0.000000E+00


             point loads
             0.000000E+00   0.000000E+00   0.000000E+00

             start of assembly     cycle number is     2
             wall time =        4139.00


             solver workspace for phase1 (matrix input)    (64bit words) =          648727 (      4.95 MByte)
             Metis nested dissection ordering used
             solver workspace for phase2 (nodal ordering)  (64bit words) =         1464236 (     11.17 MByte)
             solver workspace for phase3 (symbolic factor) (64bit words) =         3358285 (     25.62 MByte)
             solver workspace for phase4 (factorization)   (64bit words) =         7957912 (     60.71 MByte) (MINIMUM)
             solver workspace for phase4 (factorization)   (64bit words) =        64463063 (    491.81 MByte) (MAXIMUM)
             solver workspace available and used           (64bit words) =        72515925 (    553.25 MByte)


             start of matrix solution
             wall time =        4152.00


             singularity ratio    1.1691E-04


             end of matrix solution
             wall time =        4166.00


             maximum residual force  at node     20142 degree of freedom  2 is equal to    5.954E-11
             maximum reaction force  at node     56163 degree of freedom  2 is equal to    5.607E+04
             residual convergence ratio    1.062E-15

             maximum displacement  change   at node     16696 degree of freedom  3 is equal to    3.035E-01
             maximum displacement increment at node     36345 degree of freedom  2 is equal to    3.583E+00
             displacement convergence ratio   8.471E-02
             *** warning: node      3652 separated 5 times and will be skipped in separation check
             *** warning: node      3776 separated 5 times and will be skipped in separation check
             *** warning: node      3856 separated 5 times and will be skipped in separation check
             *** warning: node      3957 separated 5 times and will be skipped in separation check
             *** warning: node      3958 separated 5 times and will be skipped in separation check

             recycling increment due to separation 


             maximum connectivity in stiffness matrix is       207 at node     63833


             maximum half-bandwidth is     60010  between nodes      4232  and     64241

             number of profile entries excluding fill-in is          552093


             total workspace needed with in-core matrix storage =        23573489
               part of solver workspace is allocated separately


             load increments for each degree of freedom
             summed over the whole model

             from distributed loads
             dist. loads on deformed configuration - totals below for dist. loads
             increments for point loads
             0.000000E+00   0.000000E+00   0.000000E+00


             point loads
             0.000000E+00   0.000000E+00   0.000000E+00

             start of assembly     cycle number is     1
             wall time =        4172.00


             solver workspace for phase1 (matrix input)    (64bit words) =          648542 (      4.95 MByte)
             Metis nested dissection ordering used
             solver workspace for phase2 (nodal ordering)  (64bit words) =         1464276 (     11.17 MByte)
             solver workspace for phase3 (symbolic factor) (64bit words) =         3333023 (     25.43 MByte)
             solver workspace for phase4 (factorization)   (64bit words) =         7939305 (     60.57 MByte) (MINIMUM)
             solver workspace for phase4 (factorization)   (64bit words) =        62799760 (    479.12 MByte) (MAXIMUM)
             solver workspace available and used           (64bit words) =        72515925 (    553.25 MByte)


             start of matrix solution
             wall time =        4185.00


             singularity ratio    1.6031E-03


             end of matrix solution
             wall time =        4199.00


             maximum residual force  at node     17886 degree of freedom  2 is equal to    6.724E-11
             maximum reaction force  at node     56163 degree of freedom  2 is equal to    5.607E+04
             residual convergence ratio    1.199E-15

             maximum displacement  change   at node     16600 degree of freedom  3 is equal to    2.759E-01
             maximum displacement increment at node     36345 degree of freedom  2 is equal to    3.646E+00
             displacement convergence ratio   7.567E-02
             *** warning: node      3652 separated 5 times and will be skipped in separation check
             *** warning: node      3776 separated 5 times and will be skipped in separation check
             *** warning: node      3777 separated 5 times and will be skipped in separation check
             *** warning: node      3856 separated 5 times and will be skipped in separation check
             *** warning: node      3957 separated 5 times and will be skipped in separation check
             *** warning: node      3958 separated 5 times and will be skipped in separation check

             recycling increment due to separation 


             maximum connectivity in stiffness matrix is       207 at node     63833


             maximum half-bandwidth is     60010  between nodes      4232  and     64241

             number of profile entries excluding fill-in is          551888


             total workspace needed with in-core matrix storage =        23567953
               part of solver workspace is allocated separately


             load increments for each degree of freedom
             summed over the whole model

             from distributed loads
             dist. loads on deformed configuration - totals below for dist. loads
             increments for point loads
             0.000000E+00   0.000000E+00   0.000000E+00


             point loads
             0.000000E+00   0.000000E+00   0.000000E+00

             start of assembly     cycle number is     1
             wall time =        4205.00


             solver workspace for phase1 (matrix input)    (64bit words) =          648337 (      4.95 MByte)
             Metis nested dissection ordering used
             solver workspace for phase2 (nodal ordering)  (64bit words) =         1463967 (     11.17 MByte)
             solver workspace for phase3 (symbolic factor) (64bit words) =         3335063 (     25.44 MByte)
             solver workspace for phase4 (factorization)   (64bit words) =         7940205 (     60.58 MByte) (MINIMUM)
             solver workspace for phase4 (factorization)   (64bit words) =        64044184 (    488.62 MByte) (MAXIMUM)
             solver workspace available and used           (64bit words) =        72515925 (    553.25 MByte)


             start of matrix solution
             wall time =        4218.00


             singularity ratio    1.5673E-04


             end of matrix solution
             wall time =        4232.00


             maximum residual force  at node     21862 degree of freedom  2 is equal to    5.428E-11
             maximum reaction force  at node     56163 degree of freedom  2 is equal to    5.607E+04
             residual convergence ratio    9.679E-16

             maximum displacement  change   at node     16600 degree of freedom  3 is equal to    2.577E-01
             maximum displacement increment at node     36345 degree of freedom  2 is equal to    3.609E+00
             displacement convergence ratio   7.140E-02
             *** warning: node      3652 separated 5 times and will be skipped in separation check
             *** warning: node      3776 separated 5 times and will be skipped in separation check
             *** warning: node      3777 separated 5 times and will be skipped in separation check
             *** warning: node      3856 separated 5 times and will be skipped in separation check
             *** warning: node      3957 separated 5 times and will be skipped in separation check
             *** warning: node      3958 separated 5 times and will be skipped in separation check

             recycling increment due to separation 


             maximum connectivity in stiffness matrix is       207 at node     63833


             maximum half-bandwidth is     60010  between nodes      4232  and     64241

             number of profile entries excluding fill-in is          551847


             total workspace needed with in-core matrix storage =        23566847
               part of solver workspace is allocated separately


             load increments for each degree of freedom
             summed over the whole model

             from distributed loads
             dist. loads on deformed configuration - totals below for dist. loads
             increments for point loads
             0.000000E+00   0.000000E+00   0.000000E+00


             point loads
             0.000000E+00   0.000000E+00   0.000000E+00

             start of assembly     cycle number is     1
             wall time =        4238.00


             solver workspace for phase1 (matrix input)    (64bit words) =          648296 (      4.95 MByte)
             Metis nested dissection ordering used
             solver workspace for phase2 (nodal ordering)  (64bit words) =         1464221 (     11.17 MByte)
             solver workspace for phase3 (symbolic factor) (64bit words) =         3303551 (     25.20 MByte)
             solver workspace for phase4 (factorization)   (64bit words) =         7943192 (     60.60 MByte) (MINIMUM)
             solver workspace for phase4 (factorization)   (64bit words) =        64265835 (    490.31 MByte) (MAXIMUM)
             solver workspace available and used           (64bit words) =        72515925 (    553.25 MByte)


             start of matrix solution
             wall time =        4251.00


             singularity ratio    1.1716E-04


             end of matrix solution
             wall time =        4265.00


             ddu multiplied with    1.00000E-06 due to penetration


             maximum residual force  at node      3171 degree of freedom  1 is equal to    3.328E+00
             maximum reaction force  at node     56163 degree of freedom  2 is equal to    5.607E+04
             residual convergence ratio    5.936E-05

             maximum displacement  change   at node      3966 degree of freedom  3 is equal to    2.549E-07
             maximum displacement increment at node     36345 degree of freedom  2 is equal to    3.609E+00
             displacement convergence ratio   7.063E-08
             *** warning: node      3652 separated 5 times and will be skipped in separation check
             *** warning: node      3776 separated 5 times and will be skipped in separation check
             *** warning: node      3777 separated 5 times and will be skipped in separation check
             *** warning: node      3856 separated 5 times and will be skipped in separation check
             *** warning: node      3957 separated 5 times and will be skipped in separation check
             *** warning: node      3958 separated 5 times and will be skipped in separation check

             recycling increment due to separation 


             maximum connectivity in stiffness matrix is       207 at node     63833


             maximum half-bandwidth is     60010  between nodes      4232  and     64241

             number of profile entries excluding fill-in is          551850


             total workspace needed with in-core matrix storage =        23566927
               part of solver workspace is allocated separately


             load increments for each degree of freedom
             summed over the whole model

             from distributed loads
             dist. loads on deformed configuration - totals below for dist. loads
             increments for point loads
             0.000000E+00   0.000000E+00   0.000000E+00


             point loads
             0.000000E+00   0.000000E+00   0.000000E+00

             start of assembly     cycle number is     1
             wall time =        4273.00


             solver workspace for phase1 (matrix input)    (64bit words) =          648299 (      4.95 MByte)
             Metis nested dissection ordering used
             solver workspace for phase2 (nodal ordering)  (64bit words) =         1464217 (     11.17 MByte)
             solver workspace for phase3 (symbolic factor) (64bit words) =         3303529 (     25.20 MByte)
             solver workspace for phase4 (factorization)   (64bit words) =         7943115 (     60.60 MByte) (MINIMUM)
             solver workspace for phase4 (factorization)   (64bit words) =        64264142 (    490.30 MByte) (MAXIMUM)
             solver workspace available and used           (64bit words) =        72515925 (    553.25 MByte)


             start of matrix solution
             wall time =        4286.00


             singularity ratio    1.1717E-04


             end of matrix solution
             wall time =        4300.00


             maximum residual force  at node     18664 degree of freedom  2 is equal to    6.932E-11
             maximum reaction force  at node     56163 degree of freedom  2 is equal to    5.607E+04
             residual convergence ratio    1.236E-15

             maximum displacement  change   at node      3966 degree of freedom  3 is equal to    2.546E-01
             maximum displacement increment at node     36345 degree of freedom  2 is equal to    3.740E+00
             displacement convergence ratio   6.808E-02

             recycling increment due to body to body contact 

             increment will be recycled


             maximum connectivity in stiffness matrix is       207 at node     63833
[truncated: 414,606 more chars]
