# Supplementary material for: A finite element model of the shoulder: application to the changes of biomechanical environment induced by postoperative malrotation of humeral shaft fracture
Source: BMC Musculoskelet Disord. 2022 Jun 2;23:525. doi: 10.1186/s12891-022-05479-3 (PMC9161483; doi:10.1186/s12891-022-05479-3)
Supplement: Supplementary file 3 — Additional file 3. [file 12891_2022_5479_MOESM3_ESM.zip › Abacus/ex_set_20_outreach_90_model_0909.out]

                            M               M
                            W               W
                          MMMMM           MMMMM
                          WWWWW           WWWWW
                        MMMMMMMMM       MMMMMMMMM
                        WWWWWWWWW       WWWWWWWWW
                      MMMMMMMMMMMMM   MMMMMMMMMMMMM
                      WWWWWWWWWWWWW   WWWWWWWWWWWWW
                    MMMMMMMMMMMMMMMMMMMMMMMMMMMMMMMMM
                    WWWWWWWWWWWWWWWWWWWWWWWWWWWWWWWWW
                    MMMMMMMM MMMMMMMMMMMMMMM MMMMMMMM
                    WWWWWWWW WWWWWWWWWWWWWWW WWWWWWWW
                    MMMMMM     MMMMMMMMMMM     MMMMMM
                    WWWWWW     WWWWWWWWWWW     WWWWWW
                    MMMM         MMMMMMM         MMMM
                    WWWW         WWWWWWW         WWWW
                    MM             MMM             MM
                    WW             WWW             WW
                    M               M               M
                    W               W               W
                    MM             MMM             MM
                    WW             WWW             WW
                    MMMM         MMMMMMM         MMMM
                    WWWW         WWWWWWW         WWWW
                    MMMMMM     MMMMMMMMMMM     MMMMMM
                    WWWWWW     WWWWWWWWWWW     WWWWWW
                    MMMMMMMM MMMMMMMMMMMMMMM MMMMMMMM
                    WWWWWWWW WWWWWWWWWWWWWWW WWWWWWWW
                    MMMMMMMMMMMMMMMMMMMMMMMMMMMMMMMMM
                    WWWWWWWWWWWWWWWWWWWWWWWWWWWWWWWWW
                      MMMMMMMMMMMMM   MMMMMMMMMMMMM
                      WWWWWWWWWWWWW   WWWWWWWWWWWWW
                        MMMMMMMMM       MMMMMMMMM
                        WWWWWWWWW       WWWWWWWWW
                          MMMMM           MMMMM
                          WWWWW           WWWWW
                            M               M
                            W               W

             version: Marc 2007r1, Build 42812, May 25, 2007

             machine type: NT

             integer*4 version: integers are 32-bits

             date: Sun Oct 03 17:50:37 2010


             (c) COPYRIGHT 2007 MSC.Software Corporation, all rights reserved

                    Marc - N T                 

                     i n p u t   d a t a


                p a g e   1

                             10        20        30        40        50        60        70        80        90       100       110       120       130       140       150       160
                     ----------------------------------------------------------------------------------------------------------------------------------------------------------------
                     title               model_0909
                     $....MARC input file produced by Marc Mentat 2007 r1 (32bit)
                     $...................................
                     $....input file using extended precision
    card         5   extended
                     $...................................
                     sizing                                 0    260848     64295        42
                     alloc                       25
                     elements                   134
    card        10   version                     11
                     table                        0         0         2         1         1
                     processor                    1         1         1         0
                     ----------------------------------------------------------------------------------------------------------------------------------------------------------------
                             10        20        30        40        50        60        70        80        90       100       110       120       130       140       150       160
                     ----------------------------------------------------------------------------------------------------------------------------------------------------------------
                     ----------------------------------------------------------------------------------------------------------------------------------------------------------------
1
             general memory increasing from      25 MByte to      53 MByte


             memory increased to        14001931 words during 
             pre-reading of sets


1
                    *************************************************
                    *************************************************

                     program sizing and options requested as follows


                     element type requested*************************       134
                     number of elements in mesh*********************    260848
                     number of nodes in mesh************************     64295
                     load correction flagged or set*****************
                     values stored at all integration points********
                     tape no.for input of coordinates + connectivity         5
                     no. of springs ********************************        35
                     boundary conditions applied on current geometry
                     no.of different materials    3 max.no of slopes         5
                     number of points on shell section *************        11
                     new style input format will be used************
                     number of processors used *********************         1
                     extended precision input is used ************** 
                     MSC.Marc input version ************************        11
                     maximum number of boundary conditions *********         2
                     suppress echo of list items *******************
                     suppress echo of bc summary *******************
                     suppress echo of nurbs data *******************


                     end of parameters and sizing
                    *************************************************
                    *************************************************
1


                              key to stress, strain and displacement output


                                        element type       134


                              4-node isoparametric tetrahedral                       

                              stresses and strains in global directions               
                                1=xx                                                  
                                2=yy                                                  
                                3=zz                                                  
                                4=xy                                                  
                                5=yz                                                  
                                6=xz                                                  
                                                                                      
                              displacements in global directions                      
                                1=u global x direction                                
                                2=v global y direction                                
                                3=w global w direction                                

             allocated   11958886 words of memory due to nodal vectors


             allocated        556 words of memory due to boundary conditions


             allocated          7 words of memory due to geometric points


             allocated         32 words of memory due to geometric curves


             allocated         15 words of memory due to geometric surfaces


             allocated     128590 words of memory due to shell, user or contact transformations


             workspace needed for input and stiffness assembly:         8281207


             internal core allocation parameters
             degrees of freedom per node (ndeg)  3
             max. number of coordinates per node  3
             max. nodes per element (nnodmx)  5
             max. invariants per int. points (neqst)  1
             max.stress components per int. point (nstrmx)   6
             strains per integration point (ngens)  6


             flag for element storage (ielsto)  0
             element data in core

             memory usage per element group
                group   # elements     nelsto      MByte            words
                  1       164793         270         170          44494110
                  2        24543         270          25           6626610
                  3        71512         270          74          19308240
                ----------------------------------------------------------
                total     260848                     269          70428960


                              internal element variables


                              internal element number         1  library code type  134
                              number of nodes=  4
                              stresses stored per integration point =  6
                              direct continuum components stored =  3
                              shear continuum components stored =  3
                              shell/beam flag = 0
                              curvilinear  coord. flag = 0
                              int.points for elem. stiffness  1
                              number of local inertia directions  3
                              int.point for print if all points not flagged  1
                              int. points for dist. surface loads (pressure)  4
                              library code type = 134
                              large disp. row counts     6    6    6   11   11   11


                              residual load correction is invoked


             $...................                                                                                                                                            

             solver                                                                                                                                                          
             ----------


             multifrontal direct sparse solver invoked

             optimize                    11                                                                                                                                  
             ----------


             metis nested dissection algorithm

             connectivity                                                                                                                                                    
             ----------

                meshr1,  iprnt
                      5      1
                elem no., type,        nodes

             coordinates                                                                                                                                                     
             ----------

             ncrd1 ,meshr1,iprnt
                    3         5         1
                   node      coordinates

             define              element             set                 ruangu_jiajia                                                                                       
             ----------

             a list of elements given below 
                     1         2         3         4         5         6         7         8         9        10        11        12        13
                     echo suppressed for     15121 items
                     total number of items read:     15134

             define              element             set                 ruangu_shangbi                                                                                      
             ----------

             a list of elements given below 
                 15136     15137     15138     15139     15140     15141     15142     15143     15144     15145     15146     15147     15148
                     echo suppressed for     56365 items
                     total number of items read:     56378

             define              element             set                 jianjia                                                                                             
             ----------

             from element      71516 to element     190827 by          1

             define              element             set                 songzhigu                                                                                           
             ----------

             a list of elements given below 
                190828    190829    190830    190831    190832    190833    190834    190835    190836    190837    190838    190839    190840
                     echo suppressed for     24530 items
                     total number of items read:     24543

             define              element             set                 suogu                                                                                               
             ----------

             from element     215372 to element     217861 by          1

             define              element             set                 Shangbi_lower                                                                                       
             ----------

             from element     217862 to element     243179 by          1

             define              element             set                 Shangbi_upper                                                                                       
             ----------

             from element     243180 to element     260852 by          1

             define              node                set                 fix_suogu_nodes                                                                                     
             ----------

             a list of nodes given below 
                 53056     53069     53076     53126     53173

             define              node                set                 fix_jizhu_nodes                                                                                     
             ----------

             from node      64287 to node      64295 by          1

             isotropic                                                                                                                                                       
             ----------


             isotropic material  material id =          1
              elastic    yield criteria
              isotropic  hardening rule

             material name is:       pizhigu     


                 property                                     value       table id


             Youngs modulus                              1.38000E+04         0
             Poissons ratio                              3.00000E-01         0
             mass density                                1.00000E+00         0
             shear modulus                               5.30769E+03         0
             coefficient of thermal expansion            0.00000E+00         0
             Yield stress                                1.00000E+20         0
             cost per unit volume                        0.00000E+00         0
             cost per unit mass                          0.00000E+00         0


             a list of elements given below 
                 71516     71517     71518     71519     71520     71521     71522     71523     71524     71525     71526     71527     71528
                     echo suppressed for    164780 items
                     total number of items read:    164793

             isotropic                                                                                                                                                       
             ----------


             isotropic material  material id =          2
              elastic    yield criteria
              isotropic  hardening rule

             material name is:       songzhigu   


                 property                                     value       table id


             Youngs modulus                              1.38000E+03         0
             Poissons ratio                              3.00000E-01         0
             mass density                                1.00000E+00         0
             shear modulus                               5.30769E+02         0
             coefficient of thermal expansion            0.00000E+00         0
             Yield stress                                1.00000E+20         0
             cost per unit volume                        0.00000E+00         0
             cost per unit mass                          0.00000E+00         0


             a list of elements given below 
                190828    190829    190830    190831    190832    190833    190834    190835    190836    190837    190838    190839    190840
                     echo suppressed for     24530 items
                     total number of items read:     24543

             isotropic                                                                                                                                                       
             ----------


             isotropic material  material id =          3
              elastic    yield criteria
              isotropic  hardening rule

             material name is:       ruangu      


                 property                                     value       table id


             Youngs modulus                              1.20000E+01         0
             Poissons ratio                              4.50000E-01         0
             mass density                                1.00000E+00         0
             shear modulus                               4.13793E+00         0
             coefficient of thermal expansion            0.00000E+00         0
             Yield stress                                1.00000E+20         0
             cost per unit volume                        0.00000E+00         0
             cost per unit mass                          0.00000E+00         0


             a list of elements given below 
                     1         2         3         4         5         6         7         8         9        10        11        12        13
                     echo suppressed for     71499 items
                     total number of items read:     71512

             fixed disp                                                                                                                                                      
             ----------


             read data from unit    5

             name of boundary condition fix_suogu

             Displacements are applied incrementally relative to current position

             Prescribed Displacement for dof  1 =      0.00000E+00  table id is     0

             Prescribed Displacement for dof  2 =      0.00000E+00  table id is     0

             Prescribed Displacement for dof  3 =      0.00000E+00  table id is     0

             applied to node ids       

             fix_suogu_nodes                                                                                                                                                 

             name of boundary condition fix_jizhu

             Displacements are applied incrementally relative to current position

             Prescribed Displacement for dof  1 =      0.00000E+00  table id is     0

             Prescribed Displacement for dof  2 =      0.00000E+00  table id is     0

             Prescribed Displacement for dof  3 =      0.00000E+00  table id is     0

             applied to node ids       

             fix_jizhu_nodes                                                                                                                                                 

             loadcase            model_0909                                                                                                                                  
             ----------


             activate boundary condition fix_suogu

             activate boundary condition fix_jizhu

             contact                                                                                                                                                         
             ----------

             number of bodies                  =         7

             Coulomb friction with atan function regularization selected (type 4)

             friction calculations based on nodal forces

             no increment splitting during analysis

             separation based upon nodal forces:
               separation threshold is treated as a force

             suppress contact surface print out


             relative velocity below which a    
             node is considered sticking       =  2.00000E-01
             distance below which a node is     
             considered touching a surface     =  2.00000E-01
             separation threshold              =  0.00000E+00
             contact bias factor               =  9.50000E-01


             $....contact body 1: C_jianjiaruangu                                                                                                                            

             body number                       =    1
             body name                         = C_jianjiaruangu
             number of sets of data            =    0

                       body positioning data          
             1st coordinate of center of rotation       0.00000E+00
             2nd coordinate of center of rotation       0.00000E+00
             3rd coordinate of center of rotation       0.00000E+00
             initial angle rotated around axis          0.00000E+00

             1st component of directional cosine        0.00000E+00
             2nd component of directional cosine        0.00000E+00
             3rd component of directional cosine        1.00000E+00

             1st component of approach velocity         0.00000E+00
             2nd component of approach velocity         0.00000E+00
             3rd component of approach velocity         0.00000E+00
             angular approach velocity                  0.00000E+00

             1st component of velocity                  0.00000E+00     table id           0
             2nd component of velocity                  0.00000E+00     table id           0
             3rd component of velocity                  0.00000E+00     table id           0
             angular velocity                           0.00000E+00     table id           0

             1st component of surface growth factor     0.00000E+00     table id           0
             2nd component of surface growth factor     0.00000E+00     table id           0
             3rd component of surface growth factor     0.00000E+00     table id           0

             friction coefficient                       1.00000E-02     table id           0

             a list of elements given below 
                     1         2         3         4         5         6         7         8         9        10        11        12        13
                     echo suppressed for     15121 items
                     total number of items read:     15134


             $....contact body 2: C_shangbiruangu                                                                                                                            

             body number                       =    2
             body name                         = C_shangbiruangu
             number of sets of data            =    0

                       body positioning data          
             1st coordinate of center of rotation       0.00000E+00
             2nd coordinate of center of rotation       0.00000E+00
             3rd coordinate of center of rotation       0.00000E+00
             initial angle rotated around axis          0.00000E+00

             1st component of directional cosine        0.00000E+00
             2nd component of directional cosine        0.00000E+00
             3rd component of directional cosine        1.00000E+00

             1st component of approach velocity         0.00000E+00
             2nd component of approach velocity         0.00000E+00
             3rd component of approach velocity         0.00000E+00
             angular approach velocity                  0.00000E+00

             1st component of velocity                  0.00000E+00     table id           0
             2nd component of velocity                  0.00000E+00     table id           0
             3rd component of velocity                  0.00000E+00     table id           0
             angular velocity                           0.00000E+00     table id           0

             1st component of surface growth factor     0.00000E+00     table id           0
             2nd component of surface growth factor     0.00000E+00     table id           0
             3rd component of surface growth factor     0.00000E+00     table id           0

             friction coefficient                       1.00000E-02     table id           0

             a list of elements given below 
                 15136     15137     15138     15139     15140     15141     15142     15143     15144     15145     15146     15147     15148
                     echo suppressed for     56365 items
                     total number of items read:     56378


             $....contact body 3: C_jianjiagu                                                                                                                                

             body number                       =    3
             body name                         = C_jianjiagu
             number of sets of data            =    0

                       body positioning data          
             1st coordinate of center of rotation       0.00000E+00
             2nd coordinate of center of rotation       0.00000E+00
             3rd coordinate of center of rotation       0.00000E+00
             initial angle rotated around axis          0.00000E+00

             1st component of directional cosine        0.00000E+00
             2nd component of directional cosine        0.00000E+00
             3rd component of directional cosine        1.00000E+00

             1st component of approach velocity         0.00000E+00
             2nd component of approach velocity         0.00000E+00
             3rd component of approach velocity         0.00000E+00
             angular approach velocity                  0.00000E+00

             1st component of velocity                  0.00000E+00     table id           0
             2nd component of velocity                  0.00000E+00     table id           0
             3rd component of velocity                  0.00000E+00     table id           0
             angular velocity                           0.00000E+00     table id           0

             1st component of surface growth factor     0.00000E+00     table id           0
             2nd component of surface growth factor     0.00000E+00     table id           0
             3rd component of surface growth factor     0.00000E+00     table id           0

             friction coefficient                       1.00000E-01     table id           0

             from element      71516 to element     190827 by          1


             $....contact body 4: C_songzhigu                                                                                                                                

             body number                       =    4
             body name                         = C_songzhigu
             number of sets of data            =    0

                       body positioning data          
             1st coordinate of center of rotation       0.00000E+00
             2nd coordinate of center of rotation       0.00000E+00
             3rd coordinate of center of rotation       0.00000E+00
             initial angle rotated around axis          0.00000E+00

             1st component of directional cosine        0.00000E+00
             2nd component of directional cosine        0.00000E+00
             3rd component of directional cosine        1.00000E+00

             1st component of approach velocity         0.00000E+00
             2nd component of approach velocity         0.00000E+00
             3rd component of approach velocity         0.00000E+00
             angular approach velocity                  0.00000E+00

             1st component of velocity                  0.00000E+00     table id           0
             2nd component of velocity                  0.00000E+00     table id           0
             3rd component of velocity                  0.00000E+00     table id           0
             angular velocity                           0.00000E+00     table id           0

             1st component of surface growth factor     0.00000E+00     table id           0
             2nd component of surface growth factor     0.00000E+00     table id           0
             3rd component of surface growth factor     0.00000E+00     table id           0

             friction coefficient                       1.00000E-01     table id           0

             a list of elements given below 
                190828    190829    190830    190831    190832    190833    190834    190835    190836    190837    190838    190839    190840
                     echo suppressed for     24530 items
                     total number of items read:     24543


             $....contact body 5: C_shangbixia                                                                                                                               

             body number                       =    5
             body name                         = C_shangbixia
             number of sets of data            =    0

                       body positioning data          
             1st coordinate of center of rotation       0.00000E+00
             2nd coordinate of center of rotation       0.00000E+00
             3rd coordinate of center of rotation       0.00000E+00
             initial angle rotated around axis          0.00000E+00

             1st component of directional cosine        0.00000E+00
             2nd component of directional cosine        0.00000E+00
             3rd component of directional cosine        1.00000E+00

             1st component of approach velocity         0.00000E+00
             2nd component of approach velocity         0.00000E+00
             3rd component of approach velocity         0.00000E+00
             angular approach velocity                  0.00000E+00

             1st component of velocity                  0.00000E+00     table id           0
             2nd component of velocity                  0.00000E+00     table id           0
             3rd component of velocity                  0.00000E+00     table id           0
             angular velocity                           0.00000E+00     table id           0

             1st component of surface growth factor     0.00000E+00     table id           0
             2nd component of surface growth factor     0.00000E+00     table id           0
             3rd component of surface growth factor     0.00000E+00     table id           0

             friction coefficient                       1.00000E-01     table id           0

             from element     217862 to element     243179 by          1


             $....contact body 6: C_shangbiup                                                                                                                                

             body number                       =    6
             body name                         = C_shangbiup
             number of sets of data            =    0

                       body positioning data          
             1st coordinate of center of rotation       0.00000E+00
             2nd coordinate of center of rotation       0.00000E+00
             3rd coordinate of center of rotation       0.00000E+00
             initial angle rotated around axis          0.00000E+00

             1st component of directional cosine        0.00000E+00
             2nd component of directional cosine        0.00000E+00
             3rd component of directional cosine        1.00000E+00

             1st component of approach velocity         0.00000E+00
             2nd component of approach velocity         0.00000E+00
             3rd component of approach velocity         0.00000E+00
             angular approach velocity                  0.00000E+00

             1st component of velocity                  0.00000E+00     table id           0
             2nd component of velocity                  0.00000E+00     table id           0
             3rd component of velocity                  0.00000E+00     table id           0
             angular velocity                           0.00000E+00     table id           0

             1st component of surface growth factor     0.00000E+00     table id           0
             2nd component of surface growth factor     0.00000E+00     table id           0
             3rd component of surface growth factor     0.00000E+00     table id           0

             friction coefficient                       1.00000E-01     table id           0

             from element     243180 to element     260852 by          1


             $....contact body 7: rigidsurface                                                                                                                               

             body number                       =    7
             body name                         = rigidsurface
             number of sets of data            =    1

             analytical form of contact surface used

             body number     7 is a velocity controlled rigid surface 
                       body positioning data          
             1st coordinate of center of rotation       0.00000E+00
             2nd coordinate of center of rotation       0.00000E+00
             3rd coordinate of center of rotation       0.00000E+00
             initial angle rotated around axis          0.00000E+00

             1st component of directional cosine        0.00000E+00
             2nd component of directional cosine        1.00000E+00
             3rd component of directional cosine        0.00000E+00

             1st component of approach velocity         0.00000E+00
             2nd component of approach velocity         0.00000E+00
             3rd component of approach velocity         0.00000E+00
             angular approach velocity                  1.00000E+00

             1st component of velocity                  0.00000E+00     table id           0
             2nd component of velocity                  0.00000E+00     table id           0
             3rd component of velocity                  0.00000E+00     table id           0
             angular velocity                           1.57080E+00     table id           0

             1st component of surface growth factor     0.00000E+00     table id           0
             2nd component of surface growth factor     0.00000E+00     table id           0
             3rd component of surface growth factor     0.00000E+00     table id           0

             friction coefficient                       1.00000E-01     table id           0

                    data set type :  NURBS surface    =        9
                               internal NURBS id is   =        1
      number of control points in local u direction   =        2
      number of control points in local v direction   =        2
                         order in local u direction   =        2
                         order in local v direction   =        2
        number of subdivisions in local u direction   =        1
        number of subdivisions in local v direction   =        1
                          number of trimming curves   =        0


             data internally reduced to          1 segments 


             * * * * * * * * * * * * * * * * * * * * *
             TOTAL number of NURBS surfaces are:                             1
             TOTAL number of trimming curves are:                            0
             TOTAL number of control points for NURBS are:                  24
             TOTAL number of control points for trimming curves are:         1
             TOTAL number of segments on post file are:                      1
             * * * * * * * * * * * * * * * * * * * * *


             contact table                                                                                                                                                   
             ----------


             touching body:    1
             a list of bodies given below 
                     2

             flexible body #  1 (C_jianjiaruangu) will detect flexible body #  2 (C_shangbiruangu)
             flexible body #  2 (C_shangbiruangu) will detect flexible body #  1 (C_jianjiaruangu)

             the contact tolerance has been reset to be:         1.0000E-01     table id          0

             the separation force has been reset to be:          3.0000E+00     table id          0

             the friction coefficient has been reset to be:      1.0000E-02     table id          0

             the contact bias factor has been reset to be:       9.5000E-01     table id          0

             touching body:    1
             a list of bodies given below 
                     3

             flexible body #  1 (C_jianjiaruangu) will detect flexible body #  3 (C_jianjiagu)
             flexible body #  3 (C_jianjiagu) will detect flexible body #  1 (C_jianjiaruangu)

             glue condition is turned on - nodes are projected onto contacted segment
                                         - shell-shell contact is fully moment constrained
                                         - separation is not allowed

             touching body:    2
             a list of bodies given below 
                     6

             flexible body #  2 (C_shangbiruangu) will detect flexible body #  6 (C_shangbiup)
             flexible body #  6 (C_shangbiup) will detect flexible body #  2 (C_shangbiruangu)

             glue condition is turned on - nodes are projected onto contacted segment
                                         - shell-shell contact is fully moment constrained
                                         - separation is not allowed

             touching body:    4
             a list of bodies given below 
                     6

             flexible body #  4 (C_songzhigu) will detect flexible body #  6 (C_shangbiup)
             flexible body #  6 (C_shangbiup) will detect flexible body #  4 (C_songzhigu)

             glue condition is turned on - nodes are projected onto contacted segment
                                         - shell-shell contact is fully moment constrained
                                         - separation is not allowed

             touching body:    5
             a list of bodies given below 
                     6

             flexible body #  5 (C_shangbixia) will detect flexible body #  6 (C_shangbiup)
             flexible body #  6 (C_shangbiup) will detect flexible body #  5 (C_shangbixia)

             glue condition is turned on - nodes are projected onto contacted segment
                                         - shell-shell contact is fully moment constrained
                                         - separation is not allowed

             touching body:    5
             a list of bodies given below 
                     7

             flexible body #  5 (C_shangbixia) will detect rigid body #  7 (rigidsurface)

             glue condition is turned on - nodes are projected onto contacted segment
                                         - separation is not allowed

             springs                                                                                                                                                         
             ----------


             spring no         1   spring id         1   spring type: true direction 
             node 1         57273   dof 1        0
             node 2         38294   dof 2        0
             stiffness  5.000E+01   table id     0

             spring no         2   spring id         2   spring type: true direction 
             node 1         57274   dof 1        0
             node 2         38117   dof 2        0
             stiffness  5.000E+01   table id     0

             spring no         3   spring id         3   spring type: true direction 
             node 1         57244   dof 1        0
             node 2         38029   dof 2        0
             stiffness  5.000E+01   table id     0

             spring no         4   spring id         4   spring type: true direction 
             node 1         57292   dof 1        0
             node 2         37720   dof 2        0
             stiffness  5.000E+01   table id     0

             spring no         5   spring id         5   spring type: true direction 
             node 1         57322   dof 1        0
             node 2         37728   dof 2        0
             stiffness  5.000E+01   table id     0

             spring no         6   spring id         6   spring type: true direction 
             node 1         57319   dof 1        0
             node 2         53530   dof 2        0
             stiffness  5.000E+01   table id     0

             spring no         7   spring id         7   spring type: true direction 
             node 1         57319   dof 1        0
             node 2         53506   dof 2        0
             stiffness  5.000E+01   table id     0

             spring no         8   spring id        10   spring type: true direction 
             node 1         64260   dof 1        0
             node 2         41116   dof 2        0
             stiffness  5.000E+01   table id     0

             spring no         9   spring id        14   spring type: true direction 
             node 1         63795   dof 1        0
             node 2         39771   dof 2        0
             stiffness  5.000E+01   table id     0

             spring no        10   spring id        15   spring type: true direction 
             node 1         63661   dof 1        0
             node 2         39434   dof 2        0
             stiffness  5.000E+01   table id     0

             spring no        11   spring id        16   spring type: true direction 
             node 1         63609   dof 1        0
             node 2         38868   dof 2        0
             stiffness  5.000E+01   table id     0

             spring no        12   spring id        17   spring type: true direction 
             node 1         63867   dof 1        0
             node 2         34293   dof 2        0
             stiffness  5.000E+01   table id     0

             spring no        13   spring id        18   spring type: true direction 
             node 1         63709   dof 1        0
             node 2         34310   dof 2        0
             stiffness  5.000E+01   table id     0

             spring no        14   spring id        19   spring type: true direction 
             node 1         63514   dof 1        0
             node 2         33815   dof 2        0
             stiffness  5.000E+01   table id     0

             spring no        15   spring id        20   spring type: true direction 
             node 1         63889   dof 1        0
             node 2         33821   dof 2        0
             stiffness  5.000E+01   table id     0

             spring no        16   spring id        21   spring type: true direction 
             node 1         63821   dof 1        0
             node 2         41469   dof 2        0
             stiffness  5.000E+01   table id     0

             spring no        17   spring id        22   spring type: true direction 
             node 1         36355   dof 1        0
             node 2         64213   dof 2        0
             stiffness  5.000E+01   table id     0

             spring no        18   spring id        23   spring type: true direction 
             node 1         38495   dof 1        0
             node 2         64212   dof 2        0
             stiffness  5.000E+01   table id     0

             spring no        19   spring id        24   spring type: true direction 
             node 1         38450   dof 1        0
             node 2         64183   dof 2        0
             stiffness  5.000E+01   table id     0

             spring no        20   spring id        25   spring type: true direction 
             node 1         36079   dof 1        0
             node 2         64182   dof 2        0
             stiffness  5.000E+01   table id     0

             spring no        21   spring id        26   spring type: true direction 
             node 1         38348   dof 1        0
             node 2         64287   dof 2        0
             stiffness  1.000E+02   table id     0

             spring no        22   spring id        27   spring type: true direction 
             node 1         38268   dof 1        0
             node 2         64288   dof 2        0
             stiffness  1.000E+02   table id     0

             spring no        23   spring id        28   spring type: true direction 
             node 1         43869   dof 1        0
             node 2         64289   dof 2        0
             stiffness  1.000E+02   table id     0

             spring no        24   spring id        29   spring type: true direction 
             node 1         35470   dof 1        0
             node 2         64289   dof 2        0
             stiffness  1.000E+02   table id     0

             spring no        25   spring id        30   spring type: true direction 
             node 1         42216   dof 1        0
             node 2         64290   dof 2        0
             stiffness  1.000E+02   table id     0

             spring no        26   spring id        31   spring type: true direction 
             node 1         35243   dof 1        0
             node 2         64290   dof 2        0
             stiffness  1.000E+02   table id     0

             spring no        27   spring id        32   spring type: true direction 
             node 1         43864   dof 1        0
             node 2         64291   dof 2        0
             stiffness  1.000E+02   table id     0

             spring no        28   spring id        33   spring type: true direction 
             node 1         35482   dof 1        0
             node 2         64291   dof 2        0
             stiffness  1.000E+02   table id     0

             spring no        29   spring id        34   spring type: true direction 
             node 1         42205   dof 1        0
             node 2         64292   dof 2        0
             stiffness  1.000E+02   table id     0

             spring no        30   spring id        35   spring type: true direction 
             node 1         39106   dof 1        0
             node 2         64292   dof 2        0
             stiffness  1.000E+02   table id     0

             spring no        31   spring id        36   spring type: true direction 
             node 1         43853   dof 1        0
             node 2         64293   dof 2        0
             stiffness  1.000E+02   table id     0

             spring no        32   spring id        37   spring type: true direction 
             node 1         39647   dof 1        0
             node 2         64293   dof 2        0
             stiffness  1.000E+02   table id     0

             spring no        33   spring id        38   spring type: true direction 
             node 1         44454   dof 1        0
             node 2         64294   dof 2        0
             stiffness  1.000E+02   table id     0

             spring no        34   spring id        39   spring type: true direction 
             node 1         40566   dof 1        0
             node 2         64294   dof 2        0
             stiffness  1.000E+02   table id     0

             spring no        35   spring id        40   spring type: true direction 
             node 1         37914   dof 1        0
             node 2         64295   dof 2        0
             stiffness  1.000E+02   table id     0

             no print                                                                                                                                                        
             ----------


             post                                                                                                                                                            
             ----------

             number of element variables on post file:    9

             binary post file will be used

             initial output frequency of post file:       1

             MSC.Marc 2005 style post file

             post variable     1 is post code   17 =                                                 
             post variable     2 is post code   18 =                                                 
             post variable     3 is post code   58 =                                                 
             post variable     4 is post code  127 =                                                 
             post variable     5 is post code  301 =                                                 
             post variable    11 is post code  311 =                                                 
             post variable    17 is post code  401 =                                                 
             post variable    23 is post code  411 at layer      1 =                                                 
             post variable    29 is post code  421 at layer      1 =                                                 
             maximum record length on binary post file=          64295
             approximate no. of words per increment on file=        8868848


             parameters                                                                                                                                                      
             ----------


             parameters set as follows 

             predictor used for stress-strain calculation    1.00000E+00
             penalty factor for boundary conditions          1.00000E+09
             penalty for incompressibility - r-p flow        1.00000E+02
             penalty for incompressibility - fluid flow      1.00000E+06
             beta parameter for Newmark operator             2.50000E-01
             gamma parameter for Newmark operator            5.00000E-01
             gamma1 parameter for Single-Step-Houbolt        1.50000E+00
             gamma parameter for Single-Step-Houbolt        -5.00000E-01
             sharp angle for sticking/separating - 2D        8.62500E+00
             sharp angle for sticking/separating - 3D        2.00000E+01
             initial strain rate for r-p flow                1.00000E-04
             lowest strain rate cutoff for r-p flow          1.00000E-06
             fraction of dilatational stress neglected       1.00000E+00
             factor for drilling d.o.f for shells            1.00000E-04
             factor for displacement after rezoning          1.00000E+00

             universal gas constant                          8.31400E+00
             absolute temperature offset                     2.73150E+02
             thermal properties evaluation weight            5.00000E-01
             surface projection factor in ssh dynamics       0.00000E+00
             Stefan Boltzmann constant                       5.67051E-08
             Planck's second radiation constant              1.43877E-02
             Speed of light in vacuum                        2.99790E+08
             maximum iterative displacement component        1.00000E+30
             initial stiffness to simulate sticking          0.00000E+00


             end option                                                                                                                                                      
             ----------


             direct symmetric multi-frontal sparse solver is invoked for region   1


             number of element groups used:         3

                group     # elements     element type     material

                   1      164793           134              1
                   2       24543           134              2
                   3       71512           134              3
 

     **** note ****
     can not find the following flow-data file 
     in job directory or in the material library:
     C:\MSC.SOFTWARE\Marc\2007r1\marc2007r1\tools\..\AF_flowmat\pizhigu.mat
     This is ok if no separate flow-data file is required.
     Otherwise please provide the data file or result
     will be wrong.


     **** note ****
     can not find the following flow-data file 
     in job directory or in the material library:
     C:\MSC.SOFTWARE\Marc\2007r1\marc2007r1\tools\..\AF_flowmat\songzhigu.mat
     This is ok if no separate flow-data file is required.
     Otherwise please provide the data file or result
     will be wrong.


     **** note ****
     can not find the following flow-data file 
     in job directory or in the material library:
     C:\MSC.SOFTWARE\Marc\2007r1\marc2007r1\tools\..\AF_flowmat\ruangu.mat
     This is ok if no separate flow-data file is required.
     Otherwise please provide the data file or result
     will be wrong.


             maximum connectivity in stiffness matrix is        18 at node      8929


             maximum half-bandwidth is     30069  between nodes     33821  and     63889

             number of profile entries excluding fill-in is          430296
             general memory increasing from      53 MByte to      97 MByte


             memory increased to        25456961 words during 
             finding contact boundary nodes


             * * * * * * * * * * *

              contact tolerance calculated by program is  2.41005E-03


             * * * * * * * * * * *

              distance below which a node is considered 
              touching a surface is                       2.00000E-01

             * * * * * * * * * * *

              warning: the distance which you have provided 
              is of the same order of magnitude as the element 
              size and may cause undesired contact detections 

             * * * * * * * * * * *
             contact tolerances per contact body:

               body    contact tolerance
                    1      7.05515E-03
                    2      8.67655E-05
                    3      3.64699E-03
                    4      1.74435E-03
                    5      2.83284E-02
                    6      7.86529E-03


             total workspace needed with in-core matrix storage =        20284969
               part of solver workspace is allocated separately

             allocated        504 words of memory due to kinematic boundary conditions


             allocated       1428 words of memory due to shell, user or contact transformations


             allocated        902 words of memory due to tyings


             allocated       1800 words of memory due to tyings


             allocated       2828 words of memory due to shell, user or contact transformations


             allocated       3600 words of memory due to tyings


             allocated       5628 words of memory due to shell, user or contact transformations


             allocated       7200 words of memory due to tyings


             allocated      11228 words of memory due to shell, user or contact transformations


             allocated      14400 words of memory due to tyings


             allocated      22428 words of memory due to shell, user or contact transformations


             allocated      28800 words of memory due to tyings


             allocated      44828 words of memory due to shell, user or contact transformations


             allocated      28800 words of memory due to tyings


             allocated      44828 words of memory due to shell, user or contact transformations


             allocated      28800 words of memory due to tyings


             allocated      44828 words of memory due to shell, user or contact transformations


             allocated      28800 words of memory due to tyings


             allocated      44828 words of memory due to shell, user or contact transformations


             allocated      28800 words of memory due to tyings


             allocated      44828 words of memory due to shell, user or contact transformations


                 now moving rigid surfaces into initial contact with deformable bodies  


             allocated        600 words of memory due to kinematic boundary conditions


             allocated       1200 words of memory due to kinematic boundary conditions


             maximum connectivity in stiffness matrix is       207 at node     63833


             maximum half-bandwidth is     60010  between nodes      4232  and     64241

             number of profile entries excluding fill-in is          553487


             total workspace needed with in-core matrix storage =        23611127
               part of solver workspace is allocated separately


             load increments for each degree of freedom
             summed over the whole model

             from distributed loads
             dist. loads on deformed configuration - totals below for dist. loads
             increments for point loads
             0.000000E+00   0.000000E+00   0.000000E+00


             point loads
             0.000000E+00   0.000000E+00   0.000000E+00


             increment zero is a null step


             total strain energy         is    0.00000E+00
               within which:
               elastic strain energy     is    0.00000E+00
             total ext-force work        is    0.00000E+00
               within which:
               work by appl. force/disp. is    0.00000E+00
               work by  contact forces   is    0.00000E+00
               work by frictional forces is    0.00000E+00
             total work by  springs      is    0.00000E+00


             memory usage:                       MByte       words  % of total

              within general memory:           
               element stiffness matrices:          31     8017932         6.0
               solver: first part                   58    15329920        11.5
               overallocation initial allocation     7     1845838         1.4
               other:                                1      263271         0.2
              allocated separately:
               nodal vectors:                       48    12506925         9.4
               defined sets:                         1      261038         0.2
               contact:                             31     8190430         6.2
               tyings:                               4      971462         0.7
               transformations:                      2      396270         0.3
               kinematic boundary conditions:        0        2860         0.0
               points, curves and surfaces:          0          54         0.0
               element storage:                    285    74602698        56.0
               material properties:                  0        3704         0.0
               executable and common blocks:        27     7000000         5.3
               miscellaneous                        14     3757550         2.8
               ---------------------------------------------------------------
               total:                              508   133149952

               general memory allocated:            97    25456961
               general memory used:                 90    23611123

               peak memory usage:                  522   136947251

             e n d   o f   i n c r e m e n t       0

             binary post data at increment       0.  subincrement    0.  on file 16
             wall time =          43.00

             $...................                                                                                                                                            
             $....start of loadcase lcase1                                                                                                                                   

             title               lcase1                                                                                                                                      
             ----------


             loadcase            lcase1                                                                                                                                      
             ----------


             activate boundary condition fix_suogu

             activate boundary condition fix_jizhu

             contact table                                                                                                                                                   
             ----------


             touching body:    1
             a list of bodies given below 
                     2

             flexible body #  1 (C_jianjiaruangu) will detect flexible body #  2 (C_shangbiruangu)
             flexible body #  2 (C_shangbiruangu) will detect flexible body #  1 (C_jianjiaruangu)

             the contact tolerance has been reset to be:         1.0000E-01     table id          0

             the separation force has been reset to be:          3.0000E+00     table id          0

             the friction coefficient has been reset to be:      1.0000E-02     table id          0

             the contact bias factor has been reset to be:       9.5000E-01     table id          0

             touching body:    1
             a list of bodies given below 
                     3

             flexible body #  1 (C_jianjiaruangu) will detect flexible body #  3 (C_jianjiagu)
             flexible body #  3 (C_jianjiagu) will detect flexible body #  1 (C_jianjiaruangu)

             glue condition is turned on - nodes are projected onto contacted segment
                                         - shell-shell contact is fully moment constrained
                                         - separation is not allowed

             touching body:    2
             a list of bodies given below 
                     6

             flexible body #  2 (C_shangbiruangu) will detect flexible body #  6 (C_shangbiup)
             flexible body #  6 (C_shangbiup) will detect flexible body #  2 (C_shangbiruangu)

             glue condition is turned on - nodes are projected onto contacted segment
                                         - shell-shell contact is fully moment constrained
                                         - separation is not allowed

             touching body:    4
             a list of bodies given below 
                     6

             flexible body #  4 (C_songzhigu) will detect flexible body #  6 (C_shangbiup)
             flexible body #  6 (C_shangbiup) will detect flexible body #  4 (C_songzhigu)

             glue condition is turned on - nodes are projected onto contacted segment
                                         - shell-shell contact is fully moment constrained
                                         - separation is not allowed

             touching body:    5
             a list of bodies given below 
                     6

             flexible body #  5 (C_shangbixia) will detect flexible body #  6 (C_shangbiup)
             flexible body #  6 (C_shangbiup) will detect flexible body #  5 (C_shangbixia)

             glue condition is turned on - nodes are projected onto contacted segment
                                         - shell-shell contact is fully moment constrained
                                         - separation is not allowed

             touching body:    5
             a list of bodies given below 
                     7

             flexible body #  5 (C_shangbixia) will detect rigid body #  7 (rigidsurface)

             glue condition is turned on - nodes are projected onto contacted segment
                                         - separation is not allowed

             control                                                                                                                                                         
             ----------


             control information for region   1

             maximum number of increments      99999
             maximum number of recycles           10
             minimum number of recycles            0
             control of displacement convergence:
               relative tolerance:              1.50000E-01
               cut-off value     :              0.00000E+00
               absolute tolerance:              0.00000E+00
               relative rotation tolerance:     0.00000E+00
               rotation cut-off value     :     0.00000E+00
               absolute rotation tolerance:     0.00000E+00


             maximum allowed relative change in displacement increment    1.50000E-01


             full newton-raphson technique chosen

             convergence testing is automatically switched between
             residual and displacement testing if reactions or displacements 
             become too small 


             solution of non-positive definite equation systems will be forced

             analysis will be continued if convergence has not been reached

             control messages will be written to log file

             parameters                                                                                                                                                      
             ----------


             parameters set as follows 

             predictor used for stress-strain calculation    1.00000E+00
             penalty factor for boundary conditions          1.00000E+09
             penalty for incompressibility - r-p flow        1.00000E+02
             penalty for incompressibility - fluid flow      1.00000E+06
             beta parameter for Newmark operator             2.50000E-01
             gamma parameter for Newmark operator            5.00000E-01
             gamma1 parameter for Single-Step-Houbolt        1.50000E+00
             gamma parameter for Single-Step-Houbolt        -5.00000E-01
             sharp angle for sticking/separating - 2D        8.62500E+00
             sharp angle for sticking/separating - 3D        2.00000E+01
             initial strain rate for r-p flow                1.00000E-04
             lowest strain rate cutoff for r-p flow          1.00000E-06
             fraction of dilatational stress neglected       1.00000E+00
             factor for drilling d.o.f for shells            1.00000E-04
             factor for displacement after rezoning          1.00000E+00

             universal gas constant                          8.31400E+00
             absolute temperature offset                     2.73150E+02
             thermal properties evaluation weight            5.00000E-01
             surface projection factor in ssh dynamics       0.00000E+00
             Stefan Boltzmann constant                       5.67051E-08
             Planck's second radiation constant              1.43877E-02
             Speed of light in vacuum                        2.99790E+08
             maximum iterative displacement component        1.00000E+30
             initial stiffness to simulate sticking          0.00000E+00


             auto load                                                                                                                                                       
             ----------


             iotnum,incasm
             maximum times of restarting last increment is:        10
                     18         0

             time step                                                                                                                                                       
             ----------

             time increment =     5.55556E-02

             continue                                                                                                                                                        
             ----------


             equal load incs specified for      18 increments


             s t a r t   o f   i n c r e m e n t       1


          space needed for incremental backup:    48715631


             maximum connectivity in stiffness matrix is       207 at node     63833


             maximum half-bandwidth is     60010  between nodes      4232  and     64241

             number of profile entries excluding fill-in is          553487


             total workspace needed with in-core matrix storage =        23611127
               part of solver workspace is allocated separately


             load increments for each degree of freedom
             summed over the whole model

             from distributed loads
             dist. loads on deformed configuration - totals below for dist. loads
             increments for point loads
             0.000000E+00   0.000000E+00   0.000000E+00


             point loads
             0.000000E+00   0.000000E+00   0.000000E+00

             start of assembly     cycle number is     0
             wall time =          46.00


             solver workspace for phase1 (matrix input)    (64bit words) =          649936 (      4.96 MByte)
             Metis nested dissection ordering used
             solver workspace for phase2 (nodal ordering)  (64bit words) =         1466055 (     11.19 MByte)
             solver workspace for phase3 (symbolic factor) (64bit words) =         3349257 (     25.55 MByte)
             solver workspace for phase4 (factorization)   (64bit words) =         7985809 (     60.93 MByte) (MINIMUM)
             solver workspace for phase4 (factorization)   (64bit words) =        63913802 (    487.62 MByte) (MAXIMUM)
             solver workspace available and used           (64bit words) =        67109492 (    512.00 MByte)


             start of matrix solution
             wall time =          63.00


             singularity ratio    1.0943E-04


             end of matrix solution
             wall time =          78.00


             ddu multiplied with    1.21297E-01 due to large value of    2.23544E+01


             maximum residual force  at node     54264 degree of freedom  1 is equal to    3.683E-10
             maximum reaction force  at node     56163 degree of freedom  1 is equal to    7.397E+01
             residual convergence ratio    4.980E-12

             maximum displacement  change   at node     56166 degree of freedom  1 is equal to    2.712E+00
             maximum displacement increment at node     56166 degree of freedom  1 is equal to    2.712E+00
             displacement convergence ratio   1.000E+00

             failure to converge to tolerance

             iterative penetration checking has reached   0.121297 of total increment

             increment will be recycled


             maximum connectivity in stiffness matrix is       207 at node     63833


             maximum half-bandwidth is     60010  between nodes      4232  and     64241

             number of profile entries excluding fill-in is          553450


             total workspace needed with in-core matrix storage =        23610127
               part of solver workspace is allocated separately


             load increments for each degree of freedom
             summed over the whole model

             from distributed loads
             dist. loads on deformed configuration - totals below for dist. loads
             increments for point loads
             0.000000E+00   0.000000E+00   0.000000E+00


             point loads
             0.000000E+00   0.000000E+00   0.000000E+00

             start of assembly     cycle number is     1
             wall time =          85.00


             solver workspace for phase1 (matrix input)    (64bit words) =          649899 (      4.96 MByte)
             Metis nested dissection ordering used
             solver workspace for phase2 (nodal ordering)  (64bit words) =         1466039 (     11.18 MByte)
             solver workspace for phase3 (symbolic factor) (64bit words) =         3343318 (     25.51 MByte)
             solver workspace for phase4 (factorization)   (64bit words) =         7983033 (     60.91 MByte) (MINIMUM)
             solver workspace for phase4 (factorization)   (64bit words) =        64714906 (    493.74 MByte) (MAXIMUM)
             solver workspace available and used           (64bit words) =        67109492 (    512.00 MByte)


             start of matrix solution
             wall time =          99.00


             singularity ratio    1.1683E-04


             end of matrix solution
             wall time =         114.00


             ddu multiplied with    1.38039E-01 due to large value of    1.96431E+01


             maximum residual force  at node     16844 degree of freedom  1 is equal to    6.972E-03
             maximum reaction force  at node     56163 degree of freedom  1 is equal to    1.505E+02
             residual convergence ratio    4.633E-05

             maximum displacement  change   at node     56166 degree of freedom  1 is equal to    2.712E+00
             maximum displacement increment at node     56166 degree of freedom  1 is equal to    5.423E+00
             displacement convergence ratio   5.000E-01

             failure to converge to tolerance

             iterative penetration checking has reached   0.242592 of total increment

             increment will be recycled


             maximum connectivity in stiffness matrix is       207 at node     63833


             maximum half-bandwidth is     60010  between nodes      4232  and     64241

             number of profile entries excluding fill-in is          553593


             total workspace needed with in-core matrix storage =        23613989
               part of solver workspace is allocated separately


             load increments for each degree of freedom
             summed over the whole model

             from distributed loads
             dist. loads on deformed configuration - totals below for dist. loads
             increments for point loads
             0.000000E+00   0.000000E+00   0.000000E+00


             point loads
             0.000000E+00   0.000000E+00   0.000000E+00

             start of assembly     cycle number is     2
             wall time =         123.00


             solver workspace for phase1 (matrix input)    (64bit words) =          650042 (      4.96 MByte)
             Metis nested dissection ordering used
             solver workspace for phase2 (nodal ordering)  (64bit words) =         1466123 (     11.19 MByte)
             solver workspace for phase3 (symbolic factor) (64bit words) =         3341036 (     25.49 MByte)
             solver workspace for phase4 (factorization)   (64bit words) =         8005845 (     61.08 MByte) (MINIMUM)
             solver workspace for phase4 (factorization)   (64bit words) =        65604428 (    500.52 MByte) (MAXIMUM)
             solver workspace available and used           (64bit words) =        67109492 (    512.00 MByte)


             start of matrix solution
             wall time =         136.00


             singularity ratio    1.1736E-04


             end of matrix solution
             wall time =         150.00


             ddu multiplied with    1.60236E-01 due to large value of    1.69283E+01


             maximum residual force  at node     14908 degree of freedom  1 is equal to    4.812E-02
             maximum reaction force  at node     56392 degree of freedom  3 is equal to    1.352E+03
             residual convergence ratio    3.559E-05

             maximum displacement  change   at node     56166 degree of freedom  1 is equal to    2.713E+00
             maximum displacement increment at node     56166 degree of freedom  1 is equal to    8.136E+00
             displacement convergence ratio   3.334E-01

             failure to converge to tolerance

             iterative penetration checking has reached   0.363956 of total increment

             increment will be recycled


             maximum connectivity in stiffness matrix is       207 at node     63833


             maximum half-bandwidth is     60010  between nodes      4232  and     64241

             number of profile entries excluding fill-in is          553644


             total workspace needed with in-core matrix storage =        23615365
               part of solver workspace is allocated separately


             load increments for each degree of freedom
             summed over the whole model

             from distributed loads
             dist. loads on deformed configuration - totals below for dist. loads
             increments for point loads
             0.000000E+00   0.000000E+00   0.000000E+00


             point loads
             0.000000E+00   0.000000E+00   0.000000E+00

             start of assembly     cycle number is     3
             wall time =         156.00


             solver workspace for phase1 (matrix input)    (64bit words) =          650093 (      4.96 MByte)
             Metis nested dissection ordering used
             solver workspace for phase2 (nodal ordering)  (64bit words) =         1466169 (     11.19 MByte)
             solver workspace for phase3 (symbolic factor) (64bit words) =         3338114 (     25.47 MByte)
             solver workspace for phase4 (factorization)   (64bit words) =         7987020 (     60.94 MByte) (MINIMUM)
             solver workspace for phase4 (factorization)   (64bit words) =        64125850 (    489.24 MByte) (MAXIMUM)
             solver workspace available and used           (64bit words) =        67109492 (    512.00 MByte)


             start of matrix solution
             wall time =         169.00


             singularity ratio    1.1747E-04


             end of matrix solution
             wall time =         182.00


             ddu multiplied with    1.90807E-01 due to large value of    1.42160E+01


             maximum residual force  at node     15999 degree of freedom  2 is equal to    2.669E-02
             maximum reaction force  at node     56392 degree of freedom  3 is equal to    2.698E+03
             residual convergence ratio    9.894E-06

             maximum displacement  change   at node     56166 degree of freedom  1 is equal to    2.713E+00
             maximum displacement increment at node     56166 degree of freedom  1 is equal to    1.085E+01
             displacement convergence ratio   2.500E-01

             failure to converge to tolerance

             iterative penetration checking has reached   0.485318 of total increment

             increment will be recycled


             maximum connectivity in stiffness matrix is       207 at node     63833


             maximum half-bandwidth is     60010  between nodes      4232  and     64241

             number of profile entries excluding fill-in is          553695


             total workspace needed with in-core matrix storage =        23616743
               part of solver workspace is allocated separately


             load increments for each degree of freedom
             summed over the whole model

             from distributed loads
             dist. loads on deformed configuration - totals below for dist. loads
             increments for point loads
             0.000000E+00   0.000000E+00   0.000000E+00


             point loads
             0.000000E+00   0.000000E+00   0.000000E+00

             start of assembly     cycle number is     4
             wall time =         190.00


             solver workspace for phase1 (matrix input)    (64bit words) =          650144 (      4.96 MByte)
             Metis nested dissection ordering used
             solver workspace for phase2 (nodal ordering)  (64bit words) =         1466190 (     11.19 MByte)
             solver workspace for phase3 (symbolic factor) (64bit words) =         3322695 (     25.35 MByte)
             solver workspace for phase4 (factorization)   (64bit words) =         7974903 (     60.84 MByte) (MINIMUM)
             solver workspace for phase4 (factorization)   (64bit words) =        64463621 (    491.82 MByte) (MAXIMUM)
             solver workspace available and used           (64bit words) =        67109492 (    512.00 MByte)


             start of matrix solution
             wall time =         203.00


             singularity ratio    1.1095E-04


             end of matrix solution
             wall time =         217.00


             ddu multiplied with    2.35952E-01 due to large value of    1.15024E+01


             maximum residual force  at node     14837 degree of freedom  1 is equal to    1.111E-01
             maximum reaction force  at node     56216 degree of freedom  3 is equal to    3.687E+03
             residual convergence ratio    3.013E-05

             maximum displacement  change   at node     56166 degree of freedom  1 is equal to    2.714E+00
             maximum displacement increment at node     56166 degree of freedom  1 is equal to    1.356E+01
             displacement convergence ratio   2.001E-01

             failure to converge to tolerance

             iterative penetration checking has reached   0.606758 of total increment

             increment will be recycled


             maximum connectivity in stiffness matrix is       207 at node     63833


             maximum half-bandwidth is     60010  between nodes      4232  and     64241

             number of profile entries excluding fill-in is          553860


             total workspace needed with in-core matrix storage =        23621197
               part of solver workspace is allocated separately


             load increments for each degree of freedom
             summed over the whole model

             from distributed loads
             dist. loads on deformed configuration - totals below for dist. loads
             increments for point loads
             0.000000E+00   0.000000E+00   0.000000E+00


             point loads
             0.000000E+00   0.000000E+00   0.000000E+00

             start of assembly     cycle number is     5
             wall time =         223.00


             solver workspace for phase1 (matrix input)    (64bit words) =          650309 (      4.96 MByte)
             Metis nested dissection ordering used
             solver workspace for phase2 (nodal ordering)  (64bit words) =         1466333 (     11.19 MByte)
             solver workspace for phase3 (symbolic factor) (64bit words) =         3332907 (     25.43 MByte)
             solver workspace for phase4 (factorization)   (64bit words) =         7990156 (     60.96 MByte) (MINIMUM)
             solver workspace for phase4 (factorization)   (64bit words) =        66924168 (    510.59 MByte) (MAXIMUM)
             solver workspace available and used           (64bit words) =        67109492 (    512.00 MByte)


             start of matrix solution
             wall time =         235.00


             singularity ratio    1.1873E-04


             end of matrix solution
             wall time =         250.00


             ddu multiplied with    3.08806E-01 due to large value of    8.78872E+00


             maximum residual force  at node     15012 degree of freedom  1 is equal to    6.878E-02
             maximum reaction force  at node     56216 degree of freedom  3 is equal to    4.880E+03
             residual convergence ratio    1.409E-05

             maximum displacement  change   at node     56166 degree of freedom  1 is equal to    2.714E+00
             maximum displacement increment at node     56166 degree of freedom  1 is equal to    1.628E+01
             displacement convergence ratio   1.667E-01

             failure to converge to tolerance

             iterative penetration checking has reached   0.728194 of total increment

             increment will be recycled


             maximum connectivity in stiffness matrix is       207 at node     63833


             maximum half-bandwidth is     60010  between nodes      4232  and     64241

             number of profile entries excluding fill-in is          553868


             total workspace needed with in-core matrix storage =        23621413
               part of solver workspace is allocated separately


             load increments for each degree of freedom
             summed over the whole model

             from distributed loads
             dist. loads on deformed configuration - totals below for dist. loads
             increments for point loads
             0.000000E+00   0.000000E+00   0.000000E+00


             point loads
             0.000000E+00   0.000000E+00   0.000000E+00

             start of assembly     cycle number is     6
             wall time =         258.00


             solver workspace for phase1 (matrix input)    (64bit words) =          650317 (      4.96 MByte)
             Metis nested dissection ordering used
             solver workspace for phase2 (nodal ordering)  (64bit words) =         1466362 (     11.19 MByte)
             solver workspace for phase3 (symbolic factor) (64bit words) =         3329668 (     25.40 MByte)
             solver workspace for phase4 (factorization)   (64bit words) =         7974518 (     60.84 MByte) (MINIMUM)
             solver workspace for phase4 (factorization)   (64bit words) =        63285974 (    482.83 MByte) (MAXIMUM)
             solver workspace available and used           (64bit words) =        67109492 (    512.00 MByte)


             start of matrix solution
             wall time =         271.00


             singularity ratio    1.9813E-04


             end of matrix solution
             wall time =         284.00


             ddu multiplied with    4.47065E-01 due to large value of    6.07502E+00


             maximum residual force  at node     15819 degree of freedom  2 is equal to    4.372E-02
             maximum reaction force  at node     56548 degree of freedom  3 is equal to    6.099E+03
             residual convergence ratio    7.168E-06

             maximum displacement  change   at node     56166 degree of freedom  1 is equal to    2.716E+00
             maximum displacement increment at node     56166 degree of freedom  1 is equal to    1.899E+01
             displacement convergence ratio   1.430E-01

             recycling increment due to body to body contact 

             iterative penetration checking has reached   0.849709 of total increment

             increment will be recycled


             maximum connectivity in stiffness matrix is       207 at node     63833


             maximum half-bandwidth is     60010  between nodes      4232  and     64241

             number of profile entries excluding fill-in is          553919


             total workspace needed with in-core matrix storage =        23622791
               part of solver workspace is allocated separately


             load increments for each degree of freedom
             summed over the whole model

             from distributed loads
             dist. loads on deformed configuration - totals below for dist. loads
             increments for point loads
             0.000000E+00   0.000000E+00   0.000000E+00


             point loads
             0.000000E+00   0.000000E+00   0.000000E+00

             start of assembly     cycle number is     7
             wall time =         290.00


             solver workspace for phase1 (matrix input)    (64bit words) =          650368 (      4.96 MByte)
             Metis nested dissection ordering used
             solver workspace for phase2 (nodal ordering)  (64bit words) =         1466366 (     11.19 MByte)
             solver workspace for phase3 (symbolic factor) (64bit words) =         3321213 (     25.34 MByte)
             solver workspace for phase4 (factorization)   (64bit words) =         8000260 (     61.04 MByte) (MINIMUM)
             solver workspace for phase4 (factorization)   (64bit words) =        66569745 (    507.89 MByte) (MAXIMUM)
             solver workspace available and used           (64bit words) =        67109492 (    512.00 MByte)


             start of matrix solution
             wall time =         303.00


             singularity ratio    1.1888E-04


             end of matrix solution
             wall time =         317.00


             ddu multiplied with    8.08476E-01 due to large value of    3.35932E+00


             maximum residual force  at node     15534 degree of freedom  2 is equal to    2.168E-02
             maximum reaction force  at node     56548 degree of freedom  3 is equal to    8.127E+03
             residual convergence ratio    2.668E-06

             maximum displacement  change   at node     56166 degree of freedom  1 is equal to    2.716E+00
             maximum displacement increment at node     56166 degree of freedom  1 is equal to    2.171E+01
             displacement convergence ratio   1.251E-01

             iterative penetration checking has reached   0.971216 of total increment

             increment will be recycled


             maximum connectivity in stiffness matrix is       207 at node     63833


             maximum half-bandwidth is     60010  between nodes      4232  and     64241

             number of profile entries excluding fill-in is          553928


             total workspace needed with in-core matrix storage =        23623033
               part of solver workspace is allocated separately


             load increments for each degree of freedom
             summed over the whole model

             from distributed loads
             dist. loads on deformed configuration - totals below for dist. loads
             increments for point loads
             0.000000E+00   0.000000E+00   0.000000E+00


             point loads
             0.000000E+00   0.000000E+00   0.000000E+00

             start of assembly     cycle number is     8
             wall time =         323.00


             solver workspace for phase1 (matrix input)    (64bit words) =          650377 (      4.96 MByte)
             Metis nested dissection ordering used
             solver workspace for phase2 (nodal ordering)  (64bit words) =         1466378 (     11.19 MByte)
             solver workspace for phase3 (symbolic factor) (64bit words) =         3336896 (     25.46 MByte)
             solver workspace for phase4 (factorization)   (64bit words) =         7970313 (     60.81 MByte) (MINIMUM)
             solver workspace for phase4 (factorization)   (64bit words) =        64769161 (    494.15 MByte) (MAXIMUM)
             solver workspace available and used           (64bit words) =        67109492 (    512.00 MByte)


             start of matrix solution
             wall time =         336.00


             singularity ratio    1.1898E-04


             end of matrix solution
             wall time =         350.00


             maximum residual force  at node     56483 degree of freedom  1 is equal to    5.594E-10
             maximum reaction force  at node     56548 degree of freedom  3 is equal to    8.600E+03
             residual convergence ratio    6.505E-14

             maximum displacement  change   at node     56166 degree of freedom  1 is equal to    6.435E-01
             maximum displacement increment at node     56166 degree of freedom  1 is equal to    2.235E+01
             displacement convergence ratio   2.879E-02


             total transient time = 5.55556E-02


   NT version
   Marc 2007r1, Build 42812, May 25, 2007
   output for increment       1. "          lcase1"


             total strain energy         is    9.32250E+03
               within which:
               elastic strain energy     is    9.32250E+03
             total ext-force work        is    9.60549E+03
               within which:
               work by appl. force/disp. is   -2.56883E+00
               work by  contact forces   is    8.51475E+03
               work by frictional forces is    1.09331E+03
             total work by  springs      is    2.82988E+02


             memory usage:                       MByte       words  % of total

              within general memory:           
               element stiffness matrices:          31     8017932         2.5
               solver: first part                   59    15341826         4.8
               overallocation initial allocation     7     1833932         0.6
               other:                                1      263271         0.1
              allocated separately:
               incremental backup:                 186    48715631        15.4
               solver 8                            512   134218984        42.3
               nodal vectors:                       48    12506925         3.9
               defined sets:                         1      261038         0.1
               contact:                             31     8190430         2.6
               tyings:                               4      972722         0.3
               transformations:                      2      396270         0.1
               kinematic boundary conditions:        0        2860         0.0
               points, curves and surfaces:          0          54         0.0
               element storage:                    285    74602698        23.5
               material properties:                  0        3704         0.0
               executable and common blocks:        27     7000000         2.2
               miscellaneous                        18     4645553         1.5
               ---------------------------------------------------------------
               total:                             1209   316973830

               general memory allocated:            97    25456961
               general memory used:                 90    23623029

               peak memory usage:                 1235   323671126

             e n d   o f   i n c r e m e n t       1

             binary post data at increment       1.  subincrement    0.  on file 16
             wall time =         359.00


             s t a r t   o f   i n c r e m e n t       2


          space needed for incremental backup:    48716129


             maximum connectivity in stiffness matrix is       207 at node     63833


             maximum half-bandwidth is     60010  between nodes      4232  and     64241

             number of profile entries excluding fill-in is          554218


             total workspace needed with in-core matrix storage =        23630863
               part of solver workspace is allocated separately


             load increments for each degree of freedom
             summed over the whole model

             from distributed loads
             dist. loads on deformed configuration - totals below for dist. loads
             increments for point loads
             0.000000E+00   0.000000E+00   0.000000E+00


             point loads
             0.000000E+00   0.000000E+00   0.000000E+00

             start of assembly     cycle number is     0
             wall time =         371.00


             solver workspace for phase1 (matrix input)    (64bit words) =          650667 (      4.96 MByte)
             Metis nested dissection ordering used
             solver workspace for phase2 (nodal ordering)  (64bit words) =         1466473 (     11.19 MByte)
             solver workspace for phase3 (symbolic factor) (64bit words) =         3387301 (     25.84 MByte)
             solver workspace for phase4 (factorization)   (64bit words) =         8057839 (     61.48 MByte) (MINIMUM)
             solver workspace for phase4 (factorization)   (64bit words) =        68198007 (    520.31 MByte) (MAXIMUM)
             solver workspace available and used           (64bit words) =        71607907 (    546.32 MByte)


             start of matrix solution
             wall time =         426.00


             singularity ratio    1.6638E-04


             end of matrix solution
             wall time =         442.00


             ddu multiplied with    1.22028E-01 due to large value of    2.22751E+01


             maximum residual force  at node     16193 degree of freedom  1 is equal to    5.116E-04
             maximum reaction force  at node     56548 degree of freedom  3 is equal to    8.622E+03
             residual convergence ratio    5.933E-08

             maximum displacement  change   at node     56166 degree of freedom  1 is equal to    2.718E+00
             maximum displacement increment at node     56166 degree of freedom  1 is equal to    2.718E+00
             displacement convergence ratio   1.000E+00

             failure to converge to tolerance

             iterative penetration checking has reached   0.122028 of total increment

             increment will be recycled


             maximum connectivity in stiffness matrix is       207 at node     63833


             maximum half-bandwidth is     60010  between nodes      4232  and     64241

             number of profile entries excluding fill-in is          554215


             total workspace needed with in-core matrix storage =        23630783
               part of solver workspace is allocated separately


             load increments for each degree of freedom
             summed over the whole model

             from distributed loads
             dist. loads on deformed configuration - totals below for dist. loads
             increments for point loads
             0.000000E+00   0.000000E+00   0.000000E+00


             point loads
             0.000000E+00   0.000000E+00   0.000000E+00

             start of assembly     cycle number is     1
             wall time =         448.00


             solver workspace for phase1 (matrix input)    (64bit words) =          650664 (      4.96 MByte)
             Metis nested dissection ordering used
             solver workspace for phase2 (nodal ordering)  (64bit words) =         1466472 (     11.19 MByte)
             solver workspace for phase3 (symbolic factor) (64bit words) =         3349867 (     25.56 MByte)
             solver workspace for phase4 (factorization)   (64bit words) =         8087758 (     61.70 MByte) (MINIMUM)
             solver workspace for phase4 (factorization)   (64bit words) =        68288590 (    521.00 MByte) (MAXIMUM)
             solver workspace available and used           (64bit words) =        71607907 (    546.32 MByte)


             start of matrix solution
             wall time =         460.00


             singularity ratio    1.3572E-04


             end of matrix solution
             wall time =         476.00


             ddu multiplied with    1.38985E-01 due to large value of    1.95573E+01


             maximum residual force  at node     15687 degree of freedom  2 is equal to    4.568E-02
             maximum reaction force  at node     56548 degree of freedom  3 is equal to    8.635E+03
             residual convergence ratio    5.290E-06

             maximum displacement  change   at node     56166 degree of freedom  1 is equal to    2.718E+00
             maximum displacement increment at node     56166 degree of freedom  1 is equal to    5.436E+00
             displacement convergence ratio   5.000E-01

             failure to converge to tolerance

             iterative penetration checking has reached   0.244053 of total increment

             increment will be recycled


             maximum connectivity in stiffness matrix is       207 at node     63833


             maximum half-bandwidth is     60010  between nodes      4232  and     64241

             number of profile entries excluding fill-in is          554127


             total workspace needed with in-core matrix storage =        23628407
               part of solver workspace is allocated separately


             load increments for each degree of freedom
             summed over the whole model

             from distributed loads
             dist. loads on deformed configuration - totals below for dist. loads
             increments for point loads
             0.000000E+00   0.000000E+00   0.000000E+00


             point loads
             0.000000E+00   0.000000E+00   0.000000E+00

             start of assembly     cycle number is     2
             wall time =         481.00


             solver workspace for phase1 (matrix input)    (64bit words) =          650576 (      4.96 MByte)
             Metis nested dissection ordering used
             solver workspace for phase2 (nodal ordering)  (64bit words) =         1466384 (     11.19 MByte)
             solver workspace for phase3 (symbolic factor) (64bit words) =         3332499 (     25.42 MByte)
             solver workspace for phase4 (factorization)   (64bit words) =         8027791 (     61.25 MByte) (MINIMUM)
             solver workspace for phase4 (factorization)   (64bit words) =        66981819 (    511.03 MByte) (MAXIMUM)
             solver workspace available and used           (64bit words) =        71607907 (    546.32 MByte)


             start of matrix solution
             wall time =         494.00


             singularity ratio    1.1934E-04


             end of matrix solution
             wall time =         509.00


             ddu multiplied with    1.61417E-01 due to large value of    1.68394E+01


             maximum residual force  at node     16597 degree of freedom  2 is equal to    2.608E-01
             maximum reaction force  at node     56548 degree of freedom  3 is equal to    8.649E+03
             residual convergence ratio    3.015E-05

             maximum displacement  change   at node     56166 degree of freedom  1 is equal to    2.718E+00
             maximum displacement increment at node     56166 degree of freedom  1 is equal to    8.155E+00
             displacement convergence ratio   3.333E-01

             failure to converge to tolerance

             iterative penetration checking has reached   0.366076 of total increment

             increment will be recycled


             maximum connectivity in stiffness matrix is       207 at node     63833


             maximum half-bandwidth is     60010  between nodes      4232  and     64241

             number of profile entries excluding fill-in is          554141


             total workspace needed with in-core matrix storage =        23628785
               part of solver workspace is allocated separately


             load increments for each degree of freedom
             summed over the whole model

             from distributed loads
             dist. loads on deformed configuration - totals below for dist. loads
             increments for point loads
             0.000000E+00   0.000000E+00   0.000000E+00


             point loads
             0.000000E+00   0.000000E+00   0.000000E+00

             start of assembly     cycle number is     3
             wall time =         517.00


             solver workspace for phase1 (matrix input)    (64bit words) =          650590 (      4.96 MByte)
             Metis nested dissection ordering used
             solver workspace for phase2 (nodal ordering)  (64bit words) =         1466358 (     11.19 MByte)
             solver workspace for phase3 (symbolic factor) (64bit words) =         3350313 (     25.56 MByte)
             solver workspace for phase4 (factorization)   (64bit words) =         8010827 (     61.12 MByte) (MINIMUM)
             solver workspace for phase4 (factorization)   (64bit words) =        67204547 (    512.73 MByte) (MAXIMUM)
             solver workspace available and used           (64bit words) =        71607907 (    546.32 MByte)


             start of matrix solution
             wall time =         530.00


             singularity ratio    1.1978E-04


             end of matrix solution
             wall time =         545.00


             ddu multiplied with    1.92860E-01 due to large value of    1.41255E+01


             maximum residual force  at node     16597 degree of freedom  2 is equal to    2.105E-01
             maximum reaction force  at node     56615 degree of freedom  3 is equal to    8.316E+03
             residual convergence ratio    2.531E-05

             maximum displacement  change   at node     56166 degree of freedom  1 is equal to    2.724E+00
             maximum displacement increment at node     56166 degree of freedom  1 is equal to    1.088E+01
             displacement convergence ratio   2.504E-01

             failure to converge to tolerance

             iterative penetration checking has reached   0.488335 of total increment

             increment will be recycled


             maximum connectivity in stiffness matrix is       207 at node     63833


             maximum half-bandwidth is     60010  between nodes      4232  and     64241

             number of profile entries excluding fill-in is          554145


             total workspace needed with in-core matrix storage =        23628893
               part of solver workspace is allocated separately


             load increments for each degree of freedom
             summed over the whole model

             from distributed loads
             dist. loads on deformed configuration - totals below for dist. loads
             increments for point loads
             0.000000E+00   0.000000E+00   0.000000E+00


             point loads
             0.000000E+00   0.000000E+00   0.000000E+00

             start of assembly     cycle number is     4
             wall time =         551.00


             solver workspace for phase1 (matrix input)    (64bit words) =          650594 (      4.96 MByte)
             Metis nested dissection ordering used
             solver workspace for phase2 (nodal ordering)  (64bit words) =         1466367 (     11.19 MByte)
             solver workspace for phase3 (symbolic factor) (64bit words) =         3339245 (     25.48 MByte)
             solver workspace for phase4 (factorization)   (64bit words) =         8024448 (     61.22 MByte) (MINIMUM)
             solver workspace for phase4 (factorization)   (64bit words) =        67643382 (    516.08 MByte) (MAXIMUM)
             solver workspace available and used           (64bit words) =        71607907 (    546.32 MByte)


             start of matrix solution
             wall time =         563.00


             singularity ratio    1.1994E-04


             end of matrix solution
             wall time =         579.00


             ddu multiplied with    2.38937E-01 due to large value of    1.14015E+01


             maximum residual force  at node     16942 degree of freedom  2 is equal to    3.415E-01
             maximum reaction force  at node     56615 degree of freedom  3 is equal to    8.085E+03
             residual convergence ratio    4.224E-05

             maximum displacement  change   at node     56166 degree of freedom  1 is equal to    2.724E+00
             maximum displacement increment at node     56166 degree of freedom  1 is equal to    1.360E+01
             displacement convergence ratio   2.003E-01

             failure to converge to tolerance

             iterative penetration checking has reached   0.610590 of total increment

             increment will be recycled


             maximum connectivity in stiffness matrix is       207 at node     63833


             maximum half-bandwidth is     60010  between nodes      4232  and     64241

             number of profile entries excluding fill-in is          554152


             total workspace needed with in-core matrix storage =        23629081
               part of solver workspace is allocated separately


             load increments for each degree of freedom
             summed over the whole model

             from distributed loads
             dist. loads on deformed configuration - totals below for dist. loads
             increments for point loads
             0.000000E+00   0.000000E+00   0.000000E+00


             point loads
             0.000000E+00   0.000000E+00   0.000000E+00

             start of assembly     cycle number is     5
             wall time =         585.00


             solver workspace for phase1 (matrix input)    (64bit words) =          650601 (      4.96 MByte)
             Metis nested dissection ordering used
             solver workspace for phase2 (nodal ordering)  (64bit words) =         1466378 (     11.19 MByte)
             solver workspace for phase3 (symbolic factor) (64bit words) =         3329164 (     25.40 MByte)
             solver workspace for phase4 (factorization)   (64bit words) =         7987885 (     60.94 MByte) (MINIMUM)
             solver workspace for phase4 (factorization)   (64bit words) =        65288639 (    498.11 MByte) (MAXIMUM)
             solver workspace available and used           (64bit words) =        71607907 (    546.32 MByte)


             start of matrix solution
             wall time =         597.00


             singularity ratio    1.2014E-04


             end of matrix solution
             wall time =         611.00


             ddu multiplied with    3.13942E-01 due to large value of    8.67754E+00


             maximum residual force  at node     15818 degree of freedom  2 is equal to    2.982E-01
             maximum reaction force  at node     56163 degree of freedom  3 is equal to    7.974E+03
             residual convergence ratio    3.740E-05

             maximum displacement  change   at node     56166 degree of freedom  1 is equal to    2.724E+00
             maximum displacement increment at node     56166 degree of freedom  1 is equal to    1.633E+01
             displacement convergence ratio   1.669E-01

             failure to converge to tolerance

             iterative penetration checking has reached   0.732842 of total increment

             increment will be recycled


             maximum connectivity in stiffness matrix is       207 at node     63833


             maximum half-bandwidth is     60010  between nodes      4232  and     64241

             number of profile entries excluding fill-in is          554170


             total workspace needed with in-core matrix storage =        23629567
               part of solver workspace is allocated separately


             load increments for each degree of freedom
             summed over the whole model

             from distributed loads
             dist. loads on deformed configuration - totals below for dist. loads
             increments for point loads
             0.000000E+00   0.000000E+00   0.000000E+00


             point loads
             0.000000E+00   0.000000E+00   0.000000E+00

             start of assembly     cycle number is     6
             wall time =         617.00


             solver workspace for phase1 (matrix input)    (64bit words) =          650619 (      4.96 MByte)
             Metis nested dissection ordering used
             solver workspace for phase2 (nodal ordering)  (64bit words) =         1466394 (     11.19 MByte)
             solver workspace for phase3 (symbolic factor) (64bit words) =         3296032 (     25.15 MByte)
             solver workspace for phase4 (factorization)   (64bit words) =         7967855 (     60.79 MByte) (MINIMUM)
             solver workspace for phase4 (factorization)   (64bit words) =        64742030 (    493.94 MByte) (MAXIMUM)
             solver workspace available and used           (64bit words) =        71607907 (    546.32 MByte)


             start of matrix solution
             wall time =         630.00


             singularity ratio    1.2020E-04


             end of matrix solution
             wall time =         643.00


             ddu multiplied with    4.57586E-01 due to large value of    5.95351E+00


             maximum residual force  at node     15997 degree of freedom  2 is equal to    2.184E-01
             maximum reaction force  at node     56553 degree of freedom  3 is equal to    8.561E+03
             residual convergence ratio    2.551E-05

             maximum displacement  change   at node     56166 degree of freedom  1 is equal to    2.724E+00
             maximum displacement increment at node     56166 degree of freedom  1 is equal to    1.905E+01
             displacement convergence ratio   1.430E-01

             recycling increment due to body to body contact 

             iterative penetration checking has reached   0.855090 of total increment

             increment will be recycled


             maximum connectivity in stiffness matrix is       207 at node     63833


             maximum half-bandwidth is     60010  between nodes      4232  and     64241

             number of profile entries excluding fill-in is          554243


             total workspace needed with in-core matrix storage =        23631539
               part of solver workspace is allocated separately


             load increments for each degree of freedom
             summed over the whole model

             from distributed loads
             dist. loads on deformed configuration - totals below for dist. loads
             increments for point loads
             0.000000E+00   0.000000E+00   0.000000E+00


             point loads
             0.000000E+00   0.000000E+00   0.000000E+00

             start of assembly     cycle number is     7
             wall time =         649.00


             solver workspace for phase1 (matrix input)    (64bit words) =          650692 (      4.96 MByte)
             Metis nested dissection ordering used
             solver workspace for phase2 (nodal ordering)  (64bit words) =         1466451 (     11.19 MByte)
             solver workspace for phase3 (symbolic factor) (64bit words) =         3388706 (     25.85 MByte)
             solver workspace for phase4 (factorization)   (64bit words) =         8030908 (     61.27 MByte) (MINIMUM)
             solver workspace for phase4 (factorization)   (64bit words) =        65184889 (    497.32 MByte) (MAXIMUM)
             solver workspace available and used           (64bit words) =        71607907 (    546.32 MByte)


             start of matrix solution
             wall time =         662.00


             singularity ratio    1.2028E-04


             end of matrix solution
             wall time =         676.00


             ddu multiplied with    8.43570E-01 due to large value of    3.22942E+00


             maximum residual force  at node     16505 degree of freedom  2 is equal to    3.900E-02
             maximum reaction force  at node     56553 degree of freedom  3 is equal to    1.068E+04
             residual convergence ratio    3.653E-06

             maximum displacement  change   at node     56166 degree of freedom  1 is equal to    2.724E+00
             maximum displacement increment at node     56166 degree of freedom  1 is equal to    2.178E+01
             displacement convergence ratio   1.251E-01

             iterative penetration checking has reached   0.977332 of total increment

             increment will be recycled


             maximum connectivity in stiffness matrix is       207 at node     63833


             maximum half-bandwidth is     60010  between nodes      4232  and     64241

             number of profile entries excluding fill-in is          554296


             total workspace needed with in-core matrix storage =        23632969
               part of solver workspace is allocated separately


             load increments for each degree of freedom
             summed over the whole model

             from distributed loads
             dist. loads on deformed configuration - totals below for dist. loads
             increments for point loads
             0.000000E+00   0.000000E+00   0.000000E+00


             point loads
             0.000000E+00   0.000000E+00   0.000000E+00

             start of assembly     cycle number is     8
             wall time =         682.00


             solver workspace for phase1 (matrix input)    (64bit words) =          650745 (      4.96 MByte)
             Metis nested dissection ordering used
             solver workspace for phase2 (nodal ordering)  (64bit words) =         1466495 (     11.19 MByte)
             solver workspace for phase3 (symbolic factor) (64bit words) =         3322981 (     25.35 MByte)
             solver workspace for phase4 (factorization)   (64bit words) =         7977710 (     60.87 MByte) (MINIMUM)
             solver workspace for phase4 (factorization)   (64bit words) =        65412114 (    499.05 MByte) (MAXIMUM)
             solver workspace available and used           (64bit words) =        71607907 (    546.32 MByte)


             start of matrix solution
             wall time =         695.00


             singularity ratio    1.2040E-04


             end of matrix solution
             wall time =         709.00


             maximum residual force  at node     54526 degree of freedom  1 is equal to    6.008E-10
             maximum reaction force  at node     56553 degree of freedom  3 is equal to    1.104E+04
             residual convergence ratio    5.442E-14

             maximum displacement  change   at node     56166 degree of freedom  1 is equal to    5.053E-01
             maximum displacement increment at node     56166 degree of freedom  1 is equal to    2.228E+01
             displacement convergence ratio   2.268E-02


             total transient time = 1.11111E-01


   NT version
   Marc 2007r1, Build 42812, May 25, 2007
   output for increment       2. "          lcase1"


             total strain energy         is    1.24449E+04
               within which:
               elastic strain energy     is    1.24449E+04
             total ext-force work        is    1.34006E+04
               within which:
               work by appl. force/disp. is   -7.86473E+00
               work by  contact forces   is    1.07416E+04
               work by frictional forces is    2.66688E+03
             total work by  springs      is    9.55719E+02


             memory usage:                       MByte       words  % of total

              within general memory:           
               element stiffness matrices:          31     8017932         2.5
               solver: first part                   59    15351762         4.7
               overallocation initial allocation     7     1823996         0.6
               other:                                1      263271         0.1
              allocated separately:
               incremental backup:                 186    48716129        14.9
               solver 8                            546   143215814        43.9
               nodal vectors:                       48    12506925         3.8
               defined sets:                         1      261038         0.1
               contact:                             31     8190430         2.5
               tyings:                               4      974162         0.3
               transformations:                      2      396270         0.1
               kinematic boundary conditions:        0        2860         0.0
               points, curves and surfaces:          0          54         0.0
               element storage:                    285    74602698        22.9
               material properties:                  0        3704         0.0
               executable and common blocks:        27     7000000         2.1
               miscellaneous                        18     4645475         1.4
               ---------------------------------------------------------------
               total:                             1243   325972520

               general memory allocated:            97    25456961
               general memory used:                 90    23632965

               peak memory usage:                 1395   365689959

             e n d   o f   i n c r e m e n t       2

             binary post data at increment       2.  subincrement    0.  on file 16
             wall time =         718.00


             s t a r t   o f   i n c r e m e n t       3


          space needed for incremental backup:    48716405


             maximum connectivity in stiffness matrix is       207 at node     63833


             maximum half-bandwidth is     60010  between nodes      4232  and     64241

             number of profile entries excluding fill-in is          554428


             total workspace needed with in-core matrix storage =        23636533
               part of solver workspace is allocated separately


             load increments for each degree of freedom
             summed over the whole model

             from distributed loads
             dist. loads on deformed configuration - totals below for dist. loads
             increments for point loads
             0.000000E+00   0.000000E+00   0.000000E+00


             point loads
             0.000000E+00   0.000000E+00   0.000000E+00

             start of assembly     cycle number is     0
             wall time =         722.00


             solver workspace for phase1 (matrix input)    (64bit words) =          650877 (      4.97 MByte)
             Metis nested dissection ordering used
             solver workspace for phase2 (nodal ordering)  (64bit words) =         1466449 (     11.19 MByte)
             solver workspace for phase3 (symbolic factor) (64bit words) =         3364784 (     25.67 MByte)
             solver workspace for phase4 (factorization)   (64bit words) =         8010856 (     61.12 MByte) (MINIMUM)
             solver workspace for phase4 (factorization)   (64bit words) =        65498396 (    499.71 MByte) (MAXIMUM)
             solver workspace available and used           (64bit words) =        71607907 (    546.32 MByte)


             start of matrix solution
             wall time =         735.00


             singularity ratio    1.2042E-04


             end of matrix solution
             wall time =         749.00


             ddu multiplied with    1.24233E-01 due to large value of    2.20303E+01


             maximum residual force  at node     15035 degree of freedom  1 is equal to    6.119E-03
             maximum reaction force  at node     56553 degree of freedom  3 is equal to    1.106E+04
             residual convergence ratio    5.534E-07

             maximum displacement  change   at node     56166 degree of freedom  1 is equal to    2.737E+00
             maximum displacement increment at node     56166 degree of freedom  1 is equal to    2.737E+00
             displacement convergence ratio   1.000E+00

             failure to converge to tolerance

             iterative penetration checking has reached   0.124233 of total increment

             increment will be recycled


             maximum connectivity in stiffness matrix is       207 at node     63833


             maximum half-bandwidth is     60010  between nodes      4232  and     64241

             number of profile entries excluding fill-in is          554381


             total workspace needed with in-core matrix storage =        23635265
               part of solver workspace is allocated separately


             load increments for each degree of freedom
             summed over the whole model

             from distributed loads
             dist. loads on deformed configuration - totals below for dist. loads
             increments for point loads
             0.000000E+00   0.000000E+00   0.000000E+00


             point loads
             0.000000E+00   0.000000E+00   0.000000E+00

             start of assembly     cycle number is     1
             wall time =         755.00


             solver workspace for phase1 (matrix input)    (64bit words) =          650830 (      4.97 MByte)
             Metis nested dissection ordering used
             solver workspace for phase2 (nodal ordering)  (64bit words) =         1466412 (     11.19 MByte)
             solver workspace for phase3 (symbolic factor) (64bit words) =         3340571 (     25.49 MByte)
             solver workspace for phase4 (factorization)   (64bit words) =         7996426 (     61.01 MByte) (MINIMUM)
             solver workspace for phase4 (factorization)   (64bit words) =        65151261 (    497.06 MByte) (MAXIMUM)
             solver workspace available and used           (64bit words) =        71607907 (    546.32 MByte)


             start of matrix solution
             wall time =         768.00


             singularity ratio    1.2075E-04


             end of matrix solution
             wall time =         782.00


             ddu multiplied with    1.41852E-01 due to large value of    1.92939E+01


             maximum residual force  at node     16596 degree of freedom  2 is equal to    2.254E-01
             maximum reaction force  at node     56553 degree of freedom  3 is equal to    1.105E+04
             residual convergence ratio    2.041E-05

             maximum displacement  change   at node     56166 degree of freedom  1 is equal to    2.737E+00
             maximum displacement increment at node     56166 degree of freedom  1 is equal to    5.474E+00
             displacement convergence ratio   5.000E-01

             failure to converge to tolerance

             iterative penetration checking has reached   0.248462 of total increment

             increment will be recycled


             maximum connectivity in stiffness matrix is       207 at node     63833


             maximum half-bandwidth is     60010  between nodes      4232  and     64241

             number of profile entries excluding fill-in is          554388


             total workspace needed with in-core matrix storage =        23635453
               part of solver workspace is allocated separately


             load increments for each degree of freedom
             summed over the whole model

             from distributed loads
             dist. loads on deformed configuration - totals below for dist. loads
             increments for point loads
             0.000000E+00   0.000000E+00   0.000000E+00


             point loads
             0.000000E+00   0.000000E+00   0.000000E+00

             start of assembly     cycle number is     2
             wall time =         788.00


             solver workspace for phase1 (matrix input)    (64bit words) =          650837 (      4.97 MByte)
             Metis nested dissection ordering used
             solver workspace for phase2 (nodal ordering)  (64bit words) =         1466416 (     11.19 MByte)
             solver workspace for phase3 (symbolic factor) (64bit words) =         3395440 (     25.91 MByte)
             solver workspace for phase4 (factorization)   (64bit words) =         8080720 (     61.65 MByte) (MINIMUM)
             solver workspace for phase4 (factorization)   (64bit words) =        67833448 (    517.53 MByte) (MAXIMUM)
             solver workspace available and used           (64bit words) =        71607907 (    546.32 MByte)


             start of matrix solution
             wall time =         801.00


             singularity ratio    1.2107E-04


             end of matrix solution
             wall time =         817.00


             ddu multiplied with    1.65297E-01 due to large value of    1.65574E+01


             maximum residual force  at node     17004 degree of freedom  2 is equal to    3.524E-01
             maximum reaction force  at node     56553 degree of freedom  3 is equal to    1.104E+04
             residual convergence ratio    3.193E-05

             maximum displacement  change   at node     56166 degree of freedom  1 is equal to    2.737E+00
             maximum displacement increment at node     56166 degree of freedom  1 is equal to    8.211E+00
             displacement convergence ratio   3.333E-01

             failure to converge to tolerance

             iterative penetration checking has reached   0.372689 of total increment

             increment will be recycled


             maximum connectivity in stiffness matrix is       207 at node     63833


             maximum half-bandwidth is     60010  between nodes      4232  and     64241

             number of profile entries excluding fill-in is          554551


             total workspace needed with in-core matrix storage =        23639855
               part of solver workspace is allocated separately


             load increments for each degree of freedom
             summed over the whole model

             from distributed loads
             dist. loads on deformed configuration - totals below for dist. loads
             increments for point loads
             0.000000E+00   0.000000E+00   0.000000E+00


             point loads
             0.000000E+00   0.000000E+00   0.000000E+00

             start of assembly     cycle number is     3
             wall time =         823.00


             solver workspace for phase1 (matrix input)    (64bit words) =          651000 (      4.97 MByte)
             Metis nested dissection ordering used
             solver workspace for phase2 (nodal ordering)  (64bit words) =         1466572 (     11.19 MByte)
             solver workspace for phase3 (symbolic factor) (64bit words) =         3324653 (     25.37 MByte)
             solver workspace for phase4 (factorization)   (64bit words) =         8002649 (     61.06 MByte) (MINIMUM)
             solver workspace for phase4 (factorization)   (64bit words) =        65988810 (    503.45 MByte) (MAXIMUM)
             solver workspace available and used           (64bit words) =        71607907 (    546.32 MByte)


             start of matrix solution
             wall time =         836.00


             singularity ratio    1.2128E-04


             end of matrix solution
             wall time =         851.00


             ddu multiplied with    1.98026E-01 due to large value of    1.38208E+01


             maximum residual force  at node     16310 degree of freedom  2 is equal to    3.200E-01
             maximum reaction force  at node     56553 degree of freedom  3 is equal to    1.103E+04
             residual convergence ratio    2.901E-05

             maximum displacement  change   at node     56166 degree of freedom  1 is equal to    2.737E+00
             maximum displacement increment at node     56166 degree of freedom  1 is equal to    1.095E+01
             displacement convergence ratio   2.500E-01

             failure to converge to tolerance

             iterative penetration checking has reached   0.496913 of total increment

             increment will be recycled


             maximum connectivity in stiffness matrix is       207 at node     63833


             maximum half-bandwidth is     60010  between nodes      4232  and     64241

             number of profile entries excluding fill-in is          554567


             total workspace needed with in-core matrix storage =        23640287
               part of solver workspace is allocated separately


             load increments for each degree of freedom
             summed over the whole model

             from distributed loads
             dist. loads on deformed configuration - totals below for dist. loads
             increments for point loads
             0.000000E+00   0.000000E+00   0.000000E+00


             point loads
             0.000000E+00   0.000000E+00   0.000000E+00

             start of assembly     cycle number is     4
             wall time =         856.00


             solver workspace for phase1 (matrix input)    (64bit words) =          651016 (      4.97 MByte)
             Metis nested dissection ordering used
             solver workspace for phase2 (nodal ordering)  (64bit words) =         1466597 (     11.19 MByte)
             solver workspace for phase3 (symbolic factor) (64bit words) =         3317153 (     25.31 MByte)
             solver workspace for phase4 (factorization)   (64bit words) =         7986863 (     60.93 MByte) (MINIMUM)
             solver workspace for phase4 (factorization)   (64bit words) =        64602481 (    492.88 MByte) (MAXIMUM)
             solver workspace available and used           (64bit words) =        71607907 (    546.32 MByte)


             start of matrix solution
             wall time =         869.00


             singularity ratio    1.3096E-03


             end of matrix solution
             wall time =         883.00


             ddu multiplied with    2.46917E-01 due to large value of    1.10842E+01


             maximum residual force  at node     16693 degree of freedom  2 is equal to    9.479E-01
             maximum reaction force  at node     56553 degree of freedom  3 is equal to    1.103E+04
             residual convergence ratio    8.595E-05

             maximum displacement  change   at node     56166 degree of freedom  1 is equal to    2.737E+00
             maximum displacement increment at node     56166 degree of freedom  1 is equal to    1.368E+01
             displacement convergence ratio   2.000E-01

             failure to converge to tolerance

             iterative penetration checking has reached   0.621134 of total increment

             increment will be recycled


             maximum connectivity in stiffness matrix is       207 at node     63833


             maximum half-bandwidth is     60010  between nodes      4232  and     64241

             number of profile entries excluding fill-in is          554655


             total workspace needed with in-core matrix storage =        23642663
               part of solver workspace is allocated separately


             load increments for each degree of freedom
             summed over the whole model

             from distributed loads
             dist. loads on deformed configuration - totals below for dist. loads
             increments for point loads
             0.000000E+00   0.000000E+00   0.000000E+00


             point loads
             0.000000E+00   0.000000E+00   0.000000E+00

             start of assembly     cycle number is     5
             wall time =         889.00


             solver workspace for phase1 (matrix input)    (64bit words) =          651104 (      4.97 MByte)
             Metis nested dissection ordering used
             solver workspace for phase2 (nodal ordering)  (64bit words) =         1466656 (     11.19 MByte)
             solver workspace for phase3 (symbolic factor) (64bit words) =         3342828 (     25.50 MByte)
             solver workspace for phase4 (factorization)   (64bit words) =         8105540 (     61.84 MByte) (MINIMUM)
             solver workspace for phase4 (factorization)   (64bit words) =        69247640 (    528.32 MByte) (MAXIMUM)
             solver workspace available and used           (64bit words) =        71607907 (    546.32 MByte)


             start of matrix solution
             wall time =         902.00


             singularity ratio    2.6776E-04


             end of matrix solution
             wall time =         917.00


             ddu multiplied with    3.27864E-01 due to large value of    8.34760E+00


             maximum residual force  at node     16693 degree of freedom  2 is equal to    6.371E-01
             maximum reaction force  at node     56553 degree of freedom  3 is equal to    1.103E+04
             residual convergence ratio    5.777E-05

             maximum displacement  change   at node     56166 degree of freedom  1 is equal to    2.737E+00
             maximum displacement increment at node     56166 degree of freedom  1 is equal to    1.642E+01
             displacement convergence ratio   1.667E-01

             failure to converge to tolerance

             iterative penetration checking has reached   0.745350 of total increment

             increment will be recycled


             maximum connectivity in stiffness matrix is       207 at node     63833


             maximum half-bandwidth is     60010  between nodes      4232  and     64241

             number of profile entries excluding fill-in is          554778


             total workspace needed with in-core matrix storage =        23645983
               part of solver workspace is allocated separately


             load increments for each degree of freedom
             summed over the whole model

             from distributed loads
             dist. loads on deformed configuration - totals below for dist. loads
             increments for point loads
             0.000000E+00   0.000000E+00   0.000000E+00


             point loads
             0.000000E+00   0.000000E+00   0.000000E+00

             start of assembly     cycle number is     6
             wall time =         925.00


             solver workspace for phase1 (matrix input)    (64bit words) =          651227 (      4.97 MByte)
             Metis nested dissection ordering used
             solver workspace for phase2 (nodal ordering)  (64bit words) =         1466697 (     11.19 MByte)
             solver workspace for phase3 (symbolic factor) (64bit words) =         3335621 (     25.45 MByte)
             solver workspace for phase4 (factorization)   (64bit words) =         8067443 (     61.55 MByte) (MINIMUM)
             solver workspace for phase4 (factorization)   (64bit words) =        66600772 (    508.12 MByte) (MAXIMUM)
             solver workspace available and used           (64bit words) =        71607907 (    546.32 MByte)


             start of matrix solution
             wall time =         938.00


             singularity ratio    1.2200E-04


             end of matrix solution
             wall time =         953.00


             ddu multiplied with    4.92457E-01 due to large value of    5.61091E+00


             maximum residual force  at node     16693 degree of freedom  2 is equal to    3.234E-01
             maximum reaction force  at node     56553 degree of freedom  3 is equal to    1.103E+04
             residual convergence ratio    2.931E-05

             maximum displacement  change   at node     56166 degree of freedom  1 is equal to    2.763E+00
             maximum displacement increment at node     56166 degree of freedom  1 is equal to    1.918E+01
             displacement convergence ratio   1.440E-01

             recycling increment due to body to body contact 

             iterative penetration checking has reached   0.870754 of total increment

             increment will be recycled


             maximum connectivity in stiffness matrix is       207 at node     63833


             maximum half-bandwidth is     60010  between nodes      4232  and     64241

             number of profile entries excluding fill-in is          554804


             total workspace needed with in-core matrix storage =        23646685
               part of solver workspace is allocated separately


             load increments for each degree of freedom
             summed over the whole model

             from distributed loads
             dist. loads on deformed configuration - totals below for dist. loads
             increments for point loads
             0.000000E+00   0.000000E+00   0.000000E+00


             point loads
             0.000000E+00   0.000000E+00   0.000000E+00

             start of assembly     cycle number is     7
             wall time =         959.00


             solver workspace for phase1 (matrix input)    (64bit words) =          651253 (      4.97 MByte)
             Metis nested dissection ordering used
             solver workspace for phase2 (nodal ordering)  (64bit words) =         1466725 (     11.19 MByte)
             solver workspace for phase3 (symbolic factor) (64bit words) =         3348067 (     25.54 MByte)
             solver workspace for phase4 (factorization)   (64bit words) =         7998355 (     61.02 MByte) (MINIMUM)
             solver workspace for phase4 (factorization)   (64bit words) =        65497458 (    499.71 MByte) (MAXIMUM)
             solver workspace available and used           (64bit words) =        71607907 (    546.32 MByte)


             start of matrix solution
             wall time =         971.00


             singularity ratio    1.2217E-04


             end of matrix solution
             wall time =         986.00


             ddu multiplied with    9.70230E-01 due to large value of    2.84791E+00


             maximum residual force  at node     17036 degree of freedom  1 is equal to    1.150E-02
             maximum reaction force  at node     56553 degree of freedom  3 is equal to    1.104E+04
             residual convergence ratio    1.041E-06

             maximum displacement  change   at node     56166 degree of freedom  1 is equal to    2.763E+00
             maximum displacement increment at node     56166 degree of freedom  1 is equal to    2.195E+01
             displacement convergence ratio   1.259E-01

             iterative penetration checking has reached   0.996152 of total increment

             increment will be recycled


             maximum connectivity in stiffness matrix is       207 at node     63833


             maximum half-bandwidth is     60010  between nodes      4232  and     64241

             number of profile entries excluding fill-in is          554794


             total workspace needed with in-core matrix storage =        23646415
               part of solver workspace is allocated separately


             load increments for each degree of freedom
             summed over the whole model

             from distributed loads
             dist. loads on deformed configuration - totals below for dist. loads
             increments for point loads
             0.000000E+00   0.000000E+00   0.000000E+00


             point loads
             0.000000E+00   0.000000E+00   0.000000E+00

             start of assembly     cycle number is     8
             wall time =         992.00


             solver workspace for phase1 (matrix input)    (64bit words) =          651243 (      4.97 MByte)
             Metis nested dissection ordering used
             solver workspace for phase2 (nodal ordering)  (64bit words) =         1466709 (     11.19 MByte)
             solver workspace for phase3 (symbolic factor) (64bit words) =         3308178 (     25.24 MByte)
             solver workspace for phase4 (factorization)   (64bit words) =         8050826 (     61.42 MByte) (MINIMUM)
             solver workspace for phase4 (factorization)   (64bit words) =        67328111 (    513.67 MByte) (MAXIMUM)
             solver workspace available and used           (64bit words) =        71607907 (    546.32 MByte)


             start of matrix solution
             wall time =        1004.00


             singularity ratio    1.2223E-04


             end of matrix solution
             wall time =        1020.00


             maximum residual force  at node     53679 degree of freedom  1 is equal to    5.444E-10
             maximum reaction force  at node     56553 degree of freedom  3 is equal to    1.101E+04
             residual convergence ratio    4.947E-14

             maximum displacement  change   at node     17034 degree of freedom  1 is equal to    9.666E-02
             maximum displacement increment at node     56166 degree of freedom  1 is equal to    2.203E+01
             displacement convergence ratio   4.387E-03

             recycling increment due to separation 


             maximum connectivity in stiffness matrix is       207 at node     63833


             maximum half-bandwidth is     60010  between nodes      4232  and     64241

             number of profile entries excluding fill-in is          554611


             total workspace needed with in-core matrix storage =        23641475
               part of solver workspace is allocated separately


             load increments for each degree of freedom
             summed over the whole model

             from distributed loads
             dist. loads on deformed configuration - totals below for dist. loads
             increments for point loads
             0.000000E+00   0.000000E+00   0.000000E+00


             point loads
             0.000000E+00   0.000000E+00   0.000000E+00

             start of assembly     cycle number is     1
             wall time =        1027.00


             solver workspace for phase1 (matrix input)    (64bit words) =          651060 (      4.97 MByte)
             Metis nested dissection ordering used
             solver workspace for phase2 (nodal ordering)  (64bit words) =         1466600 (     11.19 MByte)
             solver workspace for phase3 (symbolic factor) (64bit words) =         3318399 (     25.32 MByte)
             solver workspace for phase4 (factorization)   (64bit words) =         8012635 (     61.13 MByte) (MINIMUM)
             solver workspace for phase4 (factorization)   (64bit words) =        67639942 (    516.05 MByte) (MAXIMUM)
             solver workspace available and used           (64bit words) =        71607907 (    546.32 MByte)


             start of matrix solution
             wall time =        1040.00


             singularity ratio    1.2207E-04


             end of matrix solution
             wall time =        1055.00


             maximum residual force  at node     53679 degree of freedom  3 is equal to    5.894E-10
             maximum reaction force  at node     56553 degree of freedom  3 is equal to    1.100E+04
             residual convergence ratio    5.357E-14

             maximum displacement  change   at node      3964 degree of freedom  2 is equal to    2.997E-01
             maximum displacement increment at node     56166 degree of freedom  1 is equal to    2.203E+01
             displacement convergence ratio   1.360E-02

             recycling increment due to body to body contact 

             increment will be recycled


             maximum connectivity in stiffness matrix is       207 at node     63833


             maximum half-bandwidth is     60010  between nodes      4232  and     64241

             number of profile entries excluding fill-in is          554607


             total workspace needed with in-core matrix storage =        23641367
               part of solver workspace is allocated separately


             load increments for each degree of freedom
             summed over the whole model

             from distributed loads
             dist. loads on deformed configuration - totals below for dist. loads
             increments for point loads
             0.000000E+00   0.000000E+00   0.000000E+00


             point loads
             0.000000E+00   0.000000E+00   0.000000E+00

             start of assembly     cycle number is     2
             wall time =        1061.00


             solver workspace for phase1 (matrix input)    (64bit words) =          651056 (      4.97 MByte)
             Metis nested dissection ordering used
             solver workspace for phase2 (nodal ordering)  (64bit words) =         1466595 (     11.19 MByte)
             solver workspace for phase3 (symbolic factor) (64bit words) =         3328319 (     25.39 MByte)
             solver workspace for phase4 (factorization)   (64bit words) =         8006452 (     61.08 MByte) (MINIMUM)
             solver workspace for phase4 (factorization)   (64bit words) =        66670702 (    508.66 MByte) (MAXIMUM)
             solver workspace available and used           (64bit words) =        71607907 (    546.32 MByte)


             start of matrix solution
             wall time =        1074.00


             singularity ratio    1.2212E-04


             end of matrix solution
             wall time =        1089.00


             maximum residual force  at node     55113 degree of freedom  3 is equal to    6.192E-10
             maximum reaction force  at node     56553 degree of freedom  3 is equal to    1.100E+04
             residual convergence ratio    5.627E-14

             maximum displacement  change   at node     36345 degree of freedom  2 is equal to    6.081E-02
             maximum displacement increment at node     56166 degree of freedom  1 is equal to    2.203E+01
             displacement convergence ratio   2.760E-03

             recycling increment due to separation 


             maximum connectivity in stiffness matrix is       207 at node     63833


             maximum half-bandwidth is     60010  between nodes      4232  and     64241

             number of profile entries excluding fill-in is          554000


             total workspace needed with in-core matrix storage =        23624977
               part of solver workspace is allocated separately


             load increments for each degree of freedom
             summed over the whole model

             from distributed loads
             dist. loads on deformed configuration - totals below for dist. loads
             increments for point loads
             0.000000E+00   0.000000E+00   0.000000E+00


             point loads
             0.000000E+00   0.000000E+00   0.000000E+00

             start of assembly     cycle number is     1
             wall time =        1097.00


             solver workspace for phase1 (matrix input)    (64bit words) =          650449 (      4.96 MByte)
             Metis nested dissection ordering used
             solver workspace for phase2 (nodal ordering)  (64bit words) =         1466187 (     11.19 MByte)
             solver workspace for phase3 (symbolic factor) (64bit words) =         3330348 (     25.41 MByte)
             solver workspace for phase4 (factorization)   (64bit words) =         8001396 (     61.05 MByte) (MINIMUM)
             solver workspace for phase4 (factorization)   (64bit words) =        65413596 (    499.07 MByte) (MAXIMUM)
             solver workspace available and used           (64bit words) =        71607907 (    546.32 MByte)


             start of matrix solution
             wall time =        1111.00


             singularity ratio    1.2182E-04


             end of matrix solution
             wall time =        1125.00


             maximum residual force  at node     53679 degree of freedom  1 is equal to    8.279E-10
             maximum reaction force  at node     56553 degree of freedom  3 is equal to    1.100E+04
             residual convergence ratio    7.523E-14

             maximum displacement  change   at node      3965 degree of freedom  2 is equal to    3.508E-01
             maximum displacement increment at node     56166 degree of freedom  1 is equal to    2.203E+01
             displacement convergence ratio   1.592E-02

             recycling increment due to body to body contact 

             increment will be recycled


             maximum connectivity in stiffness matrix is       207 at node     63833


             maximum half-bandwidth is     60010  between nodes      4232  and     64241

             number of profile entries excluding fill-in is          554113


             total workspace needed with in-core matrix storage =        23628029
               part of solver workspace is allocated separately


             load increments for each degree of freedom
             summed over the whole model

             from distributed loads
             dist. loads on deformed configuration - totals below for dist. loads
             increments for point loads
             0.000000E+00   0.000000E+00   0.000000E+00


             point loads
             0.000000E+00   0.000000E+00   0.000000E+00

             start of assembly     cycle number is     2
             wall time =        1131.00


             solver workspace for phase1 (matrix input)    (64bit words) =          650562 (      4.96 MByte)
             Metis nested dissection ordering used
             solver workspace for phase2 (nodal ordering)  (64bit words) =         1466298 (     11.19 MByte)
             solver workspace for phase3 (symbolic factor) (64bit words) =         3362638 (     25.65 MByte)
             solver workspace for phase4 (factorization)   (64bit words) =         8016036 (     61.16 MByte) (MINIMUM)
             solver workspace for phase4 (factorization)   (64bit words) =        66755324 (    509.30 MByte) (MAXIMUM)
             solver workspace available and used           (64bit words) =        71607907 (    546.32 MByte)


             start of matrix solution
             wall time =        1143.00


             singularity ratio    1.2179E-04


             end of matrix solution
             wall time =        1158.00


             maximum residual force  at node     55791 degree of freedom  1 is equal to    5.631E-10
             maximum reaction force  at node     56553 degree of freedom  3 is equal to    1.100E+04
             residual convergence ratio    5.117E-14

             maximum displacement  change   at node     36343 degree of freedom  2 is equal to    1.733E-01
             maximum displacement increment at node     56166 degree of freedom  1 is equal to    2.203E+01
             displacement convergence ratio   7.867E-03

             recycling increment due to separation 


             maximum connectivity in stiffness matrix is       207 at node     63833


             maximum half-bandwidth is     60010  between nodes      4232  and     64241

             number of profile entries excluding fill-in is          553334


             total workspace needed with in-core matrix storage =        23606995
               part of solver workspace is allocated separately


             load increments for each degree of freedom
             summed over the whole model

             from distributed loads
             dist. loads on deformed configuration - totals below for dist. loads
             increments for point loads
             0.000000E+00   0.000000E+00   0.000000E+00


             point loads
             0.000000E+00   0.000000E+00   0.000000E+00

             start of assembly     cycle number is     1
             wall time =        1164.00


             solver workspace for phase1 (matrix input)    (64bit words) =          649783 (      4.96 MByte)
             Metis nested dissection ordering used
             solver workspace for phase2 (nodal ordering)  (64bit words) =         1465747 (     11.18 MByte)
             solver workspace for phase3 (symbolic factor) (64bit words) =         3336581 (     25.46 MByte)
             solver workspace for phase4 (factorization)   (64bit words) =         8073356 (     61.59 MByte) (MINIMUM)
             solver workspace for phase4 (factorization)   (64bit words) =        68803398 (    524.93 MByte) (MAXIMUM)
             solver workspace available and used           (64bit words) =        71607907 (    546.32 MByte)


             start of matrix solution
             wall time =        1178.00


             singularity ratio    1.2138E-04


             end of matrix solution
             wall time =        1193.00


             maximum residual force  at node     53679 degree of freedom  3 is equal to    5.695E-10
             maximum reaction force  at node     56553 degree of freedom  3 is equal to    1.101E+04
             residual convergence ratio    5.174E-14

             maximum displacement  change   at node      3968 degree of freedom  2 is equal to    4.925E-01
             maximum displacement increment at node     56166 degree of freedom  1 is equal to    2.203E+01
             displacement convergence ratio   2.235E-02

             recycling increment due to separation 


             maximum connectivity in stiffness matrix is       207 at node     63833


             maximum half-bandwidth is     60010  between nodes      4232  and     64241

             number of profile entries excluding fill-in is          552766


             total workspace needed with in-core matrix storage =        23591659
               part of solver workspace is allocated separately


             load increments for each degree of freedom
             summed over the whole model

             from distributed loads
             dist. loads on deformed configuration - totals below for dist. loads
             increments for point loads
             0.000000E+00   0.000000E+00   0.000000E+00


             point loads
             0.000000E+00   0.000000E+00   0.000000E+00

             start of assembly     cycle number is     1
             wall time =        1201.00


             solver workspace for phase1 (matrix input)    (64bit words) =          649215 (      4.95 MByte)
             Metis nested dissection ordering used
             solver workspace for phase2 (nodal ordering)  (64bit words) =         1465460 (     11.18 MByte)
             solver workspace for phase3 (symbolic factor) (64bit words) =         3356475 (     25.61 MByte)
             solver workspace for phase4 (factorization)   (64bit words) =         7990314 (     60.96 MByte) (MINIMUM)
             solver workspace for phase4 (factorization)   (64bit words) =        63813965 (    486.86 MByte) (MAXIMUM)
             solver workspace available and used           (64bit words) =        71607907 (    546.32 MByte)


             start of matrix solution
             wall time =        1214.00


             singularity ratio    1.2076E-04


             end of matrix solution
             wall time =        1227.00


             maximum residual force  at node     53679 degree of freedom  1 is equal to    6.672E-10
             maximum reaction force  at node     56553 degree of freedom  3 is equal to    1.101E+04
             residual convergence ratio    6.062E-14

             maximum displacement  change   at node      4006 degree of freedom  2 is equal to    3.240E-01
             maximum displacement increment at node     56166 degree of freedom  1 is equal to    2.203E+01
             displacement convergence ratio   1.470E-02

             recycling increment due to body to body contact 

             increment will be recycled


             maximum connectivity in stiffness matrix is       207 at node     63833


             maximum half-bandwidth is     60010  between nodes      4232  and     64241

             number of profile entries excluding fill-in is          552765


             total workspace needed with in-core matrix storage =        23591633
               part of solver workspace is allocated separately


             load increments for each degree of freedom
             summed over the whole model

             from distributed loads
             dist. loads on deformed configuration - totals below for dist. loads
             increments for point loads
             0.000000E+00   0.000000E+00   0.000000E+00


             point loads
             0.000000E+00   0.000000E+00   0.000000E+00

             start of assembly     cycle number is     2
             wall time =        1233.00


             solver workspace for phase1 (matrix input)    (64bit words) =          649214 (      4.95 MByte)
             Metis nested dissection ordering used
             solver workspace for phase2 (nodal ordering)  (64bit words) =         1465462 (     11.18 MByte)
             solver workspace for phase3 (symbolic factor) (64bit words) =         3310651 (     25.26 MByte)
             solver workspace for phase4 (factorization)   (64bit words) =         7980443 (     60.89 MByte) (MINIMUM)
             solver workspace for phase4 (factorization)   (64bit words) =        65026002 (    496.11 MByte) (MAXIMUM)
             solver workspace available and used           (64bit words) =        71607907 (    546.32 MByte)


             start of matrix solution
             wall time =        1245.00


             singularity ratio    1.2088E-04


             end of matrix solution
             wall time =        1259.00


             maximum residual force  at node     53679 degree of freedom  1 is equal to    6.178E-10
             maximum reaction force  at node     56553 degree of freedom  3 is equal to    1.101E+04
             residual convergence ratio    5.613E-14

             maximum displacement  change   at node     36343 degree of freedom  2 is equal to    1.498E-01
             maximum displacement increment at node     56166 degree of freedom  1 is equal to    2.203E+01
             displacement convergence ratio   6.798E-03

             recycling increment due to separation 


             maximum connectivity in stiffness matrix is       207 at node     63833


             maximum half-bandwidth is     60010  between nodes      4232  and     64241

             number of profile entries excluding fill-in is          551601


             total workspace needed with in-core matrix storage =        23560205
               part of solver workspace is allocated separately


             load increments for each degree of freedom
             summed over the whole model

             from distributed loads
             dist. loads on deformed configuration - totals below for dist. loads
             increments for point loads
             0.000000E+00   0.000000E+00   0.000000E+00


             point loads
             0.000000E+00   0.000000E+00   0.000000E+00

             start of assembly     cycle number is     1
             wall time =        1265.00


             solver workspace for phase1 (matrix input)    (64bit words) =          648050 (      4.94 MByte)
             Metis nested dissection ordering used
             solver workspace for phase2 (nodal ordering)  (64bit words) =         1464698 (     11.17 MByte)
             solver workspace for phase3 (symbolic factor) (64bit words) =         3376381 (     25.76 MByte)
             solver workspace for phase4 (factorization)   (64bit words) =         8046476 (     61.39 MByte) (MINIMUM)
             solver workspace for phase4 (factorization)   (64bit words) =        66028235 (    503.76 MByte) (MAXIMUM)
             solver workspace available and used           (64bit words) =        71607907 (    546.32 MByte)


             start of matrix solution
             wall time =        1277.00


             singularity ratio    1.1962E-04


             end of matrix solution
             wall time =        1292.00


             maximum residual force  at node     53679 degree of freedom  3 is equal to    5.816E-10
             maximum reaction force  at node     56553 degree of freedom  3 is equal to    1.101E+04
             residual convergence ratio    5.283E-14

             maximum displacement  change   at node     36345 degree of freedom  2 is equal to    4.971E-01
             maximum displacement increment at node     56166 degree of freedom  1 is equal to    2.203E+01
             displacement convergence ratio   2.256E-02

             recycling increment due to separation 


             maximum connectivity in stiffness matrix is       207 at node     63833


             maximum half-bandwidth is     60210  between nodes      3533  and     63742

             number of profile entries excluding fill-in is          550701


             total workspace needed with in-core matrix storage =        23535905
               part of solver workspace is allocated separately


             load increments for each degree of freedom
             summed over the whole model

             from distributed loads
             dist. loads on deformed configuration - totals below for dist. loads
             increments for point loads
             0.000000E+00   0.000000E+00   0.000000E+00


             point loads
             0.000000E+00   0.000000E+00   0.000000E+00

             start of assembly     cycle number is     1
             wall time =        1299.00


             solver workspace for phase1 (matrix input)    (64bit words) =          647150 (      4.94 MByte)
             Metis nested dissection ordering used
             solver workspace for phase2 (nodal ordering)  (64bit words) =         1464144 (     11.17 MByte)
             solver workspace for phase3 (symbolic factor) (64bit words) =         3350579 (     25.56 MByte)
             solver workspace for phase4 (factorization)   (64bit words) =         7992748 (     60.98 MByte) (MINIMUM)
             solver workspace for phase4 (factorization)   (64bit words) =        64276591 (    490.39 MByte) (MAXIMUM)
             solver workspace available and used           (64bit words) =        71607907 (    546.32 MByte)


             start of matrix solution
             wall time =        1312.00


             singularity ratio    1.1851E-04


             end of matrix solution
             wall time =        1326.00


             maximum residual force  at node     53679 degree of freedom  3 is equal to    6.697E-10
             maximum reaction force  at node     56553 degree of freedom  3 is equal to    1.101E+04
             residual convergence ratio    6.083E-14

             maximum displacement  change   at node      3886 degree of freedom  2 is equal to    3.617E-01
             maximum displacement increment at node     56166 degree of freedom  1 is equal to    2.203E+01
             displacement convergence ratio   1.642E-02

             recycling increment due to body to body contact 

             increment will be recycled


             maximum connectivity in stiffness matrix is       207 at node     63833


             maximum half-bandwidth is     60312  between nodes      3431  and     63742

             number of profile entries excluding fill-in is          550651


             total workspace needed with in-core matrix storage =        23534555
               part of solver workspace is allocated separately


             load increments for each degree of freedom
             summed over the whole model

             from distributed loads
             dist. loads on deformed configuration - totals below for dist. loads
             increments for point loads
             0.000000E+00   0.000000E+00   0.000000E+00


             point loads
             0.000000E+00   0.000000E+00   0.000000E+00

             start of assembly     cycle number is     2
             wall time =        1334.00


             solver workspace for phase1 (matrix input)    (64bit words) =          647100 (      4.94 MByte)
             Metis nested dissection ordering used
             solver workspace for phase2 (nodal ordering)  (64bit words) =         1464087 (     11.17 MByte)
             solver workspace for phase3 (symbolic factor) (64bit words) =         3316355 (     25.30 MByte)
             solver workspace for phase4 (factorization)   (64bit words) =         7929391 (     60.50 MByte) (MINIMUM)
             solver workspace for phase4 (factorization)   (64bit words) =        65124686 (    496.86 MByte) (MAXIMUM)
             solver workspace available and used           (64bit words) =        71607907 (    546.32 MByte)


             start of matrix solution
             wall time =        1346.00


             singularity ratio    1.1862E-04


             end of matrix solution
             wall time =        1360.00


             maximum residual force  at node     53679 degree of freedom  1 is equal to    8.324E-10
             maximum reaction force  at node     56553 degree of freedom  3 is equal to    1.101E+04
             residual convergence ratio    7.560E-14

             maximum displacement  change   at node     36345 degree of freedom  2 is equal to    1.287E-01
             maximum displacement increment at node     56166 degree of freedom  1 is equal to    2.203E+01
             displacement convergence ratio   5.844E-03

             recycling increment due to separation 


             maximum connectivity in stiffness matrix is       207 at node     63833


             maximum half-bandwidth is     60010  between nodes      4232  and     64241

             number of profile entries excluding fill-in is          549681


             total workspace needed with in-core matrix storage =        23508365
               part of solver workspace is allocated separately


             load increments for each degree of freedom
             summed over the whole model

             from distributed loads
             dist. loads on deformed configuration - totals below for dist. loads
             increments for point loads
             0.000000E+00   0.000000E+00   0.000000E+00


             point loads
             0.000000E+00   0.000000E+00   0.000000E+00

             start of assembly     cycle number is     1
             wall time =        1366.00


             solver workspace for phase1 (matrix input)    (64bit words) =          646130 (      4.93 MByte)
             Metis nested dissection ordering used
             solver workspace for phase2 (nodal ordering)  (64bit words) =         1463416 (     11.16 MByte)
             solver workspace for phase3 (symbolic factor) (64bit words) =         3337041 (     25.46 MByte)
             solver workspace for phase4 (factorization)   (64bit words) =         7948956 (     60.65 MByte) (MINIMUM)
             solver workspace for phase4 (factorization)   (64bit words) =        64092536 (    488.99 MByte) (MAXIMUM)
             solver workspace available and used           (64bit words) =        71607907 (    546.32 MByte)


             start of matrix solution
             wall time =        1379.00


             singularity ratio    1.1732E-04


             end of matrix solution
             wall time =        1393.00


             maximum residual force  at node     53679 degree of freedom  3 is equal to    7.174E-10
             maximum reaction force  at node     56553 degree of freedom  3 is equal to    1.101E+04
             residual convergence ratio    6.515E-14

             maximum displacement  change   at node      2938 degree of freedom  2 is equal to    4.140E-01
             maximum displacement increment at node     56166 degree of freedom  1 is equal to    2.203E+01
             displacement convergence ratio   1.879E-02

             recycling increment due to body to body contact 

             increment will be recycled


             maximum connectivity in stiffness matrix is       207 at node     63833


             maximum half-bandwidth is     60010  between nodes      4232  and     64241

             number of profile entries excluding fill-in is          549756


             total workspace needed with in-core matrix storage =        23510389
               part of solver workspace is allocated separately


             load increments for each degree of freedom
             summed over the whole model

             from distributed loads
             dist. loads on deformed configuration - totals below for dist. loads
             increments for point loads
             0.000000E+00   0.000000E+00   0.000000E+00


             point loads
             0.000000E+00   0.000000E+00   0.000000E+00

             start of assembly     cycle number is     2
             wall time =        1399.00


             solver workspace for phase1 (matrix input)    (64bit words) =          646205 (      4.93 MByte)
             Metis nested dissection ordering used
             solver workspace for phase2 (nodal ordering)  (64bit words) =         1463487 (     11.17 MByte)
             solver workspace for phase3 (symbolic factor) (64bit words) =         3327142 (     25.38 MByte)
             solver workspace for phase4 (factorization)   (64bit words) =         7956063 (     60.70 MByte) (MINIMUM)
             solver workspace for phase4 (factorization)   (64bit words) =        66420073 (    506.74 MByte) (MAXIMUM)
             solver workspace available and used           (64bit words) =        71607907 (    546.32 MByte)


             start of matrix solution
             wall time =        1411.00


             singularity ratio    1.6304E-04


             end of matrix solution
             wall time =        1426.00


             maximum residual force  at node     54526 degree of freedom  1 is equal to    6.444E-10
             maximum reaction force  at node     56553 degree of freedom  3 is equal to    1.101E+04
             residual convergence ratio    5.852E-14

             maximum displacement  change   at node     36345 degree of freedom  2 is equal to    3.940E-01
             maximum displacement increment at node     56166 degree of freedom  1 is equal to    2.203E+01
             displacement convergence ratio   1.788E-02

             recycling increment due to separation 


             maximum connectivity in stiffness matrix is       207 at node     63833


             maximum half-bandwidth is     60010  between nodes      4232  and     64241

             number of profile entries excluding fill-in is          549138


             total workspace needed with in-core matrix storage =        23493703
               part of solver workspace is allocated separately


             load increments for each degree of freedom
             summed over the whole model

             from distributed loads
             dist. loads on deformed configuration - totals below for dist. loads
             increments for point loads
             0.000000E+00   0.000000E+00   0.000000E+00


             point loads
             0.000000E+00   0.000000E+00   0.000000E+00

             start of assembly     cycle number is     1
             wall time =        1433.00


             solver workspace for phase1 (matrix input)    (64bit words) =          645587 (      4.93 MByte)
             Metis nested dissection ordering used
             solver workspace for phase2 (nodal ordering)  (64bit words) =         1463097 (     11.16 MByte)
             solver workspace for phase3 (symbolic factor) (64bit words) =         3334914 (     25.44 MByte)
             solver workspace for phase4 (factorization)   (64bit words) =         7996622 (     61.01 MByte) (MINIMUM)
             solver workspace for phase4 (factorization)   (64bit words) =        67560886 (    515.45 MByte) (MAXIMUM)
             solver workspace available and used           (64bit words) =        71607907 (    546.32 MByte)


             start of matrix solution
             wall time =        1446.00


             singularity ratio    1.1668E-04


             end of matrix solution
             wall time =        1461.00


             maximum residual force  at node     53679 degree of freedom  1 is equal to    7.595E-10
             maximum reaction force  at node     56553 degree of freedom  3 is equal to    1.101E+04
             residual convergence ratio    6.896E-14

             maximum displacement  change   at node     36345 degree of freedom  2 is equal to    5.966E-01
             maximum displacement increment at node     56166 degree of freedom  1 is equal to    2.203E+01
             displacement convergence ratio   2.708E-02

             recycling increment due to body to body contact 

             increment will be recycled


             maximum connectivity in stiffness matrix is       207 at node     63833


             maximum half-bandwidth is     60010  between nodes      4232  and     64241

             number of profile entries excluding fill-in is          549175


             total workspace needed with in-core matrix storage =        23494703
               part of solver workspace is allocated separately


             load increments for each degree of freedom
             summed over the whole model

             from distributed loads
             dist. loads on deformed configuration - totals below for dist. loads
             increments for point loads
             0.000000E+00   0.000000E+00   0.000000E+00


             point loads
             0.000000E+00   0.000000E+00   0.000000E+00

             start of assembly     cycle number is     2
             wall time =        1467.00


             solver workspace for phase1 (matrix input)    (64bit words) =          645624 (      4.93 MByte)
             Metis nested dissection ordering used
             solver workspace for phase2 (nodal ordering)  (64bit words) =         1463132 (     11.16 MByte)
             solver workspace for phase3 (symbolic factor) (64bit words) =         3314900 (     25.29 MByte)
             solver workspace for phase4 (factorization)   (64bit words) =         7936577 (     60.55 MByte) (MINIMUM)
             solver workspace for phase4 (factorization)   (64bit words) =        62106152 (    473.83 MByte) (MAXIMUM)
             solver workspace available and used           (64bit words) =        71607907 (    546.32 MByte)


             start of matrix solution
             wall time =        1480.00


             singularity ratio    1.1654E-04


             end of matrix solution
             wall time =        1494.00


             maximum residual force  at node     54526 degree of freedom  1 is equal to    6.008E-10
             maximum reaction force  at node     56553 degree of freedom  3 is equal to    1.101E+04
             residual convergence ratio    5.456E-14

             maximum displacement  change   at node     36343 degree of freedom  2 is equal to    4.777E-01
             maximum displacement increment at node     56166 degree of freedom  1 is equal to    2.203E+01
             displacement convergence ratio   2.168E-02

             recycling increment due to separation 


             maximum connectivity in stiffness matrix is       207 at node     63833


             maximum half-bandwidth is     60010  between nodes      4232  and     64241

             number of profile entries excluding fill-in is          548735


             total workspace needed with in-core matrix storage =        23482823
               part of solver workspace is allocated separately


             load increments for each degree of freedom
             summed over the whole model

             from distributed loads
             dist. loads on deformed configuration - totals below for dist. loads
             increments for point loads
             0.000000E+00   0.000000E+00   0.000000E+00


             point loads
             0.000000E+00   0.000000E+00   0.000000E+00

             start of assembly     cycle number is     1
             wall time =        1499.00


             solver workspace for phase1 (matrix input)    (64bit words) =          645184 (      4.92 MByte)
             Metis nested dissection ordering used
             solver workspace for phase2 (nodal ordering)  (64bit words) =         1462827 (     11.16 MByte)
             solver workspace for phase3 (symbolic factor) (64bit words) =         3326214 (     25.38 MByte)
             solver workspace for phase4 (factorization)   (64bit words) =         7940640 (     60.58 MByte) (MINIMUM)
             solver workspace for phase4 (factorization)   (64bit words) =        65104714 (    496.71 MByte) (MAXIMUM)
             solver workspace available and used           (64bit words) =        71607907 (    546.32 MByte)


             start of matrix solution
             wall time =        1512.00


             singularity ratio    1.6151E-04


             end of matrix solution
             wall time =        1526.00


             maximum residual force  at node     54526 degree of freedom  1 is equal to    6.639E-10
             maximum reaction force  at node     56553 degree of freedom  3 is equal to    1.102E+04
             residual convergence ratio    6.027E-14

             maximum displacement  change   at node     36345 degree of freedom  2 is equal to    4.615E-01
             maximum displacement increment at node     56166 degree of freedom  1 is equal to    2.203E+01
             displacement convergence ratio   2.095E-02

             recycling increment due to separation 


             maximum connectivity in stiffness matrix is       207 at node     63833


             maximum half-bandwidth is     60010  between nodes      4232  and     64241

             number of profile entries excluding fill-in is          548317


             total workspace needed with in-core matrix storage =        23471537
               part of solver workspace is allocated separately


             load increments for each degree of freedom
             summed over the whole model

             from distributed loads
             dist. loads on deformed configuration - totals below for dist. loads
             increments for point loads
             0.000000E+00   0.000000E+00   0.000000E+00


             point loads
             0.000000E+00   0.000000E+00   0.000000E+00

             start of assembly     cycle number is     1
             wall time =        1532.00


             solver workspace for phase1 (matrix input)    (64bit words) =          644766 (      4.92 MByte)
             Metis nested dissection ordering used
             solver workspace for phase2 (nodal ordering)  (64bit words) =         1462576 (     11.16 MByte)
             solver workspace for phase3 (symbolic factor) (64bit words) =         3331984 (     25.42 MByte)
             solver workspace for phase4 (factorization)   (64bit words) =         7916750 (     60.40 MByte) (MINIMUM)
             solver workspace for phase4 (factorization)   (64bit words) =        62374832 (    475.88 MByte) (MAXIMUM)
             solver workspace available and used           (64bit words) =        71607907 (    546.32 MByte)


             start of matrix solution
             wall time =        1544.00


             singularity ratio    1.1516E-04


             end of matrix solution
             wall time =        1557.00


             maximum residual force  at node     53679 degree of freedom  3 is equal to    6.332E-10
             maximum reaction force  at node     56553 degree of freedom  3 is equal to    1.102E+04
             residual convergence ratio    5.749E-14

             maximum displacement  change   at node     16820 degree of freedom  1 is equal to    2.666E-01
             maximum displacement increment at node     56166 degree of freedom  1 is equal to    2.203E+01
             displacement convergence ratio   1.210E-02

             recycling increment due to separation 


             maximum connectivity in stiffness matrix is       207 at node     63833


             maximum half-bandwidth is     60010  between nodes      4232  and     64241

             number of profile entries excluding fill-in is          547826


             total workspace needed with in-core matrix storage =        23458279
               part of solver workspace is allocated separately


             load increments for each degree of freedom
             summed over the whole model

             from distributed loads
             dist. loads on deformed configuration - totals below for dist. loads
             increments for point loads
             0.000000E+00   0.000000E+00   0.000000E+00


             point loads
             0.000000E+00   0.000000E+00   0.000000E+00

             start of assembly     cycle number is     1
             wall time =        1563.00


             solver workspace for phase1 (matrix input)    (64bit words) =          644275 (      4.92 MByte)
             Metis nested dissection ordering used
             solver workspace for phase2 (nodal ordering)  (64bit words) =         1462237 (     11.16 MByte)
             solver workspace for phase3 (symbolic factor) (64bit words) =         3304314 (     25.21 MByte)
             solver workspace for phase4 (factorization)   (64bit words) =         7933488 (     60.53 MByte) (MINIMUM)
             solver workspace for phase4 (factorization)   (64bit words) =        64446312 (    491.69 MByte) (MAXIMUM)
             solver workspace available and used           (64bit words) =        71607907 (    546.32 MByte)


             start of matrix solution
             wall time =        1576.00


             singularity ratio    1.1479E-04


             end of matrix solution
             wall time =        1589.00


             maximum residual force  at node     53717 degree of freedom  1 is equal to    4.424E-10
             maximum reaction force  at node     56553 degree of freedom  3 is equal to    1.102E+04
             residual convergence ratio    4.016E-14

             maximum displacement  change   at node      2934 degree of freedom  1 is equal to    2.384E-01
             maximum displacement increment at node     56166 degree of freedom  1 is equal to    2.203E+01
             displacement convergence ratio   1.082E-02

             recycling increment due to separation 


             maximum connectivity in stiffness matrix is       207 at node     63833


             maximum half-bandwidth is     60010  between nodes      4232  and     64241

             number of profile entries excluding fill-in is          547527


             total workspace needed with in-core matrix storage =        23450207
               part of solver workspace is allocated separately


             load increments for each degree of freedom
             summed over the whole model

             from distributed loads
             dist. loads on deformed configuration - totals below for dist. loads
             increments for point loads
             0.000000E+00   0.000000E+00   0.000000E+00


             point loads
             0.000000E+00   0.000000E+00   0.000000E+00

             start of assembly     cycle number is     1
             wall time =        1595.00


             solver workspace for phase1 (matrix input)    (64bit words) =          643976 (      4.91 MByte)
             Metis nested dissection ordering used
             solver workspace for phase2 (nodal ordering)  (64bit words) =         1462041 (     11.15 MByte)
             solver workspace for phase3 (symbolic factor) (64bit words) =         3311773 (     25.27 MByte)
             solver workspace for phase4 (factorization)   (64bit words) =         7914371 (     60.38 MByte) (MINIMUM)
             solver workspace for phase4 (factorization)   (64bit words) =        64418533 (    491.47 MByte) (MAXIMUM)
             solver workspace available and used           (64bit words) =        71607907 (    546.32 MByte)


             start of matrix solution
             wall time =        1607.00


             singularity ratio    1.1447E-04


             end of matrix solution
             wall time =        1621.00


             maximum residual force  at node     56483 degree of freedom  1 is equal to    5.805E-10
             maximum reaction force  at node     56553 degree of freedom  3 is equal to    1.102E+04
             residual convergence ratio    5.269E-14

             maximum displacement  change   at node      2953 degree of freedom  1 is equal to    1.681E-01
             maximum displacement increment at node     56166 degree of freedom  1 is equal to    2.203E+01
             displacement convergence ratio   7.630E-03

             recycling increment due to separation 


             maximum connectivity in stiffness matrix is       207 at node     63833


             maximum half-bandwidth is     60010  between nodes      4232  and     64241

             number of profile entries excluding fill-in is          547141


             total workspace needed with in-core matrix storage =        23439785
               part of solver workspace is allocated separately


             load increments for each degree of freedom
             summed over the whole model

             from distributed loads
             dist. loads on deformed configuration - totals below for dist. loads
             increments for point loads
             0.000000E+00   0.000000E+00   0.000000E+00


             point loads
             0.000000E+00   0.000000E+00   0.000000E+00

             start of assembly     cycle number is     1
             wall time =        1627.00


             solver workspace for phase1 (matrix input)    (64bit words) =          643590 (      4.91 MByte)
             Metis nested dissection ordering used
             solver workspace for phase2 (nodal ordering)  (64bit words) =         1461766 (     11.15 MByte)
             solver workspace for phase3 (symbolic factor) (64bit words) =         3295532 (     25.14 MByte)
             solver workspace for phase4 (factorization)   (64bit words) =         7917991 (     60.41 MByte) (MINIMUM)
             solver workspace for phase4 (factorization)   (64bit words) =        63153391 (    481.82 MByte) (MAXIMUM)
             solver workspace available and used           (64bit words) =        71607907 (    546.32 MByte)


             start of matrix solution
             wall time =        1639.00


             singularity ratio    1.5886E-03


             end of matrix solution
             wall time =        1652.00


             maximum residual force  at node     55385 degree of freedom  1 is equal to    6.004E-10
             maximum reaction force  at node     56553 degree of freedom  3 is equal to    1.102E+04
             residual convergence ratio    5.449E-14

             maximum displacement  change   at node     16768 degree of freedom  2 is equal to    1.947E-01
             maximum displacement increment at node     56166 degree of freedom  1 is equal to    2.203E+01
             displacement convergence ratio   8.837E-03

             recycling increment due to separation 


             maximum connectivity in stiffness matrix is       207 at node     63833


             maximum half-bandwidth is     60010  between nodes      4232  and     64241

             number of profile entries excluding fill-in is          546842


             total workspace needed with in-core matrix storage =        23431711
               part of solver workspace is allocated separately


             load increments for each degree of freedom
             summed over the whole model

             from distributed loads
             dist. loads on deformed configuration - totals below for dist. loads
             increments for point loads
             0.000000E+00   0.000000E+00   0.000000E+00


             point loads
             0.000000E+00   0.000000E+00   0.000000E+00

             start of assembly     cycle number is     1
             wall time =        1658.00


             solver workspace for phase1 (matrix input)    (64bit words) =          643291 (      4.91 MByte)
             Metis nested dissection ordering used
             solver workspace for phase2 (nodal ordering)  (64bit words) =         1461585 (     11.15 MByte)
             solver workspace for phase3 (symbolic factor) (64bit words) =         3357555 (     25.62 MByte)
             solver workspace for phase4 (factorization)   (64bit words) =         7962632 (     60.75 MByte) (MINIMUM)
             solver workspace for phase4 (factorization)   (64bit words) =        64502170 (    492.11 MByte) (MAXIMUM)
             solver workspace available and used           (64bit words) =        71607907 (    546.32 MByte)


             start of matrix solution
             wall time =        1670.00


             singularity ratio    1.1342E-04


             end of matrix solution
             wall time =        1684.00


             maximum residual force  at node     54845 degree of freedom  1 is equal to    5.060E-10
             maximum reaction force  at node     56553 degree of freedom  3 is equal to    1.102E+04
             residual convergence ratio    4.592E-14

             maximum displacement  change   at node     16712 degree of freedom  1 is equal to    1.598E-01
             maximum displacement increment at node     56166 degree of freedom  1 is equal to    2.203E+01
             displacement convergence ratio   7.252E-03

             recycling increment due to separation 


             maximum connectivity in stiffness matrix is       207 at node     63833


             maximum half-bandwidth is     60010  between nodes      4232  and     64241

             number of profile entries excluding fill-in is          546425


             total workspace needed with in-core matrix storage =        23420453
               part of solver workspace is allocated separately


             load increments for each degree of freedom
             summed over the whole model

             from distributed loads
             dist. loads on deformed configuration - totals below for dist. loads
             increments for point loads
             0.000000E+00   0.000000E+00   0.000000E+00


             point loads
             0.000000E+00   0.000000E+00   0.000000E+00

             start of assembly     cycle number is     1
             wall time =        1690.00


             solver workspace for phase1 (matrix input)    (64bit words) =          642874 (      4.90 MByte)
             Metis nested dissection ordering used
             solver workspace for phase2 (nodal ordering)  (64bit words) =         1461279 (     11.15 MByte)
             solver workspace for phase3 (symbolic factor) (64bit words) =         3342795 (     25.50 MByte)
             solver workspace for phase4 (factorization)   (64bit words) =         8017767 (     61.17 MByte) (MINIMUM)
             solver workspace for phase4 (factorization)   (64bit words) =        68097178 (    519.54 MByte) (MAXIMUM)
             solver workspace available and used           (64bit words) =        71607907 (    546.32 MByte)


             start of matrix solution
             wall time =        1702.00


             singularity ratio    8.3937E-03


             end of matrix solution
             wall time =        1719.00


             maximum residual force  at node     54526 degree of freedom  1 is equal to    7.253E-10
             maximum reaction force  at node     56553 degree of freedom  3 is equal to    1.102E+04
             residual convergence ratio    6.582E-14

             maximum displacement  change   at node      2474 degree of freedom  1 is equal to    1.986E-01
             maximum displacement increment at node     56166 degree of freedom  1 is equal to    2.203E+01
             displacement convergence ratio   9.015E-03

             recycling increment due to separation 


             maximum connectivity in stiffness matrix is       207 at node     63833


             maximum half-bandwidth is     60010  between nodes      4232  and     64241

             number of profile entries excluding fill-in is          546151


             total workspace needed with in-core matrix storage =        23413055
               part of solver workspace is allocated separately


             load increments for each degree of freedom
             summed over the whole model

             from distributed loads
             dist. loads on deformed configuration - totals below for dist. loads
             increments for point loads
             0.000000E+00   0.000000E+00   0.000000E+00


             point loads
             0.000000E+00   0.000000E+00   0.000000E+00

             start of assembly     cycle number is     1
             wall time =        1724.00


             solver workspace for phase1 (matrix input)    (64bit words) =          642600 (      4.90 MByte)
             Metis nested dissection ordering used
             solver workspace for phase2 (nodal ordering)  (64bit words) =         1461084 (     11.15 MByte)
             solver workspace for phase3 (symbolic factor) (64bit words) =         3306293 (     25.23 MByte)
             solver workspace for phase4 (factorization)   (64bit words) =         7911376 (     60.36 MByte) (MINIMUM)
             solver workspace for phase4 (factorization)   (64bit words) =        63017340 (    480.78 MByte) (MAXIMUM)
             solver workspace available and used           (64bit words) =        71607907 (    546.32 MByte)


             start of matrix solution
             wall time =        1737.00


             singularity ratio    1.1204E-04


             end of matrix solution
             wall time =        1750.00


             maximum residual force  at node     55319 degree of freedom  1 is equal to    4.792E-10
             maximum reaction force  at node     56553 degree of freedom  3 is equal to    1.102E+04
             residual convergence ratio    4.349E-14

             maximum displacement  change   at node     16525 degree of freedom  1 is equal to    1.851E-01
             maximum displacement increment at node     56166 degree of freedom  1 is equal to    2.203E+01
             displacement convergence ratio   8.401E-03

             recycling increment due to separation 


             maximum connectivity in stiffness matrix is       207 at node     63833


             maximum half-bandwidth is     60010  between nodes      4232  and     64241

             number of profile entries excluding fill-in is          546040


             total workspace needed with in-core matrix storage =        23410057
               part of solver workspace is allocated separately


             load increments for each degree of freedom
             summed over the whole model

             from distributed loads
             dist. loads on deformed configuration - totals below for dist. loads
             increments for point loads
             0.000000E+00   0.000000E+00   0.000000E+00


             point loads
             0.000000E+00   0.000000E+00   0.000000E+00

             start of assembly     cycle number is     1
             wall time =        1756.00


             solver workspace for phase1 (matrix input)    (64bit words) =          642489 (      4.90 MByte)
             Metis nested dissection ordering used
             solver workspace for phase2 (nodal ordering)  (64bit words) =         1461006 (     11.15 MByte)
             solver workspace for phase3 (symbolic factor) (64bit words) =         3317204 (     25.31 MByte)
             solver workspace for phase4 (factorization)   (64bit words) =         7870185 (     60.04 MByte) (MINIMUM)
             solver workspace for phase4 (factorization)   (64bit words) =        61683221 (    470.61 MByte) (MAXIMUM)
             solver workspace available and used           (64bit words) =        71607907 (    546.32 MByte)


             start of matrix solution
             wall time =        1769.00


             singularity ratio    1.1172E-04


             end of matrix solution
             wall time =        1781.00


             maximum residual force  at node     54526 degree of freedom  1 is equal to    5.899E-10
             maximum reaction force  at node     56553 degree of freedom  3 is equal to    1.102E+04
             residual convergence ratio    5.353E-14

             maximum displacement  change   at node      2171 degree of freedom  1 is equal to    1.647E-01
             maximum displacement increment at node     56166 degree of freedom  1 is equal to    2.203E+01
             displacement convergence ratio   7.475E-03

             recycling increment due to separation 


             maximum connectivity in stiffness matrix is       207 at node     63833


             maximum half-bandwidth is     60010  between nodes      4232  and     64241

             number of profile entries excluding fill-in is          545946


             total workspace needed with in-core matrix storage =        23407519
               part of solver workspace is allocated separately


             load increments for each degree of freedom
             summed over the whole model

             from distributed loads
             dist. loads on deformed configuration - totals below for dist. loads
             increments for point loads
             0.000000E+00   0.000000E+00   0.000000E+00


             point loads
             0.000000E+00   0.000000E+00   0.000000E+00

             start of assembly     cycle number is     1
             wall time =        1787.00


             solver workspace for phase1 (matrix input)    (64bit words) =          642395 (      4.90 MByte)
             Metis nested dissection ordering used
             solver workspace for phase2 (nodal ordering)  (64bit words) =         1460952 (     11.15 MByte)
             solver workspace for phase3 (symbolic factor) (64bit words) =         3291705 (     25.11 MByte)
             solver workspace for phase4 (factorization)   (64bit words) =         7855800 (     59.93 MByte) (MINIMUM)
             solver workspace for phase4 (factorization)   (64bit words) =        61348088 (    468.05 MByte) (MAXIMUM)
             solver workspace available and used           (64bit words) =        71607907 (    546.32 MByte)


             start of matrix solution
             wall time =        1799.00


             singularity ratio    1.0447E-04


             end of matrix solution
             wall time =        1811.00


             maximum residual force  at node     53679 degree of freedom  3 is equal to    7.181E-10
             maximum reaction force  at node     56553 degree of freedom  3 is equal to    1.102E+04
             residual convergence ratio    6.516E-14

             maximum displacement  change   at node      2056 degree of freedom  1 is equal to    1.619E-01
             maximum displacement increment at node     56166 degree of freedom  1 is equal to    2.203E+01
             displacement convergence ratio   7.349E-03

             recycling increment due to separation 


             maximum connectivity in stiffness matrix is       207 at node     63833


             maximum half-bandwidth is     60010  between nodes      4232  and     64241

             number of profile entries excluding fill-in is          545888


             total workspace needed with in-core matrix storage =        23405953
               part of solver workspace is allocated separately


             load increments for each degree of freedom
             summed over the whole model

             from distributed loads
             dist. loads on deformed configuration - totals below for dist. loads
             increments for point loads
             0.000000E+00   0.000000E+00   0.000000E+00


             point loads
             0.000000E+00   0.000000E+00   0.000000E+00

             start of assembly     cycle number is     1
             wall time =        1817.00


             solver workspace for phase1 (matrix input)    (64bit words) =          642337 (      4.90 MByte)
             Metis nested dissection ordering used
             solver workspace for phase2 (nodal ordering)  (64bit words) =         1460921 (     11.15 MByte)
             solver workspace for phase3 (symbolic factor) (64bit words) =         3329356 (     25.40 MByte)
             solver workspace for phase4 (factorization)   (64bit words) =         7919683 (     60.42 MByte) (MINIMUM)
             solver workspace for phase4 (factorization)   (64bit words) =        62907980 (    479.95 MByte) (MAXIMUM)
             solver workspace available and used           (64bit words) =        71607907 (    546.32 MByte)


             start of matrix solution
             wall time =        1829.00


             singularity ratio    1.0438E-04


             end of matrix solution
             wall time =        1842.00


             maximum residual force  at node     54526 degree of freedom  1 is equal to    5.787E-10
             maximum reaction force  at node     56553 degree of freedom  3 is equal to    1.102E+04
             residual convergence ratio    5.251E-14

             maximum displacement  change   at node      2128 degree of freedom  1 is equal to    1.421E-01
             maximum displacement increment at node     56166 degree of freedom  1 is equal to    2.203E+01
             displacement convergence ratio   6.448E-03


             total transient time = 1.66667E-01


   NT version
   Marc 2007r1, Build 42812, May 25, 2007
   output for increment       3. "          lcase1"


             total strain energy         is    1.70519E+04
               within which:
               elastic strain energy     is    1.70519E+04
             total ext-force work        is    1.91333E+04
               within which:
               work by appl. force/disp. is   -1.11513E+01
               work by  contact forces   is    1.27350E+04
               work by frictional forces is    6.40940E+03
             total work by  springs      is    2.08133E+03


             memory usage:                       MByte       words  % of total

              within general memory:           
               element stiffness matrices:          31     8017932         2.5
               solver: first part                   59    15365478         4.7
               overallocation initial allocation     7     1810280         0.6
               other:                                1      263271         0.1
              allocated separately:
               incremental backup:                 186    48716405        14.9
               solver 8                            546   143215814        43.9
               nodal vectors:                       48    12506925         3.8
               defined sets:                         1      261038         0.1
               contact:                             31     8190430         2.5
               tyings:                               4      975782         0.3
               transformations:                      2      396270         0.1
               kinematic boundary conditions:        0        2860         0.0
               points, curves and surfaces:          0          54         0.0
               element storage:                    285    74602698        22.9
               material properties:                  0        3704         0.0
               executable and common blocks:        27     7000000         2.1
               miscellaneous                        18     4646312         1.4
               ---------------------------------------------------------------
               total:                             1243   325975253

               general memory allocated:            97    25456961
               general memory used:                 90    23646681

               peak memory usage:                 1429   374688925

             e n d   o f   i n c r e m e n t       3

             binary post data at increment       3.  subincrement    0.  on file 16
             wall time =        1859.00


             s t a r t   o f   i n c r e m e n t       4


          space needed for incremental backup:    48716675


             maximum connectivity in stiffness matrix is       207 at node     63833


             maximum half-bandwidth is     60010  between nodes      4232  and     64241

             number of profile entries excluding fill-in is          545878


             total workspace needed with in-core matrix storage =        23405683
               part of solver workspace is allocated separately


             load increments for each degree of freedom
             summed over the whole model

             from distributed loads
             dist. loads on deformed configuration - totals below for dist. loads
             increments for point loads
             0.000000E+00   0.000000E+00   0.000000E+00


             point loads
             0.000000E+00   0.000000E+00   0.000000E+00

             start of assembly     cycle number is     0
             wall time =        1862.00


             solver workspace for phase1 (matrix input)    (64bit words) =          642327 (      4.90 MByte)
             Metis nested dissection ordering used
             solver workspace for phase2 (nodal ordering)  (64bit words) =         1460841 (     11.15 MByte)
             solver workspace for phase3 (symbolic factor) (64bit words) =         3303443 (     25.20 MByte)
             solver workspace for phase4 (factorization)   (64bit words) =         7872027 (     60.06 MByte) (MINIMUM)
             solver workspace for phase4 (factorization)   (64bit words) =        61896381 (    472.23 MByte) (MAXIMUM)
             solver workspace available and used           (64bit words) =        71607907 (    546.32 MByte)


             start of matrix solution
             wall time =        1875.00


             singularity ratio    1.0434E-04


             end of matrix solution
             wall time =        1888.00


             ddu multiplied with    1.28215E-01 due to large value of    2.16169E+01


             maximum residual force  at node     16301 degree of freedom  1 is equal to    6.209E-02
             maximum reaction force  at node     56553 degree of freedom  3 is equal to    1.104E+04
             residual convergence ratio    5.622E-06

             maximum displacement  change   at node     56166 degree of freedom  1 is equal to    2.772E+00
             maximum displacement increment at node     56166 degree of freedom  1 is equal to    2.772E+00
             displacement convergence ratio   1.000E+00

             failure to converge to tolerance

             iterative penetration checking has reached   0.128215 of total increment

             increment will be recycled


             maximum connectivity in stiffness matrix is       207 at node     63833


             maximum half-bandwidth is     60010  between nodes      4232  and     64241

             number of profile entries excluding fill-in is          545789


             total workspace needed with in-core matrix storage =        23403281
               part of solver workspace is allocated separately


             load increments for each degree of freedom
             summed over the whole model

             from distributed loads
             dist. loads on deformed configuration - totals below for dist. loads
             increments for point loads
             0.000000E+00   0.000000E+00   0.000000E+00


             point loads
             0.000000E+00   0.000000E+00   0.000000E+00

             start of assembly     cycle number is     1
             wall time =        1894.00


             solver workspace for phase1 (matrix input)    (64bit words) =          642238 (      4.90 MByte)
             Metis nested dissection ordering used
             solver workspace for phase2 (nodal ordering)  (64bit words) =         1460758 (     11.14 MByte)
             solver workspace for phase3 (symbolic factor) (64bit words) =         3339268 (     25.48 MByte)
             solver workspace for phase4 (factorization)   (64bit words) =         7973227 (     60.83 MByte) (MINIMUM)
             solver workspace for phase4 (factorization)   (64bit words) =        64284523 (    490.45 MByte) (MAXIMUM)
             solver workspace available and used           (64bit words) =        71607907 (    546.32 MByte)


             start of matrix solution
             wall time =        1907.00


             singularity ratio    2.8112E-03


             end of matrix solution
             wall time =        1923.00


             ddu multiplied with    1.47068E-01 due to large value of    1.88458E+01


             maximum residual force  at node     16196 degree of freedom  1 is equal to    3.553E-01
             maximum reaction force  at node     56553 degree of freedom  3 is equal to    1.103E+04
             residual convergence ratio    3.222E-05

             maximum displacement  change   at node     56166 degree of freedom  1 is equal to    2.772E+00
             maximum displacement increment at node     56166 degree of freedom  1 is equal to    5.543E+00
             displacement convergence ratio   5.000E-01

             failure to converge to tolerance

             iterative penetration checking has reached   0.256427 of total increment

             increment will be recycled


             maximum connectivity in stiffness matrix is       207 at node     63833


             maximum half-bandwidth is     60010  between nodes      4232  and     64241

             number of profile entries excluding fill-in is          545835


             total workspace needed with in-core matrix storage =        23404523
               part of solver workspace is allocated separately


             load increments for each degree of freedom
             summed over the whole model

             from distributed loads
             dist. loads on deformed configuration - totals below for dist. loads
             increments for point loads
             0.000000E+00   0.000000E+00   0.000000E+00


             point loads
             0.000000E+00   0.000000E+00   0.000000E+00

             start of assembly     cycle number is     2
             wall time =        1929.00


             solver workspace for phase1 (matrix input)    (64bit words) =          642284 (      4.90 MByte)
             Metis nested dissection ordering used
             solver workspace for phase2 (nodal ordering)  (64bit words) =         1460798 (     11.15 MByte)
             solver workspace for phase3 (symbolic factor) (64bit words) =         3333105 (     25.43 MByte)
             solver workspace for phase4 (factorization)   (64bit words) =         7900200 (     60.27 MByte) (MINIMUM)
             solver workspace for phase4 (factorization)   (64bit words) =        61562983 (    469.69 MByte) (MAXIMUM)
             solver workspace available and used           (64bit words) =        71607907 (    546.32 MByte)


             start of matrix solution
             wall time =        1942.00


             singularity ratio    1.1137E-04


             end of matrix solution
             wall time =        1955.00


             ddu multiplied with    1.72422E-01 due to large value of    1.60746E+01


             maximum residual force  at node     16585 degree of freedom  1 is equal to    7.049E-01
             maximum reaction force  at node     56553 degree of freedom  3 is equal to    1.102E+04
             residual convergence ratio    6.398E-05

             maximum displacement  change   at node     56166 degree of freedom  1 is equal to    2.772E+00
             maximum displacement increment at node     56166 degree of freedom  1 is equal to    8.315E+00
             displacement convergence ratio   3.333E-01

             failure to converge to tolerance

             iterative penetration checking has reached   0.384636 of total increment

             increment will be recycled


             maximum connectivity in stiffness matrix is       207 at node     63833


             maximum half-bandwidth is     60010  between nodes      4232  and     64241

             number of profile entries excluding fill-in is          545913


             total workspace needed with in-core matrix storage =        23406629
               part of solver workspace is allocated separately


             load increments for each degree of freedom
             summed over the whole model

             from distributed loads
             dist. loads on deformed configuration - totals below for dist. loads
             increments for point loads
             0.000000E+00   0.000000E+00   0.000000E+00


             point loads
             0.000000E+00   0.000000E+00   0.000000E+00

             start of assembly     cycle number is     3
             wall time =        1963.00


             solver workspace for phase1 (matrix input)    (64bit words) =          642362 (      4.90 MByte)
             Metis nested dissection ordering used
             solver workspace for phase2 (nodal ordering)  (64bit words) =         1460876 (     11.15 MByte)
             solver workspace for phase3 (symbolic factor) (64bit words) =         3315470 (     25.30 MByte)
             solver workspace for phase4 (factorization)   (64bit words) =         7898945 (     60.26 MByte) (MINIMUM)
             solver workspace for phase4 (factorization)   (64bit words) =        62807559 (    479.18 MByte) (MAXIMUM)
             solver workspace available and used           (64bit words) =        71607907 (    546.32 MByte)


             start of matrix solution
             wall time =        1976.00


             singularity ratio    1.1135E-04


             end of matrix solution
             wall time =        1989.00


             ddu multiplied with    2.09996E-01 due to large value of    1.33034E+01


             maximum residual force  at node     16493 degree of freedom  1 is equal to    1.165E+00
             maximum reaction force  at node     56553 degree of freedom  3 is equal to    1.101E+04
             residual convergence ratio    1.058E-04

             maximum displacement  change   at node     56166 degree of freedom  1 is equal to    2.794E+00
             maximum displacement increment at node     56166 degree of freedom  1 is equal to    1.111E+01
             displacement convergence ratio   2.515E-01

             failure to converge to tolerance

             iterative penetration checking has reached   0.513860 of total increment

             increment will be recycled


             maximum connectivity in stiffness matrix is       207 at node     63833


             maximum half-bandwidth is     60010  between nodes      4232  and     64241

             number of profile entries excluding fill-in is          545931


             total workspace needed with in-core matrix storage =        23407115
               part of solver workspace is allocated separately


             load increments for each degree of freedom
             summed over the whole model

             from distributed loads
             dist. loads on deformed configuration - totals below for dist. loads
             increments for point loads
             0.000000E+00   0.000000E+00   0.000000E+00


             point loads
             0.000000E+00   0.000000E+00   0.000000E+00

             start of assembly     cycle number is     4
             wall time =        1995.00


             solver workspace for phase1 (matrix input)    (64bit words) =          642380 (      4.90 MByte)
             Metis nested dissection ordering used
             solver workspace for phase2 (nodal ordering)  (64bit words) =         1460891 (     11.15 MByte)
             solver workspace for phase3 (symbolic factor) (64bit words) =         3318260 (     25.32 MByte)
             solver workspace for phase4 (factorization)   (64bit words) =         7910702 (     60.35 MByte) (MINIMUM)
             solver workspace for phase4 (factorization)   (64bit words) =        62761662 (    478.83 MByte) (MAXIMUM)
             solver workspace available and used           (64bit words) =        71607907 (    546.32 MByte)


             start of matrix solution
             wall time =        2007.00


             singularity ratio    1.1149E-04


             end of matrix solution
             wall time =        2020.00


             ddu multiplied with    2.65807E-01 due to large value of    1.05101E+01


             maximum residual force  at node     15900 degree of freedom  1 is equal to    8.711E-01
             maximum reaction force  at node     56553 degree of freedom  3 is equal to    1.100E+04
             residual convergence ratio    7.918E-05

             maximum displacement  change   at node     56166 degree of freedom  1 is equal to    2.794E+00
             maximum displacement increment at node     56166 degree of freedom  1 is equal to    1.390E+01
             displacement convergence ratio   2.010E-01

             failure to converge to tolerance

             iterative penetration checking has reached   0.643079 of total increment

             increment will be recycled


             maximum connectivity in stiffness matrix is       207 at node     63833


             maximum half-bandwidth is     60010  between nodes      4232  and     64241

             number of profile entries excluding fill-in is          545949


             total workspace needed with in-core matrix storage =        23407601
               part of solver workspace is allocated separately


             load increments for each degree of freedom
             summed over the whole model

             from distributed loads
             dist. loads on deformed configuration - totals below for dist. loads
             increments for point loads
             0.000000E+00   0.000000E+00   0.000000E+00


             point loads
             0.000000E+00   0.000000E+00   0.000000E+00

             start of assembly     cycle number is     5
             wall time =        2026.00


             solver workspace for phase1 (matrix input)    (64bit words) =          642398 (      4.90 MByte)
             Metis nested dissection ordering used
             solver workspace for phase2 (nodal ordering)  (64bit words) =         1460887 (     11.15 MByte)
             solver workspace for phase3 (symbolic factor) (64bit words) =         3310389 (     25.26 MByte)
             solver workspace for phase4 (factorization)   (64bit words) =         7903039 (     60.30 MByte) (MINIMUM)
             solver workspace for phase4 (factorization)   (64bit words) =        62902048 (    479.90 MByte) (MAXIMUM)
             solver workspace available and used           (64bit words) =        71607907 (    546.32 MByte)


             start of matrix solution
             wall time =        2039.00


             singularity ratio    1.8481E-04


             end of matrix solution
             wall time =        2052.00


             ddu multiplied with    3.62025E-01 due to large value of    7.71675E+00


             maximum residual force  at node     15900 degree of freedom  1 is equal to    5.557E-01
             maximum reaction force  at node     56553 degree of freedom  3 is equal to    1.100E+04
             residual convergence ratio    5.052E-05

             maximum displacement  change   at node     56166 degree of freedom  1 is equal to    2.794E+00
             maximum displacement increment at node     56166 degree of freedom  1 is equal to    1.670E+01
             displacement convergence ratio   1.673E-01

             failure to converge to tolerance

             iterative penetration checking has reached   0.772293 of total increment

             increment will be recycled


             maximum connectivity in stiffness matrix is       207 at node     63833


             maximum half-bandwidth is     60010  between nodes      4232  and     64241

             number of profile entries excluding fill-in is          545869


             total workspace needed with in-core matrix storage =        23405441
               part of solver workspace is allocated separately


             load increments for each degree of freedom
             summed over the whole model

             from distributed loads
             dist. loads on deformed configuration - totals below for dist. loads
             increments for point loads
             0.000000E+00   0.000000E+00   0.000000E+00


             point loads
             0.000000E+00   0.000000E+00   0.000000E+00

             start of assembly     cycle number is     6
             wall time =        2058.00


             solver workspace for phase1 (matrix input)    (64bit words) =          642318 (      4.90 MByte)
             Metis nested dissection ordering used
             solver workspace for phase2 (nodal ordering)  (64bit words) =         1460831 (     11.15 MByte)
             solver workspace for phase3 (symbolic factor) (64bit words) =         3308584 (     25.24 MByte)
             solver workspace for phase4 (factorization)   (64bit words) =         7901803 (     60.29 MByte) (MINIMUM)
             solver workspace for phase4 (factorization)   (64bit words) =        63096786 (    481.39 MByte) (MAXIMUM)
             solver workspace available and used           (64bit words) =        71607907 (    546.32 MByte)


             start of matrix solution
             wall time =        2071.00


             singularity ratio    1.1160E-04


             end of matrix solution
             wall time =        2084.00


             ddu multiplied with    5.67429E-01 due to large value of    4.92335E+00


             maximum residual force  at node     16766 degree of freedom  1 is equal to    6.882E-01
             maximum reaction force  at node     56553 degree of freedom  3 is equal to    1.100E+04
             residual convergence ratio    6.256E-05

             maximum displacement  change   at node     56166 degree of freedom  1 is equal to    2.794E+00
             maximum displacement increment at node     56166 degree of freedom  1 is equal to    1.949E+01
             displacement convergence ratio   1.433E-01

             recycling increment due to body to body contact 

             iterative penetration checking has reached   0.901501 of total increment

             increment will be recycled


             maximum connectivity in stiffness matrix is       207 at node     63833


             maximum half-bandwidth is     60010  between nodes      4232  and     64241

             number of profile entries excluding fill-in is          546003


             total workspace needed with in-core matrix storage =        23409059
               part of solver workspace is allocated separately


             load increments for each degree of freedom
             summed over the whole model

             from distributed loads
             dist. loads on deformed configuration - totals below for dist. loads
             increments for point loads
             0.000000E+00   0.000000E+00   0.000000E+00


             point loads
             0.000000E+00   0.000000E+00   0.000000E+00

             start of assembly     cycle number is     7
             wall time =        2090.00


             solver workspace for phase1 (matrix input)    (64bit words) =          642452 (      4.90 MByte)
             Metis nested dissection ordering used
             solver workspace for phase2 (nodal ordering)  (64bit words) =         1460954 (     11.15 MByte)
             solver workspace for phase3 (symbolic factor) (64bit words) =         3323679 (     25.36 MByte)
             solver workspace for phase4 (factorization)   (64bit words) =         7912103 (     60.36 MByte) (MINIMUM)
             solver workspace for phase4 (factorization)   (64bit words) =        62816023 (    479.25 MByte) (MAXIMUM)
             solver workspace available and used           (64bit words) =        71607907 (    546.32 MByte)


             start of matrix solution
             wall time =        2103.00


             singularity ratio    1.1171E-04


             end of matrix solution
             wall time =        2116.00


             maximum residual force  at node     55647 degree of freedom  1 is equal to    5.653E-10
             maximum reaction force  at node     56553 degree of freedom  3 is equal to    1.100E+04
             residual convergence ratio    5.141E-14

             maximum displacement  change   at node     56166 degree of freedom  1 is equal to    2.130E+00
             maximum displacement increment at node     56166 degree of freedom  1 is equal to    2.162E+01
             displacement convergence ratio   9.852E-02

             recycling increment due to separation 


             maximum connectivity in stiffness matrix is       207 at node     63833


             maximum half-bandwidth is     60010  between nodes      4232  and     64241

             number of profile entries excluding fill-in is          545788


             total workspace needed with in-core matrix storage =        23403253
               part of solver workspace is allocated separately


             load increments for each degree of freedom
             summed over the whole model

             from distributed loads
             dist. loads on deformed configuration - totals below for dist. loads
             increments for point loads
             0.000000E+00   0.000000E+00   0.000000E+00


             point loads
             0.000000E+00   0.000000E+00   0.000000E+00

             start of assembly     cycle number is     1
             wall time =        2121.00


             solver workspace for phase1 (matrix input)    (64bit words) =          642237 (      4.90 MByte)
             Metis nested dissection ordering used
             solver workspace for phase2 (nodal ordering)  (64bit words) =         1460813 (     11.15 MByte)
             solver workspace for phase3 (symbolic factor) (64bit words) =         3337573 (     25.46 MByte)
             solver workspace for phase4 (factorization)   (64bit words) =         7956657 (     60.70 MByte) (MINIMUM)
             solver workspace for phase4 (factorization)   (64bit words) =        65027035 (    496.12 MByte) (MAXIMUM)
             solver workspace available and used           (64bit words) =        71607907 (    546.32 MByte)


             start of matrix solution
             wall time =        2134.00


             singularity ratio    1.2596E-04


             end of matrix solution
             wall time =        2147.00


             maximum residual force  at node     53679 degree of freedom  1 is equal to    8.263E-10
             maximum reaction force  at node     56553 degree of freedom  3 is equal to    1.096E+04
             residual convergence ratio    7.539E-14

             maximum displacement  change   at node     14994 degree of freedom  2 is equal to    1.997E-01
             maximum displacement increment at node     56166 degree of freedom  1 is equal to    2.162E+01
             displacement convergence ratio   9.239E-03

             recycling increment due to separation 


             maximum connectivity in stiffness matrix is       207 at node     63833


             maximum half-bandwidth is     60010  between nodes      4232  and     64241

             number of profile entries excluding fill-in is          545537


             total workspace needed with in-core matrix storage =        23396477
               part of solver workspace is allocated separately


             load increments for each degree of freedom
             summed over the whole model

             from distributed loads
             dist. loads on deformed configuration - totals below for dist. loads
             increments for point loads
             0.000000E+00   0.000000E+00   0.000000E+00


             point loads
             0.000000E+00   0.000000E+00   0.000000E+00

             start of assembly     cycle number is     1
             wall time =        2153.00


             solver workspace for phase1 (matrix input)    (64bit words) =          641986 (      4.90 MByte)
             Metis nested dissection ordering used
             solver workspace for phase2 (nodal ordering)  (64bit words) =         1460635 (     11.14 MByte)
             solver workspace for phase3 (symbolic factor) (64bit words) =         3303381 (     25.20 MByte)
             solver workspace for phase4 (factorization)   (64bit words) =         7906787 (     60.32 MByte) (MINIMUM)
             solver workspace for phase4 (factorization)   (64bit words) =        64925012 (    495.34 MByte) (MAXIMUM)
             solver workspace available and used           (64bit words) =        71607907 (    546.32 MByte)


             start of matrix solution
             wall time =        2165.00


             singularity ratio    1.1029E-04


             end of matrix solution
             wall time =        2179.00


             maximum residual force  at node     54165 degree of freedom  1 is equal to    5.762E-10
             maximum reaction force  at node     56553 degree of freedom  3 is equal to    1.096E+04
             residual convergence ratio    5.258E-14

             maximum displacement  change   at node      2382 degree of freedom  3 is equal to    1.787E-01
             maximum displacement increment at node     56166 degree of freedom  1 is equal to    2.162E+01
             displacement convergence ratio   8.264E-03

             recycling increment due to separation 


             maximum connectivity in stiffness matrix is       207 at node     63833


             maximum half-bandwidth is     60010  between nodes      4232  and     64241

             number of profile entries excluding fill-in is          545364


             total workspace needed with in-core matrix storage =        23391805
               part of solver workspace is allocated separately


             load increments for each degree of freedom
             summed over the whole model

             from distributed loads
             dist. loads on deformed configuration - totals below for dist. loads
             increments for point loads
             0.000000E+00   0.000000E+00   0.000000E+00


             point loads
             0.000000E+00   0.000000E+00   0.000000E+00

             start of assembly     cycle number is     1
             wall time =        2185.00


             solver workspace for phase1 (matrix input)    (64bit words) =          641813 (      4.90 MByte)
             Metis nested dissection ordering used
             solver workspace for phase2 (nodal ordering)  (64bit words) =         1460497 (     11.14 MByte)
             solver workspace for phase3 (symbolic factor) (64bit words) =         3294882 (     25.14 MByte)
             solver workspace for phase4 (factorization)   (64bit words) =         7913476 (     60.38 MByte) (MINIMUM)
             solver workspace for phase4 (factorization)   (64bit words) =        64491166 (    492.03 MByte) (MAXIMUM)
             solver workspace available and used           (64bit words) =        71607907 (    546.32 MByte)


             start of matrix solution
             wall time =        2197.00


             singularity ratio    2.2717E-04


             end of matrix solution
             wall time =        2210.00


             maximum residual force  at node     54637 degree of freedom  1 is equal to    5.861E-10
             maximum reaction force  at node     56553 degree of freedom  3 is equal to    1.096E+04
             residual convergence ratio    5.348E-14

             maximum displacement  change   at node      2238 degree of freedom  3 is equal to    1.744E-01
             maximum displacement increment at node     56166 degree of freedom  1 is equal to    2.162E+01
             displacement convergence ratio   8.067E-03

             recycling increment due to separation 


             maximum connectivity in stiffness matrix is       207 at node     63833


             maximum half-bandwidth is     60010  between nodes      4232  and     64241

             number of profile entries excluding fill-in is          545292


             total workspace needed with in-core matrix storage =        23389861
               part of solver workspace is allocated separately


             load increments for each degree of freedom
             summed over the whole model

             from distributed loads
             dist. loads on deformed configuration - totals below for dist. loads
             increments for point loads
             0.000000E+00   0.000000E+00   0.000000E+00


             point loads
             0.000000E+00   0.000000E+00   0.000000E+00

             start of assembly     cycle number is     1
             wall time =        2216.00


             solver workspace for phase1 (matrix input)    (64bit words) =          641741 (      4.90 MByte)
             Metis nested dissection ordering used
             solver workspace for phase2 (nodal ordering)  (64bit words) =         1460450 (     11.14 MByte)
             solver workspace for phase3 (symbolic factor) (64bit words) =         3319799 (     25.33 MByte)
             solver workspace for phase4 (factorization)   (64bit words) =         7897312 (     60.25 MByte) (MINIMUM)
             solver workspace for phase4 (factorization)   (64bit words) =        63519861 (    484.62 MByte) (MAXIMUM)
             solver workspace available and used           (64bit words) =        71607907 (    546.32 MByte)


             start of matrix solution
             wall time =        2228.00


             singularity ratio    1.1025E-04


             end of matrix solution
             wall time =        2241.00


             maximum residual force  at node     53679 degree of freedom  3 is equal to    5.238E-10
             maximum reaction force  at node     56553 degree of freedom  3 is equal to    1.096E+04
             residual convergence ratio    4.779E-14

             maximum displacement  change   at node      2239 degree of freedom  2 is equal to    1.163E-01
             maximum displacement increment at node     56166 degree of freedom  1 is equal to    2.162E+01
             displacement convergence ratio   5.381E-03

             recycling increment due to separation 


             maximum connectivity in stiffness matrix is       207 at node     63833


             maximum half-bandwidth is     60010  between nodes      4232  and     64241

             number of profile entries excluding fill-in is          545228


             total workspace needed with in-core matrix storage =        23388133
               part of solver workspace is allocated separately


             load increments for each degree of freedom
             summed over the whole model

             from distributed loads
             dist. loads on deformed configuration - totals below for dist. loads
             increments for point loads
             0.000000E+00   0.000000E+00   0.000000E+00


             point loads
             0.000000E+00   0.000000E+00   0.000000E+00

             start of assembly     cycle number is     1
             wall time =        2247.00


             solver workspace for phase1 (matrix input)    (64bit words) =          641677 (      4.90 MByte)
             Metis nested dissection ordering used
             solver workspace for phase2 (nodal ordering)  (64bit words) =         1460407 (     11.14 MByte)
             solver workspace for phase3 (symbolic factor) (64bit words) =         3303686 (     25.21 MByte)
             solver workspace for phase4 (factorization)   (64bit words) =         7892237 (     60.21 MByte) (MINIMUM)
             solver workspace for phase4 (factorization)   (64bit words) =        61848048 (    471.86 MByte) (MAXIMUM)
             solver workspace available and used           (64bit words) =        71607907 (    546.32 MByte)


             start of matrix solution
             wall time =        2259.00


             singularity ratio    1.0391E-04


             end of matrix solution
             wall time =        2272.00


             maximum residual force  at node     55028 degree of freedom  1 is equal to    5.782E-10
             maximum reaction force  at node     56553 degree of freedom  3 is equal to    1.096E+04
             residual convergence ratio    5.276E-14

             maximum displacement  change   at node      2703 degree of freedom  1 is equal to    8.403E-02
             maximum displacement increment at node     56166 degree of freedom  1 is equal to    2.162E+01
             displacement convergence ratio   3.887E-03


             total transient time = 2.22222E-01


   NT version
   Marc 2007r1, Build 42812, May 25, 2007
   output for increment       4. "          lcase1"


             total strain energy         is    2.86911E+04
               within which:
               elastic strain energy     is    2.86911E+04
             total ext-force work        is    3.34685E+04
               within which:
               work by appl. force/disp. is   -1.09539E+01
               work by  contact forces   is    1.85289E+04
               work by frictional forces is    1.49505E+04
             total work by  springs      is    4.77732E+03


             memory usage:                       MByte       words  % of total

              within general memory:           
               element stiffness matrices:          31     8017932         2.5
               solver: first part                   59    15365478         4.7
               overallocation initial allocation     7     1810280         0.6
               other:                                1      263271         0.1
              allocated separately:
               incremental backup:                 186    48716675        14.9
               solver 8                            546   143215814        43.9
               nodal vectors:                       48    12506925         3.8
               defined sets:                         1      261038         0.1
               contact:                             31     8190430         2.5
               tyings:                               4      975782         0.3
               transformations:                      2      396270         0.1
               kinematic boundary conditions:        0        2860         0.0
               points, curves and surfaces:          0          54         0.0
               element storage:                    285    74602698        22.9
               material properties:                  0        3704         0.0
               executable and common blocks:        27     7000000         2.1
               miscellaneous                        18     4646366         1.4
               ---------------------------------------------------------------
               total:                             1243   325975577

               general memory allocated:            97    25456961
               general memory used:                 90    23646681

               peak memory usage:                 1429   374691928

             e n d   o f   i n c r e m e n t       4

             binary post data at increment       4.  subincrement    0.  on file 16
             wall time =        2280.00


             s t a r t   o f   i n c r e m e n t       5


             maximum connectivity in stiffness matrix is       207 at node     63833


             maximum half-bandwidth is     60010  between nodes      4232  and     64241

             number of profile entries excluding fill-in is          545237


             total workspace needed with in-core matrix storage =        23388377
               part of solver workspace is allocated separately


             load increments for each degree of freedom
             summed over the whole model

             from distributed loads
             dist. loads on deformed configuration - totals below for dist. loads
             increments for point loads
             0.000000E+00   0.000000E+00   0.000000E+00


             point loads
             0.000000E+00   0.000000E+00   0.000000E+00

             start of assembly     cycle number is     0
             wall time =        2283.00


             solver workspace for phase1 (matrix input)    (64bit words) =          641686 (      4.90 MByte)
             Metis nested dissection ordering used
             solver workspace for phase2 (nodal ordering)  (64bit words) =         1460378 (     11.14 MByte)
             solver workspace for phase3 (symbolic factor) (64bit words) =         3345329 (     25.52 MByte)
             solver workspace for phase4 (factorization)   (64bit words) =         7927619 (     60.48 MByte) (MINIMUM)
             solver workspace for phase4 (factorization)   (64bit words) =        63643022 (    485.56 MByte) (MAXIMUM)
             solver workspace available and used           (64bit words) =        71607907 (    546.32 MByte)


             start of matrix solution
             wall time =        2295.00


             singularity ratio    2.2622E-04


             end of matrix solution
             wall time =        2308.00


             ddu multiplied with    1.34634E-01 due to large value of    2.10396E+01


             maximum residual force  at node     16319 degree of freedom  1 is equal to    5.823E-02
             maximum reaction force  at node     56553 degree of freedom  3 is equal to    1.098E+04
             residual convergence ratio    5.302E-06

             maximum displacement  change   at node     56166 degree of freedom  1 is equal to    2.833E+00
             maximum displacement increment at node     56166 degree of freedom  1 is equal to    2.833E+00
             displacement convergence ratio   1.000E+00

             failure to converge to tolerance

             iterative penetration checking has reached   0.134634 of total increment

             increment will be recycled


             maximum connectivity in stiffness matrix is       207 at node     63833


             maximum half-bandwidth is     60010  between nodes      4232  and     64241

             number of profile entries excluding fill-in is          545271


             total workspace needed with in-core matrix storage =        23389295
               part of solver workspace is allocated separately


             load increments for each degree of freedom
             summed over the whole model

             from distributed loads
             dist. loads on deformed configuration - totals below for dist. loads
             increments for point loads
             0.000000E+00   0.000000E+00   0.000000E+00


             point loads
             0.000000E+00   0.000000E+00   0.000000E+00

             start of assembly     cycle number is     1
             wall time =        2314.00


             solver workspace for phase1 (matrix input)    (64bit words) =          641720 (      4.90 MByte)
             Metis nested dissection ordering used
             solver workspace for phase2 (nodal ordering)  (64bit words) =         1460403 (     11.14 MByte)
             solver workspace for phase3 (symbolic factor) (64bit words) =         3312608 (     25.27 MByte)
             solver workspace for phase4 (factorization)   (64bit words) =         7920580 (     60.43 MByte) (MINIMUM)
             solver workspace for phase4 (factorization)   (64bit words) =        63880476 (    487.37 MByte) (MAXIMUM)
             solver workspace available and used           (64bit words) =        71607907 (    546.32 MByte)


             start of matrix solution
             wall time =        2327.00


             singularity ratio    1.1038E-04


             end of matrix solution
             wall time =        2340.00


             ddu multiplied with    1.55576E-01 due to large value of    1.82075E+01


             maximum residual force  at node     15365 degree of freedom  2 is equal to    2.256E-01
             maximum reaction force  at node     56553 degree of freedom  3 is equal to    1.096E+04
             residual convergence ratio    2.059E-05

             maximum displacement  change   at node     56166 degree of freedom  1 is equal to    2.833E+00
             maximum displacement increment at node     56166 degree of freedom  1 is equal to    5.665E+00
             displacement convergence ratio   5.000E-01

             failure to converge to tolerance

             iterative penetration checking has reached   0.269265 of total increment

             increment will be recycled


             maximum connectivity in stiffness matrix is       207 at node     63833


             maximum half-bandwidth is     60010  between nodes      4232  and     64241

             number of profile entries excluding fill-in is          545520


             total workspace needed with in-core matrix storage =        23396017
               part of solver workspace is allocated separately


             load increments for each degree of freedom
             summed over the whole model

             from distributed loads
             dist. loads on deformed configuration - totals below for dist. loads
             increments for point loads
             0.000000E+00   0.000000E+00   0.000000E+00


             point loads
             0.000000E+00   0.000000E+00   0.000000E+00

             start of assembly     cycle number is     2
             wall time =        2348.00


             solver workspace for phase1 (matrix input)    (64bit words) =          641969 (      4.90 MByte)
             Metis nested dissection ordering used
             solver workspace for phase2 (nodal ordering)  (64bit words) =         1460604 (     11.14 MByte)
             solver workspace for phase3 (symbolic factor) (64bit words) =         3302863 (     25.20 MByte)
             solver workspace for phase4 (factorization)   (64bit words) =         7909505 (     60.34 MByte) (MINIMUM)
             solver workspace for phase4 (factorization)   (64bit words) =        62900974 (    479.90 MByte) (MAXIMUM)
             solver workspace available and used           (64bit words) =        71607907 (    546.32 MByte)


             start of matrix solution
             wall time =        2360.00


             singularity ratio    1.1092E-04


             end of matrix solution
             wall time =        2373.00


             ddu multiplied with    1.85867E-01 due to large value of    1.53754E+01


             maximum residual force  at node     16639 degree of freedom  1 is equal to    7.890E-01
             maximum reaction force  at node     56553 degree of freedom  3 is equal to    1.094E+04
             residual convergence ratio    7.211E-05

             maximum displacement  change   at node     56166 degree of freedom  1 is equal to    2.858E+00
             maximum displacement increment at node     56166 degree of freedom  1 is equal to    8.523E+00
             displacement convergence ratio   3.353E-01

             failure to converge to tolerance

             iterative penetration checking has reached   0.405084 of total increment

             increment will be recycled


             maximum connectivity in stiffness matrix is       207 at node     63833


             maximum half-bandwidth is     60010  between nodes      4232  and     64241

             number of profile entries excluding fill-in is          545575


             total workspace needed with in-core matrix storage =        23397503
               part of solver workspace is allocated separately


             load increments for each degree of freedom
             summed over the whole model

             from distributed loads
             dist. loads on deformed configuration - totals below for dist. loads
             increments for point loads
             0.000000E+00   0.000000E+00   0.000000E+00


             point loads
             0.000000E+00   0.000000E+00   0.000000E+00

             start of assembly     cycle number is     3
             wall time =        2379.00


             solver workspace for phase1 (matrix input)    (64bit words) =          642024 (      4.90 MByte)
             Metis nested dissection ordering used
             solver workspace for phase2 (nodal ordering)  (64bit words) =         1460658 (     11.14 MByte)
             solver workspace for phase3 (symbolic factor) (64bit words) =         3300756 (     25.18 MByte)
             solver workspace for phase4 (factorization)   (64bit words) =         7859637 (     59.96 MByte) (MINIMUM)
             solver workspace for phase4 (factorization)   (64bit words) =        62370813 (    475.85 MByte) (MAXIMUM)
             solver workspace available and used           (64bit words) =        71607907 (    546.32 MByte)


             start of matrix solution
             wall time =        2391.00


             singularity ratio    1.0491E-04


             end of matrix solution
             wall time =        2405.00


             ddu multiplied with    2.28292E-01 due to large value of    1.25181E+01


             maximum residual force  at node     16799 degree of freedom  1 is equal to    1.246E+00
             maximum reaction force  at node     56553 degree of freedom  3 is equal to    1.092E+04
             residual convergence ratio    1.141E-04

             maximum displacement  change   at node     56166 degree of freedom  1 is equal to    2.858E+00
             maximum displacement increment at node     56166 degree of freedom  1 is equal to    1.138E+01
             displacement convergence ratio   2.511E-01

             failure to converge to tolerance

             iterative penetration checking has reached   0.540899 of total increment

             increment will be recycled


             maximum connectivity in stiffness matrix is       207 at node     63833


             maximum half-bandwidth is     60010  between nodes      4232  and     64241

             number of profile entries excluding fill-in is          545599


             total workspace needed with in-core matrix storage =        23398151
               part of solver workspace is allocated separately


             load increments for each degree of freedom
             summed over the whole model

             from distributed loads
             dist. loads on deformed configuration - totals below for dist. loads
             increments for point loads
             0.000000E+00   0.000000E+00   0.000000E+00


             point loads
             0.000000E+00   0.000000E+00   0.000000E+00

             start of assembly     cycle number is     4
             wall time =        2410.00


             solver workspace for phase1 (matrix input)    (64bit words) =          642048 (      4.90 MByte)
             Metis nested dissection ordering used
             solver workspace for phase2 (nodal ordering)  (64bit words) =         1460670 (     11.14 MByte)
             solver workspace for phase3 (symbolic factor) (64bit words) =         3320316 (     25.33 MByte)
             solver workspace for phase4 (factorization)   (64bit words) =         7913974 (     60.38 MByte) (MINIMUM)
             solver workspace for phase4 (factorization)   (64bit words) =        63305255 (    482.98 MByte) (MAXIMUM)
             solver workspace available and used           (64bit words) =        71607907 (    546.32 MByte)


             start of matrix solution
             wall time =        2423.00


             singularity ratio    1.1118E-04


             end of matrix solution
             wall time =        2437.00


             ddu multiplied with    2.95813E-01 due to large value of    9.66073E+00


             maximum residual force  at node     16194 degree of freedom  1 is equal to    9.365E-01
             maximum reaction force  at node     56553 degree of freedom  3 is equal to    1.091E+04
             residual convergence ratio    8.582E-05

             maximum displacement  change   at node     56166 degree of freedom  1 is equal to    2.858E+00
             maximum displacement increment at node     56166 degree of freedom  1 is equal to    1.424E+01
             displacement convergence ratio   2.007E-01

             failure to converge to tolerance

             iterative penetration checking has reached   0.676707 of total increment

             increment will be recycled


             maximum connectivity in stiffness matrix is       207 at node     63833


             maximum half-bandwidth is     60010  between nodes      4232  and     64241

             number of profile entries excluding fill-in is          545834


             total workspace needed with in-core matrix storage =        23404495
               part of solver workspace is allocated separately


             load increments for each degree of freedom
             summed over the whole model

             from distributed loads
             dist. loads on deformed configuration - totals below for dist. loads
             increments for point loads
             0.000000E+00   0.000000E+00   0.000000E+00


             point loads
             0.000000E+00   0.000000E+00   0.000000E+00

             start of assembly     cycle number is     5
             wall time =        2445.00


             solver workspace for phase1 (matrix input)    (64bit words) =          642283 (      4.90 MByte)
             Metis nested dissection ordering used
             solver workspace for phase2 (nodal ordering)  (64bit words) =         1460876 (     11.15 MByte)
             solver workspace for phase3 (symbolic factor) (64bit words) =         3327592 (     25.39 MByte)
             solver workspace for phase4 (factorization)   (64bit words) =         7915005 (     60.39 MByte) (MINIMUM)
             solver workspace for phase4 (factorization)   (64bit words) =        63694010 (    485.95 MByte) (MAXIMUM)
             solver workspace available and used           (64bit words) =        71607907 (    546.32 MByte)


             start of matrix solution
             wall time =        2457.00


             singularity ratio    1.0577E-04


             end of matrix solution
             wall time =        2470.00


             ddu multiplied with    4.26029E-01 due to large value of    6.80331E+00


             maximum residual force  at node     16257 degree of freedom  1 is equal to    1.451E+00
             maximum reaction force  at node     56612 degree of freedom  1 is equal to    1.099E+04
             residual convergence ratio    1.320E-04

             maximum displacement  change   at node     56166 degree of freedom  1 is equal to    2.898E+00
             maximum displacement increment at node     56166 degree of freedom  1 is equal to    1.714E+01
             displacement convergence ratio   1.691E-01

             failure to converge to tolerance

             iterative penetration checking has reached   0.814439 of total increment

             increment will be recycled


             maximum connectivity in stiffness matrix is       207 at node     63833


             maximum half-bandwidth is     60010  between nodes      4232  and     64241

             number of profile entries excluding fill-in is          545757


             total workspace needed with in-core matrix storage =        23402417
               part of solver workspace is allocated separately


             load increments for each degree of freedom
             summed over the whole model

             from distributed loads
             dist. loads on deformed configuration - totals below for dist. loads
             increments for point loads
             0.000000E+00   0.000000E+00   0.000000E+00


             point loads
             0.000000E+00   0.000000E+00   0.000000E+00

             start of assembly     cycle number is     6
             wall time =        2476.00


             solver workspace for phase1 (matrix input)    (64bit words) =          642206 (      4.90 MByte)
             Metis nested dissection ordering used
             solver workspace for phase2 (nodal ordering)  (64bit words) =         1460813 (     11.15 MByte)
             solver workspace for phase3 (symbolic factor) (64bit words) =         3367777 (     25.69 MByte)
             solver workspace for phase4 (factorization)   (64bit words) =         7938071 (     60.56 MByte) (MINIMUM)
             solver workspace for phase4 (factorization)   (64bit words) =        62992483 (    480.59 MByte) (MAXIMUM)
             solver workspace available and used           (64bit words) =        71607907 (    546.32 MByte)


             start of matrix solution
             wall time =        2488.00


             singularity ratio    1.1212E-04


             end of matrix solution
             wall time =        2501.00


             ddu multiplied with    7.42197E-01 due to large value of    3.90518E+00


             maximum residual force  at node     16141 degree of freedom  1 is equal to    4.085E-01
             maximum reaction force  at node     56163 degree of freedom  1 is equal to    1.162E+04
             residual convergence ratio    3.515E-05

             maximum displacement  change   at node     56166 degree of freedom  1 is equal to    2.898E+00
             maximum displacement increment at node     56166 degree of freedom  1 is equal to    2.004E+01
             displacement convergence ratio   1.447E-01

             recycling increment due to body to body contact 

             iterative penetration checking has reached   0.952162 of total increment

             increment will be recycled


             maximum connectivity in stiffness matrix is       207 at node     63833


             maximum half-bandwidth is     60010  between nodes      4232  and     64241

             number of profile entries excluding fill-in is          546179


             total workspace needed with in-core matrix storage =        23413811
               part of solver workspace is allocated separately


             load increments for each degree of freedom
             summed over the whole model

             from distributed loads
             dist. loads on deformed configuration - totals below for dist. loads
             increments for point loads
             0.000000E+00   0.000000E+00   0.000000E+00


             point loads
             0.000000E+00   0.000000E+00   0.000000E+00

             start of assembly     cycle number is     7
             wall time =        2509.00


             solver workspace for phase1 (matrix input)    (64bit words) =          642628 (      4.90 MByte)
             Metis nested dissection ordering used
             solver workspace for phase2 (nodal ordering)  (64bit words) =         1461130 (     11.15 MByte)
             solver workspace for phase3 (symbolic factor) (64bit words) =         3300770 (     25.18 MByte)
             solver workspace for phase4 (factorization)   (64bit words) =         7911854 (     60.36 MByte) (MINIMUM)
             solver workspace for phase4 (factorization)   (64bit words) =        63567058 (    484.98 MByte) (MAXIMUM)
             solver workspace available and used           (64bit words) =        71607907 (    546.32 MByte)


             start of matrix solution
             wall time =        2521.00


             singularity ratio    1.0698E-04


             end of matrix solution
             wall time =        2534.00


             maximum residual force  at node     54544 degree of freedom  1 is equal to    6.370E-10
             maximum reaction force  at node     56163 degree of freedom  1 is equal to    1.182E+04
             residual convergence ratio    5.388E-14

             maximum displacement  change   at node     56166 degree of freedom  1 is equal to    1.007E+00
             maximum displacement increment at node     56166 degree of freedom  1 is equal to    2.104E+01
             displacement convergence ratio   4.785E-02

             recycling increment due to body to body contact 

             increment will be recycled


             maximum connectivity in stiffness matrix is       207 at node     63833


             maximum half-bandwidth is     60010  between nodes      4232  and     64241

             number of profile entries excluding fill-in is          546164


             total workspace needed with in-core matrix storage =        23413405
               part of solver workspace is allocated separately


             load increments for each degree of freedom
             summed over the whole model

             from distributed loads
             dist. loads on deformed configuration - totals below for dist. loads
             increments for point loads
             0.000000E+00   0.000000E+00   0.000000E+00


             point loads
             0.000000E+00   0.000000E+00   0.000000E+00

             start of assembly     cycle number is     8
             wall time =        2539.00


             solver workspace for phase1 (matrix input)    (64bit words) =          642613 (      4.90 MByte)
             Metis nested dissection ordering used
             solver workspace for phase2 (nodal ordering)  (64bit words) =         1461117 (     11.15 MByte)
             solver workspace for phase3 (symbolic factor) (64bit words) =         3309980 (     25.25 MByte)
             solver workspace for phase4 (factorization)   (64bit words) =         7919135 (     60.42 MByte) (MINIMUM)
             solver workspace for phase4 (factorization)   (64bit words) =        64228857 (    490.03 MByte) (MAXIMUM)
             solver workspace available and used           (64bit words) =        71607907 (    546.32 MByte)


             start of matrix solution
             wall time =        2552.00


             singularity ratio    1.1364E-04


             end of matrix solution
             wall time =        2565.00


             maximum residual force  at node     54531 degree of freedom  3 is equal to    6.842E-10
             maximum reaction force  at node     56163 degree of freedom  1 is equal to    1.178E+04
             residual convergence ratio    5.807E-14

             maximum displacement  change   at node     16143 degree of freedom  2 is equal to    9.244E-02
             maximum displacement increment at node     56166 degree of freedom  1 is equal to    2.104E+01
             displacement convergence ratio   4.393E-03

             recycling increment due to separation 


             maximum connectivity in stiffness matrix is       207 at node     63833


             maximum half-bandwidth is     60010  between nodes      4232  and     64241

             number of profile entries excluding fill-in is          545884


             total workspace needed with in-core matrix storage =        23405845
               part of solver workspace is allocated separately


             load increments for each degree of freedom
             summed over the whole model

             from distributed loads
             dist. loads on deformed configuration - totals below for dist. loads
             increments for point loads
             0.000000E+00   0.000000E+00   0.000000E+00


             point loads
             0.000000E+00   0.000000E+00   0.000000E+00

             start of assembly     cycle number is     1
             wall time =        2570.00


             solver workspace for phase1 (matrix input)    (64bit words) =          642333 (      4.90 MByte)
             Metis nested dissection ordering used
             solver workspace for phase2 (nodal ordering)  (64bit words) =         1460918 (     11.15 MByte)
             solver workspace for phase3 (symbolic factor) (64bit words) =         3343695 (     25.51 MByte)
             solver workspace for phase4 (factorization)   (64bit words) =         7914064 (     60.38 MByte) (MINIMUM)
             solver workspace for phase4 (factorization)   (64bit words) =        62549434 (    477.21 MByte) (MAXIMUM)
             solver workspace available and used           (64bit words) =        71607907 (    546.32 MByte)


             start of matrix solution
             wall time =        2582.00


             singularity ratio    1.8602E-04


             end of matrix solution
             wall time =        2595.00


             maximum residual force  at node     55113 degree of freedom  3 is equal to    6.950E-10
             maximum reaction force  at node     56163 degree of freedom  1 is equal to    1.178E+04
             residual convergence ratio    5.898E-14

             maximum displacement  change   at node      1879 degree of freedom  3 is equal to    3.184E-01
             maximum displacement increment at node     56166 degree of freedom  1 is equal to    2.104E+01
             displacement convergence ratio   1.513E-02

             recycling increment due to separation 


             maximum connectivity in stiffness matrix is       207 at node     63833


             maximum half-bandwidth is     60010  between nodes      4232  and     64241

             number of profile entries excluding fill-in is          545772


             total workspace needed with in-core matrix storage =        23402821
               part of solver workspace is allocated separately


             load increments for each degree of freedom
             summed over the whole model

             from distributed loads
             dist. loads on deformed configuration - totals below for dist. loads
             increments for point loads
             0.000000E+00   0.000000E+00   0.000000E+00


             point loads
             0.000000E+00   0.000000E+00   0.000000E+00

             start of assembly     cycle number is     1
             wall time =        2603.00


             solver workspace for phase1 (matrix input)    (64bit words) =          642221 (      4.90 MByte)
             Metis nested dissection ordering used
             solver workspace for phase2 (nodal ordering)  (64bit words) =         1460852 (     11.15 MByte)
             solver workspace for phase3 (symbolic factor) (64bit words) =         3312983 (     25.28 MByte)
             solver workspace for phase4 (factorization)   (64bit words) =         7895758 (     60.24 MByte) (MINIMUM)
             solver workspace for phase4 (factorization)   (64bit words) =        63848711 (    487.13 MByte) (MAXIMUM)
             solver workspace available and used           (64bit words) =        71607907 (    546.32 MByte)


             start of matrix solution
             wall time =        2615.00


             singularity ratio    7.5278E-03


             end of matrix solution
             wall time =        2628.00


             maximum residual force  at node     54529 degree of freedom  3 is equal to    5.572E-10
             maximum reaction force  at node     56163 degree of freedom  1 is equal to    1.178E+04
             residual convergence ratio    4.730E-14

             maximum displacement  change   at node     15011 degree of freedom  3 is equal to    2.640E-01
             maximum displacement increment at node     56166 degree of freedom  1 is equal to    2.104E+01
             displacement convergence ratio   1.254E-02

             recycling increment due to body to body contact 

             increment will be recycled


             maximum connectivity in stiffness matrix is       207 at node     63833


             maximum half-bandwidth is     60010  between nodes      4232  and     64241

             number of profile entries excluding fill-in is          545692


             total workspace needed with in-core matrix storage =        23400661
               part of solver workspace is allocated separately


             load increments for each degree of freedom
             summed over the whole model

             from distributed loads
             dist. loads on deformed configuration - totals below for dist. loads
             increments for point loads
             0.000000E+00   0.000000E+00   0.000000E+00


             point loads
             0.000000E+00   0.000000E+00   0.000000E+00

             start of assembly     cycle number is     2
             wall time =        2633.00


             solver workspace for phase1 (matrix input)    (64bit words) =          642141 (      4.90 MByte)
             Metis nested dissection ordering used
             solver workspace for phase2 (nodal ordering)  (64bit words) =         1460875 (     11.15 MByte)
             solver workspace for phase3 (symbolic factor) (64bit words) =         3339337 (     25.48 MByte)
             solver workspace for phase4 (factorization)   (64bit words) =         7992585 (     60.98 MByte) (MINIMUM)
             solver workspace for phase4 (factorization)   (64bit words) =        66180846 (    504.92 MByte) (MAXIMUM)
             solver workspace available and used           (64bit words) =        71607907 (    546.32 MByte)


             start of matrix solution
             wall time =        2645.00


             singularity ratio    1.2816E-04


             end of matrix solution
             wall time =        2660.00


             maximum residual force  at node     54531 degree of freedom  3 is equal to    5.314E-10
             maximum reaction force  at node     56163 degree of freedom  1 is equal to    1.178E+04
             residual convergence ratio    4.510E-14

             maximum displacement  change   at node      2617 degree of freedom  2 is equal to    6.883E-02
             maximum displacement increment at node     56166 degree of freedom  1 is equal to    2.104E+01
             displacement convergence ratio   3.271E-03

             recycling increment due to separation 


             maximum connectivity in stiffness matrix is       207 at node     63833


             maximum half-bandwidth is     60010  between nodes      4232  and     64241

             number of profile entries excluding fill-in is          545624


             total workspace needed with in-core matrix storage =        23398825
               part of solver workspace is allocated separately


             load increments for each degree of freedom
             summed over the whole model

             from distributed loads
             dist. loads on deformed configuration - totals below for dist. loads
             increments for point loads
             0.000000E+00   0.000000E+00   0.000000E+00


             point loads
             0.000000E+00   0.000000E+00   0.000000E+00

             start of assembly     cycle number is     1
             wall time =        2666.00


             solver workspace for phase1 (matrix input)    (64bit words) =          642073 (      4.90 MByte)
             Metis nested dissection ordering used
             solver workspace for phase2 (nodal ordering)  (64bit words) =         1460723 (     11.14 MByte)
             solver workspace for phase3 (symbolic factor) (64bit words) =         3307875 (     25.24 MByte)
             solver workspace for phase4 (factorization)   (64bit words) =         7916968 (     60.40 MByte) (MINIMUM)
             solver workspace for phase4 (factorization)   (64bit words) =        63521083 (    484.63 MByte) (MAXIMUM)
             solver workspace available and used           (64bit words) =        71607907 (    546.32 MByte)


             start of matrix solution
             wall time =        2678.00


             singularity ratio    1.1280E-04


             end of matrix solution
             wall time =        2692.00


             maximum residual force  at node     55435 degree of freedom  1 is equal to    5.408E-10
             maximum reaction force  at node     56163 degree of freedom  1 is equal to    1.178E+04
             residual convergence ratio    4.590E-14

             maximum displacement  change   at node      1346 degree of freedom  3 is equal to    1.937E-01
             maximum displacement increment at node     56166 degree of freedom  1 is equal to    2.104E+01
             displacement convergence ratio   9.204E-03

             recycling increment due to separation 


             maximum connectivity in stiffness matrix is       207 at node     63833


             maximum half-bandwidth is     60010  between nodes      4232  and     64241

             number of profile entries excluding fill-in is          545508


             total workspace needed with in-core matrix storage =        23395693
               part of solver workspace is allocated separately


             load increments for each degree of freedom
             summed over the whole model

             from distributed loads
             dist. loads on deformed configuration - totals below for dist. loads
             increments for point loads
             0.000000E+00   0.000000E+00   0.000000E+00


             point loads
             0.000000E+00   0.000000E+00   0.000000E+00

             start of assembly     cycle number is     1
             wall time =        2698.00


             solver workspace for phase1 (matrix input)    (64bit words) =          641957 (      4.90 MByte)
             Metis nested dissection ordering used
             solver workspace for phase2 (nodal ordering)  (64bit words) =         1460638 (     11.14 MByte)
             solver workspace for phase3 (symbolic factor) (64bit words) =         3311676 (     25.27 MByte)
             solver workspace for phase4 (factorization)   (64bit words) =         7898323 (     60.26 MByte) (MINIMUM)
             solver workspace for phase4 (factorization)   (64bit words) =        62591239 (    477.53 MByte) (MAXIMUM)
             solver workspace available and used           (64bit words) =        71607907 (    546.32 MByte)


             start of matrix solution
             wall time =        2711.00


             singularity ratio    1.1340E-04


             end of matrix solution
             wall time =        2723.00


             maximum residual force  at node     21491 degree of freedom  2 is equal to    2.952E-04
             maximum reaction force  at node     56163 degree of freedom  1 is equal to    1.178E+04
             residual convergence ratio    2.506E-08

             maximum displacement  change   at node      3349 degree of freedom  1 is equal to    1.696E-01
             maximum displacement increment at node     56166 degree of freedom  1 is equal to    2.104E+01
             displacement convergence ratio   8.059E-03

             recycling increment due to separation 


             maximum connectivity in stiffness matrix is       207 at node     63833


             maximum half-bandwidth is     60010  between nodes      4232  and     64241

             number of profile entries excluding fill-in is          545468


             total workspace needed with in-core matrix storage =        23394613
               part of solver workspace is allocated separately


             load increments for each degree of freedom
             summed over the whole model

             from distributed loads
             dist. loads on deformed configuration - totals below for dist. loads
             increments for point loads
             0.000000E+00   0.000000E+00   0.000000E+00


             point loads
             0.000000E+00   0.000000E+00   0.000000E+00

             start of assembly     cycle number is     1
             wall time =        2729.00


             solver workspace for phase1 (matrix input)    (64bit words) =          641917 (      4.90 MByte)
             Metis nested dissection ordering used
             solver workspace for phase2 (nodal ordering)  (64bit words) =         1460610 (     11.14 MByte)
             solver workspace for phase3 (symbolic factor) (64bit words) =         3331097 (     25.41 MByte)
             solver workspace for phase4 (factorization)   (64bit words) =         7921588 (     60.44 MByte) (MINIMUM)
             solver workspace for phase4 (factorization)   (64bit words) =        64530021 (    492.32 MByte) (MAXIMUM)
             solver workspace available and used           (64bit words) =        71607907 (    546.32 MByte)


             start of matrix solution
             wall time =        2742.00


             singularity ratio    1.1268E-04


             end of matrix solution
             wall time =        2755.00


             maximum residual force  at node     54526 degree of freedom  3 is equal to    5.398E-10
             maximum reaction force  at node     56163 degree of freedom  1 is equal to    1.178E+04
             residual convergence ratio    4.582E-14

             maximum displacement  change   at node      2247 degree of freedom  2 is equal to    1.232E-01
             maximum displacement increment at node     56166 degree of freedom  1 is equal to    2.104E+01
             displacement convergence ratio   5.855E-03

             recycling increment due to separation 


             maximum connectivity in stiffness matrix is       207 at node     63833


             maximum half-bandwidth is     60010  between nodes      4232  and     64241

             number of profile entries excluding fill-in is          545349


             total workspace needed with in-core matrix storage =        23391401
               part of solver workspace is allocated separately


             load increments for each degree of freedom
             summed over the whole model

             from distributed loads
             dist. loads on deformed configuration - totals below for dist. loads
             increments for point loads
             0.000000E+00   0.000000E+00   0.000000E+00


             point loads
             0.000000E+00   0.000000E+00   0.000000E+00

             start of assembly     cycle number is     1
             wall time =        2761.00


             solver workspace for phase1 (matrix input)    (64bit words) =          641798 (      4.90 MByte)
             Metis nested dissection ordering used
             solver workspace for phase2 (nodal ordering)  (64bit words) =         1460525 (     11.14 MByte)
             solver workspace for phase3 (symbolic factor) (64bit words) =         3312360 (     25.27 MByte)
             solver workspace for phase4 (factorization)   (64bit words) =         7890106 (     60.20 MByte) (MINIMUM)
             solver workspace for phase4 (factorization)   (64bit words) =        63823334 (    486.93 MByte) (MAXIMUM)
             solver workspace available and used           (64bit words) =        71607907 (    546.32 MByte)


             start of matrix solution
             wall time =        2773.00


             singularity ratio    1.1234E-04


             end of matrix solution
             wall time =        2786.00


             maximum residual force  at node     56483 degree of freedom  1 is equal to    7.781E-10
             maximum reaction force  at node     56163 degree of freedom  1 is equal to    1.178E+04
             residual convergence ratio    6.605E-14

             maximum displacement  change   at node     14837 degree of freedom  1 is equal to    1.399E-01
             maximum displacement increment at node     56166 degree of freedom  1 is equal to    2.104E+01
             displacement convergence ratio   6.651E-03

             recycling increment due to separation 


             maximum connectivity in stiffness matrix is       207 at node     63833


             maximum half-bandwidth is     60010  between nodes      4232  and     64241

             number of profile entries excluding fill-in is          545214


             total workspace needed with in-core matrix storage =        23387755
               part of solver workspace is allocated separately


             load increments for each degree of freedom
             summed over the whole model

             from distributed loads
             dist. loads on deformed configuration - totals below for dist. loads
             increments for point loads
             0.000000E+00   0.000000E+00   0.000000E+00


             point loads
             0.000000E+00   0.000000E+00   0.000000E+00

             start of assembly     cycle number is     1
             wall time =        2792.00


             solver workspace for phase1 (matrix input)    (64bit words) =          641663 (      4.90 MByte)
             Metis nested dissection ordering used
             solver workspace for phase2 (nodal ordering)  (64bit words) =         1460419 (     11.14 MByte)
             solver workspace for phase3 (symbolic factor) (64bit words) =         3310634 (     25.26 MByte)
             solver workspace for phase4 (factorization)   (64bit words) =         7901864 (     60.29 MByte) (MINIMUM)
             solver workspace for phase4 (factorization)   (64bit words) =        62714769 (    478.48 MByte) (MAXIMUM)
             solver workspace available and used           (64bit words) =        71607907 (    546.32 MByte)


             start of matrix solution
             wall time =        2804.00


             singularity ratio    1.1220E-04


             end of matrix solution
             wall time =        2816.00


             maximum residual force  at node     54531 degree of freedom  3 is equal to    4.623E-10
             maximum reaction force  at node     56163 degree of freedom  1 is equal to    1.178E+04
             residual convergence ratio    3.924E-14

             maximum displacement  change   at node      1384 degree of freedom  3 is equal to    1.278E-01
             maximum displacement increment at node     56166 degree of freedom  1 is equal to    2.104E+01
             displacement convergence ratio   6.075E-03

             recycling increment due to separation 


             maximum connectivity in stiffness matrix is       207 at node     63833


             maximum half-bandwidth is     60010  between nodes      4232  and     64241

             number of profile entries excluding fill-in is          545114


             total workspace needed with in-core matrix storage =        23385055
               part of solver workspace is allocated separately


             load increments for each degree of freedom
             summed over the whole model

             from distributed loads
             dist. loads on deformed configuration - totals below for dist. loads
             increments for point loads
             0.000000E+00   0.000000E+00   0.000000E+00


             point loads
             0.000000E+00   0.000000E+00   0.000000E+00

             start of assembly     cycle number is     1
             wall time =        2822.00


             solver workspace for phase1 (matrix input)    (64bit words) =          641563 (      4.89 MByte)
             Metis nested dissection ordering used
             solver workspace for phase2 (nodal ordering)  (64bit words) =         1460342 (     11.14 MByte)
             solver workspace for phase3 (symbolic factor) (64bit words) =         3303607 (     25.20 MByte)
             solver workspace for phase4 (factorization)   (64bit words) =         7903861 (     60.30 MByte) (MINIMUM)
             solver workspace for phase4 (factorization)   (64bit words) =        63673993 (    485.79 MByte) (MAXIMUM)
             solver workspace available and used           (64bit words) =        71607907 (    546.32 MByte)


             start of matrix solution
             wall time =        2834.00


             singularity ratio    1.1200E-04


             end of matrix solution
             wall time =        2847.00


             maximum residual force  at node     53706 degree of freedom  1 is equal to    4.679E-10
             maximum reaction force  at node     56163 degree of freedom  1 is equal to    1.178E+04
             residual convergence ratio    3.971E-14

             maximum displacement  change   at node     14838 degree of freedom  3 is equal to    1.060E-01
             maximum displacement increment at node     56166 degree of freedom  1 is equal to    2.104E+01
             displacement convergence ratio   5.038E-03

             recycling increment due to separation 


             maximum connectivity in stiffness matrix is       207 at node     63833


             maximum half-bandwidth is     60010  between nodes      4232  and     64241

             number of profile entries excluding fill-in is          545080


             total workspace needed with in-core matrix storage =        23384137
               part of solver workspace is allocated separately


             load increments for each degree of freedom
             summed over the whole model

             from distributed loads
             dist. loads on deformed configuration - totals below for dist. loads
             increments for point loads
             0.000000E+00   0.000000E+00   0.000000E+00


             point loads
             0.000000E+00   0.000000E+00   0.000000E+00

             start of assembly     cycle number is     1
             wall time =        2853.00


             solver workspace for phase1 (matrix input)    (64bit words) =          641529 (      4.89 MByte)
             Metis nested dissection ordering used
             solver workspace for phase2 (nodal ordering)  (64bit words) =         1460329 (     11.14 MByte)
             solver workspace for phase3 (symbolic factor) (64bit words) =         3328026 (     25.39 MByte)
             solver workspace for phase4 (factorization)   (64bit words) =         7923759 (     60.45 MByte) (MINIMUM)
             solver workspace for phase4 (factorization)   (64bit words) =        62893775 (    479.84 MByte) (MAXIMUM)
             solver workspace available and used           (64bit words) =        71607907 (    546.32 MByte)


             start of matrix solution
             wall time =        2866.00


             singularity ratio    1.1203E-04


             end of matrix solution
             wall time =        2879.00


             maximum residual force  at node      4197 degree of freedom  2 is equal to    7.009E-08
             maximum reaction force  at node     56163 degree of freedom  1 is equal to    1.178E+04
             residual convergence ratio    5.950E-12

             maximum displacement  change   at node      2744 degree of freedom  1 is equal to    1.281E-01
             maximum displacement increment at node     56166 degree of freedom  1 is equal to    2.104E+01
             displacement convergence ratio   6.089E-03


             total transient time = 2.77778E-01


   NT version
   Marc 2007r1, Build 42812, May 25, 2007
   output for increment       5. "          lcase1"


             total strain energy         is    5.27549E+04
               within which:
               elastic strain energy     is    5.27549E+04
             total ext-force work        is    6.30424E+04
               within which:
               work by appl. force/disp. is   -1.09457E+01
               work by  contact forces   is    3.15590E+04
               work by frictional forces is    3.14944E+04
             total work by  springs      is    1.02875E+04


             memory usage:                       MByte       words  % of total

              within general memory:           
               element stiffness matrices:          31     8017932         2.5
               solver: first part                   59    15365478         4.7
               overallocation initial allocation     7     1810280         0.6
               other:                                1      263271         0.1
              allocated separately:
               incremental backup:                 186    48716675        14.9
               solver 8                            546   143215814        43.9
               nodal vectors:                       48    12506925         3.8
               defined sets:                         1      261038         0.1
               contact:                             31     8190430         2.5
               tyings:                               4      975782         0.3
               transformations:                      2      396270         0.1
               kinematic boundary conditions:        0        2860         0.0
               points, curves and surfaces:          0          54         0.0
               element storage:                    285    74602698        22.9
               material properties:                  0        3704         0.0
               executable and common blocks:        27     7000000         2.1
               miscellaneous                        18     4646384         1.4
               ---------------------------------------------------------------
               total:                             1243   325975595

               general memory allocated:            97    25456961
               general memory used:                 90    23646681

               peak memory usage:                 1429   374691928

             e n d   o f   i n c r e m e n t       5

             binary post data at increment       5.  subincrement    0.  on file 16
             wall time =        2888.00


             s t a r t   o f   i n c r e m e n t       6


             maximum connectivity in stiffness matrix is       207 at node     63833


             maximum half-bandwidth is     60010  between nodes      4232  and     64241

             number of profile entries excluding fill-in is          545092


             total workspace needed with in-core matrix storage =        23384461
               part of solver workspace is allocated separately


             load increments for each degree of freedom
             summed over the whole model

             from distributed loads
             dist. loads on deformed configuration - totals below for dist. loads
             increments for point loads
             0.000000E+00   0.000000E+00   0.000000E+00


             point loads
             0.000000E+00   0.000000E+00   0.000000E+00

             start of assembly     cycle number is     0
             wall time =        2890.00


             solver workspace for phase1 (matrix input)    (64bit words) =          641541 (      4.89 MByte)
             Metis nested dissection ordering used
             solver workspace for phase2 (nodal ordering)  (64bit words) =         1460326 (     11.14 MByte)
             solver workspace for phase3 (symbolic factor) (64bit words) =         3321909 (     25.34 MByte)
             solver workspace for phase4 (factorization)   (64bit words) =         7891759 (     60.21 MByte) (MINIMUM)
             solver workspace for phase4 (factorization)   (64bit words) =        63006496 (    480.70 MByte) (MAXIMUM)
             solver workspace available and used           (64bit words) =        71607907 (    546.32 MByte)


             start of matrix solution
             wall time =        2903.00


             singularity ratio    1.1205E-04


             end of matrix solution
             wall time =        2915.00


             ddu multiplied with    1.44446E-01 due to large value of    2.03020E+01


             maximum residual force  at node     16726 degree of freedom  1 is equal to    4.780E-02
             maximum reaction force  at node     56163 degree of freedom  1 is equal to    1.277E+04
             residual convergence ratio    3.743E-06

             maximum displacement  change   at node     56166 degree of freedom  1 is equal to    2.933E+00
             maximum displacement increment at node     56166 degree of freedom  1 is equal to    2.933E+00
             displacement convergence ratio   1.000E+00

             failure to converge to tolerance

             iterative penetration checking has reached   0.144446 of total increment

             increment will be recycled


             maximum connectivity in stiffness matrix is       207 at node     63833


             maximum half-bandwidth is     60010  between nodes      4232  and     64241

             number of profile entries excluding fill-in is          545184


             total workspace needed with in-core matrix storage =        23386945
               part of solver workspace is allocated separately


             load increments for each degree of freedom
             summed over the whole model

             from distributed loads
             dist. loads on deformed configuration - totals below for dist. loads
             increments for point loads
             0.000000E+00   0.000000E+00   0.000000E+00


             point loads
             0.000000E+00   0.000000E+00   0.000000E+00

             start of assembly     cycle number is     1
             wall time =        2921.00


             solver workspace for phase1 (matrix input)    (64bit words) =          641633 (      4.90 MByte)
             Metis nested dissection ordering used
             solver workspace for phase2 (nodal ordering)  (64bit words) =         1460407 (     11.14 MByte)
             solver workspace for phase3 (symbolic factor) (64bit words) =         3304664 (     25.21 MByte)
             solver workspace for phase4 (factorization)   (64bit words) =         7892278 (     60.21 MByte) (MINIMUM)
             solver workspace for phase4 (factorization)   (64bit words) =        63125428 (    481.61 MByte) (MAXIMUM)
             solver workspace available and used           (64bit words) =        71607907 (    546.32 MByte)


             start of matrix solution
             wall time =        2934.00


             singularity ratio    1.1218E-04


             end of matrix solution
             wall time =        2947.00


             ddu multiplied with    1.68827E-01 due to large value of    1.73702E+01


             maximum residual force  at node     15835 degree of freedom  1 is equal to    1.368E-01
             maximum reaction force  at node     56163 degree of freedom  1 is equal to    1.366E+04
             residual convergence ratio    1.002E-05

             maximum displacement  change   at node     56166 degree of freedom  1 is equal to    2.933E+00
             maximum displacement increment at node     56166 degree of freedom  1 is equal to    5.865E+00
             displacement convergence ratio   5.000E-01

             failure to converge to tolerance

             iterative penetration checking has reached   0.288886 of total increment

             increment will be recycled


             maximum connectivity in stiffness matrix is       207 at node     63833


             maximum half-bandwidth is     60010  between nodes      4232  and     64241

             number of profile entries excluding fill-in is          545290


             total workspace needed with in-core matrix storage =        23389807
               part of solver workspace is allocated separately


             load increments for each degree of freedom
             summed over the whole model

             from distributed loads
             dist. loads on deformed configuration - totals below for dist. loads
             increments for point loads
             0.000000E+00   0.000000E+00   0.000000E+00


             point loads
             0.000000E+00   0.000000E+00   0.000000E+00

             start of assembly     cycle number is     2
             wall time =        2955.00


             solver workspace for phase1 (matrix input)    (64bit words) =          641739 (      4.90 MByte)
             Metis nested dissection ordering used
             solver workspace for phase2 (nodal ordering)  (64bit words) =         1460469 (     11.14 MByte)
             solver workspace for phase3 (symbolic factor) (64bit words) =         3278211 (     25.01 MByte)
             solver workspace for phase4 (factorization)   (64bit words) =         7857491 (     59.95 MByte) (MINIMUM)
             solver workspace for phase4 (factorization)   (64bit words) =        61627744 (    470.18 MByte) (MAXIMUM)
             solver workspace available and used           (64bit words) =        71607907 (    546.32 MByte)


             start of matrix solution
             wall time =        2967.00


             singularity ratio    1.5159E-04


             end of matrix solution
             wall time =        2979.00


             ddu multiplied with    2.06022E-01 due to large value of    1.44383E+01


             maximum residual force  at node      2618 degree of freedom  1 is equal to    1.284E+00
             maximum reaction force  at node     56163 degree of freedom  1 is equal to    1.457E+04
             residual convergence ratio    8.814E-05

             maximum displacement  change   at node     56166 degree of freedom  1 is equal to    2.975E+00
             maximum displacement increment at node     56166 degree of freedom  1 is equal to    8.840E+00
             displacement convergence ratio   3.365E-01

             failure to converge to tolerance

             iterative penetration checking has reached   0.435391 of total increment

             increment will be recycled


             maximum connectivity in stiffness matrix is       207 at node     63833


             maximum half-bandwidth is     60010  between nodes      4232  and     64241

             number of profile entries excluding fill-in is          545547


             total workspace needed with in-core matrix storage =        23396747
               part of solver workspace is allocated separately


             load increments for each degree of freedom
             summed over the whole model

             from distributed loads
             dist. loads on deformed configuration - totals below for dist. loads
             increments for point loads
             0.000000E+00   0.000000E+00   0.000000E+00


             point loads
             0.000000E+00   0.000000E+00   0.000000E+00

             start of assembly     cycle number is     3
             wall time =        2986.00


             solver workspace for phase1 (matrix input)    (64bit words) =          641996 (      4.90 MByte)
             Metis nested dissection ordering used
             solver workspace for phase2 (nodal ordering)  (64bit words) =         1460705 (     11.14 MByte)
             solver workspace for phase3 (symbolic factor) (64bit words) =         3321555 (     25.34 MByte)
             solver workspace for phase4 (factorization)   (64bit words) =         7945711 (     60.62 MByte) (MINIMUM)
             solver workspace for phase4 (factorization)   (64bit words) =        64556798 (    492.53 MByte) (MAXIMUM)
             solver workspace available and used           (64bit words) =        71607907 (    546.32 MByte)


             start of matrix solution
             wall time =        2999.00


             singularity ratio    1.1306E-04


             end of matrix solution
             wall time =        3012.00


             ddu multiplied with    2.61383E-01 due to large value of    1.14642E+01


             maximum residual force  at node      2618 degree of freedom  1 is equal to    9.486E-01
             maximum reaction force  at node     56163 degree of freedom  1 is equal to    1.549E+04
             residual convergence ratio    6.122E-05

             maximum displacement  change   at node     56166 degree of freedom  1 is equal to    2.997E+00
             maximum displacement increment at node     56166 degree of freedom  1 is equal to    1.184E+01
             displacement convergence ratio   2.532E-01

             failure to converge to tolerance

             iterative penetration checking has reached   0.582970 of total increment

             increment will be recycled


             maximum connectivity in stiffness matrix is       207 at node     63833


             maximum half-bandwidth is     60010  between nodes      4232  and     64241

             number of profile entries excluding fill-in is          545678


             total workspace needed with in-core matrix storage =        23400283
               part of solver workspace is allocated separately


             load increments for each degree of freedom
             summed over the whole model

             from distributed loads
             dist. loads on deformed configuration - totals below for dist. loads
             increments for point loads
             0.000000E+00   0.000000E+00   0.000000E+00


             point loads
             0.000000E+00   0.000000E+00   0.000000E+00

             start of assembly     cycle number is     4
             wall time =        3020.00


             solver workspace for phase1 (matrix input)    (64bit words) =          642127 (      4.90 MByte)
             Metis nested dissection ordering used
             solver workspace for phase2 (nodal ordering)  (64bit words) =         1460804 (     11.15 MByte)
             solver workspace for phase3 (symbolic factor) (64bit words) =         3337475 (     25.46 MByte)
             solver workspace for phase4 (factorization)   (64bit words) =         7934536 (     60.54 MByte) (MINIMUM)
             solver workspace for phase4 (factorization)   (64bit words) =        64445729 (    491.68 MByte) (MAXIMUM)
             solver workspace available and used           (64bit words) =        71607907 (    546.32 MByte)


             start of matrix solution
             wall time =        3033.00


             singularity ratio    1.1350E-04


             end of matrix solution
             wall time =        3046.00


             ddu multiplied with    3.56508E-01 due to large value of    8.46818E+00


             maximum residual force  at node     16715 degree of freedom  1 is equal to    1.097E+00
             maximum reaction force  at node     56163 degree of freedom  1 is equal to    1.643E+04
             residual convergence ratio    6.673E-05

             maximum displacement  change   at node     56166 degree of freedom  1 is equal to    3.019E+00
             maximum displacement increment at node     56166 degree of freedom  1 is equal to    1.486E+01
             displacement convergence ratio   2.032E-01

             failure to converge to tolerance

             iterative penetration checking has reached   0.731645 of total increment

             increment will be recycled


             maximum connectivity in stiffness matrix is       207 at node     63833


             maximum half-bandwidth is     60010  between nodes      4232  and     64241

             number of profile entries excluding fill-in is          546018


             total workspace needed with in-core matrix storage =        23409463
               part of solver workspace is allocated separately


             load increments for each degree of freedom
             summed over the whole model

             from distributed loads
             dist. loads on deformed configuration - totals below for dist. loads
             increments for point loads
             0.000000E+00   0.000000E+00   0.000000E+00


             point loads
             0.000000E+00   0.000000E+00   0.000000E+00

             start of assembly     cycle number is     5
             wall time =        3054.00


             solver workspace for phase1 (matrix input)    (64bit words) =          642467 (      4.90 MByte)
             Metis nested dissection ordering used
             solver workspace for phase2 (nodal ordering)  (64bit words) =         1461052 (     11.15 MByte)
             solver workspace for phase3 (symbolic factor) (64bit words) =         3329443 (     25.40 MByte)
             solver workspace for phase4 (factorization)   (64bit words) =         7946117 (     60.62 MByte) (MINIMUM)
             solver workspace for phase4 (factorization)   (64bit words) =        64482471 (    491.96 MByte) (MAXIMUM)
             solver workspace available and used           (64bit words) =        71607907 (    546.32 MByte)


             start of matrix solution
             wall time =        3067.00

             non-positive definite system at user node     17850 internal node     17850
                                     degree of freedom  3


             singularity ratio    1.3479E-03


             end of matrix solution
             wall time =        3080.00


             ddu multiplied with    5.58156E-01 due to large value of    5.44943E+00


             maximum residual force  at node     23114 degree of freedom  2 is equal to    4.860E+01
             maximum reaction force  at node     56163 degree of freedom  1 is equal to    1.733E+04
             residual convergence ratio    2.805E-03

             maximum displacement  change   at node     56166 degree of freedom  1 is equal to    3.042E+00
             maximum displacement increment at node     56166 degree of freedom  1 is equal to    1.790E+01
             displacement convergence ratio   1.700E-01

             failure to converge to tolerance

             iterative penetration checking has reached   0.881429 of total increment

             increment will be recycled


             maximum connectivity in stiffness matrix is       207 at node     63833


             maximum half-bandwidth is     60010  between nodes      4232  and     64241

             number of profile entries excluding fill-in is          546288


             total workspace needed with in-core matrix storage =        23416753
               part of solver workspace is allocated separately


             load increments for each degree of freedom
             summed over the whole model

             from distributed loads
             dist. loads on deformed configuration - totals below for dist. loads
             increments for point loads
             0.000000E+00   0.000000E+00   0.000000E+00


             point loads
             0.000000E+00   0.000000E+00   0.000000E+00

             start of assembly     cycle number is     6
             wall time =        3089.00


             solver workspace for phase1 (matrix input)    (64bit words) =          642737 (      4.90 MByte)
             Metis nested dissection ordering used
             solver workspace for phase2 (nodal ordering)  (64bit words) =         1461259 (     11.15 MByte)
             solver workspace for phase3 (symbolic factor) (64bit words) =         3349847 (     25.56 MByte)
             solver workspace for phase4 (factorization)   (64bit words) =         7985817 (     60.93 MByte) (MINIMUM)
             solver workspace for phase4 (factorization)   (64bit words) =        64718251 (    493.76 MByte) (MAXIMUM)
             solver workspace available and used           (64bit words) =        71607907 (    546.32 MByte)


             start of matrix solution
             wall time =        3101.00


             singularity ratio    1.5559E-04


             end of matrix solution
             wall time =        3115.00


             maximum residual force  at node     56483 degree of freedom  3 is equal to    5.718E-10
             maximum reaction force  at node     56163 degree of freedom  1 is equal to    1.815E+04
             residual convergence ratio    3.150E-14

             maximum displacement  change   at node     40776 degree of freedom  2 is equal to    2.624E+00
             maximum displacement increment at node     56166 degree of freedom  1 is equal to    2.031E+01
             displacement convergence ratio   1.292E-01

             recycling increment due to body to body contact 

             increment will be recycled


             maximum connectivity in stiffness matrix is       207 at node     63833


             maximum half-bandwidth is     60010  between nodes      4232  and     64241

             number of profile entries excluding fill-in is          546308


             total workspace needed with in-core matrix storage =        23417293
               part of solver workspace is allocated separately


             load increments for each degree of freedom
             summed over the whole model

             from distributed loads
             dist. loads on deformed configuration - totals below for dist. loads
             increments for point loads
             0.000000E+00   0.000000E+00   0.000000E+00


             point loads
             0.000000E+00   0.000000E+00   0.000000E+00

             start of assembly     cycle number is     7
             wall time =        3123.00


             solver workspace for phase1 (matrix input)    (64bit words) =          642757 (      4.90 MByte)
             Metis nested dissection ordering used
             solver workspace for phase2 (nodal ordering)  (64bit words) =         1461263 (     11.15 MByte)
             solver workspace for phase3 (symbolic factor) (64bit words) =         3300195 (     25.18 MByte)
             solver workspace for phase4 (factorization)   (64bit words) =         7920976 (     60.43 MByte) (MINIMUM)
             solver workspace for phase4 (factorization)   (64bit words) =        62760160 (    478.82 MByte) (MAXIMUM)
             solver workspace available and used           (64bit words) =        71607907 (    546.32 MByte)


             start of matrix solution
             wall time =        3135.00


             singularity ratio    1.5886E-03


             end of matrix solution
             wall time =        3149.00


             maximum residual force  at node     53679 degree of freedom  1 is equal to    7.922E-10
             maximum reaction force  at node     56163 degree of freedom  1 is equal to    1.801E+04
             residual convergence ratio    4.398E-14

             maximum displacement  change   at node     38120 degree of freedom  2 is equal to    5.793E-01
             maximum displacement increment at node     56166 degree of freedom  1 is equal to    2.031E+01
             displacement convergence ratio   2.853E-02

             recycling increment due to body to body contact 

             increment will be recycled


             maximum connectivity in stiffness matrix is       207 at node     63833


             maximum half-bandwidth is     60010  between nodes      4232  and     64241

             number of profile entries excluding fill-in is          546362


             total workspace needed with in-core matrix storage =        23418751
               part of solver workspace is allocated separately


             load increments for each degree of freedom
             summed over the whole model

             from distributed loads
             dist. loads on deformed configuration - totals below for dist. loads
             increments for point loads
             0.000000E+00   0.000000E+00   0.000000E+00


             point loads
             0.000000E+00   0.000000E+00   0.000000E+00

             start of assembly     cycle number is     8
             wall time =        3155.00


             solver workspace for phase1 (matrix input)    (64bit words) =          642811 (      4.90 MByte)
             Metis nested dissection ordering used
             solver workspace for phase2 (nodal ordering)  (64bit words) =         1461320 (     11.15 MByte)
             solver workspace for phase3 (symbolic factor) (64bit words) =         3303255 (     25.20 MByte)
             solver workspace for phase4 (factorization)   (64bit words) =         7896645 (     60.25 MByte) (MINIMUM)
             solver workspace for phase4 (factorization)   (64bit words) =        62867273 (    479.64 MByte) (MAXIMUM)
             solver workspace available and used           (64bit words) =        71607907 (    546.32 MByte)


             start of matrix solution
             wall time =        3168.00


             singularity ratio    1.1607E-04


             end of matrix solution
             wall time =        3181.00


             maximum residual force  at node     53679 degree of freedom  3 is equal to    1.209E-09
             maximum reaction force  at node     56163 degree of freedom  1 is equal to    1.803E+04
             residual convergence ratio    6.704E-14

             maximum displacement  change   at node     38120 degree of freedom  2 is equal to    3.560E-01
             maximum displacement increment at node     56166 degree of freedom  1 is equal to    2.031E+01
             displacement convergence ratio   1.753E-02

             recycling increment due to separation 


             maximum connectivity in stiffness matrix is       207 at node     63833


             maximum half-bandwidth is     60010  between nodes      4232  and     64241

             number of profile entries excluding fill-in is          545960


             total workspace needed with in-core matrix storage =        23407897
               part of solver workspace is allocated separately


             load increments for each degree of freedom
             summed over the whole model

             from distributed loads
             dist. loads on deformed configuration - totals below for dist. loads
             increments for point loads
             0.000000E+00   0.000000E+00   0.000000E+00


             point loads
             0.000000E+00   0.000000E+00   0.000000E+00

             start of assembly     cycle number is     1
             wall time =        3187.00


             solver workspace for phase1 (matrix input)    (64bit words) =          642409 (      4.90 MByte)
             Metis nested dissection ordering used
             solver workspace for phase2 (nodal ordering)  (64bit words) =         1461031 (     11.15 MByte)
             solver workspace for phase3 (symbolic factor) (64bit words) =         3323333 (     25.36 MByte)
             solver workspace for phase4 (factorization)   (64bit words) =         8010599 (     61.12 MByte) (MINIMUM)
             solver workspace for phase4 (factorization)   (64bit words) =        67042765 (    511.50 MByte) (MAXIMUM)
             solver workspace available and used           (64bit words) =        71607907 (    546.32 MByte)


             start of matrix solution
             wall time =        3200.00


             singularity ratio    2.2883E-04


             end of matrix solution
             wall time =        3216.00


             maximum residual force  at node     55732 degree of freedom  1 is equal to    6.460E-10
             maximum reaction force  at node     56163 degree of freedom  1 is equal to    1.802E+04
             residual convergence ratio    3.585E-14

             maximum displacement  change   at node      1149 degree of freedom  2 is equal to    4.149E-01
             maximum displacement increment at node     56166 degree of freedom  1 is equal to    2.031E+01
             displacement convergence ratio   2.044E-02

             recycling increment due to separation 


             maximum connectivity in stiffness matrix is       207 at node     63833


             maximum half-bandwidth is     60010  between nodes      4232  and     64241

             number of profile entries excluding fill-in is          545479


             total workspace needed with in-core matrix storage =        23394911
               part of solver workspace is allocated separately


             load increments for each degree of freedom
             summed over the whole model

             from distributed loads
             dist. loads on deformed configuration - totals below for dist. loads
             increments for point loads
             0.000000E+00   0.000000E+00   0.000000E+00


             point loads
             0.000000E+00   0.000000E+00   0.000000E+00

             start of assembly     cycle number is     1
             wall time =        3222.00


             solver workspace for phase1 (matrix input)    (64bit words) =          641928 (      4.90 MByte)
             Metis nested dissection ordering used
             solver workspace for phase2 (nodal ordering)  (64bit words) =         1460693 (     11.14 MByte)
             solver workspace for phase3 (symbolic factor) (64bit words) =         3306599 (     25.23 MByte)
             solver workspace for phase4 (factorization)   (64bit words) =         7894402 (     60.23 MByte) (MINIMUM)
             solver workspace for phase4 (factorization)   (64bit words) =        61861164 (    471.96 MByte) (MAXIMUM)
             solver workspace available and used           (64bit words) =        71607907 (    546.32 MByte)


             start of matrix solution
             wall time =        3235.00


             singularity ratio    1.1440E-04


             end of matrix solution
             wall time =        3247.00


             maximum residual force  at node     53679 degree of freedom  1 is equal to    6.416E-10
             maximum reaction force  at node     56163 degree of freedom  1 is equal to    1.802E+04
             residual convergence ratio    3.560E-14

             maximum displacement  change   at node     16031 degree of freedom  3 is equal to    2.623E-01
             maximum displacement increment at node     56166 degree of freedom  1 is equal to    2.031E+01
             displacement convergence ratio   1.292E-02

             recycling increment due to separation 


             maximum connectivity in stiffness matrix is       207 at node     63833


             maximum half-bandwidth is     60010  between nodes      4232  and     64241

             number of profile entries excluding fill-in is          545359


             total workspace needed with in-core matrix storage =        23391671
               part of solver workspace is allocated separately


             load increments for each degree of freedom
             summed over the whole model

             from distributed loads
             dist. loads on deformed configuration - totals below for dist. loads
             increments for point loads
             0.000000E+00   0.000000E+00   0.000000E+00


             point loads
             0.000000E+00   0.000000E+00   0.000000E+00

             start of assembly     cycle number is     1
             wall time =        3253.00


             solver workspace for phase1 (matrix input)    (64bit words) =          641808 (      4.90 MByte)
             Metis nested dissection ordering used
             solver workspace for phase2 (nodal ordering)  (64bit words) =         1460618 (     11.14 MByte)
             solver workspace for phase3 (symbolic factor) (64bit words) =         3317064 (     25.31 MByte)
             solver workspace for phase4 (factorization)   (64bit words) =         7926026 (     60.47 MByte) (MINIMUM)
             solver workspace for phase4 (factorization)   (64bit words) =        64116537 (    489.17 MByte) (MAXIMUM)
             solver workspace available and used           (64bit words) =        71607907 (    546.32 MByte)


             start of matrix solution
             wall time =        3266.00


             singularity ratio    1.1405E-04


             end of matrix solution
             wall time =        3281.00


             maximum residual force  at node     54530 degree of freedom  3 is equal to    7.045E-10
             maximum reaction force  at node     56163 degree of freedom  1 is equal to    1.802E+04
             residual convergence ratio    3.910E-14

             maximum displacement  change   at node     17772 degree of freedom  3 is equal to    1.907E-01
             maximum displacement increment at node     56166 degree of freedom  1 is equal to    2.031E+01
             displacement convergence ratio   9.392E-03

             recycling increment due to separation 


             maximum connectivity in stiffness matrix is       207 at node     63833


             maximum half-bandwidth is     60010  between nodes      4232  and     64241

             number of profile entries excluding fill-in is          545025


             total workspace needed with in-core matrix storage =        23382653
               part of solver workspace is allocated separately


             load increments for each degree of freedom
             summed over the whole model

             from distributed loads
             dist. loads on deformed configuration - totals below for dist. loads
             increments for point loads
             0.000000E+00   0.000000E+00   0.000000E+00


             point loads
             0.000000E+00   0.000000E+00   0.000000E+00

             start of assembly     cycle number is     1
             wall time =        3287.00


             solver workspace for phase1 (matrix input)    (64bit words) =          641474 (      4.89 MByte)
             Metis nested dissection ordering used
             solver workspace for phase2 (nodal ordering)  (64bit words) =         1460377 (     11.14 MByte)
             solver workspace for phase3 (symbolic factor) (64bit words) =         3328655 (     25.40 MByte)
             solver workspace for phase4 (factorization)   (64bit words) =         7900390 (     60.28 MByte) (MINIMUM)
             solver workspace for phase4 (factorization)   (64bit words) =        63166236 (    481.92 MByte) (MAXIMUM)
             solver workspace available and used           (64bit words) =        71607907 (    546.32 MByte)


             start of matrix solution
             wall time =        3299.00


             singularity ratio    1.0810E-04


             end of matrix solution
             wall time =        3312.00


             maximum residual force  at node     53925 degree of freedom  1 is equal to    4.699E-10
             maximum reaction force  at node     56163 degree of freedom  1 is equal to    1.802E+04
             residual convergence ratio    2.608E-14

             maximum displacement  change   at node      1008 degree of freedom  3 is equal to    1.680E-01
             maximum displacement increment at node     56166 degree of freedom  1 is equal to    2.031E+01
             displacement convergence ratio   8.274E-03

             recycling increment due to separation 


             maximum connectivity in stiffness matrix is       207 at node     63833


             maximum half-bandwidth is     60010  between nodes      4232  and     64241

             number of profile entries excluding fill-in is          544948


             total workspace needed with in-core matrix storage =        23380573
               part of solver workspace is allocated separately


             load increments for each degree of freedom
             summed over the whole model

             from distributed loads
             dist. loads on deformed configuration - totals below for dist. loads
             increments for point loads
             0.000000E+00   0.000000E+00   0.000000E+00


             point loads
             0.000000E+00   0.000000E+00   0.000000E+00

             start of assembly     cycle number is     1
             wall time =        3318.00


             solver workspace for phase1 (matrix input)    (64bit words) =          641397 (      4.89 MByte)
             Metis nested dissection ordering used
             solver workspace for phase2 (nodal ordering)  (64bit words) =         1460330 (     11.14 MByte)
             solver workspace for phase3 (symbolic factor) (64bit words) =         3306582 (     25.23 MByte)
             solver workspace for phase4 (factorization)   (64bit words) =         7902098 (     60.29 MByte) (MINIMUM)
             solver workspace for phase4 (factorization)   (64bit words) =        63781647 (    486.62 MByte) (MAXIMUM)
             solver workspace available and used           (64bit words) =        71607907 (    546.32 MByte)


             start of matrix solution
             wall time =        3331.00


             singularity ratio    1.1379E-04


             end of matrix solution
             wall time =        3345.00


             maximum residual force  at node     55546 degree of freedom  1 is equal to    4.674E-10
             maximum reaction force  at node     56163 degree of freedom  1 is equal to    1.802E+04
             residual convergence ratio    2.594E-14

             maximum displacement  change   at node      1062 degree of freedom  3 is equal to    2.014E-01
             maximum displacement increment at node     56166 degree of freedom  1 is equal to    2.031E+01
             displacement convergence ratio   9.921E-03

             recycling increment due to separation 


             maximum connectivity in stiffness matrix is       207 at node     63833


             maximum half-bandwidth is     60010  between nodes      4232  and     64241

             number of profile entries excluding fill-in is          544852


             total workspace needed with in-core matrix storage =        23377981
               part of solver workspace is allocated separately


             load increments for each degree of freedom
             summed over the whole model

             from distributed loads
             dist. loads on deformed configuration - totals below for dist. loads
             increments for point loads
             0.000000E+00   0.000000E+00   0.000000E+00


             point loads
             0.000000E+00   0.000000E+00   0.000000E+00

             start of assembly     cycle number is     1
             wall time =        3351.00


             solver workspace for phase1 (matrix input)    (64bit words) =          641301 (      4.89 MByte)
             Metis nested dissection ordering used
             solver workspace for phase2 (nodal ordering)  (64bit words) =         1460251 (     11.14 MByte)
             solver workspace for phase3 (symbolic factor) (64bit words) =         3334507 (     25.44 MByte)
             solver workspace for phase4 (factorization)   (64bit words) =         7912297 (     60.37 MByte) (MINIMUM)
             solver workspace for phase4 (factorization)   (64bit words) =        62094973 (    473.75 MByte) (MAXIMUM)
             solver workspace available and used           (64bit words) =        71607907 (    546.32 MByte)


             start of matrix solution
             wall time =        3364.00


             singularity ratio    1.1384E-04


             end of matrix solution
             wall time =        3377.00


             maximum residual force  at node     55917 degree of freedom  1 is equal to    5.112E-10
             maximum reaction force  at node     56163 degree of freedom  1 is equal to    1.802E+04
             residual convergence ratio    2.837E-14

             maximum displacement  change   at node      1118 degree of freedom  3 is equal to    3.427E-01
             maximum displacement increment at node     56166 degree of freedom  1 is equal to    2.031E+01
             displacement convergence ratio   1.688E-02

             recycling increment due to separation 


             maximum connectivity in stiffness matrix is       207 at node     63833


             maximum half-bandwidth is     60010  between nodes      4232  and     64241

             number of profile entries excluding fill-in is          544827


             total workspace needed with in-core matrix storage =        23377307
               part of solver workspace is allocated separately


             load increments for each degree of freedom
             summed over the whole model

             from distributed loads
             dist. loads on deformed configuration - totals below for dist. loads
             increments for point loads
             0.000000E+00   0.000000E+00   0.000000E+00


             point loads
             0.000000E+00   0.000000E+00   0.000000E+00

             start of assembly     cycle number is     1
             wall time =        3384.00


             solver workspace for phase1 (matrix input)    (64bit words) =          641276 (      4.89 MByte)
             Metis nested dissection ordering used
             solver workspace for phase2 (nodal ordering)  (64bit words) =         1460230 (     11.14 MByte)
             solver workspace for phase3 (symbolic factor) (64bit words) =         3315430 (     25.29 MByte)
             solver workspace for phase4 (factorization)   (64bit words) =         7910292 (     60.35 MByte) (MINIMUM)
             solver workspace for phase4 (factorization)   (64bit words) =        63957341 (    487.96 MByte) (MAXIMUM)
             solver workspace available and used           (64bit words) =        71607907 (    546.32 MByte)


             start of matrix solution
             wall time =        3396.00


             singularity ratio    1.1360E-04


             end of matrix solution
             wall time =        3410.00


             maximum residual force  at node     55109 degree of freedom  1 is equal to    6.477E-10
             maximum reaction force  at node     56163 degree of freedom  1 is equal to    1.802E+04
             residual convergence ratio    3.595E-14

             maximum displacement  change   at node     16566 degree of freedom  3 is equal to    1.334E-01
             maximum displacement increment at node     56166 degree of freedom  1 is equal to    2.031E+01
             displacement convergence ratio   6.567E-03

             recycling increment due to separation 


             maximum connectivity in stiffness matrix is       207 at node     63833


             maximum half-bandwidth is     60010  between nodes      4232  and     64241

             number of profile entries excluding fill-in is          544748


             total workspace needed with in-core matrix storage =        23375173
               part of solver workspace is allocated separately


             load increments for each degree of freedom
             summed over the whole model

             from distributed loads
             dist. loads on deformed configuration - totals below for dist. loads
             increments for point loads
             0.000000E+00   0.000000E+00   0.000000E+00


             point loads
             0.000000E+00   0.000000E+00   0.000000E+00

             start of assembly     cycle number is     1
             wall time =        3415.00


             solver workspace for phase1 (matrix input)    (64bit words) =          641197 (      4.89 MByte)
             Metis nested dissection ordering used
             solver workspace for phase2 (nodal ordering)  (64bit words) =         1460170 (     11.14 MByte)
             solver workspace for phase3 (symbolic factor) (64bit words) =         3330859 (     25.41 MByte)
             solver workspace for phase4 (factorization)   (64bit words) =         7908574 (     60.34 MByte) (MINIMUM)
             solver workspace for phase4 (factorization)   (64bit words) =        65391109 (    498.89 MByte) (MAXIMUM)
             solver workspace available and used           (64bit words) =        71607907 (    546.32 MByte)


             start of matrix solution
             wall time =        3427.00


             singularity ratio    2.2577E-04


             end of matrix solution
             wall time =        3441.00


             maximum residual force  at node     55594 degree of freedom  1 is equal to    5.319E-10
             maximum reaction force  at node     56163 degree of freedom  1 is equal to    1.802E+04
             residual convergence ratio    2.952E-14

             maximum displacement  change   at node      3218 degree of freedom  1 is equal to    1.453E-01
             maximum displacement increment at node     56166 degree of freedom  1 is equal to    2.031E+01
             displacement convergence ratio   7.156E-03

             recycling increment due to separation 


             maximum connectivity in stiffness matrix is       207 at node     63833


             maximum half-bandwidth is     60010  between nodes      4232  and     64241

             number of profile entries excluding fill-in is          544731


             total workspace needed with in-core matrix storage =        23374715
               part of solver workspace is allocated separately


             load increments for each degree of freedom
             summed over the whole model

             from distributed loads
             dist. loads on deformed configuration - totals below for dist. loads
             increments for point loads
             0.000000E+00   0.000000E+00   0.000000E+00


             point loads
             0.000000E+00   0.000000E+00   0.000000E+00

             start of assembly     cycle number is     1
             wall time =        3447.00


             solver workspace for phase1 (matrix input)    (64bit words) =          641180 (      4.89 MByte)
             Metis nested dissection ordering used
             solver workspace for phase2 (nodal ordering)  (64bit words) =         1460159 (     11.14 MByte)
             solver workspace for phase3 (symbolic factor) (64bit words) =         3322544 (     25.35 MByte)
             solver workspace for phase4 (factorization)   (64bit words) =         7900023 (     60.27 MByte) (MINIMUM)
             solver workspace for phase4 (factorization)   (64bit words) =        61873999 (    472.06 MByte) (MAXIMUM)
             solver workspace available and used           (64bit words) =        71607907 (    546.32 MByte)


             start of matrix solution
             wall time =        3459.00


             singularity ratio    1.1367E-04


             end of matrix solution
             wall time =        3472.00


             maximum residual force  at node     54526 degree of freedom  3 is equal to    5.348E-10
             maximum reaction force  at node     56163 degree of freedom  1 is equal to    1.802E+04
             residual convergence ratio    2.968E-14

             maximum displacement  change   at node      3217 degree of freedom  1 is equal to    9.397E-02
             maximum displacement increment at node     56166 degree of freedom  1 is equal to    2.031E+01
             displacement convergence ratio   4.628E-03

             recycling increment due to separation 


             maximum connectivity in stiffness matrix is       207 at node     63833


             maximum half-bandwidth is     60010  between nodes      4232  and     64241

             number of profile entries excluding fill-in is          544661


             total workspace needed with in-core matrix storage =        23372825
               part of solver workspace is allocated separately


             load increments for each degree of freedom
             summed over the whole model

             from distributed loads
             dist. loads on deformed configuration - totals below for dist. loads
             increments for point loads
             0.000000E+00   0.000000E+00   0.000000E+00


             point loads
             0.000000E+00   0.000000E+00   0.000000E+00

             start of assembly     cycle number is     1
             wall time =        3478.00


             solver workspace for phase1 (matrix input)    (64bit words) =          641110 (      4.89 MByte)
             Metis nested dissection ordering used
             solver workspace for phase2 (nodal ordering)  (64bit words) =         1460110 (     11.14 MByte)
             solver workspace for phase3 (symbolic factor) (64bit words) =         3329817 (     25.40 MByte)
             solver workspace for phase4 (factorization)   (64bit words) =         7901789 (     60.29 MByte) (MINIMUM)
             solver workspace for phase4 (factorization)   (64bit words) =        61697200 (    470.71 MByte) (MAXIMUM)
             solver workspace available and used           (64bit words) =        71607907 (    546.32 MByte)


             start of matrix solution
             wall time =        3490.00


             singularity ratio    1.1372E-04


             end of matrix solution
             wall time =        3503.00


             maximum residual force  at node     54532 degree of freedom  3 is equal to    5.613E-10
             maximum reaction force  at node     56163 degree of freedom  1 is equal to    1.802E+04
             residual convergence ratio    3.115E-14

             maximum displacement  change   at node     16558 degree of freedom  1 is equal to    1.248E-01
             maximum displacement increment at node     56166 degree of freedom  1 is equal to    2.031E+01
             displacement convergence ratio   6.145E-03

             recycling increment due to separation 


             maximum connectivity in stiffness matrix is       207 at node     63833


             maximum half-bandwidth is     60010  between nodes      4232  and     64241

             number of profile entries excluding fill-in is          544646


             total workspace needed with in-core matrix storage =        23372419
               part of solver workspace is allocated separately


             load increments for each degree of freedom
             summed over the whole model

             from distributed loads
             dist. loads on deformed configuration - totals below for dist. loads
             increments for point loads
             0.000000E+00   0.000000E+00   0.000000E+00


             point loads
             0.000000E+00   0.000000E+00   0.000000E+00

             start of assembly     cycle number is     1
             wall time =        3509.00


             solver workspace for phase1 (matrix input)    (64bit words) =          641095 (      4.89 MByte)
             Metis nested dissection ordering used
             solver workspace for phase2 (nodal ordering)  (64bit words) =         1460111 (     11.14 MByte)
             solver workspace for phase3 (symbolic factor) (64bit words) =         3310578 (     25.26 MByte)
             solver workspace for phase4 (factorization)   (64bit words) =         7900391 (     60.28 MByte) (MINIMUM)
             solver workspace for phase4 (factorization)   (64bit words) =        62963243 (    480.37 MByte) (MAXIMUM)
             solver workspace available and used           (64bit words) =        71607907 (    546.32 MByte)


             start of matrix solution
             wall time =        3521.00


             singularity ratio    1.1366E-04


             end of matrix solution
             wall time =        3535.00


             maximum residual force  at node     55791 degree of freedom  1 is equal to    5.418E-10
             maximum reaction force  at node     56163 degree of freedom  1 is equal to    1.802E+04
             residual convergence ratio    3.007E-14

             maximum displacement  change   at node     16459 degree of freedom  1 is equal to    9.661E-02
             maximum displacement increment at node     56166 degree of freedom  1 is equal to    2.031E+01
             displacement convergence ratio   4.758E-03

             recycling increment due to separation 


             maximum connectivity in stiffness matrix is       207 at node     63833


             maximum half-bandwidth is     60010  between nodes      4232  and     64241

             number of profile entries excluding fill-in is          544575


             total workspace needed with in-core matrix storage =        23370503
               part of solver workspace is allocated separately


             load increments for each degree of freedom
             summed over the whole model

             from distributed loads
             dist. loads on deformed configuration - totals below for dist. loads
             increments for point loads
             0.000000E+00   0.000000E+00   0.000000E+00


             point loads
             0.000000E+00   0.000000E+00   0.000000E+00

             start of assembly     cycle number is     1
             wall time =        3541.00


             solver workspace for phase1 (matrix input)    (64bit words) =          641024 (      4.89 MByte)
             Metis nested dissection ordering used
             solver workspace for phase2 (nodal ordering)  (64bit words) =         1460053 (     11.14 MByte)
             solver workspace for phase3 (symbolic factor) (64bit words) =         3302798 (     25.20 MByte)
             solver workspace for phase4 (factorization)   (64bit words) =         7869877 (     60.04 MByte) (MINIMUM)
             solver workspace for phase4 (factorization)   (64bit words) =        63580995 (    485.08 MByte) (MAXIMUM)
             solver workspace available and used           (64bit words) =        71607907 (    546.32 MByte)


             start of matrix solution
             wall time =        3554.00


             singularity ratio    1.1364E-04


             end of matrix solution
             wall time =        3567.00


             maximum residual force  at node     55287 degree of freedom  1 is equal to    4.565E-10
             maximum reaction force  at node     56163 degree of freedom  1 is equal to    1.802E+04
             residual convergence ratio    2.534E-14

             maximum displacement  change   at node      2563 degree of freedom  1 is equal to    1.007E-01
             maximum displacement increment at node     56166 degree of freedom  1 is equal to    2.031E+01
             displacement convergence ratio   4.957E-03


             total transient time = 3.33333E-01


   NT version
   Marc 2007r1, Build 42812, May 25, 2007
   output for increment       6. "          lcase1"


             total strain energy         is    9.57559E+04
               within which:
               elastic strain energy     is    9.57559E+04
             total ext-force work        is    1.16130E+05
               within which:
               work by appl. force/disp. is   -1.13305E+01
               work by  contact forces   is    5.64471E+04
               work by frictional forces is    5.96938E+04
             total work by  springs      is    2.03737E+04


             memory usage:                       MByte       words  % of total

              within general memory:           
               element stiffness matrices:          31     8017932         2.5
               solver: first part                   59    15365478         4.7
               overallocation initial allocation     7     1810280         0.6
               other:                                1      263271         0.1
              allocated separately:
               incremental backup:                 186    48716675        14.9
               solver 8                            546   143215814        43.9
               nodal vectors:                       48    12506925         3.8
               defined sets:                         1      261038         0.1
               contact:                             31     8190430         2.5
               tyings:                               4      975782         0.3
               transformations:                      2      396270         0.1
               kinematic boundary conditions:        0        2860         0.0
               points, curves and surfaces:          0          54         0.0
               element storage:                    285    74602698        22.9
               material properties:                  0        3704         0.0
               executable and common blocks:        27     7000000         2.1
               miscellaneous                        18     4646414         1.4
               ---------------------------------------------------------------
               total:                             1243   325975625

               general memory allocated:            97    25456961
               general memory used:                 90    23646681

               peak memory usage:                 1429   374691928

             e n d   o f   i n c r e m e n t       6

             binary post data at increment       6.  subincrement    0.  on file 16
             wall time =        3576.00


             s t a r t   o f   i n c r e m e n t       7


             maximum connectivity in stiffness matrix is       207 at node     63833


             maximum half-bandwidth is     60010  between nodes      4232  and     64241

             number of profile entries excluding fill-in is          544595


             total workspace needed with in-core matrix storage =        23371043
               part of solver workspace is allocated separately


             load increments for each degree of freedom
             summed over the whole model

             from distributed loads
             dist. loads on deformed configuration - totals below for dist. loads
             increments for point loads
             0.000000E+00   0.000000E+00   0.000000E+00


             point loads
             0.000000E+00   0.000000E+00   0.000000E+00

             start of assembly     cycle number is     0
             wall time =        3579.00


             solver workspace for phase1 (matrix input)    (64bit words) =          641044 (      4.89 MByte)
             Metis nested dissection ordering used
             solver workspace for phase2 (nodal ordering)  (64bit words) =         1460167 (     11.14 MByte)
             solver workspace for phase3 (symbolic factor) (64bit words) =         3321522 (     25.34 MByte)
             solver workspace for phase4 (factorization)   (64bit words) =         7900551 (     60.28 MByte) (MINIMUM)
             solver workspace for phase4 (factorization)   (64bit words) =        63479992 (    484.31 MByte) (MAXIMUM)
             solver workspace available and used           (64bit words) =        71607907 (    546.32 MByte)


             start of matrix solution
             wall time =        3591.00


             singularity ratio    1.5196E-04


             end of matrix solution
             wall time =        3604.00


             ddu multiplied with    1.58904E-01 due to large value of    1.94100E+01


             maximum residual force  at node     16634 degree of freedom  1 is equal to    2.271E-02
             maximum reaction force  at node     56163 degree of freedom  1 is equal to    1.927E+04
             residual convergence ratio    1.179E-06

             maximum displacement  change   at node     56166 degree of freedom  1 is equal to    3.084E+00
             maximum displacement increment at node     56166 degree of freedom  1 is equal to    3.084E+00
             displacement convergence ratio   1.000E+00

             failure to converge to tolerance

             iterative penetration checking has reached   0.158904 of total increment

             increment will be recycled


             maximum connectivity in stiffness matrix is       207 at node     63833


             maximum half-bandwidth is     60010  between nodes      4232  and     64241

             number of profile entries excluding fill-in is          544692


             total workspace needed with in-core matrix storage =        23373661
               part of solver workspace is allocated separately


             load increments for each degree of freedom
             summed over the whole model

             from distributed loads
             dist. loads on deformed configuration - totals below for dist. loads
             increments for point loads
             0.000000E+00   0.000000E+00   0.000000E+00


             point loads
             0.000000E+00   0.000000E+00   0.000000E+00

             start of assembly     cycle number is     1
             wall time =        3610.00


             solver workspace for phase1 (matrix input)    (64bit words) =          641141 (      4.89 MByte)
             Metis nested dissection ordering used
             solver workspace for phase2 (nodal ordering)  (64bit words) =         1460178 (     11.14 MByte)
             solver workspace for phase3 (symbolic factor) (64bit words) =         3294947 (     25.14 MByte)
             solver workspace for phase4 (factorization)   (64bit words) =         7899941 (     60.27 MByte) (MINIMUM)
             solver workspace for phase4 (factorization)   (64bit words) =        64224935 (    490.00 MByte) (MAXIMUM)
             solver workspace available and used           (64bit words) =        71607907 (    546.32 MByte)


             start of matrix solution
             wall time =        3622.00


             singularity ratio    1.1406E-04


             end of matrix solution
             wall time =        3635.00


             ddu multiplied with    1.88915E-01 due to large value of    1.63266E+01


             maximum residual force  at node     15641 degree of freedom  1 is equal to    3.703E-01
             maximum reaction force  at node     56163 degree of freedom  1 is equal to    2.039E+04
             residual convergence ratio    1.816E-05

             maximum displacement  change   at node     56166 degree of freedom  1 is equal to    3.084E+00
             maximum displacement increment at node     56166 degree of freedom  1 is equal to    6.169E+00
             displacement convergence ratio   5.000E-01

             failure to converge to tolerance

             iterative penetration checking has reached   0.317799 of total increment

             increment will be recycled


             maximum connectivity in stiffness matrix is       207 at node     63833


             maximum half-bandwidth is     60010  between nodes      4232  and     64241

             number of profile entries excluding fill-in is          544844


             total workspace needed with in-core matrix storage =        23377765
               part of solver workspace is allocated separately


             load increments for each degree of freedom
             summed over the whole model

             from distributed loads
             dist. loads on deformed configuration - totals below for dist. loads
             increments for point loads
             0.000000E+00   0.000000E+00   0.000000E+00


             point loads
             0.000000E+00   0.000000E+00   0.000000E+00

             start of assembly     cycle number is     2
             wall time =        3641.00


             solver workspace for phase1 (matrix input)    (64bit words) =          641293 (      4.89 MByte)
             Metis nested dissection ordering used
             solver workspace for phase2 (nodal ordering)  (64bit words) =         1460327 (     11.14 MByte)
             solver workspace for phase3 (symbolic factor) (64bit words) =         3305842 (     25.22 MByte)
             solver workspace for phase4 (factorization)   (64bit words) =         7909459 (     60.34 MByte) (MINIMUM)
             solver workspace for phase4 (factorization)   (64bit words) =        64599392 (    492.85 MByte) (MAXIMUM)
             solver workspace available and used           (64bit words) =        71607907 (    546.32 MByte)


             start of matrix solution
             wall time =        3654.00


             singularity ratio    1.0834E-04


             end of matrix solution
             wall time =        3667.00


             ddu multiplied with    2.32903E-01 due to large value of    1.32430E+01


             maximum residual force  at node     16559 degree of freedom  1 is equal to    7.761E-01
             maximum reaction force  at node     56163 degree of freedom  1 is equal to    2.151E+04
             residual convergence ratio    3.607E-05

             maximum displacement  change   at node     56166 degree of freedom  1 is equal to    3.084E+00
             maximum displacement increment at node     56166 degree of freedom  1 is equal to    9.253E+00
             displacement convergence ratio   3.333E-01

             failure to converge to tolerance

             iterative penetration checking has reached   0.476686 of total increment

             increment will be recycled


             maximum connectivity in stiffness matrix is       207 at node     63833


             maximum half-bandwidth is     60010  between nodes      4232  and     64241

             number of profile entries excluding fill-in is          544856


             total workspace needed with in-core matrix storage =        23378089
               part of solver workspace is allocated separately


             load increments for each degree of freedom
             summed over the whole model

             from distributed loads
             dist. loads on deformed configuration - totals below for dist. loads
             increments for point loads
             0.000000E+00   0.000000E+00   0.000000E+00


             point loads
             0.000000E+00   0.000000E+00   0.000000E+00

             start of assembly     cycle number is     3
             wall time =        3675.00


             solver workspace for phase1 (matrix input)    (64bit words) =          641305 (      4.89 MByte)
             Metis nested dissection ordering used
             solver workspace for phase2 (nodal ordering)  (64bit words) =         1460316 (     11.14 MByte)
             solver workspace for phase3 (symbolic factor) (64bit words) =         3341648 (     25.49 MByte)
             solver workspace for phase4 (factorization)   (64bit words) =         7890125 (     60.20 MByte) (MINIMUM)
             solver workspace for phase4 (factorization)   (64bit words) =        63147408 (    481.78 MByte) (MAXIMUM)
             solver workspace available and used           (64bit words) =        71607907 (    546.32 MByte)


             start of matrix solution
             wall time =        3687.00


             singularity ratio    1.1442E-04


             end of matrix solution
             wall time =        3700.00


             ddu multiplied with    3.13270E-01 due to large value of    1.01593E+01


             maximum residual force  at node     15484 degree of freedom  1 is equal to    1.352E+00
             maximum reaction force  at node     56667 degree of freedom  3 is equal to    2.270E+04
             residual convergence ratio    5.958E-05

             maximum displacement  change   at node     56166 degree of freedom  1 is equal to    3.183E+00
             maximum displacement increment at node     56166 degree of freedom  1 is equal to    1.244E+01
             displacement convergence ratio   2.559E-01

             failure to converge to tolerance

             iterative penetration checking has reached   0.640624 of total increment

             increment will be recycled


             maximum connectivity in stiffness matrix is       207 at node     63833


             maximum half-bandwidth is     60010  between nodes      4232  and     64241

             number of profile entries excluding fill-in is          545244


             total workspace needed with in-core matrix storage =        23388565
               part of solver workspace is allocated separately


             load increments for each degree of freedom
             summed over the whole model

             from distributed loads
             dist. loads on deformed configuration - totals below for dist. loads
             increments for point loads
             0.000000E+00   0.000000E+00   0.000000E+00


             point loads
             0.000000E+00   0.000000E+00   0.000000E+00

             start of assembly     cycle number is     4
             wall time =        3708.00


             solver workspace for phase1 (matrix input)    (64bit words) =          641693 (      4.90 MByte)
             Metis nested dissection ordering used
             solver workspace for phase2 (nodal ordering)  (64bit words) =         1460658 (     11.14 MByte)
             solver workspace for phase3 (symbolic factor) (64bit words) =         3332629 (     25.43 MByte)
             solver workspace for phase4 (factorization)   (64bit words) =         7918479 (     60.41 MByte) (MINIMUM)
             solver workspace for phase4 (factorization)   (64bit words) =        63094175 (    481.37 MByte) (MAXIMUM)
             solver workspace available and used           (64bit words) =        71607907 (    546.32 MByte)


             start of matrix solution
             wall time =        3721.00


             singularity ratio    1.0903E-04


             end of matrix solution
             wall time =        3733.00


             ddu multiplied with    4.61022E-01 due to large value of    6.97731E+00


             maximum residual force  at node     16416 degree of freedom  1 is equal to    1.010E+00
             maximum reaction force  at node     56667 degree of freedom  3 is equal to    2.405E+04
             residual convergence ratio    4.198E-05

             maximum displacement  change   at node     56166 degree of freedom  1 is equal to    3.217E+00
             maximum displacement increment at node     56166 degree of freedom  1 is equal to    1.565E+01
             displacement convergence ratio   2.055E-01

             failure to converge to tolerance

             iterative penetration checking has reached   0.806304 of total increment

             increment will be recycled


             maximum connectivity in stiffness matrix is       207 at node     63833


             maximum half-bandwidth is     60010  between nodes      4232  and     64241

             number of profile entries excluding fill-in is          545506


             total workspace needed with in-core matrix storage =        23395639
               part of solver workspace is allocated separately


             load increments for each degree of freedom
             summed over the whole model

             from distributed loads
             dist. loads on deformed configuration - totals below for dist. loads
             increments for point loads
             0.000000E+00   0.000000E+00   0.000000E+00


             point loads
             0.000000E+00   0.000000E+00   0.000000E+00

             start of assembly     cycle number is     5
             wall time =        3741.00


             solver workspace for phase1 (matrix input)    (64bit words) =          641955 (      4.90 MByte)
             Metis nested dissection ordering used
             solver workspace for phase2 (nodal ordering)  (64bit words) =         1460883 (     11.15 MByte)
             solver workspace for phase3 (symbolic factor) (64bit words) =         3360028 (     25.63 MByte)
             solver workspace for phase4 (factorization)   (64bit words) =         8014614 (     61.15 MByte) (MINIMUM)
             solver workspace for phase4 (factorization)   (64bit words) =        68254740 (    520.74 MByte) (MAXIMUM)
             solver workspace available and used           (64bit words) =        71607907 (    546.32 MByte)


             start of matrix solution
             wall time =        3754.00


             singularity ratio    3.4908E-04


             end of matrix solution
             wall time =        3771.00


             ddu multiplied with    8.64382E-01 due to large value of    3.76108E+00


             maximum residual force  at node     16271 degree of freedom  1 is equal to    2.745E-01
             maximum reaction force  at node     56667 degree of freedom  3 is equal to    2.542E+04
             residual convergence ratio    1.080E-05

             maximum displacement  change   at node     56166 degree of freedom  1 is equal to    3.251E+00
             maximum displacement increment at node     56166 degree of freedom  1 is equal to    1.890E+01
             displacement convergence ratio   1.720E-01

             failure to converge to tolerance

             iterative penetration checking has reached   0.973731 of total increment

             increment will be recycled


             maximum connectivity in stiffness matrix is       207 at node     63833


             maximum half-bandwidth is     60010  between nodes      4232  and     64241

             number of profile entries excluding fill-in is          545568


             total workspace needed with in-core matrix storage =        23397313
               part of solver workspace is allocated separately


             load increments for each degree of freedom
             summed over the whole model

             from distributed loads
             dist. loads on deformed configuration - totals below for dist. loads
             increments for point loads
             0.000000E+00   0.000000E+00   0.000000E+00


             point loads
             0.000000E+00   0.000000E+00   0.000000E+00

             start of assembly     cycle number is     6
             wall time =        3779.00


             solver workspace for phase1 (matrix input)    (64bit words) =          642017 (      4.90 MByte)
             Metis nested dissection ordering used
             solver workspace for phase2 (nodal ordering)  (64bit words) =         1460950 (     11.15 MByte)
             solver workspace for phase3 (symbolic factor) (64bit words) =         3354364 (     25.59 MByte)
             solver workspace for phase4 (factorization)   (64bit words) =         7993114 (     60.98 MByte) (MINIMUM)
             solver workspace for phase4 (factorization)   (64bit words) =        66117215 (    504.43 MByte) (MAXIMUM)
             solver workspace available and used           (64bit words) =        71607907 (    546.32 MByte)


             start of matrix solution
             wall time =        3792.00


             singularity ratio    1.3091E-04


             end of matrix solution
             wall time =        3807.00


             maximum residual force  at node     55018 degree of freedom  1 is equal to    5.377E-10
             maximum reaction force  at node     56667 degree of freedom  3 is equal to    2.582E+04
             residual convergence ratio    2.083E-14

             maximum displacement  change   at node     36343 degree of freedom  2 is equal to    5.635E-01
             maximum displacement increment at node     56166 degree of freedom  1 is equal to    1.941E+01
             displacement convergence ratio   2.903E-02

             recycling increment due to body to body contact 

             increment will be recycled


             maximum connectivity in stiffness matrix is       207 at node     63833


             maximum half-bandwidth is     60010  between nodes      4232  and     64241

             number of profile entries excluding fill-in is          545502


             total workspace needed with in-core matrix storage =        23395531
               part of solver workspace is allocated separately


             load increments for each degree of freedom
             summed over the whole model

             from distributed loads
             dist. loads on deformed configuration - totals below for dist. loads
             increments for point loads
             0.000000E+00   0.000000E+00   0.000000E+00


             point loads
             0.000000E+00   0.000000E+00   0.000000E+00

             start of assembly     cycle number is     7
             wall time =        3814.00


             solver workspace for phase1 (matrix input)    (64bit words) =          641951 (      4.90 MByte)
             Metis nested dissection ordering used
             solver workspace for phase2 (nodal ordering)  (64bit words) =         1460889 (     11.15 MByte)
             solver workspace for phase3 (symbolic factor) (64bit words) =         3315703 (     25.30 MByte)
             solver workspace for phase4 (factorization)   (64bit words) =         7923703 (     60.45 MByte) (MINIMUM)
             solver workspace for phase4 (factorization)   (64bit words) =        65334012 (    498.46 MByte) (MAXIMUM)
             solver workspace available and used           (64bit words) =        71607907 (    546.32 MByte)


             start of matrix solution
             wall time =        3828.00


             singularity ratio    3.3043E-03


             end of matrix solution
             wall time =        3842.00


             maximum residual force  at node     54526 degree of freedom  3 is equal to    5.257E-10
             maximum reaction force  at node     56667 degree of freedom  3 is equal to    2.585E+04
             residual convergence ratio    2.033E-14

             maximum displacement  change   at node      1631 degree of freedom  2 is equal to    1.880E-01
             maximum displacement increment at node     56166 degree of freedom  1 is equal to    1.941E+01
             displacement convergence ratio   9.685E-03

             recycling increment due to separation 


             maximum connectivity in stiffness matrix is       207 at node     63833


             maximum half-bandwidth is     60010  between nodes      4232  and     64241

             number of profile entries excluding fill-in is          545011


             total workspace needed with in-core matrix storage =        23382275
               part of solver workspace is allocated separately


             load increments for each degree of freedom
             summed over the whole model

             from distributed loads
             dist. loads on deformed configuration - totals below for dist. loads
             increments for point loads
             0.000000E+00   0.000000E+00   0.000000E+00


             point loads
             0.000000E+00   0.000000E+00   0.000000E+00

             start of assembly     cycle number is     1
             wall time =        3851.00


             solver workspace for phase1 (matrix input)    (64bit words) =          641460 (      4.89 MByte)
             Metis nested dissection ordering used
             solver workspace for phase2 (nodal ordering)  (64bit words) =         1460571 (     11.14 MByte)
             solver workspace for phase3 (symbolic factor) (64bit words) =         3321764 (     25.34 MByte)
             solver workspace for phase4 (factorization)   (64bit words) =         7963920 (     60.76 MByte) (MINIMUM)
             solver workspace for phase4 (factorization)   (64bit words) =        65989965 (    503.46 MByte) (MAXIMUM)
             solver workspace available and used           (64bit words) =        71607907 (    546.32 MByte)


             start of matrix solution
             wall time =        3864.00


             singularity ratio    1.1473E-04


             end of matrix solution
             wall time =        3878.00


             maximum residual force  at node     53679 degree of freedom  3 is equal to    9.313E-10
             maximum reaction force  at node     56667 degree of freedom  3 is equal to    2.585E+04
             residual convergence ratio    3.603E-14

             maximum displacement  change   at node      1381 degree of freedom  3 is equal to    4.768E-01
             maximum displacement increment at node     56166 degree of freedom  1 is equal to    1.941E+01
             displacement convergence ratio   2.456E-02

             recycling increment due to body to body contact 

             increment will be recycled


             maximum connectivity in stiffness matrix is       207 at node     63833


             maximum half-bandwidth is     60010  between nodes      4232  and     64241

             number of profile entries excluding fill-in is          545050


             total workspace needed with in-core matrix storage =        23383327
               part of solver workspace is allocated separately


             load increments for each degree of freedom
             summed over the whole model

             from distributed loads
             dist. loads on deformed configuration - totals below for dist. loads
             increments for point loads
             0.000000E+00   0.000000E+00   0.000000E+00


             point loads
             0.000000E+00   0.000000E+00   0.000000E+00

             start of assembly     cycle number is     2
             wall time =        3884.00


             solver workspace for phase1 (matrix input)    (64bit words) =          641499 (      4.89 MByte)
             Metis nested dissection ordering used
             solver workspace for phase2 (nodal ordering)  (64bit words) =         1460619 (     11.14 MByte)
             solver workspace for phase3 (symbolic factor) (64bit words) =         3331862 (     25.42 MByte)
             solver workspace for phase4 (factorization)   (64bit words) =         7976183 (     60.85 MByte) (MINIMUM)
             solver workspace for phase4 (factorization)   (64bit words) =        66491923 (    507.29 MByte) (MAXIMUM)
             solver workspace available and used           (64bit words) =        71607907 (    546.32 MByte)


             start of matrix solution
             wall time =        3898.00


             singularity ratio    1.8933E-04


             end of matrix solution
             wall time =        3913.00


             maximum residual force  at node     53679 degree of freedom  3 is equal to    8.636E-10
             maximum reaction force  at node     56667 degree of freedom  3 is equal to    2.585E+04
             residual convergence ratio    3.341E-14

             maximum displacement  change   at node      1367 degree of freedom  3 is equal to    1.118E-01
             maximum displacement increment at node     56166 degree of freedom  1 is equal to    1.941E+01
             displacement convergence ratio   5.759E-03

             recycling increment due to separation 


             maximum connectivity in stiffness matrix is       207 at node     63833


             maximum half-bandwidth is     60010  between nodes      4232  and     64241

             number of profile entries excluding fill-in is          544623


             total workspace needed with in-core matrix storage =        23371799
               part of solver workspace is allocated separately


             load increments for each degree of freedom
             summed over the whole model

             from distributed loads
             dist. loads on deformed configuration - totals below for dist. loads
             increments for point loads
             0.000000E+00   0.000000E+00   0.000000E+00


             point loads
             0.000000E+00   0.000000E+00   0.000000E+00

             start of assembly     cycle number is     1
             wall time =        3919.00


             solver workspace for phase1 (matrix input)    (64bit words) =          641072 (      4.89 MByte)
             Metis nested dissection ordering used
             solver workspace for phase2 (nodal ordering)  (64bit words) =         1460306 (     11.14 MByte)
             solver workspace for phase3 (symbolic factor) (64bit words) =         3298753 (     25.17 MByte)
             solver workspace for phase4 (factorization)   (64bit words) =         7897788 (     60.26 MByte) (MINIMUM)
             solver workspace for phase4 (factorization)   (64bit words) =        63490359 (    484.39 MByte) (MAXIMUM)
             solver workspace available and used           (64bit words) =        71607907 (    546.32 MByte)


             start of matrix solution
             wall time =        3932.00


             singularity ratio    1.0883E-04


             end of matrix solution
             wall time =        3946.00


             maximum residual force  at node     53679 degree of freedom  3 is equal to    9.086E-10
             maximum reaction force  at node     56667 degree of freedom  3 is equal to    2.585E+04
             residual convergence ratio    3.515E-14

             maximum displacement  change   at node      1109 degree of freedom  3 is equal to    4.784E-01
             maximum displacement increment at node     56166 degree of freedom  1 is equal to    1.941E+01
             displacement convergence ratio   2.464E-02

             recycling increment due to separation 


             maximum connectivity in stiffness matrix is       207 at node     63833


             maximum half-bandwidth is     60010  between nodes      4232  and     64241

             number of profile entries excluding fill-in is          544323


             total workspace needed with in-core matrix storage =        23363699
               part of solver workspace is allocated separately


             load increments for each degree of freedom
             summed over the whole model

             from distributed loads
             dist. loads on deformed configuration - totals below for dist. loads
             increments for point loads
             0.000000E+00   0.000000E+00   0.000000E+00


             point loads
             0.000000E+00   0.000000E+00   0.000000E+00

             start of assembly     cycle number is     1
             wall time =        3952.00


             solver workspace for phase1 (matrix input)    (64bit words) =          640772 (      4.89 MByte)
             Metis nested dissection ordering used
             solver workspace for phase2 (nodal ordering)  (64bit words) =         1460088 (     11.14 MByte)
             solver workspace for phase3 (symbolic factor) (64bit words) =         3320650 (     25.33 MByte)
             solver workspace for phase4 (factorization)   (64bit words) =         7888160 (     60.18 MByte) (MINIMUM)
             solver workspace for phase4 (factorization)   (64bit words) =        63130110 (    481.64 MByte) (MAXIMUM)
             solver workspace available and used           (64bit words) =        71607907 (    546.32 MByte)


             start of matrix solution
             wall time =        3965.00


             singularity ratio    1.1443E-04


             end of matrix solution
             wall time =        3979.00


             maximum residual force  at node     53679 degree of freedom  3 is equal to    7.717E-10
             maximum reaction force  at node     56667 degree of freedom  3 is equal to    2.585E+04
             residual convergence ratio    2.986E-14

             maximum displacement  change   at node      1055 degree of freedom  3 is equal to    4.641E-01
             maximum displacement increment at node     56166 degree of freedom  1 is equal to    1.941E+01
             displacement convergence ratio   2.391E-02

             recycling increment due to separation 


             maximum connectivity in stiffness matrix is       207 at node     63833


             maximum half-bandwidth is     60010  between nodes      4232  and     64241

             number of profile entries excluding fill-in is          544139


             total workspace needed with in-core matrix storage =        23358731
               part of solver workspace is allocated separately


             load increments for each degree of freedom
             summed over the whole model

             from distributed loads
             dist. loads on deformed configuration - totals below for dist. loads
             increments for point loads
             0.000000E+00   0.000000E+00   0.000000E+00


             point loads
             0.000000E+00   0.000000E+00   0.000000E+00

             start of assembly     cycle number is     1
             wall time =        3985.00


             solver workspace for phase1 (matrix input)    (64bit words) =          640588 (      4.89 MByte)
             Metis nested dissection ordering used
             solver workspace for phase2 (nodal ordering)  (64bit words) =         1459948 (     11.14 MByte)
             solver workspace for phase3 (symbolic factor) (64bit words) =         3293948 (     25.13 MByte)
             solver workspace for phase4 (factorization)   (64bit words) =         7908748 (     60.34 MByte) (MINIMUM)
             solver workspace for phase4 (factorization)   (64bit words) =        63208956 (    482.25 MByte) (MAXIMUM)
             solver workspace available and used           (64bit words) =        71607907 (    546.32 MByte)


             start of matrix solution
             wall time =        3998.00


             singularity ratio    1.1420E-04


             end of matrix solution
             wall time =        4012.00


             maximum residual force  at node     31178 degree of freedom  2 is equal to    9.987E-06
             maximum reaction force  at node     56667 degree of freedom  3 is equal to    2.585E+04
             residual convergence ratio    3.864E-10

             maximum displacement  change   at node      2352 degree of freedom  3 is equal to    2.408E-01
             maximum displacement increment at node     56166 degree of freedom  1 is equal to    1.941E+01
             displacement convergence ratio   1.240E-02

             recycling increment due to separation 


             maximum connectivity in stiffness matrix is       207 at node     63833


             maximum half-bandwidth is     60010  between nodes      4232  and     64241

             number of profile entries excluding fill-in is          544003


             total workspace needed with in-core matrix storage =        23355059
               part of solver workspace is allocated separately


             load increments for each degree of freedom
             summed over the whole model

             from distributed loads
             dist. loads on deformed configuration - totals below for dist. loads
             increments for point loads
             0.000000E+00   0.000000E+00   0.000000E+00


             point loads
             0.000000E+00   0.000000E+00   0.000000E+00

             start of assembly     cycle number is     1
             wall time =        4018.00


             solver workspace for phase1 (matrix input)    (64bit words) =          640452 (      4.89 MByte)
             Metis nested dissection ordering used
             solver workspace for phase2 (nodal ordering)  (64bit words) =         1459844 (     11.14 MByte)
             solver workspace for phase3 (symbolic factor) (64bit words) =         3305461 (     25.22 MByte)
             solver workspace for phase4 (factorization)   (64bit words) =         7877790 (     60.10 MByte) (MINIMUM)
             solver workspace for phase4 (factorization)   (64bit words) =        62933248 (    480.14 MByte) (MAXIMUM)
             solver workspace available and used           (64bit words) =        71607907 (    546.32 MByte)


             start of matrix solution
             wall time =        4031.00


             singularity ratio    1.5139E-04


             end of matrix solution
             wall time =        4044.00


             maximum residual force  at node     54532 degree of freedom  3 is equal to    5.354E-10
             maximum reaction force  at node     56667 degree of freedom  3 is equal to    2.585E+04
             residual convergence ratio    2.072E-14

             maximum displacement  change   at node      1069 degree of freedom  3 is equal to    3.498E-01
             maximum displacement increment at node     56166 degree of freedom  1 is equal to    1.941E+01
             displacement convergence ratio   1.802E-02

             recycling increment due to separation 


             maximum connectivity in stiffness matrix is       207 at node     63833


             maximum half-bandwidth is     60010  between nodes      4232  and     64241

             number of profile entries excluding fill-in is          543817


             total workspace needed with in-core matrix storage =        23350037
               part of solver workspace is allocated separately


             load increments for each degree of freedom
             summed over the whole model

             from distributed loads
             dist. loads on deformed configuration - totals below for dist. loads
             increments for point loads
             0.000000E+00   0.000000E+00   0.000000E+00


             point loads
             0.000000E+00   0.000000E+00   0.000000E+00

             start of assembly     cycle number is     1
             wall time =        4050.00


             solver workspace for phase1 (matrix input)    (64bit words) =          640266 (      4.88 MByte)
             Metis nested dissection ordering used
             solver workspace for phase2 (nodal ordering)  (64bit words) =         1459705 (     11.14 MByte)
             solver workspace for phase3 (symbolic factor) (64bit words) =         3301668 (     25.19 MByte)
             solver workspace for phase4 (factorization)   (64bit words) =         7880249 (     60.12 MByte) (MINIMUM)
             solver workspace for phase4 (factorization)   (64bit words) =        63151920 (    481.81 MByte) (MAXIMUM)
             solver workspace available and used           (64bit words) =        71607907 (    546.32 MByte)


             start of matrix solution
             wall time =        4062.00


             singularity ratio    1.1405E-04


             end of matrix solution
             wall time =        4075.00


             maximum residual force  at node     55113 degree of freedom  3 is equal to    5.530E-10
             maximum reaction force  at node     56667 degree of freedom  3 is equal to    2.584E+04
             residual convergence ratio    2.140E-14

             maximum displacement  change   at node      1070 degree of freedom  3 is equal to    2.799E-01
             maximum displacement increment at node     56166 degree of freedom  1 is equal to    1.941E+01
             displacement convergence ratio   1.442E-02

             recycling increment due to separation 


             maximum connectivity in stiffness matrix is       207 at node     63833


             maximum half-bandwidth is     60010  between nodes      4232  and     64241

             number of profile entries excluding fill-in is          543624


             total workspace needed with in-core matrix storage =        23344825
               part of solver workspace is allocated separately


             load increments for each degree of freedom
             summed over the whole model

             from distributed loads
             dist. loads on deformed configuration - totals below for dist. loads
             increments for point loads
             0.000000E+00   0.000000E+00   0.000000E+00


             point loads
             0.000000E+00   0.000000E+00   0.000000E+00

             start of assembly     cycle number is     1
             wall time =        4081.00


             solver workspace for phase1 (matrix input)    (64bit words) =          640073 (      4.88 MByte)
             Metis nested dissection ordering used
             solver workspace for phase2 (nodal ordering)  (64bit words) =         1459564 (     11.14 MByte)
             solver workspace for phase3 (symbolic factor) (64bit words) =         3308698 (     25.24 MByte)
             solver workspace for phase4 (factorization)   (64bit words) =         7944755 (     60.61 MByte) (MINIMUM)
             solver workspace for phase4 (factorization)   (64bit words) =        66007027 (    503.59 MByte) (MAXIMUM)
             solver workspace available and used           (64bit words) =        71607907 (    546.32 MByte)


             start of matrix solution
             wall time =        4094.00


             singularity ratio    1.5886E-03


             end of matrix solution
             wall time =        4107.00


             maximum residual force  at node     54531 degree of freedom  3 is equal to    8.077E-10
             maximum reaction force  at node     56667 degree of freedom  3 is equal to    2.584E+04
             residual convergence ratio    3.125E-14

             maximum displacement  change   at node      1003 degree of freedom  3 is equal to    5.863E-01
             maximum displacement increment at node     56166 degree of freedom  1 is equal to    1.941E+01
             displacement convergence ratio   3.020E-02

             recycling increment due to separation 


             maximum connectivity in stiffness matrix is       207 at node     63833


             maximum half-bandwidth is     60010  between nodes      4232  and     64241

             number of profile entries excluding fill-in is          543597


             total workspace needed with in-core matrix storage =        23344097
               part of solver workspace is allocated separately


             load increments for each degree of freedom
             summed over the whole model

             from distributed loads
             dist. loads on deformed configuration - totals below for dist. loads
             increments for point loads
             0.000000E+00   0.000000E+00   0.000000E+00


             point loads
             0.000000E+00   0.000000E+00   0.000000E+00

             start of assembly     cycle number is     1
             wall time =        4115.00


             solver workspace for phase1 (matrix input)    (64bit words) =          640046 (      4.88 MByte)
             Metis nested dissection ordering used
             solver workspace for phase2 (nodal ordering)  (64bit words) =         1459558 (     11.14 MByte)
             solver workspace for phase3 (symbolic factor) (64bit words) =         3308258 (     25.24 MByte)
             solver workspace for phase4 (factorization)   (64bit words) =         7904284 (     60.30 MByte) (MINIMUM)
             solver workspace for phase4 (factorization)   (64bit words) =        62839033 (    479.42 MByte) (MAXIMUM)
             solver workspace available and used           (64bit words) =        71607907 (    546.32 MByte)


             start of matrix solution
             wall time =        4127.00


             singularity ratio    1.1391E-04


             end of matrix solution
             wall time =        4141.00


             maximum residual force  at node     54531 degree of freedom  3 is equal to    6.384E-10
             maximum reaction force  at node     56667 degree of freedom  3 is equal to    2.584E+04
             residual convergence ratio    2.470E-14

             maximum displacement  change   at node      1623 degree of freedom  3 is equal to    2.099E-01
             maximum displacement increment at node     56166 degree of freedom  1 is equal to    1.941E+01
             displacement convergence ratio   1.081E-02

             recycling increment due to body to body contact 

             increment will be recycled


             maximum connectivity in stiffness matrix is       207 at node     63833


             maximum half-bandwidth is     60010  between nodes      4232  and     64241

             number of profile entries excluding fill-in is          543497


             total workspace needed with in-core matrix storage =        23341397
               part of solver workspace is allocated separately


             load increments for each degree of freedom
             summed over the whole model

             from distributed loads
             dist. loads on deformed configuration - totals below for dist. loads
             increments for point loads
             0.000000E+00   0.000000E+00   0.000000E+00


             point loads
             0.000000E+00   0.000000E+00   0.000000E+00

             start of assembly     cycle number is     2
             wall time =        4146.00


             solver workspace for phase1 (matrix input)    (64bit words) =          639946 (      4.88 MByte)
             Metis nested dissection ordering used
             solver workspace for phase2 (nodal ordering)  (64bit words) =         1459464 (     11.13 MByte)
             solver workspace for phase3 (symbolic factor) (64bit words) =         3337591 (     25.46 MByte)
             solver workspace for phase4 (factorization)   (64bit words) =         7933631 (     60.53 MByte) (MINIMUM)
             solver workspace for phase4 (factorization)   (64bit words) =        65222302 (    497.61 MByte) (MAXIMUM)
             solver workspace available and used           (64bit words) =        71607907 (    546.32 MByte)


             start of matrix solution
             wall time =        4159.00


             singularity ratio    1.2951E-04


             end of matrix solution
             wall time =        4173.00


             maximum residual force  at node      4220 degree of freedom  3 is equal to    4.814E-04
             maximum reaction force  at node     56667 degree of freedom  3 is equal to    2.584E+04
             residual convergence ratio    1.863E-08

             maximum displacement  change   at node     36343 degree of freedom  2 is equal to    2.288E-01
             maximum displacement increment at node     56166 degree of freedom  1 is equal to    1.941E+01
             displacement convergence ratio   1.179E-02

             recycling increment due to separation 


             maximum connectivity in stiffness matrix is       207 at node     63833


             maximum half-bandwidth is     60010  between nodes      4232  and     64241

             number of profile entries excluding fill-in is          543478


             total workspace needed with in-core matrix storage =        23340883
               part of solver workspace is allocated separately


             load increments for each degree of freedom
             summed over the whole model

             from distributed loads
             dist. loads on deformed configuration - totals below for dist. loads
             increments for point loads
             0.000000E+00   0.000000E+00   0.000000E+00


             point loads
             0.000000E+00   0.000000E+00   0.000000E+00

             start of assembly     cycle number is     1
             wall time =        4179.00


             solver workspace for phase1 (matrix input)    (64bit words) =          639927 (      4.88 MByte)
             Metis nested dissection ordering used
             solver workspace for phase2 (nodal ordering)  (64bit words) =         1459465 (     11.13 MByte)
             solver workspace for phase3 (symbolic factor) (64bit words) =         3314263 (     25.29 MByte)
             solver workspace for phase4 (factorization)   (64bit words) =         7898271 (     60.26 MByte) (MINIMUM)
             solver workspace for phase4 (factorization)   (64bit words) =        62942591 (    480.21 MByte) (MAXIMUM)
             solver workspace available and used           (64bit words) =        71607907 (    546.32 MByte)


             start of matrix solution
             wall time =        4191.00


             singularity ratio    1.1369E-04


             end of matrix solution
             wall time =        4205.00


             maximum residual force  at node     55791 degree of freedom  1 is equal to    6.262E-10
             maximum reaction force  at node     56667 degree of freedom  3 is equal to    2.584E+04
             residual convergence ratio    2.423E-14

             maximum displacement  change   at node     36343 degree of freedom  2 is equal to    3.007E-01
             maximum displacement increment at node     56166 degree of freedom  1 is equal to    1.941E+01
             displacement convergence ratio   1.549E-02

             recycling increment due to separation 


             maximum connectivity in stiffness matrix is       207 at node     63833


             maximum half-bandwidth is     60010  between nodes      4232  and     64241

             number of profile entries excluding fill-in is          543450


             total workspace needed with in-core matrix storage =        23340127
               part of solver workspace is allocated separately


             load increments for each degree of freedom
             summed over the whole model

             from distributed loads
             dist. loads on deformed configuration - totals below for dist. loads
             increments for point loads
             0.000000E+00   0.000000E+00   0.000000E+00


             point loads
             0.000000E+00   0.000000E+00   0.000000E+00

             start of assembly     cycle number is     1
             wall time =        4211.00


             solver workspace for phase1 (matrix input)    (64bit words) =          639899 (      4.88 MByte)
             Metis nested dissection ordering used
             solver workspace for phase2 (nodal ordering)  (64bit words) =         1459434 (     11.13 MByte)
             solver workspace for phase3 (symbolic factor) (64bit words) =         3320481 (     25.33 MByte)
             solver workspace for phase4 (factorization)   (64bit words) =         7891381 (     60.21 MByte) (MINIMUM)
             solver workspace for phase4 (factorization)   (64bit words) =        62849486 (    479.50 MByte) (MAXIMUM)
             solver workspace available and used           (64bit words) =        71607907 (    546.32 MByte)


             start of matrix solution
             wall time =        4224.00


             singularity ratio    9.2145E-04


             end of matrix solution
             wall time =        4237.00


             maximum residual force  at node     53679 degree of freedom  1 is equal to    8.531E-10
             maximum reaction force  at node     56667 degree of freedom  3 is equal to    2.584E+04
             residual convergence ratio    3.301E-14

             maximum displacement  change   at node     36343 degree of freedom  2 is equal to    2.540E-01
             maximum displacement increment at node     56166 degree of freedom  1 is equal to    1.941E+01
             displacement convergence ratio   1.308E-02


             total transient time = 3.88889E-01


   NT version
   Marc 2007r1, Build 42812, May 25, 2007
   output for increment       7. "          lcase1"


             total strain energy         is    1.65040E+05
               within which:
               elastic strain energy     is    1.65040E+05
             total ext-force work        is    2.02169E+05
               within which:
               work by appl. force/disp. is   -1.33688E+01
               work by  contact forces   is    9.86189E+04
               work by frictional forces is    1.03564E+05
             total work by  springs      is    3.71297E+04
[truncated: 803,803 more chars]
