# Supplementary material for: A finite element model of the shoulder: application to the changes of biomechanical environment induced by postoperative malrotation of humeral shaft fracture
Source: BMC Musculoskelet Disord. 2022 Jun 2;23:525. doi: 10.1186/s12891-022-05479-3 (PMC9161483; doi:10.1186/s12891-022-05479-3)
Supplement: Supplementary file 3 — Additional file 3. [file 12891_2022_5479_MOESM3_ESM.zip › Abacus/in_set_20_ex_ro_60_model_0909.out]

                            M               M
                            W               W
                          MMMMM           MMMMM
                          WWWWW           WWWWW
                        MMMMMMMMM       MMMMMMMMM
                        WWWWWWWWW       WWWWWWWWW
                      MMMMMMMMMMMMM   MMMMMMMMMMMMM
                      WWWWWWWWWWWWW   WWWWWWWWWWWWW
                    MMMMMMMMMMMMMMMMMMMMMMMMMMMMMMMMM
                    WWWWWWWWWWWWWWWWWWWWWWWWWWWWWWWWW
                    MMMMMMMM MMMMMMMMMMMMMMM MMMMMMMM
                    WWWWWWWW WWWWWWWWWWWWWWW WWWWWWWW
                    MMMMMM     MMMMMMMMMMM     MMMMMM
                    WWWWWW     WWWWWWWWWWW     WWWWWW
                    MMMM         MMMMMMM         MMMM
                    WWWW         WWWWWWW         WWWW
                    MM             MMM             MM
                    WW             WWW             WW
                    M               M               M
                    W               W               W
                    MM             MMM             MM
                    WW             WWW             WW
                    MMMM         MMMMMMM         MMMM
                    WWWW         WWWWWWW         WWWW
                    MMMMMM     MMMMMMMMMMM     MMMMMM
                    WWWWWW     WWWWWWWWWWW     WWWWWW
                    MMMMMMMM MMMMMMMMMMMMMMM MMMMMMMM
                    WWWWWWWW WWWWWWWWWWWWWWW WWWWWWWW
                    MMMMMMMMMMMMMMMMMMMMMMMMMMMMMMMMM
                    WWWWWWWWWWWWWWWWWWWWWWWWWWWWWWWWW
                      MMMMMMMMMMMMM   MMMMMMMMMMMMM
                      WWWWWWWWWWWWW   WWWWWWWWWWWWW
                        MMMMMMMMM       MMMMMMMMM
                        WWWWWWWWW       WWWWWWWWW
                          MMMMM           MMMMM
                          WWWWW           WWWWW
                            M               M
                            W               W

             version: Marc 2007r1, Build 42812, May 25, 2007

             machine type: NT

             integer*4 version: integers are 32-bits

             date: Tue Oct 05 13:35:19 2010


             (c) COPYRIGHT 2007 MSC.Software Corporation, all rights reserved

                    Marc - N T                 

                     i n p u t   d a t a


                p a g e   1

                             10        20        30        40        50        60        70        80        90       100       110       120       130       140       150       160
                     ----------------------------------------------------------------------------------------------------------------------------------------------------------------
                     title               model_0909
                     $....MARC input file produced by Marc Mentat 2007 r1 (32bit)
                     $...................................
                     $....input file using extended precision
    card         5   extended
                     $...................................
                     sizing                                 0    260848     64295        42
                     alloc                       25
                     elements                   134
    card        10   version                     11
                     table                        0         0         2         1         1
                     processor                    1         1         1         0
                     ----------------------------------------------------------------------------------------------------------------------------------------------------------------
                             10        20        30        40        50        60        70        80        90       100       110       120       130       140       150       160
                     ----------------------------------------------------------------------------------------------------------------------------------------------------------------
                     ----------------------------------------------------------------------------------------------------------------------------------------------------------------
1
             general memory increasing from      25 MByte to      53 MByte


             memory increased to        14001931 words during 
             pre-reading of sets


1
                    *************************************************
                    *************************************************

                     program sizing and options requested as follows


                     element type requested*************************       134
                     number of elements in mesh*********************    260848
                     number of nodes in mesh************************     64295
                     load correction flagged or set*****************
                     values stored at all integration points********
                     tape no.for input of coordinates + connectivity         5
                     no. of springs ********************************        35
                     boundary conditions applied on current geometry
                     no.of different materials    3 max.no of slopes         5
                     number of points on shell section *************        11
                     new style input format will be used************
                     number of processors used *********************         1
                     extended precision input is used ************** 
                     MSC.Marc input version ************************        11
                     maximum number of boundary conditions *********         2
                     suppress echo of list items *******************
                     suppress echo of bc summary *******************
                     suppress echo of nurbs data *******************


                     end of parameters and sizing
                    *************************************************
                    *************************************************
1


                              key to stress, strain and displacement output


                                        element type       134


                              4-node isoparametric tetrahedral                       

                              stresses and strains in global directions               
                                1=xx                                                  
                                2=yy                                                  
                                3=zz                                                  
                                4=xy                                                  
                                5=yz                                                  
                                6=xz                                                  
                                                                                      
                              displacements in global directions                      
                                1=u global x direction                                
                                2=v global y direction                                
                                3=w global w direction                                

             allocated   11958886 words of memory due to nodal vectors


             allocated        556 words of memory due to boundary conditions


             allocated          7 words of memory due to geometric points


             allocated         32 words of memory due to geometric curves


             allocated         15 words of memory due to geometric surfaces


             allocated     128590 words of memory due to shell, user or contact transformations


             workspace needed for input and stiffness assembly:         8281207


             internal core allocation parameters
             degrees of freedom per node (ndeg)  3
             max. number of coordinates per node  3
             max. nodes per element (nnodmx)  5
             max. invariants per int. points (neqst)  1
             max.stress components per int. point (nstrmx)   6
             strains per integration point (ngens)  6


             flag for element storage (ielsto)  0
             element data in core

             memory usage per element group
                group   # elements     nelsto      MByte            words
                  1       164793         270         170          44494110
                  2        24543         270          25           6626610
                  3        71512         270          74          19308240
                ----------------------------------------------------------
                total     260848                     269          70428960


                              internal element variables


                              internal element number         1  library code type  134
                              number of nodes=  4
                              stresses stored per integration point =  6
                              direct continuum components stored =  3
                              shear continuum components stored =  3
                              shell/beam flag = 0
                              curvilinear  coord. flag = 0
                              int.points for elem. stiffness  1
                              number of local inertia directions  3
                              int.point for print if all points not flagged  1
                              int. points for dist. surface loads (pressure)  4
                              library code type = 134
                              large disp. row counts     6    6    6   11   11   11


                              residual load correction is invoked


             $...................                                                                                                                                            

             solver                                                                                                                                                          
             ----------


             multifrontal direct sparse solver invoked

             optimize                    11                                                                                                                                  
             ----------


             metis nested dissection algorithm

             connectivity                                                                                                                                                    
             ----------

                meshr1,  iprnt
                      5      1
                elem no., type,        nodes

             coordinates                                                                                                                                                     
             ----------

             ncrd1 ,meshr1,iprnt
                    3         5         1
                   node      coordinates

             define              element             set                 ruangu_jiajia                                                                                       
             ----------

             a list of elements given below 
                     1         2         3         4         5         6         7         8         9        10        11        12        13
                     echo suppressed for     15121 items
                     total number of items read:     15134

             define              element             set                 ruangu_shangbi                                                                                      
             ----------

             a list of elements given below 
                 15136     15137     15138     15139     15140     15141     15142     15143     15144     15145     15146     15147     15148
                     echo suppressed for     56365 items
                     total number of items read:     56378

             define              element             set                 jianjia                                                                                             
             ----------

             from element      71516 to element     190827 by          1

             define              element             set                 songzhigu                                                                                           
             ----------

             a list of elements given below 
                190828    190829    190830    190831    190832    190833    190834    190835    190836    190837    190838    190839    190840
                     echo suppressed for     24530 items
                     total number of items read:     24543

             define              element             set                 suogu                                                                                               
             ----------

             from element     215372 to element     217861 by          1

             define              element             set                 Shangbi_lower                                                                                       
             ----------

             from element     217862 to element     243179 by          1

             define              element             set                 Shangbi_upper                                                                                       
             ----------

             from element     243180 to element     260852 by          1

             define              node                set                 fix_suogu_nodes                                                                                     
             ----------

             a list of nodes given below 
                 53056     53069     53076     53126     53173

             define              node                set                 fix_jizhu_nodes                                                                                     
             ----------

             from node      64287 to node      64295 by          1

             isotropic                                                                                                                                                       
             ----------


             isotropic material  material id =          1
              elastic    yield criteria
              isotropic  hardening rule

             material name is:       pizhigu     


                 property                                     value       table id


             Youngs modulus                              1.38000E+04         0
             Poissons ratio                              3.00000E-01         0
             mass density                                1.00000E+00         0
             shear modulus                               5.30769E+03         0
             coefficient of thermal expansion            0.00000E+00         0
             Yield stress                                1.00000E+20         0
             cost per unit volume                        0.00000E+00         0
             cost per unit mass                          0.00000E+00         0


             a list of elements given below 
                 71516     71517     71518     71519     71520     71521     71522     71523     71524     71525     71526     71527     71528
                     echo suppressed for    164780 items
                     total number of items read:    164793

             isotropic                                                                                                                                                       
             ----------


             isotropic material  material id =          2
              elastic    yield criteria
              isotropic  hardening rule

             material name is:       songzhigu   


                 property                                     value       table id


             Youngs modulus                              1.38000E+03         0
             Poissons ratio                              3.00000E-01         0
             mass density                                1.00000E+00         0
             shear modulus                               5.30769E+02         0
             coefficient of thermal expansion            0.00000E+00         0
             Yield stress                                1.00000E+20         0
             cost per unit volume                        0.00000E+00         0
             cost per unit mass                          0.00000E+00         0


             a list of elements given below 
                190828    190829    190830    190831    190832    190833    190834    190835    190836    190837    190838    190839    190840
                     echo suppressed for     24530 items
                     total number of items read:     24543

             isotropic                                                                                                                                                       
             ----------


             isotropic material  material id =          3
              elastic    yield criteria
              isotropic  hardening rule

             material name is:       ruangu      


                 property                                     value       table id


             Youngs modulus                              1.20000E+01         0
             Poissons ratio                              4.50000E-01         0
             mass density                                1.00000E+00         0
             shear modulus                               4.13793E+00         0
             coefficient of thermal expansion            0.00000E+00         0
             Yield stress                                1.00000E+20         0
             cost per unit volume                        0.00000E+00         0
             cost per unit mass                          0.00000E+00         0


             a list of elements given below 
                     1         2         3         4         5         6         7         8         9        10        11        12        13
                     echo suppressed for     71499 items
                     total number of items read:     71512

             fixed disp                                                                                                                                                      
             ----------


             read data from unit    5

             name of boundary condition fix_suogu

             Displacements are applied incrementally relative to current position

             Prescribed Displacement for dof  1 =      0.00000E+00  table id is     0

             Prescribed Displacement for dof  2 =      0.00000E+00  table id is     0

             Prescribed Displacement for dof  3 =      0.00000E+00  table id is     0

             applied to node ids       

             fix_suogu_nodes                                                                                                                                                 

             name of boundary condition fix_jizhu

             Displacements are applied incrementally relative to current position

             Prescribed Displacement for dof  1 =      0.00000E+00  table id is     0

             Prescribed Displacement for dof  2 =      0.00000E+00  table id is     0

             Prescribed Displacement for dof  3 =      0.00000E+00  table id is     0

             applied to node ids       

             fix_jizhu_nodes                                                                                                                                                 

             loadcase            model_0909                                                                                                                                  
             ----------


             activate boundary condition fix_suogu

             activate boundary condition fix_jizhu

             contact                                                                                                                                                         
             ----------

             number of bodies                  =         7

             Coulomb friction with atan function regularization selected (type 4)

             friction calculations based on nodal forces

             no increment splitting during analysis

             separation based upon nodal forces:
               separation threshold is treated as a force

             suppress contact surface print out


             relative velocity below which a    
             node is considered sticking       =  2.00000E-01
             distance below which a node is     
             considered touching a surface     =  2.00000E-01
             separation threshold              =  0.00000E+00
             contact bias factor               =  9.50000E-01


             $....contact body 1: C_jianjiaruangu                                                                                                                            

             body number                       =    1
             body name                         = C_jianjiaruangu
             number of sets of data            =    0

                       body positioning data          
             1st coordinate of center of rotation       0.00000E+00
             2nd coordinate of center of rotation       0.00000E+00
             3rd coordinate of center of rotation       0.00000E+00
             initial angle rotated around axis          0.00000E+00

             1st component of directional cosine        0.00000E+00
             2nd component of directional cosine        0.00000E+00
             3rd component of directional cosine        1.00000E+00

             1st component of approach velocity         0.00000E+00
             2nd component of approach velocity         0.00000E+00
             3rd component of approach velocity         0.00000E+00
             angular approach velocity                  0.00000E+00

             1st component of velocity                  0.00000E+00     table id           0
             2nd component of velocity                  0.00000E+00     table id           0
             3rd component of velocity                  0.00000E+00     table id           0
             angular velocity                           0.00000E+00     table id           0

             1st component of surface growth factor     0.00000E+00     table id           0
             2nd component of surface growth factor     0.00000E+00     table id           0
             3rd component of surface growth factor     0.00000E+00     table id           0

             friction coefficient                       1.00000E-02     table id           0

             a list of elements given below 
                     1         2         3         4         5         6         7         8         9        10        11        12        13
                     echo suppressed for     15121 items
                     total number of items read:     15134


             $....contact body 2: C_shangbiruangu                                                                                                                            

             body number                       =    2
             body name                         = C_shangbiruangu
             number of sets of data            =    0

                       body positioning data          
             1st coordinate of center of rotation       0.00000E+00
             2nd coordinate of center of rotation       0.00000E+00
             3rd coordinate of center of rotation       0.00000E+00
             initial angle rotated around axis          0.00000E+00

             1st component of directional cosine        0.00000E+00
             2nd component of directional cosine        0.00000E+00
             3rd component of directional cosine        1.00000E+00

             1st component of approach velocity         0.00000E+00
             2nd component of approach velocity         0.00000E+00
             3rd component of approach velocity         0.00000E+00
             angular approach velocity                  0.00000E+00

             1st component of velocity                  0.00000E+00     table id           0
             2nd component of velocity                  0.00000E+00     table id           0
             3rd component of velocity                  0.00000E+00     table id           0
             angular velocity                           0.00000E+00     table id           0

             1st component of surface growth factor     0.00000E+00     table id           0
             2nd component of surface growth factor     0.00000E+00     table id           0
             3rd component of surface growth factor     0.00000E+00     table id           0

             friction coefficient                       1.00000E-02     table id           0

             a list of elements given below 
                 15136     15137     15138     15139     15140     15141     15142     15143     15144     15145     15146     15147     15148
                     echo suppressed for     56365 items
                     total number of items read:     56378


             $....contact body 3: C_jianjiagu                                                                                                                                

             body number                       =    3
             body name                         = C_jianjiagu
             number of sets of data            =    0

                       body positioning data          
             1st coordinate of center of rotation       0.00000E+00
             2nd coordinate of center of rotation       0.00000E+00
             3rd coordinate of center of rotation       0.00000E+00
             initial angle rotated around axis          0.00000E+00

             1st component of directional cosine        0.00000E+00
             2nd component of directional cosine        0.00000E+00
             3rd component of directional cosine        1.00000E+00

             1st component of approach velocity         0.00000E+00
             2nd component of approach velocity         0.00000E+00
             3rd component of approach velocity         0.00000E+00
             angular approach velocity                  0.00000E+00

             1st component of velocity                  0.00000E+00     table id           0
             2nd component of velocity                  0.00000E+00     table id           0
             3rd component of velocity                  0.00000E+00     table id           0
             angular velocity                           0.00000E+00     table id           0

             1st component of surface growth factor     0.00000E+00     table id           0
             2nd component of surface growth factor     0.00000E+00     table id           0
             3rd component of surface growth factor     0.00000E+00     table id           0

             friction coefficient                       1.00000E-01     table id           0

             from element      71516 to element     190827 by          1


             $....contact body 4: C_songzhigu                                                                                                                                

             body number                       =    4
             body name                         = C_songzhigu
             number of sets of data            =    0

                       body positioning data          
             1st coordinate of center of rotation       0.00000E+00
             2nd coordinate of center of rotation       0.00000E+00
             3rd coordinate of center of rotation       0.00000E+00
             initial angle rotated around axis          0.00000E+00

             1st component of directional cosine        0.00000E+00
             2nd component of directional cosine        0.00000E+00
             3rd component of directional cosine        1.00000E+00

             1st component of approach velocity         0.00000E+00
             2nd component of approach velocity         0.00000E+00
             3rd component of approach velocity         0.00000E+00
             angular approach velocity                  0.00000E+00

             1st component of velocity                  0.00000E+00     table id           0
             2nd component of velocity                  0.00000E+00     table id           0
             3rd component of velocity                  0.00000E+00     table id           0
             angular velocity                           0.00000E+00     table id           0

             1st component of surface growth factor     0.00000E+00     table id           0
             2nd component of surface growth factor     0.00000E+00     table id           0
             3rd component of surface growth factor     0.00000E+00     table id           0

             friction coefficient                       1.00000E-01     table id           0

             a list of elements given below 
                190828    190829    190830    190831    190832    190833    190834    190835    190836    190837    190838    190839    190840
                     echo suppressed for     24530 items
                     total number of items read:     24543


             $....contact body 5: C_shangbixia                                                                                                                               

             body number                       =    5
             body name                         = C_shangbixia
             number of sets of data            =    0

                       body positioning data          
             1st coordinate of center of rotation       0.00000E+00
             2nd coordinate of center of rotation       0.00000E+00
             3rd coordinate of center of rotation       0.00000E+00
             initial angle rotated around axis          0.00000E+00

             1st component of directional cosine        0.00000E+00
             2nd component of directional cosine        0.00000E+00
             3rd component of directional cosine        1.00000E+00

             1st component of approach velocity         0.00000E+00
             2nd component of approach velocity         0.00000E+00
             3rd component of approach velocity         0.00000E+00
             angular approach velocity                  0.00000E+00

             1st component of velocity                  0.00000E+00     table id           0
             2nd component of velocity                  0.00000E+00     table id           0
             3rd component of velocity                  0.00000E+00     table id           0
             angular velocity                           0.00000E+00     table id           0

             1st component of surface growth factor     0.00000E+00     table id           0
             2nd component of surface growth factor     0.00000E+00     table id           0
             3rd component of surface growth factor     0.00000E+00     table id           0

             friction coefficient                       1.00000E-01     table id           0

             from element     217862 to element     243179 by          1


             $....contact body 6: C_shangbiup                                                                                                                                

             body number                       =    6
             body name                         = C_shangbiup
             number of sets of data            =    0

                       body positioning data          
             1st coordinate of center of rotation       0.00000E+00
             2nd coordinate of center of rotation       0.00000E+00
             3rd coordinate of center of rotation       0.00000E+00
             initial angle rotated around axis          0.00000E+00

             1st component of directional cosine        0.00000E+00
             2nd component of directional cosine        0.00000E+00
             3rd component of directional cosine        1.00000E+00

             1st component of approach velocity         0.00000E+00
             2nd component of approach velocity         0.00000E+00
             3rd component of approach velocity         0.00000E+00
             angular approach velocity                  0.00000E+00

             1st component of velocity                  0.00000E+00     table id           0
             2nd component of velocity                  0.00000E+00     table id           0
             3rd component of velocity                  0.00000E+00     table id           0
             angular velocity                           0.00000E+00     table id           0

             1st component of surface growth factor     0.00000E+00     table id           0
             2nd component of surface growth factor     0.00000E+00     table id           0
             3rd component of surface growth factor     0.00000E+00     table id           0

             friction coefficient                       1.00000E-01     table id           0

             from element     243180 to element     260852 by          1


             $....contact body 7: rigidsurface                                                                                                                               

             body number                       =    7
             body name                         = rigidsurface
             number of sets of data            =    1

             analytical form of contact surface used

             body number     7 is a velocity controlled rigid surface 
                       body positioning data          
             1st coordinate of center of rotation       0.00000E+00
             2nd coordinate of center of rotation       0.00000E+00
             3rd coordinate of center of rotation       0.00000E+00
             initial angle rotated around axis          0.00000E+00

             1st component of directional cosine        0.00000E+00
             2nd component of directional cosine        0.00000E+00
             3rd component of directional cosine        1.00000E+00

             1st component of approach velocity         0.00000E+00
             2nd component of approach velocity         0.00000E+00
             3rd component of approach velocity         0.00000E+00
             angular approach velocity                  1.00000E+00

             1st component of velocity                  0.00000E+00     table id           0
             2nd component of velocity                  0.00000E+00     table id           0
             3rd component of velocity                  0.00000E+00     table id           0
             angular velocity                           1.04720E+00     table id           0

             1st component of surface growth factor     0.00000E+00     table id           0
             2nd component of surface growth factor     0.00000E+00     table id           0
             3rd component of surface growth factor     0.00000E+00     table id           0

             friction coefficient                       1.00000E-01     table id           0

                    data set type :  NURBS surface    =        9
                               internal NURBS id is   =        1
      number of control points in local u direction   =        2
      number of control points in local v direction   =        2
                         order in local u direction   =        2
                         order in local v direction   =        2
        number of subdivisions in local u direction   =        1
        number of subdivisions in local v direction   =        1
                          number of trimming curves   =        0


             data internally reduced to          1 segments 


             * * * * * * * * * * * * * * * * * * * * *
             TOTAL number of NURBS surfaces are:                             1
             TOTAL number of trimming curves are:                            0
             TOTAL number of control points for NURBS are:                  24
             TOTAL number of control points for trimming curves are:         1
             TOTAL number of segments on post file are:                      1
             * * * * * * * * * * * * * * * * * * * * *


             contact table                                                                                                                                                   
             ----------


             touching body:    1
             a list of bodies given below 
                     2

             flexible body #  1 (C_jianjiaruangu) will detect flexible body #  2 (C_shangbiruangu)
             flexible body #  2 (C_shangbiruangu) will detect flexible body #  1 (C_jianjiaruangu)

             the contact tolerance has been reset to be:         1.0000E-01     table id          0

             the separation force has been reset to be:          3.0000E+00     table id          0

             the friction coefficient has been reset to be:      1.0000E-02     table id          0

             the contact bias factor has been reset to be:       9.5000E-01     table id          0

             touching body:    1
             a list of bodies given below 
                     3

             flexible body #  1 (C_jianjiaruangu) will detect flexible body #  3 (C_jianjiagu)
             flexible body #  3 (C_jianjiagu) will detect flexible body #  1 (C_jianjiaruangu)

             glue condition is turned on - nodes are projected onto contacted segment
                                         - shell-shell contact is fully moment constrained
                                         - separation is not allowed

             touching body:    2
             a list of bodies given below 
                     6

             flexible body #  2 (C_shangbiruangu) will detect flexible body #  6 (C_shangbiup)
             flexible body #  6 (C_shangbiup) will detect flexible body #  2 (C_shangbiruangu)

             glue condition is turned on - nodes are projected onto contacted segment
                                         - shell-shell contact is fully moment constrained
                                         - separation is not allowed

             touching body:    4
             a list of bodies given below 
                     6

             flexible body #  4 (C_songzhigu) will detect flexible body #  6 (C_shangbiup)
             flexible body #  6 (C_shangbiup) will detect flexible body #  4 (C_songzhigu)

             glue condition is turned on - nodes are projected onto contacted segment
                                         - shell-shell contact is fully moment constrained
                                         - separation is not allowed

             touching body:    5
             a list of bodies given below 
                     6

             flexible body #  5 (C_shangbixia) will detect flexible body #  6 (C_shangbiup)
             flexible body #  6 (C_shangbiup) will detect flexible body #  5 (C_shangbixia)

             glue condition is turned on - nodes are projected onto contacted segment
                                         - shell-shell contact is fully moment constrained
                                         - separation is not allowed

             touching body:    5
             a list of bodies given below 
                     7

             flexible body #  5 (C_shangbixia) will detect rigid body #  7 (rigidsurface)

             glue condition is turned on - nodes are projected onto contacted segment
                                         - separation is not allowed

             springs                                                                                                                                                         
             ----------


             spring no         1   spring id         1   spring type: true direction 
             node 1         57273   dof 1        0
             node 2         38294   dof 2        0
             stiffness  5.000E+01   table id     0

             spring no         2   spring id         2   spring type: true direction 
             node 1         57274   dof 1        0
             node 2         38117   dof 2        0
             stiffness  5.000E+01   table id     0

             spring no         3   spring id         3   spring type: true direction 
             node 1         57244   dof 1        0
             node 2         38029   dof 2        0
             stiffness  5.000E+01   table id     0

             spring no         4   spring id         4   spring type: true direction 
             node 1         57292   dof 1        0
             node 2         37720   dof 2        0
             stiffness  5.000E+01   table id     0

             spring no         5   spring id         5   spring type: true direction 
             node 1         57322   dof 1        0
             node 2         37728   dof 2        0
             stiffness  5.000E+01   table id     0

             spring no         6   spring id         6   spring type: true direction 
             node 1         57319   dof 1        0
             node 2         53530   dof 2        0
             stiffness  5.000E+01   table id     0

             spring no         7   spring id         7   spring type: true direction 
             node 1         57319   dof 1        0
             node 2         53506   dof 2        0
             stiffness  5.000E+01   table id     0

             spring no         8   spring id        10   spring type: true direction 
             node 1         64260   dof 1        0
             node 2         41116   dof 2        0
             stiffness  5.000E+01   table id     0

             spring no         9   spring id        14   spring type: true direction 
             node 1         63795   dof 1        0
             node 2         39771   dof 2        0
             stiffness  5.000E+01   table id     0

             spring no        10   spring id        15   spring type: true direction 
             node 1         63661   dof 1        0
             node 2         39434   dof 2        0
             stiffness  5.000E+01   table id     0

             spring no        11   spring id        16   spring type: true direction 
             node 1         63609   dof 1        0
             node 2         38868   dof 2        0
             stiffness  5.000E+01   table id     0

             spring no        12   spring id        17   spring type: true direction 
             node 1         63867   dof 1        0
             node 2         34293   dof 2        0
             stiffness  5.000E+01   table id     0

             spring no        13   spring id        18   spring type: true direction 
             node 1         63709   dof 1        0
             node 2         34310   dof 2        0
             stiffness  5.000E+01   table id     0

             spring no        14   spring id        19   spring type: true direction 
             node 1         63514   dof 1        0
             node 2         33815   dof 2        0
             stiffness  5.000E+01   table id     0

             spring no        15   spring id        20   spring type: true direction 
             node 1         63889   dof 1        0
             node 2         33821   dof 2        0
             stiffness  5.000E+01   table id     0

             spring no        16   spring id        21   spring type: true direction 
             node 1         63821   dof 1        0
             node 2         41469   dof 2        0
             stiffness  5.000E+01   table id     0

             spring no        17   spring id        22   spring type: true direction 
             node 1         36355   dof 1        0
             node 2         64213   dof 2        0
             stiffness  5.000E+01   table id     0

             spring no        18   spring id        23   spring type: true direction 
             node 1         38495   dof 1        0
             node 2         64212   dof 2        0
             stiffness  5.000E+01   table id     0

             spring no        19   spring id        24   spring type: true direction 
             node 1         38450   dof 1        0
             node 2         64183   dof 2        0
             stiffness  5.000E+01   table id     0

             spring no        20   spring id        25   spring type: true direction 
             node 1         36079   dof 1        0
             node 2         64182   dof 2        0
             stiffness  5.000E+01   table id     0

             spring no        21   spring id        26   spring type: true direction 
             node 1         38348   dof 1        0
             node 2         64287   dof 2        0
             stiffness  1.000E+02   table id     0

             spring no        22   spring id        27   spring type: true direction 
             node 1         38268   dof 1        0
             node 2         64288   dof 2        0
             stiffness  1.000E+02   table id     0

             spring no        23   spring id        28   spring type: true direction 
             node 1         43869   dof 1        0
             node 2         64289   dof 2        0
             stiffness  1.000E+02   table id     0

             spring no        24   spring id        29   spring type: true direction 
             node 1         35470   dof 1        0
             node 2         64289   dof 2        0
             stiffness  1.000E+02   table id     0

             spring no        25   spring id        30   spring type: true direction 
             node 1         42216   dof 1        0
             node 2         64290   dof 2        0
             stiffness  1.000E+02   table id     0

             spring no        26   spring id        31   spring type: true direction 
             node 1         35243   dof 1        0
             node 2         64290   dof 2        0
             stiffness  1.000E+02   table id     0

             spring no        27   spring id        32   spring type: true direction 
             node 1         43864   dof 1        0
             node 2         64291   dof 2        0
             stiffness  1.000E+02   table id     0

             spring no        28   spring id        33   spring type: true direction 
             node 1         35482   dof 1        0
             node 2         64291   dof 2        0
             stiffness  1.000E+02   table id     0

             spring no        29   spring id        34   spring type: true direction 
             node 1         42205   dof 1        0
             node 2         64292   dof 2        0
             stiffness  1.000E+02   table id     0

             spring no        30   spring id        35   spring type: true direction 
             node 1         39106   dof 1        0
             node 2         64292   dof 2        0
             stiffness  1.000E+02   table id     0

             spring no        31   spring id        36   spring type: true direction 
             node 1         43853   dof 1        0
             node 2         64293   dof 2        0
             stiffness  1.000E+02   table id     0

             spring no        32   spring id        37   spring type: true direction 
             node 1         39647   dof 1        0
             node 2         64293   dof 2        0
             stiffness  1.000E+02   table id     0

             spring no        33   spring id        38   spring type: true direction 
             node 1         44454   dof 1        0
             node 2         64294   dof 2        0
             stiffness  1.000E+02   table id     0

             spring no        34   spring id        39   spring type: true direction 
             node 1         40566   dof 1        0
             node 2         64294   dof 2        0
             stiffness  1.000E+02   table id     0

             spring no        35   spring id        40   spring type: true direction 
             node 1         37914   dof 1        0
             node 2         64295   dof 2        0
             stiffness  1.000E+02   table id     0

             no print                                                                                                                                                        
             ----------


             post                                                                                                                                                            
             ----------

             number of element variables on post file:    9

             binary post file will be used

             initial output frequency of post file:       1

             MSC.Marc 2005 style post file

             post variable     1 is post code   17 =                                                 
             post variable     2 is post code   18 =                                                 
             post variable     3 is post code   58 =                                                 
             post variable     4 is post code  127 =                                                 
             post variable     5 is post code  301 =                                                 
             post variable    11 is post code  311 =                                                 
             post variable    17 is post code  401 =                                                 
             post variable    23 is post code  411 at layer      1 =                                                 
             post variable    29 is post code  421 at layer      1 =                                                 
             maximum record length on binary post file=          64295
             approximate no. of words per increment on file=        8868848


             parameters                                                                                                                                                      
             ----------


             parameters set as follows 

             predictor used for stress-strain calculation    1.00000E+00
             penalty factor for boundary conditions          1.00000E+09
             penalty for incompressibility - r-p flow        1.00000E+02
             penalty for incompressibility - fluid flow      1.00000E+06
             beta parameter for Newmark operator             2.50000E-01
             gamma parameter for Newmark operator            5.00000E-01
             gamma1 parameter for Single-Step-Houbolt        1.50000E+00
             gamma parameter for Single-Step-Houbolt        -5.00000E-01
             sharp angle for sticking/separating - 2D        8.62500E+00
             sharp angle for sticking/separating - 3D        2.00000E+01
             initial strain rate for r-p flow                1.00000E-04
             lowest strain rate cutoff for r-p flow          1.00000E-06
             fraction of dilatational stress neglected       1.00000E+00
             factor for drilling d.o.f for shells            1.00000E-04
             factor for displacement after rezoning          1.00000E+00

             universal gas constant                          8.31400E+00
             absolute temperature offset                     2.73150E+02
             thermal properties evaluation weight            5.00000E-01
             surface projection factor in ssh dynamics       0.00000E+00
             Stefan Boltzmann constant                       5.67051E-08
             Planck's second radiation constant              1.43877E-02
             Speed of light in vacuum                        2.99790E+08
             maximum iterative displacement component        1.00000E+30
             initial stiffness to simulate sticking          0.00000E+00


             end option                                                                                                                                                      
             ----------


             direct symmetric multi-frontal sparse solver is invoked for region   1


             number of element groups used:         3

                group     # elements     element type     material

                   1      164793           134              1
                   2       24543           134              2
                   3       71512           134              3
 

     **** note ****
     can not find the following flow-data file 
     in job directory or in the material library:
     C:\MSC.SOFTWARE\Marc\2007r1\marc2007r1\tools\..\AF_flowmat\pizhigu.mat
     This is ok if no separate flow-data file is required.
     Otherwise please provide the data file or result
     will be wrong.


     **** note ****
     can not find the following flow-data file 
     in job directory or in the material library:
     C:\MSC.SOFTWARE\Marc\2007r1\marc2007r1\tools\..\AF_flowmat\songzhigu.mat
     This is ok if no separate flow-data file is required.
     Otherwise please provide the data file or result
     will be wrong.


     **** note ****
     can not find the following flow-data file 
     in job directory or in the material library:
     C:\MSC.SOFTWARE\Marc\2007r1\marc2007r1\tools\..\AF_flowmat\ruangu.mat
     This is ok if no separate flow-data file is required.
     Otherwise please provide the data file or result
     will be wrong.


             maximum connectivity in stiffness matrix is        18 at node      8929


             maximum half-bandwidth is     30069  between nodes     33821  and     63889

             number of profile entries excluding fill-in is          430296
             general memory increasing from      53 MByte to      97 MByte


             memory increased to        25456961 words during 
             finding contact boundary nodes


             * * * * * * * * * * *

              contact tolerance calculated by program is  2.41005E-03


             * * * * * * * * * * *

              distance below which a node is considered 
              touching a surface is                       2.00000E-01

             * * * * * * * * * * *

              warning: the distance which you have provided 
              is of the same order of magnitude as the element 
              size and may cause undesired contact detections 

             * * * * * * * * * * *
             contact tolerances per contact body:

               body    contact tolerance
                    1      7.05515E-03
                    2      8.67655E-05
                    3      3.64699E-03
                    4      1.74435E-03
                    5      2.83284E-02
                    6      7.86529E-03


             total workspace needed with in-core matrix storage =        20284969
               part of solver workspace is allocated separately

             allocated        504 words of memory due to kinematic boundary conditions


             allocated       1428 words of memory due to shell, user or contact transformations


             allocated        902 words of memory due to tyings


             allocated       1800 words of memory due to tyings


             allocated       2828 words of memory due to shell, user or contact transformations


             allocated       3600 words of memory due to tyings


             allocated       5628 words of memory due to shell, user or contact transformations


             allocated       7200 words of memory due to tyings


             allocated      11228 words of memory due to shell, user or contact transformations


             allocated      14400 words of memory due to tyings


             allocated      22428 words of memory due to shell, user or contact transformations


             allocated      28800 words of memory due to tyings


             allocated      44828 words of memory due to shell, user or contact transformations


             allocated      28800 words of memory due to tyings


             allocated      44828 words of memory due to shell, user or contact transformations


             allocated      28800 words of memory due to tyings


             allocated      44828 words of memory due to shell, user or contact transformations


             allocated      28800 words of memory due to tyings


             allocated      44828 words of memory due to shell, user or contact transformations


             allocated      28800 words of memory due to tyings


             allocated      44828 words of memory due to shell, user or contact transformations


                 now moving rigid surfaces into initial contact with deformable bodies  


             allocated        600 words of memory due to kinematic boundary conditions


             allocated       1200 words of memory due to kinematic boundary conditions


             maximum connectivity in stiffness matrix is       207 at node     63833


             maximum half-bandwidth is     60010  between nodes      4232  and     64241

             number of profile entries excluding fill-in is          553529


             total workspace needed with in-core matrix storage =        23612261
               part of solver workspace is allocated separately


             load increments for each degree of freedom
             summed over the whole model

             from distributed loads
             dist. loads on deformed configuration - totals below for dist. loads
             increments for point loads
             0.000000E+00   0.000000E+00   0.000000E+00


             point loads
             0.000000E+00   0.000000E+00   0.000000E+00


             increment zero is a null step


             total strain energy         is    0.00000E+00
               within which:
               elastic strain energy     is    0.00000E+00
             total ext-force work        is    0.00000E+00
               within which:
               work by appl. force/disp. is    0.00000E+00
               work by  contact forces   is    0.00000E+00
               work by frictional forces is    0.00000E+00
             total work by  springs      is    0.00000E+00


             memory usage:                       MByte       words  % of total

              within general memory:           
               element stiffness matrices:          31     8017932         6.0
               solver: first part                   58    15331054        11.5
               overallocation initial allocation     7     1844704         1.4
               other:                                1      263271         0.2
              allocated separately:
               nodal vectors:                       48    12506925         9.4
               defined sets:                         1      261038         0.2
               contact:                             31     8190430         6.2
               tyings:                               4      971732         0.7
               transformations:                      2      396270         0.3
               kinematic boundary conditions:        0        2860         0.0
               points, curves and surfaces:          0          54         0.0
               element storage:                    285    74602698        56.0
               material properties:                  0        3704         0.0
               executable and common blocks:        27     7000000         5.3
               miscellaneous                        14     3757550         2.8
               ---------------------------------------------------------------
               total:                              508   133150222

               general memory allocated:            97    25456961
               general memory used:                 90    23612257

               peak memory usage:                  522   136947251

             e n d   o f   i n c r e m e n t       0

             binary post data at increment       0.  subincrement    0.  on file 16
             wall time =          38.00

             $...................                                                                                                                                            
             $....start of loadcase lcase1                                                                                                                                   

             title               lcase1                                                                                                                                      
             ----------


             loadcase            lcase1                                                                                                                                      
             ----------


             activate boundary condition fix_suogu

             activate boundary condition fix_jizhu

             contact table                                                                                                                                                   
             ----------


             touching body:    1
             a list of bodies given below 
                     2

             flexible body #  1 (C_jianjiaruangu) will detect flexible body #  2 (C_shangbiruangu)
             flexible body #  2 (C_shangbiruangu) will detect flexible body #  1 (C_jianjiaruangu)

             the contact tolerance has been reset to be:         1.0000E-01     table id          0

             the separation force has been reset to be:          3.0000E+00     table id          0

             the friction coefficient has been reset to be:      1.0000E-02     table id          0

             the contact bias factor has been reset to be:       9.5000E-01     table id          0

             touching body:    1
             a list of bodies given below 
                     3

             flexible body #  1 (C_jianjiaruangu) will detect flexible body #  3 (C_jianjiagu)
             flexible body #  3 (C_jianjiagu) will detect flexible body #  1 (C_jianjiaruangu)

             glue condition is turned on - nodes are projected onto contacted segment
                                         - shell-shell contact is fully moment constrained
                                         - separation is not allowed

             touching body:    2
             a list of bodies given below 
                     6

             flexible body #  2 (C_shangbiruangu) will detect flexible body #  6 (C_shangbiup)
             flexible body #  6 (C_shangbiup) will detect flexible body #  2 (C_shangbiruangu)

             glue condition is turned on - nodes are projected onto contacted segment
                                         - shell-shell contact is fully moment constrained
                                         - separation is not allowed

             touching body:    4
             a list of bodies given below 
                     6

             flexible body #  4 (C_songzhigu) will detect flexible body #  6 (C_shangbiup)
             flexible body #  6 (C_shangbiup) will detect flexible body #  4 (C_songzhigu)

             glue condition is turned on - nodes are projected onto contacted segment
                                         - shell-shell contact is fully moment constrained
                                         - separation is not allowed

             touching body:    5
             a list of bodies given below 
                     6

             flexible body #  5 (C_shangbixia) will detect flexible body #  6 (C_shangbiup)
             flexible body #  6 (C_shangbiup) will detect flexible body #  5 (C_shangbixia)

             glue condition is turned on - nodes are projected onto contacted segment
                                         - shell-shell contact is fully moment constrained
                                         - separation is not allowed

             touching body:    5
             a list of bodies given below 
                     7

             flexible body #  5 (C_shangbixia) will detect rigid body #  7 (rigidsurface)

             glue condition is turned on - nodes are projected onto contacted segment
                                         - separation is not allowed

             control                                                                                                                                                         
             ----------


             control information for region   1

             maximum number of increments      99999
             maximum number of recycles           10
             minimum number of recycles            0
             control of displacement convergence:
               relative tolerance:              1.50000E-01
               cut-off value     :              0.00000E+00
               absolute tolerance:              0.00000E+00
               relative rotation tolerance:     0.00000E+00
               rotation cut-off value     :     0.00000E+00
               absolute rotation tolerance:     0.00000E+00


             maximum allowed relative change in displacement increment    1.50000E-01


             full newton-raphson technique chosen

             convergence testing is automatically switched between
             residual and displacement testing if reactions or displacements 
             become too small 


             solution of non-positive definite equation systems will be forced

             analysis will be continued if convergence has not been reached

             control messages will be written to log file

             parameters                                                                                                                                                      
             ----------


             parameters set as follows 

             predictor used for stress-strain calculation    1.00000E+00
             penalty factor for boundary conditions          1.00000E+09
             penalty for incompressibility - r-p flow        1.00000E+02
             penalty for incompressibility - fluid flow      1.00000E+06
             beta parameter for Newmark operator             2.50000E-01
             gamma parameter for Newmark operator            5.00000E-01
             gamma1 parameter for Single-Step-Houbolt        1.50000E+00
             gamma parameter for Single-Step-Houbolt        -5.00000E-01
             sharp angle for sticking/separating - 2D        8.62500E+00
             sharp angle for sticking/separating - 3D        2.00000E+01
             initial strain rate for r-p flow                1.00000E-04
             lowest strain rate cutoff for r-p flow          1.00000E-06
             fraction of dilatational stress neglected       1.00000E+00
             factor for drilling d.o.f for shells            1.00000E-04
             factor for displacement after rezoning          1.00000E+00

             universal gas constant                          8.31400E+00
             absolute temperature offset                     2.73150E+02
             thermal properties evaluation weight            5.00000E-01
             surface projection factor in ssh dynamics       0.00000E+00
             Stefan Boltzmann constant                       5.67051E-08
             Planck's second radiation constant              1.43877E-02
             Speed of light in vacuum                        2.99790E+08
             maximum iterative displacement component        1.00000E+30
             initial stiffness to simulate sticking          0.00000E+00


             auto load                                                                                                                                                       
             ----------


             iotnum,incasm
             maximum times of restarting last increment is:        10
                     12         0

             time step                                                                                                                                                       
             ----------

             time increment =     8.33333E-02

             continue                                                                                                                                                        
             ----------


             equal load incs specified for      12 increments


             s t a r t   o f   i n c r e m e n t       1


          space needed for incremental backup:    48715676


             maximum connectivity in stiffness matrix is       207 at node     63833


             maximum half-bandwidth is     60010  between nodes      4232  and     64241

             number of profile entries excluding fill-in is          553529


             total workspace needed with in-core matrix storage =        23612261
               part of solver workspace is allocated separately


             load increments for each degree of freedom
             summed over the whole model

             from distributed loads
             dist. loads on deformed configuration - totals below for dist. loads
             increments for point loads
             0.000000E+00   0.000000E+00   0.000000E+00


             point loads
             0.000000E+00   0.000000E+00   0.000000E+00

             start of assembly     cycle number is     0
             wall time =          40.00


             solver workspace for phase1 (matrix input)    (64bit words) =          649978 (      4.96 MByte)
             Metis nested dissection ordering used
             solver workspace for phase2 (nodal ordering)  (64bit words) =         1466022 (     11.18 MByte)
             solver workspace for phase3 (symbolic factor) (64bit words) =         3346853 (     25.53 MByte)
             solver workspace for phase4 (factorization)   (64bit words) =         7982639 (     60.90 MByte) (MINIMUM)
             solver workspace for phase4 (factorization)   (64bit words) =        64591598 (    492.79 MByte) (MAXIMUM)
             solver workspace available and used           (64bit words) =        67821177 (    517.43 MByte)


             start of matrix solution
             wall time =          54.00


             singularity ratio    9.2792E-05


             end of matrix solution
             wall time =          67.00


             ddu multiplied with    3.48659E-01 due to penetration


             maximum residual force  at node     60104 degree of freedom  1 is equal to    9.069E-11
             maximum reaction force  at node     56163 degree of freedom  1 is equal to    2.841E+02
             residual convergence ratio    3.192E-13

             maximum displacement  change   at node     63713 degree of freedom  1 is equal to    8.516E-01
             maximum displacement increment at node     63713 degree of freedom  1 is equal to    8.516E-01
             displacement convergence ratio   1.000E+00

             failure to converge to tolerance

             iterative penetration checking has reached   0.348659 of total increment

             increment will be recycled


             maximum connectivity in stiffness matrix is       207 at node     63833


             maximum half-bandwidth is     60010  between nodes      4232  and     64241

             number of profile entries excluding fill-in is          554021


             total workspace needed with in-core matrix storage =        23625545
               part of solver workspace is allocated separately


             load increments for each degree of freedom
             summed over the whole model

             from distributed loads
             dist. loads on deformed configuration - totals below for dist. loads
             increments for point loads
             0.000000E+00   0.000000E+00   0.000000E+00


             point loads
             0.000000E+00   0.000000E+00   0.000000E+00

             start of assembly     cycle number is     1
             wall time =          74.00


             solver workspace for phase1 (matrix input)    (64bit words) =          650470 (      4.96 MByte)
             Metis nested dissection ordering used
             solver workspace for phase2 (nodal ordering)  (64bit words) =         1466399 (     11.19 MByte)
             solver workspace for phase3 (symbolic factor) (64bit words) =         3362559 (     25.65 MByte)
             solver workspace for phase4 (factorization)   (64bit words) =         8010500 (     61.12 MByte) (MINIMUM)
             solver workspace for phase4 (factorization)   (64bit words) =        65965008 (    503.27 MByte) (MAXIMUM)
             solver workspace available and used           (64bit words) =        67821177 (    517.43 MByte)


             start of matrix solution
             wall time =          87.00


             singularity ratio    9.3299E-05


             end of matrix solution
             wall time =         100.00


             maximum residual force  at node     25868 degree of freedom  2 is equal to    1.628E-10
             maximum reaction force  at node     56163 degree of freedom  1 is equal to    8.071E+02
             residual convergence ratio    2.017E-13

             maximum displacement  change   at node     33848 degree of freedom  2 is equal to    1.572E+00
             maximum displacement increment at node     34086 degree of freedom  2 is equal to    2.336E+00
             displacement convergence ratio   6.731E-01

             failure to converge to tolerance

             increment will be recycled


             maximum connectivity in stiffness matrix is       207 at node     63833


             maximum half-bandwidth is     60010  between nodes      4232  and     64241

             number of profile entries excluding fill-in is          554700


             total workspace needed with in-core matrix storage =        23643877
               part of solver workspace is allocated separately


             load increments for each degree of freedom
             summed over the whole model

             from distributed loads
             dist. loads on deformed configuration - totals below for dist. loads
             increments for point loads
             0.000000E+00   0.000000E+00   0.000000E+00


             point loads
             0.000000E+00   0.000000E+00   0.000000E+00

             start of assembly     cycle number is     2
             wall time =         108.00


             solver workspace for phase1 (matrix input)    (64bit words) =          651149 (      4.97 MByte)
             Metis nested dissection ordering used
             solver workspace for phase2 (nodal ordering)  (64bit words) =         1466842 (     11.19 MByte)
             solver workspace for phase3 (symbolic factor) (64bit words) =         3347277 (     25.54 MByte)
             solver workspace for phase4 (factorization)   (64bit words) =         8084796 (     61.68 MByte) (MINIMUM)
             solver workspace for phase4 (factorization)   (64bit words) =        67719840 (    516.66 MByte) (MAXIMUM)
             solver workspace available and used           (64bit words) =        67821177 (    517.43 MByte)


             start of matrix solution
             wall time =         120.00


             singularity ratio    2.1523E-04


             end of matrix solution
             wall time =         134.00


             maximum residual force  at node     17846 degree of freedom  2 is equal to    4.386E-11
             maximum reaction force  at node     56163 degree of freedom  1 is equal to    7.980E+02
             residual convergence ratio    5.495E-14

             maximum displacement  change   at node     13596 degree of freedom  2 is equal to    2.625E-01
             maximum displacement increment at node     33848 degree of freedom  2 is equal to    2.418E+00
             displacement convergence ratio   1.086E-01

             recycling increment due to body to body contact 

             increment will be recycled


             maximum connectivity in stiffness matrix is       207 at node     63833


             maximum half-bandwidth is     60010  between nodes      4232  and     64241

             number of profile entries excluding fill-in is          554670


             total workspace needed with in-core matrix storage =        23643067
               part of solver workspace is allocated separately


             load increments for each degree of freedom
             summed over the whole model

             from distributed loads
             dist. loads on deformed configuration - totals below for dist. loads
             increments for point loads
             0.000000E+00   0.000000E+00   0.000000E+00


             point loads
             0.000000E+00   0.000000E+00   0.000000E+00

             start of assembly     cycle number is     3
             wall time =         140.00


             solver workspace for phase1 (matrix input)    (64bit words) =          651119 (      4.97 MByte)
             Metis nested dissection ordering used
             solver workspace for phase2 (nodal ordering)  (64bit words) =         1466818 (     11.19 MByte)
             solver workspace for phase3 (symbolic factor) (64bit words) =         3321674 (     25.34 MByte)
             solver workspace for phase4 (factorization)   (64bit words) =         7995997 (     61.00 MByte) (MINIMUM)
             solver workspace for phase4 (factorization)   (64bit words) =        65059743 (    496.37 MByte) (MAXIMUM)
             solver workspace available and used           (64bit words) =        67821177 (    517.43 MByte)


             start of matrix solution
             wall time =         152.00


             singularity ratio    9.4094E-05


             end of matrix solution
             wall time =         165.00


             maximum residual force  at node     60489 degree of freedom  2 is equal to    4.735E-11
             maximum reaction force  at node     56163 degree of freedom  1 is equal to    8.030E+02
             residual convergence ratio    5.897E-14

             maximum displacement  change   at node     38251 degree of freedom  2 is equal to    1.564E-01
             maximum displacement increment at node     34086 degree of freedom  2 is equal to    2.344E+00
             displacement convergence ratio   6.672E-02


             total transient time = 8.33333E-02


   NT version
   Marc 2007r1, Build 42812, May 25, 2007
   output for increment       1. "          lcase1"


             total strain energy         is    8.15220E+01
               within which:
               elastic strain energy     is    8.15220E+01
             total ext-force work        is    1.47916E+02
               within which:
               work by appl. force/disp. is    2.28573E-01
               work by  contact forces   is    2.80012E+01
               work by frictional forces is    1.19687E+02
             total work by  springs      is    6.63944E+01


             memory usage:                       MByte       words  % of total

              within general memory:           
               element stiffness matrices:          31     8017932         2.5
               solver: first part                   59    15362670         4.8
               overallocation initial allocation     7     1813088         0.6
               other:                                1      263271         0.1
              allocated separately:
               incremental backup:                 186    48715676        15.3
               solver 8                            517   135642354        42.6
               nodal vectors:                       48    12506925         3.9
               defined sets:                         1      261038         0.1
               contact:                             31     8190430         2.6
               tyings:                               4      976232         0.3
               transformations:                      2      396270         0.1
               kinematic boundary conditions:        0        2860         0.0
               points, curves and surfaces:          0          54         0.0
               element storage:                    285    74602698        23.4
               material properties:                  0        3704         0.0
               executable and common blocks:        27     7000000         2.2
               miscellaneous                        18     4645412         1.5
               ---------------------------------------------------------------
               total:                             1215   318400614

               general memory allocated:            97    25456961
               general memory used:                 90    23643873

               peak memory usage:                 1240   325093310

             e n d   o f   i n c r e m e n t       1

             binary post data at increment       1.  subincrement    0.  on file 16
             wall time =         173.00


             s t a r t   o f   i n c r e m e n t       2


          space needed for incremental backup:    48716426


             maximum connectivity in stiffness matrix is       207 at node     63833


             maximum half-bandwidth is     60010  between nodes      4232  and     64241

             number of profile entries excluding fill-in is          554676


             total workspace needed with in-core matrix storage =        23643229
               part of solver workspace is allocated separately


             load increments for each degree of freedom
             summed over the whole model

             from distributed loads
             dist. loads on deformed configuration - totals below for dist. loads
             increments for point loads
             0.000000E+00   0.000000E+00   0.000000E+00


             point loads
             0.000000E+00   0.000000E+00   0.000000E+00

             start of assembly     cycle number is     0
             wall time =         176.00


             solver workspace for phase1 (matrix input)    (64bit words) =          651125 (      4.97 MByte)
             Metis nested dissection ordering used
             solver workspace for phase2 (nodal ordering)  (64bit words) =         1466794 (     11.19 MByte)
             solver workspace for phase3 (symbolic factor) (64bit words) =         3357050 (     25.61 MByte)
             solver workspace for phase4 (factorization)   (64bit words) =         8038874 (     61.33 MByte) (MINIMUM)
             solver workspace for phase4 (factorization)   (64bit words) =        67278244 (    513.29 MByte) (MAXIMUM)
             solver workspace available and used           (64bit words) =        67821177 (    517.43 MByte)


             start of matrix solution
             wall time =         188.00


             singularity ratio    9.4080E-05


             end of matrix solution
             wall time =         202.00


             maximum residual force  at node     22859 degree of freedom  2 is equal to    2.823E-10
             maximum reaction force  at node     56163 degree of freedom  1 is equal to    3.165E+03
             residual convergence ratio    8.919E-14

             maximum displacement  change   at node     33848 degree of freedom  2 is equal to    2.645E+00
             maximum displacement increment at node     33848 degree of freedom  2 is equal to    2.645E+00
             displacement convergence ratio   1.000E+00

             failure to converge to tolerance

             increment will be recycled


             maximum connectivity in stiffness matrix is       207 at node     63833


             maximum half-bandwidth is     60010  between nodes      4232  and     64241

             number of profile entries excluding fill-in is          555595


             total workspace needed with in-core matrix storage =        23668043
               part of solver workspace is allocated separately


             load increments for each degree of freedom
             summed over the whole model

             from distributed loads
             dist. loads on deformed configuration - totals below for dist. loads
             increments for point loads
             0.000000E+00   0.000000E+00   0.000000E+00


             point loads
             0.000000E+00   0.000000E+00   0.000000E+00

             start of assembly     cycle number is     1
             wall time =         209.00


             solver workspace for phase1 (matrix input)    (64bit words) =          652044 (      4.97 MByte)
             Metis nested dissection ordering used
             solver workspace for phase2 (nodal ordering)  (64bit words) =         1467490 (     11.20 MByte)
             solver workspace for phase3 (symbolic factor) (64bit words) =         3330216 (     25.41 MByte)
             solver workspace for phase4 (factorization)   (64bit words) =         8064818 (     61.53 MByte) (MINIMUM)
             solver workspace for phase4 (factorization)   (64bit words) =        67482295 (    514.85 MByte) (MAXIMUM)
             solver workspace available and used           (64bit words) =        67821177 (    517.43 MByte)


             start of matrix solution
             wall time =         221.00


             singularity ratio    9.5034E-05


             end of matrix solution
             wall time =         236.00


             maximum residual force  at node     60392 degree of freedom  1 is equal to    6.049E-11
             maximum reaction force  at node     56163 degree of freedom  1 is equal to    3.139E+03
             residual convergence ratio    1.927E-14

             maximum displacement  change   at node     38385 degree of freedom  2 is equal to    2.799E-01
             maximum displacement increment at node     34356 degree of freedom  2 is equal to    2.870E+00
             displacement convergence ratio   9.754E-02

             recycling increment due to body to body contact 

             increment will be recycled


             maximum connectivity in stiffness matrix is       207 at node     63833


             maximum half-bandwidth is     60010  between nodes      4232  and     64241

             number of profile entries excluding fill-in is          555505


             total workspace needed with in-core matrix storage =        23665613
               part of solver workspace is allocated separately


             load increments for each degree of freedom
             summed over the whole model

             from distributed loads
             dist. loads on deformed configuration - totals below for dist. loads
             increments for point loads
             0.000000E+00   0.000000E+00   0.000000E+00


             point loads
             0.000000E+00   0.000000E+00   0.000000E+00

             start of assembly     cycle number is     2
             wall time =         241.00


             solver workspace for phase1 (matrix input)    (64bit words) =          651954 (      4.97 MByte)
             Metis nested dissection ordering used
             solver workspace for phase2 (nodal ordering)  (64bit words) =         1467409 (     11.20 MByte)
             solver workspace for phase3 (symbolic factor) (64bit words) =         3354825 (     25.60 MByte)
             solver workspace for phase4 (factorization)   (64bit words) =         8030982 (     61.27 MByte) (MINIMUM)
             solver workspace for phase4 (factorization)   (64bit words) =        66215390 (    505.18 MByte) (MAXIMUM)
             solver workspace available and used           (64bit words) =        67821177 (    517.43 MByte)


             start of matrix solution
             wall time =         253.00


             singularity ratio    9.5004E-05


             end of matrix solution
             wall time =         267.00


             maximum residual force  at node     21617 degree of freedom  2 is equal to    4.320E-11
             maximum reaction force  at node     56163 degree of freedom  1 is equal to    3.146E+03
             residual convergence ratio    1.373E-14

             maximum displacement  change   at node     38340 degree of freedom  2 is equal to    2.164E-01
             maximum displacement increment at node     33848 degree of freedom  2 is equal to    2.759E+00
             displacement convergence ratio   7.842E-02


             total transient time = 1.66667E-01


   NT version
   Marc 2007r1, Build 42812, May 25, 2007
   output for increment       2. "          lcase1"


             total strain energy         is    1.14045E+03
               within which:
               elastic strain energy     is    1.14045E+03
             total ext-force work        is    1.40763E+03
               within which:
               work by appl. force/disp. is    5.69923E-01
               work by  contact forces   is    1.29184E+02
               work by frictional forces is    1.27788E+03
             total work by  springs      is    2.67181E+02


             memory usage:                       MByte       words  % of total

              within general memory:           
               element stiffness matrices:          31     8017932         2.5
               solver: first part                   59    15386836         4.8
               overallocation initial allocation     7     1788922         0.6
               other:                                1      263271         0.1
              allocated separately:
               incremental backup:                 186    48716426        15.3
               solver 8                            517   135642354        42.6
               nodal vectors:                       48    12506925         3.9
               defined sets:                         1      261038         0.1
               contact:                             31     8190430         2.6
               tyings:                               4      979652         0.3
               transformations:                      2      396270         0.1
               kinematic boundary conditions:        0        2860         0.0
               points, curves and surfaces:          0          54         0.0
               element storage:                    285    74602698        23.4
               material properties:                  0        3704         0.0
               executable and common blocks:        27     7000000         2.2
               miscellaneous                        18     4645292         1.5
               ---------------------------------------------------------------
               total:                             1215   318404664

               general memory allocated:            97    25456961
               general memory used:                 90    23668039

               peak memory usage:                 1400   367117040

             e n d   o f   i n c r e m e n t       2

             binary post data at increment       2.  subincrement    0.  on file 16
             wall time =         275.00


             s t a r t   o f   i n c r e m e n t       3


          space needed for incremental backup:    48716996


             maximum connectivity in stiffness matrix is       207 at node     63833


             maximum half-bandwidth is     60010  between nodes      4232  and     64241

             number of profile entries excluding fill-in is          555521


             total workspace needed with in-core matrix storage =        23666045
               part of solver workspace is allocated separately


             load increments for each degree of freedom
             summed over the whole model

             from distributed loads
             dist. loads on deformed configuration - totals below for dist. loads
             increments for point loads
             0.000000E+00   0.000000E+00   0.000000E+00


             point loads
             0.000000E+00   0.000000E+00   0.000000E+00

             start of assembly     cycle number is     0
             wall time =         278.00


             solver workspace for phase1 (matrix input)    (64bit words) =          651970 (      4.97 MByte)
             Metis nested dissection ordering used
             solver workspace for phase2 (nodal ordering)  (64bit words) =         1467388 (     11.20 MByte)
             solver workspace for phase3 (symbolic factor) (64bit words) =         3341103 (     25.49 MByte)
             solver workspace for phase4 (factorization)   (64bit words) =         8037670 (     61.32 MByte) (MINIMUM)
             solver workspace for phase4 (factorization)   (64bit words) =        67493102 (    514.93 MByte) (MAXIMUM)
             solver workspace available and used           (64bit words) =        67821177 (    517.43 MByte)


             start of matrix solution
             wall time =         290.00


             singularity ratio    9.4983E-05


             end of matrix solution
             wall time =         304.00


             ddu multiplied with    8.86835E-01 due to large value of    3.07107E+00


             maximum residual force  at node     16558 degree of freedom  1 is equal to    1.930E-04
             maximum reaction force  at node     56163 degree of freedom  1 is equal to    6.586E+03
             residual convergence ratio    2.930E-08

             maximum displacement  change   at node     34356 degree of freedom  2 is equal to    2.724E+00
             maximum displacement increment at node     34356 degree of freedom  2 is equal to    2.724E+00
             displacement convergence ratio   1.000E+00

             failure to converge to tolerance

             iterative penetration checking has reached   0.886835 of total increment

             increment will be recycled


             maximum connectivity in stiffness matrix is       207 at node     63833


             maximum half-bandwidth is     60010  between nodes      4232  and     64241

             number of profile entries excluding fill-in is          555761


             total workspace needed with in-core matrix storage =        23672525
               part of solver workspace is allocated separately


             load increments for each degree of freedom
             summed over the whole model

             from distributed loads
             dist. loads on deformed configuration - totals below for dist. loads
             increments for point loads
             0.000000E+00   0.000000E+00   0.000000E+00


             point loads
             0.000000E+00   0.000000E+00   0.000000E+00

             start of assembly     cycle number is     1
             wall time =         311.00


             solver workspace for phase1 (matrix input)    (64bit words) =          652210 (      4.98 MByte)
             Metis nested dissection ordering used
             solver workspace for phase2 (nodal ordering)  (64bit words) =         1467392 (     11.20 MByte)
             solver workspace for phase3 (symbolic factor) (64bit words) =         3356673 (     25.61 MByte)
             solver workspace for phase4 (factorization)   (64bit words) =         7997570 (     61.02 MByte) (MINIMUM)
             solver workspace for phase4 (factorization)   (64bit words) =        65461403 (    499.43 MByte) (MAXIMUM)
             solver workspace available and used           (64bit words) =        67821177 (    517.43 MByte)


             start of matrix solution
             wall time =         324.00


             singularity ratio    9.5231E-05


             end of matrix solution
             wall time =         337.00


             maximum residual force  at node     17976 degree of freedom  2 is equal to    7.344E-11
             maximum reaction force  at node     56163 degree of freedom  1 is equal to    6.983E+03
             residual convergence ratio    1.052E-14

             maximum displacement  change   at node     36343 degree of freedom  2 is equal to    5.377E-01
             maximum displacement increment at node     34356 degree of freedom  2 is equal to    3.260E+00
             displacement convergence ratio   1.649E-01

             failure to converge to tolerance

             increment will be recycled


             maximum connectivity in stiffness matrix is       207 at node     63833


             maximum half-bandwidth is     60010  between nodes      4232  and     64241

             number of profile entries excluding fill-in is          555721


             total workspace needed with in-core matrix storage =        23671445
               part of solver workspace is allocated separately


             load increments for each degree of freedom
             summed over the whole model

             from distributed loads
             dist. loads on deformed configuration - totals below for dist. loads
             increments for point loads
             0.000000E+00   0.000000E+00   0.000000E+00


             point loads
             0.000000E+00   0.000000E+00   0.000000E+00

             start of assembly     cycle number is     2
             wall time =         343.00


             solver workspace for phase1 (matrix input)    (64bit words) =          652170 (      4.98 MByte)
             Metis nested dissection ordering used
             solver workspace for phase2 (nodal ordering)  (64bit words) =         1467345 (     11.19 MByte)
             solver workspace for phase3 (symbolic factor) (64bit words) =         3358666 (     25.62 MByte)
             solver workspace for phase4 (factorization)   (64bit words) =         8064794 (     61.53 MByte) (MINIMUM)
             solver workspace for phase4 (factorization)   (64bit words) =        67180077 (    512.54 MByte) (MAXIMUM)
             solver workspace available and used           (64bit words) =        67821177 (    517.43 MByte)


             start of matrix solution
             wall time =         355.00


             singularity ratio    9.5139E-05


             end of matrix solution
             wall time =         369.00


             maximum residual force  at node     27344 degree of freedom  2 is equal to    4.350E-11
             maximum reaction force  at node     56163 degree of freedom  1 is equal to    6.978E+03
             residual convergence ratio    6.234E-15

             maximum displacement  change   at node      1769 degree of freedom  2 is equal to    4.199E-02
             maximum displacement increment at node     34356 degree of freedom  2 is equal to    3.228E+00
             displacement convergence ratio   1.301E-02

             recycling increment due to body to body contact 

             increment will be recycled


             maximum connectivity in stiffness matrix is       207 at node     63833


             maximum half-bandwidth is     60010  between nodes      4232  and     64241

             number of profile entries excluding fill-in is          555723


             total workspace needed with in-core matrix storage =        23671499
               part of solver workspace is allocated separately


             load increments for each degree of freedom
             summed over the whole model

             from distributed loads
             dist. loads on deformed configuration - totals below for dist. loads
             increments for point loads
             0.000000E+00   0.000000E+00   0.000000E+00


             point loads
             0.000000E+00   0.000000E+00   0.000000E+00

             start of assembly     cycle number is     3
             wall time =         376.00


             solver workspace for phase1 (matrix input)    (64bit words) =          652172 (      4.98 MByte)
             Metis nested dissection ordering used
             solver workspace for phase2 (nodal ordering)  (64bit words) =         1467319 (     11.19 MByte)
             solver workspace for phase3 (symbolic factor) (64bit words) =         3331020 (     25.41 MByte)
             solver workspace for phase4 (factorization)   (64bit words) =         8020212 (     61.19 MByte) (MINIMUM)
             solver workspace for phase4 (factorization)   (64bit words) =        67184969 (    512.58 MByte) (MAXIMUM)
             solver workspace available and used           (64bit words) =        67821177 (    517.43 MByte)


             start of matrix solution
             wall time =         388.00


             singularity ratio    9.5144E-05


             end of matrix solution
             wall time =         402.00


             maximum residual force  at node     19031 degree of freedom  2 is equal to    5.798E-11
             maximum reaction force  at node     56163 degree of freedom  1 is equal to    6.978E+03
             residual convergence ratio    8.309E-15

             maximum displacement  change   at node     51563 degree of freedom  1 is equal to    1.873E-01
             maximum displacement increment at node     34356 degree of freedom  2 is equal to    3.237E+00
             displacement convergence ratio   5.785E-02

             recycling increment due to body to body contact 

             increment will be recycled


             maximum connectivity in stiffness matrix is       207 at node     63833


             maximum half-bandwidth is     60010  between nodes      4232  and     64241

             number of profile entries excluding fill-in is          555725


             total workspace needed with in-core matrix storage =        23671553
               part of solver workspace is allocated separately


             load increments for each degree of freedom
             summed over the whole model

             from distributed loads
             dist. loads on deformed configuration - totals below for dist. loads
             increments for point loads
             0.000000E+00   0.000000E+00   0.000000E+00


             point loads
             0.000000E+00   0.000000E+00   0.000000E+00

             start of assembly     cycle number is     4
             wall time =         408.00


             solver workspace for phase1 (matrix input)    (64bit words) =          652174 (      4.98 MByte)
             Metis nested dissection ordering used
             solver workspace for phase2 (nodal ordering)  (64bit words) =         1467320 (     11.19 MByte)
             solver workspace for phase3 (symbolic factor) (64bit words) =         3335218 (     25.45 MByte)
             solver workspace for phase4 (factorization)   (64bit words) =         7985867 (     60.93 MByte) (MINIMUM)
             solver workspace for phase4 (factorization)   (64bit words) =        64062278 (    488.76 MByte) (MAXIMUM)
             solver workspace available and used           (64bit words) =        67821177 (    517.43 MByte)


             start of matrix solution
             wall time =         420.00


             singularity ratio    9.5145E-05


             end of matrix solution
             wall time =         433.00


             maximum residual force  at node     22859 degree of freedom  2 is equal to    5.169E-11
             maximum reaction force  at node     56163 degree of freedom  1 is equal to    6.978E+03
             residual convergence ratio    7.408E-15

             maximum displacement  change   at node     38340 degree of freedom  2 is equal to    1.456E-02
             maximum displacement increment at node     34356 degree of freedom  2 is equal to    3.229E+00
             displacement convergence ratio   4.508E-03


             total transient time = 2.50000E-01


   NT version
   Marc 2007r1, Build 42812, May 25, 2007
   output for increment       3. "          lcase1"


             total strain energy         is    5.69048E+03
               within which:
               elastic strain energy     is    5.69048E+03
             total ext-force work        is    6.29765E+03
               within which:
               work by appl. force/disp. is    6.39046E-01
               work by  contact forces   is    4.62592E+02
               work by frictional forces is    5.83442E+03
             total work by  springs      is    6.07173E+02


             memory usage:                       MByte       words  % of total

              within general memory:           
               element stiffness matrices:          31     8017932         2.5
               solver: first part                   59    15391318         4.8
               overallocation initial allocation     7     1784440         0.6
               other:                                1      263271         0.1
              allocated separately:
               incremental backup:                 186    48716996        15.3
               solver 8                            517   135642354        42.6
               nodal vectors:                       48    12506925         3.9
               defined sets:                         1      261038         0.1
               contact:                             31     8190430         2.6
               tyings:                               4      981092         0.3
               transformations:                      2      396270         0.1
               kinematic boundary conditions:        0        2860         0.0
               points, curves and surfaces:          0          54         0.0
               element storage:                    285    74602698        23.4
               material properties:                  0        3704         0.0
               executable and common blocks:        27     7000000         2.2
               miscellaneous                        18     4645196         1.5
               ---------------------------------------------------------------
               total:                             1215   318406578

               general memory allocated:            97    25456961
               general memory used:                 90    23672521

               peak memory usage:                 1400   367121660

             e n d   o f   i n c r e m e n t       3

             binary post data at increment       3.  subincrement    0.  on file 16
             wall time =         441.00


             s t a r t   o f   i n c r e m e n t       4


          space needed for incremental backup:    48717236


             maximum connectivity in stiffness matrix is       207 at node     63833


             maximum half-bandwidth is     60010  between nodes      4232  and     64241

             number of profile entries excluding fill-in is          555725


             total workspace needed with in-core matrix storage =        23671553
               part of solver workspace is allocated separately


             load increments for each degree of freedom
             summed over the whole model

             from distributed loads
             dist. loads on deformed configuration - totals below for dist. loads
             increments for point loads
             0.000000E+00   0.000000E+00   0.000000E+00


             point loads
             0.000000E+00   0.000000E+00   0.000000E+00

             start of assembly     cycle number is     0
             wall time =         443.00


             solver workspace for phase1 (matrix input)    (64bit words) =          652174 (      4.98 MByte)
             Metis nested dissection ordering used
             solver workspace for phase2 (nodal ordering)  (64bit words) =         1467292 (     11.19 MByte)
             solver workspace for phase3 (symbolic factor) (64bit words) =         3335189 (     25.45 MByte)
             solver workspace for phase4 (factorization)   (64bit words) =         7985717 (     60.93 MByte) (MINIMUM)
             solver workspace for phase4 (factorization)   (64bit words) =        64061508 (    488.75 MByte) (MAXIMUM)
             solver workspace available and used           (64bit words) =        67821177 (    517.43 MByte)


             start of matrix solution
             wall time =         455.00


             singularity ratio    9.5146E-05


             end of matrix solution
             wall time =         468.00


             ddu multiplied with    8.20019E-01 due to large value of    3.33836E+00


             maximum residual force  at node     19486 degree of freedom  2 is equal to    2.687E-10
             maximum reaction force  at node     56163 degree of freedom  1 is equal to    1.137E+04
             residual convergence ratio    2.364E-14

             maximum displacement  change   at node     34356 degree of freedom  2 is equal to    2.738E+00
             maximum displacement increment at node     34356 degree of freedom  2 is equal to    2.738E+00
             displacement convergence ratio   1.000E+00

             failure to converge to tolerance

             iterative penetration checking has reached   0.820019 of total increment

             increment will be recycled


             maximum connectivity in stiffness matrix is       207 at node     63833


             maximum half-bandwidth is     60010  between nodes      4232  and     64241

             number of profile entries excluding fill-in is          555724


             total workspace needed with in-core matrix storage =        23671525
               part of solver workspace is allocated separately


             load increments for each degree of freedom
             summed over the whole model

             from distributed loads
             dist. loads on deformed configuration - totals below for dist. loads
             increments for point loads
             0.000000E+00   0.000000E+00   0.000000E+00


             point loads
             0.000000E+00   0.000000E+00   0.000000E+00

             start of assembly     cycle number is     1
             wall time =         475.00


             solver workspace for phase1 (matrix input)    (64bit words) =          652173 (      4.98 MByte)
             Metis nested dissection ordering used
             solver workspace for phase2 (nodal ordering)  (64bit words) =         1467311 (     11.19 MByte)
             solver workspace for phase3 (symbolic factor) (64bit words) =         3330183 (     25.41 MByte)
             solver workspace for phase4 (factorization)   (64bit words) =         8019829 (     61.19 MByte) (MINIMUM)
             solver workspace for phase4 (factorization)   (64bit words) =        65886083 (    502.67 MByte) (MAXIMUM)
             solver workspace available and used           (64bit words) =        67821177 (    517.43 MByte)


             start of matrix solution
             wall time =         487.00


             singularity ratio    9.5093E-05


             end of matrix solution
             wall time =         501.00


             maximum residual force  at node     19131 degree of freedom  2 is equal to    8.954E-11
             maximum reaction force  at node     56163 degree of freedom  1 is equal to    1.225E+04
             residual convergence ratio    7.308E-15

             maximum displacement  change   at node     34654 degree of freedom  2 is equal to    7.971E-01
             maximum displacement increment at node     34356 degree of freedom  2 is equal to    3.534E+00
             displacement convergence ratio   2.256E-01

             failure to converge to tolerance

             increment will be recycled


             maximum connectivity in stiffness matrix is       207 at node     63833


             maximum half-bandwidth is     60010  between nodes      4232  and     64241

             number of profile entries excluding fill-in is          555658


             total workspace needed with in-core matrix storage =        23669743
               part of solver workspace is allocated separately


             load increments for each degree of freedom
             summed over the whole model

             from distributed loads
             dist. loads on deformed configuration - totals below for dist. loads
             increments for point loads
             0.000000E+00   0.000000E+00   0.000000E+00


             point loads
             0.000000E+00   0.000000E+00   0.000000E+00

             start of assembly     cycle number is     2
             wall time =         506.00


             solver workspace for phase1 (matrix input)    (64bit words) =          652107 (      4.98 MByte)
             Metis nested dissection ordering used
             solver workspace for phase2 (nodal ordering)  (64bit words) =         1467244 (     11.19 MByte)
             solver workspace for phase3 (symbolic factor) (64bit words) =         3386363 (     25.84 MByte)
             solver workspace for phase4 (factorization)   (64bit words) =         8025626 (     61.23 MByte) (MINIMUM)
             solver workspace for phase4 (factorization)   (64bit words) =        65406362 (    499.01 MByte) (MAXIMUM)
             solver workspace available and used           (64bit words) =        67821177 (    517.43 MByte)


             start of matrix solution
             wall time =         518.00


             singularity ratio    9.4977E-05


             end of matrix solution
             wall time =         532.00


             maximum residual force  at node     21616 degree of freedom  2 is equal to    4.755E-11
             maximum reaction force  at node     56163 degree of freedom  1 is equal to    1.223E+04
             residual convergence ratio    3.887E-15

             maximum displacement  change   at node      2602 degree of freedom  1 is equal to    2.188E-02
             maximum displacement increment at node     34356 degree of freedom  2 is equal to    3.524E+00
             displacement convergence ratio   6.209E-03


             total transient time = 3.33333E-01


   NT version
   Marc 2007r1, Build 42812, May 25, 2007
   output for increment       4. "          lcase1"


             total strain energy         is    1.75054E+04
               within which:
               elastic strain energy     is    1.75054E+04
             total ext-force work        is    1.85911E+04
               within which:
               work by appl. force/disp. is    6.46511E-01
               work by  contact forces   is    9.93292E+02
               work by frictional forces is    1.75972E+04
             total work by  springs      is    1.08576E+03


             memory usage:                       MByte       words  % of total

              within general memory:           
               element stiffness matrices:          31     8017932         2.5
               solver: first part                   59    15391318         4.8
               overallocation initial allocation     7     1784440         0.6
               other:                                1      263271         0.1
              allocated separately:
               incremental backup:                 186    48717236        15.3
               solver 8                            517   135642354        42.6
               nodal vectors:                       48    12506925         3.9
               defined sets:                         1      261038         0.1
               contact:                             31     8190430         2.6
               tyings:                               4      981362         0.3
               transformations:                      2      396270         0.1
               kinematic boundary conditions:        0        2860         0.0
               points, curves and surfaces:          0          54         0.0
               element storage:                    285    74602698        23.4
               material properties:                  0        3704         0.0
               executable and common blocks:        27     7000000         2.2
               miscellaneous                        18     4645181         1.5
               ---------------------------------------------------------------
               total:                             1215   318407073

               general memory allocated:            97    25456961
               general memory used:                 90    23672521

               peak memory usage:                 1400   367123814

             e n d   o f   i n c r e m e n t       4

             binary post data at increment       4.  subincrement    0.  on file 16
             wall time =         540.00


             s t a r t   o f   i n c r e m e n t       5


          space needed for incremental backup:    48717281


             maximum connectivity in stiffness matrix is       207 at node     63833


             maximum half-bandwidth is     60010  between nodes      4232  and     64241

             number of profile entries excluding fill-in is          555678


             total workspace needed with in-core matrix storage =        23670283
               part of solver workspace is allocated separately


             load increments for each degree of freedom
             summed over the whole model

             from distributed loads
             dist. loads on deformed configuration - totals below for dist. loads
             increments for point loads
             0.000000E+00   0.000000E+00   0.000000E+00


             point loads
             0.000000E+00   0.000000E+00   0.000000E+00

             start of assembly     cycle number is     0
             wall time =         543.00


             solver workspace for phase1 (matrix input)    (64bit words) =          652127 (      4.98 MByte)
             Metis nested dissection ordering used
             solver workspace for phase2 (nodal ordering)  (64bit words) =         1467234 (     11.19 MByte)
             solver workspace for phase3 (symbolic factor) (64bit words) =         3365816 (     25.68 MByte)
             solver workspace for phase4 (factorization)   (64bit words) =         8009282 (     61.11 MByte) (MINIMUM)
             solver workspace for phase4 (factorization)   (64bit words) =        64707880 (    493.68 MByte) (MAXIMUM)
             solver workspace available and used           (64bit words) =        67821177 (    517.43 MByte)


             start of matrix solution
             wall time =         555.00


             singularity ratio    9.4971E-05


             end of matrix solution
             wall time =         568.00


             ddu multiplied with    7.70165E-01 due to large value of    3.58029E+00


             maximum residual force  at node     22719 degree of freedom  1 is equal to    3.656E-10
             maximum reaction force  at node     56163 degree of freedom  1 is equal to    1.744E+04
             residual convergence ratio    2.097E-14

             maximum displacement  change   at node     34356 degree of freedom  2 is equal to    2.757E+00
             maximum displacement increment at node     34356 degree of freedom  2 is equal to    2.757E+00
             displacement convergence ratio   1.000E+00

             failure to converge to tolerance

             iterative penetration checking has reached   0.770165 of total increment

             increment will be recycled


             maximum connectivity in stiffness matrix is       207 at node     63833


             maximum half-bandwidth is     60010  between nodes      4232  and     64241

             number of profile entries excluding fill-in is          555690


             total workspace needed with in-core matrix storage =        23670607
               part of solver workspace is allocated separately


             load increments for each degree of freedom
             summed over the whole model

             from distributed loads
             dist. loads on deformed configuration - totals below for dist. loads
             increments for point loads
             0.000000E+00   0.000000E+00   0.000000E+00


             point loads
             0.000000E+00   0.000000E+00   0.000000E+00

             start of assembly     cycle number is     1
             wall time =         576.00


             solver workspace for phase1 (matrix input)    (64bit words) =          652139 (      4.98 MByte)
             Metis nested dissection ordering used
             solver workspace for phase2 (nodal ordering)  (64bit words) =         1467203 (     11.19 MByte)
             solver workspace for phase3 (symbolic factor) (64bit words) =         3365055 (     25.67 MByte)
             solver workspace for phase4 (factorization)   (64bit words) =         8105755 (     61.84 MByte) (MINIMUM)
             solver workspace for phase4 (factorization)   (64bit words) =        68859336 (    525.36 MByte) (MAXIMUM)
             solver workspace available and used           (64bit words) =        72302302 (    551.62 MByte)


             start of matrix solution
             wall time =         600.00


             singularity ratio    2.2035E-04


             end of matrix solution
             wall time =         615.00


             maximum residual force  at node     20884 degree of freedom  2 is equal to    1.180E-10
             maximum reaction force  at node     56163 degree of freedom  1 is equal to    1.886E+04
             residual convergence ratio    6.258E-15

             maximum displacement  change   at node     34654 degree of freedom  2 is equal to    9.874E-01
             maximum displacement increment at node     34356 degree of freedom  2 is equal to    3.744E+00
             displacement convergence ratio   2.637E-01

             failure to converge to tolerance

             increment will be recycled


             maximum connectivity in stiffness matrix is       207 at node     63833


             maximum half-bandwidth is     60010  between nodes      4232  and     64241

             number of profile entries excluding fill-in is          555641


             total workspace needed with in-core matrix storage =        23669285
               part of solver workspace is allocated separately


             load increments for each degree of freedom
             summed over the whole model

             from distributed loads
             dist. loads on deformed configuration - totals below for dist. loads
             increments for point loads
             0.000000E+00   0.000000E+00   0.000000E+00


             point loads
             0.000000E+00   0.000000E+00   0.000000E+00

             start of assembly     cycle number is     2
             wall time =         620.00


             solver workspace for phase1 (matrix input)    (64bit words) =          652090 (      4.98 MByte)
             Metis nested dissection ordering used
             solver workspace for phase2 (nodal ordering)  (64bit words) =         1467168 (     11.19 MByte)
             solver workspace for phase3 (symbolic factor) (64bit words) =         3368386 (     25.70 MByte)
             solver workspace for phase4 (factorization)   (64bit words) =         8019566 (     61.18 MByte) (MINIMUM)
             solver workspace for phase4 (factorization)   (64bit words) =        65232452 (    497.68 MByte) (MAXIMUM)
             solver workspace available and used           (64bit words) =        72302302 (    551.62 MByte)


             start of matrix solution
             wall time =         632.00


             singularity ratio    9.4675E-05


             end of matrix solution
             wall time =         646.00


             maximum residual force  at node     21616 degree of freedom  2 is equal to    5.444E-11
             maximum reaction force  at node     56163 degree of freedom  1 is equal to    1.882E+04
             residual convergence ratio    2.893E-15

             maximum displacement  change   at node     14197 degree of freedom  2 is equal to    7.190E-02
             maximum displacement increment at node     34654 degree of freedom  2 is equal to    3.789E+00
             displacement convergence ratio   1.898E-02

             recycling increment due to body to body contact 

             increment will be recycled


             maximum connectivity in stiffness matrix is       207 at node     63833


             maximum half-bandwidth is     60010  between nodes      4232  and     64241

             number of profile entries excluding fill-in is          555629


             total workspace needed with in-core matrix storage =        23668961
               part of solver workspace is allocated separately


             load increments for each degree of freedom
             summed over the whole model

             from distributed loads
             dist. loads on deformed configuration - totals below for dist. loads
             increments for point loads
             0.000000E+00   0.000000E+00   0.000000E+00


             point loads
             0.000000E+00   0.000000E+00   0.000000E+00

             start of assembly     cycle number is     3
             wall time =         653.00


             solver workspace for phase1 (matrix input)    (64bit words) =          652078 (      4.97 MByte)
             Metis nested dissection ordering used
             solver workspace for phase2 (nodal ordering)  (64bit words) =         1467158 (     11.19 MByte)
             solver workspace for phase3 (symbolic factor) (64bit words) =         3336624 (     25.46 MByte)
             solver workspace for phase4 (factorization)   (64bit words) =         8005914 (     61.08 MByte) (MINIMUM)
             solver workspace for phase4 (factorization)   (64bit words) =        66104093 (    504.33 MByte) (MAXIMUM)
             solver workspace available and used           (64bit words) =        72302302 (    551.62 MByte)


             start of matrix solution
             wall time =         665.00


             singularity ratio    8.8515E-05


             end of matrix solution
             wall time =         678.00


             maximum residual force  at node     60478 degree of freedom  2 is equal to    1.495E-10
             maximum reaction force  at node     56163 degree of freedom  1 is equal to    1.883E+04
             residual convergence ratio    7.938E-15

             maximum displacement  change   at node     38306 degree of freedom  2 is equal to    5.711E-01
             maximum displacement increment at node     34090 degree of freedom  2 is equal to    3.411E+00
             displacement convergence ratio   1.674E-01

             failure to converge to tolerance

             increment will be recycled


             maximum connectivity in stiffness matrix is       207 at node     63833


             maximum half-bandwidth is     60010  between nodes      4232  and     64241

             number of profile entries excluding fill-in is          555554


             total workspace needed with in-core matrix storage =        23666935
               part of solver workspace is allocated separately


             load increments for each degree of freedom
             summed over the whole model

             from distributed loads
             dist. loads on deformed configuration - totals below for dist. loads
             increments for point loads
             0.000000E+00   0.000000E+00   0.000000E+00


             point loads
             0.000000E+00   0.000000E+00   0.000000E+00

             start of assembly     cycle number is     4
             wall time =         684.00


             solver workspace for phase1 (matrix input)    (64bit words) =          652003 (      4.97 MByte)
             Metis nested dissection ordering used
             solver workspace for phase2 (nodal ordering)  (64bit words) =         1467085 (     11.19 MByte)
             solver workspace for phase3 (symbolic factor) (64bit words) =         3350244 (     25.56 MByte)
             solver workspace for phase4 (factorization)   (64bit words) =         7998394 (     61.02 MByte) (MINIMUM)
             solver workspace for phase4 (factorization)   (64bit words) =        65299411 (    498.19 MByte) (MAXIMUM)
             solver workspace available and used           (64bit words) =        72302302 (    551.62 MByte)


             start of matrix solution
             wall time =         696.00


             singularity ratio    8.8484E-05


             end of matrix solution
             wall time =         709.00


             maximum residual force  at node     59710 degree of freedom  2 is equal to    8.252E-11
             maximum reaction force  at node     56163 degree of freedom  1 is equal to    1.882E+04
             residual convergence ratio    4.384E-15

             maximum displacement  change   at node     38340 degree of freedom  2 is equal to    4.264E-01
             maximum displacement increment at node     34356 degree of freedom  2 is equal to    3.630E+00
             displacement convergence ratio   1.175E-01


             total transient time = 4.16667E-01


   NT version
   Marc 2007r1, Build 42812, May 25, 2007
   output for increment       5. "          lcase1"


             total strain energy         is    4.23577E+04
               within which:
               elastic strain energy     is    4.23577E+04
             total ext-force work        is    4.40460E+04
               within which:
               work by appl. force/disp. is    1.90602E-01
               work by  contact forces   is    2.41199E+03
               work by frictional forces is    4.16338E+04
             total work by  springs      is    1.68826E+03


             memory usage:                       MByte       words  % of total

              within general memory:           
               element stiffness matrices:          31     8017932         2.4
               solver: first part                   59    15391318         4.7
               overallocation initial allocation     7     1784440         0.5
               other:                                1      263271         0.1
              allocated separately:
               incremental backup:                 186    48717281        14.9
               solver 8                            552   144604604        44.2
               nodal vectors:                       48    12506925         3.8
               defined sets:                         1      261038         0.1
               contact:                             31     8190430         2.5
               tyings:                               4      981992         0.3
               transformations:                      2      396270         0.1
               kinematic boundary conditions:        0        2860         0.0
               points, curves and surfaces:          0          54         0.0
               element storage:                    285    74602698        22.8
               material properties:                  0        3704         0.0
               executable and common blocks:        27     7000000         2.1
               miscellaneous                        18     4645154         1.4
               ---------------------------------------------------------------
               total:                             1249   327369971

               general memory allocated:            97    25456961
               general memory used:                 90    23672521

               peak memory usage:                 1400   367124354

             e n d   o f   i n c r e m e n t       5

             binary post data at increment       5.  subincrement    0.  on file 16
             wall time =         717.00


             s t a r t   o f   i n c r e m e n t       6


          space needed for incremental backup:    48717422


             maximum connectivity in stiffness matrix is       207 at node     63833


             maximum half-bandwidth is     60010  between nodes      4232  and     64241

             number of profile entries excluding fill-in is          555621


             total workspace needed with in-core matrix storage =        23668745
               part of solver workspace is allocated separately


             load increments for each degree of freedom
             summed over the whole model

             from distributed loads
             dist. loads on deformed configuration - totals below for dist. loads
             increments for point loads
             0.000000E+00   0.000000E+00   0.000000E+00


             point loads
             0.000000E+00   0.000000E+00   0.000000E+00

             start of assembly     cycle number is     0
             wall time =         720.00


             solver workspace for phase1 (matrix input)    (64bit words) =          652070 (      4.97 MByte)
             Metis nested dissection ordering used
             solver workspace for phase2 (nodal ordering)  (64bit words) =         1467148 (     11.19 MByte)
             solver workspace for phase3 (symbolic factor) (64bit words) =         3369108 (     25.70 MByte)
             solver workspace for phase4 (factorization)   (64bit words) =         8002106 (     61.05 MByte) (MINIMUM)
             solver workspace for phase4 (factorization)   (64bit words) =        65349576 (    498.58 MByte) (MAXIMUM)
             solver workspace available and used           (64bit words) =        72302302 (    551.62 MByte)


             start of matrix solution
             wall time =         732.00


             singularity ratio    8.8530E-05


             end of matrix solution
             wall time =         745.00


             ddu multiplied with    7.68838E-01 due to large value of    3.61893E+00


             maximum residual force  at node     16791 degree of freedom  2 is equal to    6.605E-03
             maximum reaction force  at node     56163 degree of freedom  1 is equal to    2.504E+04
             residual convergence ratio    2.638E-07

             maximum displacement  change   at node     34356 degree of freedom  2 is equal to    2.782E+00
             maximum displacement increment at node     34356 degree of freedom  2 is equal to    2.782E+00
             displacement convergence ratio   1.000E+00

             failure to converge to tolerance

             iterative penetration checking has reached   0.768838 of total increment

             increment will be recycled


             maximum connectivity in stiffness matrix is       207 at node     63833


             maximum half-bandwidth is     60010  between nodes      4232  and     64241

             number of profile entries excluding fill-in is          555707


             total workspace needed with in-core matrix storage =        23671067
               part of solver workspace is allocated separately


             load increments for each degree of freedom
             summed over the whole model

             from distributed loads
             dist. loads on deformed configuration - totals below for dist. loads
             increments for point loads
             0.000000E+00   0.000000E+00   0.000000E+00


             point loads
             0.000000E+00   0.000000E+00   0.000000E+00

             start of assembly     cycle number is     1
             wall time =         752.00


             solver workspace for phase1 (matrix input)    (64bit words) =          652156 (      4.98 MByte)
             Metis nested dissection ordering used
             solver workspace for phase2 (nodal ordering)  (64bit words) =         1467219 (     11.19 MByte)
             solver workspace for phase3 (symbolic factor) (64bit words) =         3320937 (     25.34 MByte)
             solver workspace for phase4 (factorization)   (64bit words) =         7979773 (     60.88 MByte) (MINIMUM)
             solver workspace for phase4 (factorization)   (64bit words) =        64535890 (    492.37 MByte) (MAXIMUM)
             solver workspace available and used           (64bit words) =        72302302 (    551.62 MByte)


             start of matrix solution
             wall time =         764.00


             singularity ratio    9.4792E-05


             end of matrix solution
             wall time =         777.00


             maximum residual force  at node     22820 degree of freedom  2 is equal to    1.245E-10
             maximum reaction force  at node     56163 degree of freedom  1 is equal to    2.669E+04
             residual convergence ratio    4.664E-15

             maximum displacement  change   at node     34654 degree of freedom  2 is equal to    1.024E+00
             maximum displacement increment at node     34356 degree of freedom  2 is equal to    3.805E+00
             displacement convergence ratio   2.690E-01

             failure to converge to tolerance

             increment will be recycled


             maximum connectivity in stiffness matrix is       207 at node     63833


             maximum half-bandwidth is     60010  between nodes      4232  and     64241

             number of profile entries excluding fill-in is          555584


             total workspace needed with in-core matrix storage =        23667745
               part of solver workspace is allocated separately


             load increments for each degree of freedom
             summed over the whole model

             from distributed loads
             dist. loads on deformed configuration - totals below for dist. loads
             increments for point loads
             0.000000E+00   0.000000E+00   0.000000E+00


             point loads
             0.000000E+00   0.000000E+00   0.000000E+00

             start of assembly     cycle number is     2
             wall time =         783.00


             solver workspace for phase1 (matrix input)    (64bit words) =          652033 (      4.97 MByte)
             Metis nested dissection ordering used
             solver workspace for phase2 (nodal ordering)  (64bit words) =         1467110 (     11.19 MByte)
             solver workspace for phase3 (symbolic factor) (64bit words) =         3339089 (     25.48 MByte)
             solver workspace for phase4 (factorization)   (64bit words) =         8020060 (     61.19 MByte) (MINIMUM)
             solver workspace for phase4 (factorization)   (64bit words) =        66070978 (    504.08 MByte) (MAXIMUM)
             solver workspace available and used           (64bit words) =        72302302 (    551.62 MByte)


             start of matrix solution
             wall time =         795.00


             singularity ratio    9.4711E-05


             end of matrix solution
             wall time =         808.00


             maximum residual force  at node     22297 degree of freedom  2 is equal to    4.992E-11
             maximum reaction force  at node     56163 degree of freedom  1 is equal to    2.662E+04
             residual convergence ratio    1.875E-15

             maximum displacement  change   at node     16331 degree of freedom  2 is equal to    6.964E-02
             maximum displacement increment at node     34356 degree of freedom  2 is equal to    3.825E+00
             displacement convergence ratio   1.821E-02

             recycling increment due to body to body contact 

             increment will be recycled


             maximum connectivity in stiffness matrix is       207 at node     63833


             maximum half-bandwidth is     60010  between nodes      4232  and     64241

             number of profile entries excluding fill-in is          555623


             total workspace needed with in-core matrix storage =        23668799
               part of solver workspace is allocated separately


             load increments for each degree of freedom
             summed over the whole model

             from distributed loads
             dist. loads on deformed configuration - totals below for dist. loads
             increments for point loads
             0.000000E+00   0.000000E+00   0.000000E+00


             point loads
             0.000000E+00   0.000000E+00   0.000000E+00

             start of assembly     cycle number is     3
             wall time =         815.00


             solver workspace for phase1 (matrix input)    (64bit words) =          652072 (      4.97 MByte)
             Metis nested dissection ordering used
             solver workspace for phase2 (nodal ordering)  (64bit words) =         1467146 (     11.19 MByte)
             solver workspace for phase3 (symbolic factor) (64bit words) =         3354837 (     25.60 MByte)
             solver workspace for phase4 (factorization)   (64bit words) =         8015311 (     61.15 MByte) (MINIMUM)
             solver workspace for phase4 (factorization)   (64bit words) =        65870017 (    502.55 MByte) (MAXIMUM)
             solver workspace available and used           (64bit words) =        72302302 (    551.62 MByte)


             start of matrix solution
             wall time =         827.00


             singularity ratio    1.3417E-04


             end of matrix solution
             wall time =         841.00


             maximum residual force  at node     19956 degree of freedom  2 is equal to    4.788E-11
             maximum reaction force  at node     56163 degree of freedom  1 is equal to    2.662E+04
             residual convergence ratio    1.799E-15

             maximum displacement  change   at node     15158 degree of freedom  2 is equal to    5.226E-02
             maximum displacement increment at node     34356 degree of freedom  2 is equal to    3.836E+00
             displacement convergence ratio   1.362E-02

             recycling increment due to body to body contact 

             increment will be recycled


             maximum connectivity in stiffness matrix is       207 at node     63833


             maximum half-bandwidth is     60010  between nodes      4232  and     64241

             number of profile entries excluding fill-in is          555590


             total workspace needed with in-core matrix storage =        23667907
               part of solver workspace is allocated separately


             load increments for each degree of freedom
             summed over the whole model

             from distributed loads
             dist. loads on deformed configuration - totals below for dist. loads
             increments for point loads
             0.000000E+00   0.000000E+00   0.000000E+00


             point loads
             0.000000E+00   0.000000E+00   0.000000E+00

             start of assembly     cycle number is     4
             wall time =         846.00


             solver workspace for phase1 (matrix input)    (64bit words) =          652039 (      4.97 MByte)
             Metis nested dissection ordering used
             solver workspace for phase2 (nodal ordering)  (64bit words) =         1467117 (     11.19 MByte)
             solver workspace for phase3 (symbolic factor) (64bit words) =         3313236 (     25.28 MByte)
             solver workspace for phase4 (factorization)   (64bit words) =         7981157 (     60.89 MByte) (MINIMUM)
             solver workspace for phase4 (factorization)   (64bit words) =        65493216 (    499.67 MByte) (MAXIMUM)
             solver workspace available and used           (64bit words) =        72302302 (    551.62 MByte)


             start of matrix solution
             wall time =         859.00


             singularity ratio    1.3420E-04


             end of matrix solution
             wall time =         872.00


             maximum residual force  at node     24934 degree of freedom  2 is equal to    5.371E-11
             maximum reaction force  at node     56163 degree of freedom  1 is equal to    2.662E+04
             residual convergence ratio    2.018E-15

             maximum displacement  change   at node     15158 degree of freedom  2 is equal to    5.085E-02
             maximum displacement increment at node     34356 degree of freedom  2 is equal to    3.855E+00
             displacement convergence ratio   1.319E-02


             total transient time = 5.00000E-01


   NT version
   Marc 2007r1, Build 42812, May 25, 2007
   output for increment       6. "          lcase1"


             total strain energy         is    8.58359E+04
               within which:
               elastic strain energy     is    8.58359E+04
             total ext-force work        is    8.82410E+04
               within which:
               work by appl. force/disp. is   -3.78394E-01
               work by  contact forces   is    4.09645E+03
               work by frictional forces is    8.41449E+04
             total work by  springs      is    2.40503E+03


             memory usage:                       MByte       words  % of total

              within general memory:           
               element stiffness matrices:          31     8017932         2.4
               solver: first part                   59    15391318         4.7
               overallocation initial allocation     7     1784440         0.5
               other:                                1      263271         0.1
              allocated separately:
               incremental backup:                 186    48717422        14.9
               solver 8                            552   144604604        44.2
               nodal vectors:                       48    12506925         3.8
               defined sets:                         1      261038         0.1
               contact:                             31     8190430         2.5
               tyings:                               4      982892         0.3
               transformations:                      2      396270         0.1
               kinematic boundary conditions:        0        2860         0.0
               points, curves and surfaces:          0          54         0.0
               element storage:                    285    74602698        22.8
               material properties:                  0        3704         0.0
               executable and common blocks:        27     7000000         2.1
               miscellaneous                        18     4645124         1.4
               ---------------------------------------------------------------
               total:                             1249   327370982

               general memory allocated:            97    25456961
               general memory used:                 90    23672521

               peak memory usage:                 1435   376087393

             e n d   o f   i n c r e m e n t       6

             binary post data at increment       6.  subincrement    0.  on file 16
             wall time =         880.00


             s t a r t   o f   i n c r e m e n t       7


          space needed for incremental backup:    48717572


             maximum connectivity in stiffness matrix is       207 at node     63833


             maximum half-bandwidth is     60010  between nodes      4232  and     64241

             number of profile entries excluding fill-in is          555603


             total workspace needed with in-core matrix storage =        23668259
               part of solver workspace is allocated separately


             load increments for each degree of freedom
             summed over the whole model

             from distributed loads
             dist. loads on deformed configuration - totals below for dist. loads
             increments for point loads
             0.000000E+00   0.000000E+00   0.000000E+00


             point loads
             0.000000E+00   0.000000E+00   0.000000E+00

             start of assembly     cycle number is     0
             wall time =         882.00


             solver workspace for phase1 (matrix input)    (64bit words) =          652052 (      4.97 MByte)
             Metis nested dissection ordering used
             solver workspace for phase2 (nodal ordering)  (64bit words) =         1467128 (     11.19 MByte)
             solver workspace for phase3 (symbolic factor) (64bit words) =         3340585 (     25.49 MByte)
             solver workspace for phase4 (factorization)   (64bit words) =         7995753 (     61.00 MByte) (MINIMUM)
             solver workspace for phase4 (factorization)   (64bit words) =        63285028 (    482.83 MByte) (MAXIMUM)
             solver workspace available and used           (64bit words) =        72302302 (    551.62 MByte)


             start of matrix solution
             wall time =         894.00


             singularity ratio    1.5757E-04


             end of matrix solution
             wall time =         907.00


             ddu multiplied with    7.34336E-01 due to large value of    3.82989E+00


             maximum residual force  at node     21228 degree of freedom  2 is equal to    3.697E-10
             maximum reaction force  at node     56163 degree of freedom  1 is equal to    3.345E+04
             residual convergence ratio    1.105E-14

             maximum displacement  change   at node     34654 degree of freedom  2 is equal to    2.812E+00
             maximum displacement increment at node     34654 degree of freedom  2 is equal to    2.812E+00
             displacement convergence ratio   1.000E+00

             failure to converge to tolerance

             iterative penetration checking has reached   0.734336 of total increment

             increment will be recycled


             maximum connectivity in stiffness matrix is       207 at node     63833


             maximum half-bandwidth is     60010  between nodes      4232  and     64241

             number of profile entries excluding fill-in is          555649


             total workspace needed with in-core matrix storage =        23669501
               part of solver workspace is allocated separately


             load increments for each degree of freedom
             summed over the whole model

             from distributed loads
             dist. loads on deformed configuration - totals below for dist. loads
             increments for point loads
             0.000000E+00   0.000000E+00   0.000000E+00


             point loads
             0.000000E+00   0.000000E+00   0.000000E+00

             start of assembly     cycle number is     1
             wall time =         914.00


             solver workspace for phase1 (matrix input)    (64bit words) =          652098 (      4.98 MByte)
             Metis nested dissection ordering used
             solver workspace for phase2 (nodal ordering)  (64bit words) =         1467066 (     11.19 MByte)
             solver workspace for phase3 (symbolic factor) (64bit words) =         3343386 (     25.51 MByte)
             solver workspace for phase4 (factorization)   (64bit words) =         8005553 (     61.08 MByte) (MINIMUM)
             solver workspace for phase4 (factorization)   (64bit words) =        65618041 (    500.63 MByte) (MAXIMUM)
             solver workspace available and used           (64bit words) =        72302302 (    551.62 MByte)


             start of matrix solution
             wall time =         926.00


             singularity ratio    9.4631E-05


             end of matrix solution
             wall time =         939.00


             maximum residual force  at node     21128 degree of freedom  2 is equal to    1.322E-10
             maximum reaction force  at node     56163 degree of freedom  1 is equal to    3.560E+04
             residual convergence ratio    3.714E-15

             maximum displacement  change   at node     34356 degree of freedom  2 is equal to    1.062E+00
             maximum displacement increment at node     34654 degree of freedom  2 is equal to    3.874E+00
             displacement convergence ratio   2.742E-01

             failure to converge to tolerance

             increment will be recycled


             maximum connectivity in stiffness matrix is       207 at node     63833


             maximum half-bandwidth is     60010  between nodes      4232  and     64241

             number of profile entries excluding fill-in is          555578


             total workspace needed with in-core matrix storage =        23667583
               part of solver workspace is allocated separately


             load increments for each degree of freedom
             summed over the whole model

             from distributed loads
             dist. loads on deformed configuration - totals below for dist. loads
             increments for point loads
             0.000000E+00   0.000000E+00   0.000000E+00


             point loads
             0.000000E+00   0.000000E+00   0.000000E+00

             start of assembly     cycle number is     2
             wall time =         945.00


             solver workspace for phase1 (matrix input)    (64bit words) =          652027 (      4.97 MByte)
             Metis nested dissection ordering used
             solver workspace for phase2 (nodal ordering)  (64bit words) =         1467011 (     11.19 MByte)
             solver workspace for phase3 (symbolic factor) (64bit words) =         3351265 (     25.57 MByte)
             solver workspace for phase4 (factorization)   (64bit words) =         8006976 (     61.09 MByte) (MINIMUM)
             solver workspace for phase4 (factorization)   (64bit words) =        65581043 (    500.34 MByte) (MAXIMUM)
             solver workspace available and used           (64bit words) =        72302302 (    551.62 MByte)


             start of matrix solution
             wall time =         957.00


             singularity ratio    9.4492E-05


             end of matrix solution
             wall time =         970.00


             maximum residual force  at node     25971 degree of freedom  2 is equal to    6.426E-11
             maximum reaction force  at node     56163 degree of freedom  1 is equal to    3.547E+04
             residual convergence ratio    1.811E-15

             maximum displacement  change   at node     16275 degree of freedom  2 is equal to    1.232E-01
             maximum displacement increment at node     34654 degree of freedom  2 is equal to    3.955E+00
             displacement convergence ratio   3.114E-02

             recycling increment due to body to body contact 

             increment will be recycled


             maximum connectivity in stiffness matrix is       207 at node     63833


             maximum half-bandwidth is     60010  between nodes      4232  and     64241

             number of profile entries excluding fill-in is          555644


             total workspace needed with in-core matrix storage =        23669365
               part of solver workspace is allocated separately


             load increments for each degree of freedom
             summed over the whole model

             from distributed loads
             dist. loads on deformed configuration - totals below for dist. loads
             increments for point loads
             0.000000E+00   0.000000E+00   0.000000E+00


             point loads
             0.000000E+00   0.000000E+00   0.000000E+00

             start of assembly     cycle number is     3
             wall time =         977.00


             solver workspace for phase1 (matrix input)    (64bit words) =          652093 (      4.98 MByte)
             Metis nested dissection ordering used
             solver workspace for phase2 (nodal ordering)  (64bit words) =         1467052 (     11.19 MByte)
             solver workspace for phase3 (symbolic factor) (64bit words) =         3353381 (     25.58 MByte)
             solver workspace for phase4 (factorization)   (64bit words) =         8025717 (     61.23 MByte) (MINIMUM)
             solver workspace for phase4 (factorization)   (64bit words) =        67815487 (    517.39 MByte) (MAXIMUM)
             solver workspace available and used           (64bit words) =        72302302 (    551.62 MByte)


             start of matrix solution
             wall time =         989.00


             singularity ratio    9.4457E-05


             end of matrix solution
             wall time =        1004.00


             maximum residual force  at node     25971 degree of freedom  2 is equal to    6.294E-11
             maximum reaction force  at node     56163 degree of freedom  1 is equal to    3.547E+04
             residual convergence ratio    1.774E-15

             maximum displacement  change   at node     14946 degree of freedom  1 is equal to    9.030E-02
             maximum displacement increment at node     34654 degree of freedom  2 is equal to    3.958E+00
             displacement convergence ratio   2.281E-02

             recycling increment due to body to body contact 

             increment will be recycled


             maximum connectivity in stiffness matrix is       207 at node     63833


             maximum half-bandwidth is     60010  between nodes      4232  and     64241

             number of profile entries excluding fill-in is          555578


             total workspace needed with in-core matrix storage =        23667583
               part of solver workspace is allocated separately


             load increments for each degree of freedom
             summed over the whole model

             from distributed loads
             dist. loads on deformed configuration - totals below for dist. loads
             increments for point loads
             0.000000E+00   0.000000E+00   0.000000E+00


             point loads
             0.000000E+00   0.000000E+00   0.000000E+00

             start of assembly     cycle number is     4
             wall time =        1009.00


             solver workspace for phase1 (matrix input)    (64bit words) =          652027 (      4.97 MByte)
             Metis nested dissection ordering used
             solver workspace for phase2 (nodal ordering)  (64bit words) =         1466994 (     11.19 MByte)
             solver workspace for phase3 (symbolic factor) (64bit words) =         3339273 (     25.48 MByte)
             solver workspace for phase4 (factorization)   (64bit words) =         7977408 (     60.86 MByte) (MINIMUM)
             solver workspace for phase4 (factorization)   (64bit words) =        63880921 (    487.37 MByte) (MAXIMUM)
             solver workspace available and used           (64bit words) =        72302302 (    551.62 MByte)


             start of matrix solution
             wall time =        1021.00


             singularity ratio    8.8167E-05


             end of matrix solution
             wall time =        1033.00


             maximum residual force  at node     22279 degree of freedom  2 is equal to    6.040E-11
             maximum reaction force  at node     56163 degree of freedom  1 is equal to    3.547E+04
             residual convergence ratio    1.703E-15

             maximum displacement  change   at node     14947 degree of freedom  2 is equal to    9.747E-02
             maximum displacement increment at node     34654 degree of freedom  2 is equal to    4.003E+00
             displacement convergence ratio   2.435E-02

             recycling increment due to separation 


             maximum connectivity in stiffness matrix is       207 at node     63833


             maximum half-bandwidth is     60010  between nodes      4232  and     64241

             number of profile entries excluding fill-in is          555582


             total workspace needed with in-core matrix storage =        23667691
               part of solver workspace is allocated separately


             load increments for each degree of freedom
             summed over the whole model

             from distributed loads
             dist. loads on deformed configuration - totals below for dist. loads
             increments for point loads
             0.000000E+00   0.000000E+00   0.000000E+00


             point loads
             0.000000E+00   0.000000E+00   0.000000E+00

             start of assembly     cycle number is     1
             wall time =        1039.00


             solver workspace for phase1 (matrix input)    (64bit words) =          652031 (      4.97 MByte)
             Metis nested dissection ordering used
             solver workspace for phase2 (nodal ordering)  (64bit words) =         1466998 (     11.19 MByte)
             solver workspace for phase3 (symbolic factor) (64bit words) =         3336362 (     25.45 MByte)
             solver workspace for phase4 (factorization)   (64bit words) =         8007935 (     61.10 MByte) (MINIMUM)
             solver workspace for phase4 (factorization)   (64bit words) =        65916117 (    502.90 MByte) (MAXIMUM)
             solver workspace available and used           (64bit words) =        72302302 (    551.62 MByte)


             start of matrix solution
             wall time =        1051.00


             singularity ratio    9.4432E-05


             end of matrix solution
             wall time =        1064.00


             maximum residual force  at node     18796 degree of freedom  2 is equal to    5.916E-11
             maximum reaction force  at node     56163 degree of freedom  1 is equal to    3.547E+04
             residual convergence ratio    1.668E-15

             maximum displacement  change   at node     17033 degree of freedom  2 is equal to    1.091E-01
             maximum displacement increment at node     34654 degree of freedom  2 is equal to    3.980E+00
             displacement convergence ratio   2.742E-02


             total transient time = 5.83333E-01


   NT version
   Marc 2007r1, Build 42812, May 25, 2007
   output for increment       7. "          lcase1"


             total strain energy         is    1.55815E+05
               within which:
               elastic strain energy     is    1.55815E+05
             total ext-force work        is    1.59022E+05
               within which:
               work by appl. force/disp. is   -4.12167E-01
               work by  contact forces   is    6.75890E+03
               work by frictional forces is    1.52264E+05
             total work by  springs      is    3.20679E+03


             memory usage:                       MByte       words  % of total

              within general memory:           
               element stiffness matrices:          31     8017932         2.4
               solver: first part                   59    15391318         4.7
               overallocation initial allocation     7     1784440         0.5
               other:                                1      263271         0.1
              allocated separately:
               incremental backup:                 186    48717572        14.9
               solver 8                            552   144604604        44.2
               nodal vectors:                       48    12506925         3.8
               defined sets:                         1      261038         0.1
               contact:                             31     8190430         2.5
               tyings:                               4      984152         0.3
               transformations:                      2      396270         0.1
               kinematic boundary conditions:        0        2860         0.0
               points, curves and surfaces:          0          54         0.0
               element storage:                    285    74602698        22.8
               material properties:                  0        3704         0.0
               executable and common blocks:        27     7000000         2.1
               miscellaneous                        18     4645073         1.4
               ---------------------------------------------------------------
               total:                             1249   327372341

               general memory allocated:            97    25456961
               general memory used:                 90    23672521

               peak memory usage:                 1435   376088554

             e n d   o f   i n c r e m e n t       7

             binary post data at increment       7.  subincrement    0.  on file 16
             wall time =        1073.00


             s t a r t   o f   i n c r e m e n t       8


          space needed for incremental backup:    48717782


             maximum connectivity in stiffness matrix is       207 at node     63833


             maximum half-bandwidth is     60010  between nodes      4232  and     64241

             number of profile entries excluding fill-in is          555632


             total workspace needed with in-core matrix storage =        23669041
               part of solver workspace is allocated separately


             load increments for each degree of freedom
             summed over the whole model

             from distributed loads
             dist. loads on deformed configuration - totals below for dist. loads
             increments for point loads
             0.000000E+00   0.000000E+00   0.000000E+00


             point loads
             0.000000E+00   0.000000E+00   0.000000E+00

             start of assembly     cycle number is     0
             wall time =        1075.00


             solver workspace for phase1 (matrix input)    (64bit words) =          652081 (      4.97 MByte)
             Metis nested dissection ordering used
             solver workspace for phase2 (nodal ordering)  (64bit words) =         1467098 (     11.19 MByte)
             solver workspace for phase3 (symbolic factor) (64bit words) =         3372094 (     25.73 MByte)
             solver workspace for phase4 (factorization)   (64bit words) =         8027235 (     61.24 MByte) (MINIMUM)
             solver workspace for phase4 (factorization)   (64bit words) =        66670117 (    508.65 MByte) (MAXIMUM)
             solver workspace available and used           (64bit words) =        72302302 (    551.62 MByte)


             start of matrix solution
             wall time =        1087.00


             singularity ratio    1.5559E-03


             end of matrix solution
             wall time =        1101.00


             ddu multiplied with    7.42612E-01 due to large value of    3.83313E+00


             maximum residual force  at node     16167 degree of freedom  2 is equal to    2.329E-02
             maximum reaction force  at node     56163 degree of freedom  1 is equal to    4.321E+04
             residual convergence ratio    5.390E-07

             maximum displacement  change   at node     34654 degree of freedom  2 is equal to    2.847E+00
             maximum displacement increment at node     34654 degree of freedom  2 is equal to    2.847E+00
             displacement convergence ratio   1.000E+00

             failure to converge to tolerance

             iterative penetration checking has reached   0.742612 of total increment

             increment will be recycled


             maximum connectivity in stiffness matrix is       207 at node     63833


             maximum half-bandwidth is     60010  between nodes      4232  and     64241

             number of profile entries excluding fill-in is          555660


             total workspace needed with in-core matrix storage =        23669797
               part of solver workspace is allocated separately


             load increments for each degree of freedom
             summed over the whole model

             from distributed loads
             dist. loads on deformed configuration - totals below for dist. loads
             increments for point loads
             0.000000E+00   0.000000E+00   0.000000E+00


             point loads
             0.000000E+00   0.000000E+00   0.000000E+00

             start of assembly     cycle number is     1
             wall time =        1109.00


             solver workspace for phase1 (matrix input)    (64bit words) =          652109 (      4.98 MByte)
             Metis nested dissection ordering used
             solver workspace for phase2 (nodal ordering)  (64bit words) =         1467034 (     11.19 MByte)
             solver workspace for phase3 (symbolic factor) (64bit words) =         3371898 (     25.73 MByte)
             solver workspace for phase4 (factorization)   (64bit words) =         8025524 (     61.23 MByte) (MINIMUM)
             solver workspace for phase4 (factorization)   (64bit words) =        65957291 (    503.21 MByte) (MAXIMUM)
             solver workspace available and used           (64bit words) =        72302302 (    551.62 MByte)


             start of matrix solution
             wall time =        1121.00


             singularity ratio    9.4426E-05


             end of matrix solution
             wall time =        1135.00


             maximum residual force  at node     22297 degree of freedom  2 is equal to    1.255E-10
             maximum reaction force  at node     56163 degree of freedom  1 is equal to    4.541E+04
             residual convergence ratio    2.764E-15

             maximum displacement  change   at node     34090 degree of freedom  2 is equal to    9.673E-01
             maximum displacement increment at node     34654 degree of freedom  2 is equal to    3.813E+00
             displacement convergence ratio   2.537E-01

             failure to converge to tolerance

             increment will be recycled


             maximum connectivity in stiffness matrix is       207 at node     63833


             maximum half-bandwidth is     60010  between nodes      4232  and     64241

             number of profile entries excluding fill-in is          555538


             total workspace needed with in-core matrix storage =        23666503
               part of solver workspace is allocated separately


             load increments for each degree of freedom
             summed over the whole model

             from distributed loads
             dist. loads on deformed configuration - totals below for dist. loads
             increments for point loads
             0.000000E+00   0.000000E+00   0.000000E+00


             point loads
             0.000000E+00   0.000000E+00   0.000000E+00

             start of assembly     cycle number is     2
             wall time =        1140.00


             solver workspace for phase1 (matrix input)    (64bit words) =          651987 (      4.97 MByte)
             Metis nested dissection ordering used
             solver workspace for phase2 (nodal ordering)  (64bit words) =         1466967 (     11.19 MByte)
             solver workspace for phase3 (symbolic factor) (64bit words) =         3342741 (     25.50 MByte)
             solver workspace for phase4 (factorization)   (64bit words) =         8005279 (     61.08 MByte) (MINIMUM)
             solver workspace for phase4 (factorization)   (64bit words) =        65447607 (    499.33 MByte) (MAXIMUM)
             solver workspace available and used           (64bit words) =        72302302 (    551.62 MByte)


             start of matrix solution
             wall time =        1152.00


             singularity ratio    9.4292E-05


             end of matrix solution
             wall time =        1165.00


             maximum residual force  at node     19674 degree of freedom  2 is equal to    6.142E-11
             maximum reaction force  at node     56163 degree of freedom  1 is equal to    4.523E+04
             residual convergence ratio    1.358E-15

             maximum displacement  change   at node     16422 degree of freedom  2 is equal to    2.040E-01
             maximum displacement increment at node     34654 degree of freedom  2 is equal to    3.936E+00
             displacement convergence ratio   5.182E-02

             recycling increment due to body to body contact 

             increment will be recycled


             maximum connectivity in stiffness matrix is       207 at node     63833


             maximum half-bandwidth is     60010  between nodes      4232  and     64241

             number of profile entries excluding fill-in is          555557


             total workspace needed with in-core matrix storage =        23667017
               part of solver workspace is allocated separately


             load increments for each degree of freedom
             summed over the whole model

             from distributed loads
             dist. loads on deformed configuration - totals below for dist. loads
             increments for point loads
             0.000000E+00   0.000000E+00   0.000000E+00


             point loads
             0.000000E+00   0.000000E+00   0.000000E+00

             start of assembly     cycle number is     3
             wall time =        1172.00


             solver workspace for phase1 (matrix input)    (64bit words) =          652006 (      4.97 MByte)
             Metis nested dissection ordering used
             solver workspace for phase2 (nodal ordering)  (64bit words) =         1466938 (     11.19 MByte)
             solver workspace for phase3 (symbolic factor) (64bit words) =         3317134 (     25.31 MByte)
             solver workspace for phase4 (factorization)   (64bit words) =         7968127 (     60.79 MByte) (MINIMUM)
             solver workspace for phase4 (factorization)   (64bit words) =        64243583 (    490.14 MByte) (MAXIMUM)
             solver workspace available and used           (64bit words) =        72302302 (    551.62 MByte)


             start of matrix solution
             wall time =        1184.00


             singularity ratio    9.4200E-05


             end of matrix solution
             wall time =        1197.00


             maximum residual force  at node     18367 degree of freedom  2 is equal to    5.275E-11
             maximum reaction force  at node     56163 degree of freedom  1 is equal to    4.523E+04
             residual convergence ratio    1.166E-15

             maximum displacement  change   at node     16464 degree of freedom  1 is equal to    1.595E-01
             maximum displacement increment at node     34654 degree of freedom  2 is equal to    3.898E+00
             displacement convergence ratio   4.090E-02

             recycling increment due to body to body contact 

             increment will be recycled


             maximum connectivity in stiffness matrix is       207 at node     63833


             maximum half-bandwidth is     60010  between nodes      4232  and     64241

             number of profile entries excluding fill-in is          555541


             total workspace needed with in-core matrix storage =        23666585
               part of solver workspace is allocated separately


             load increments for each degree of freedom
             summed over the whole model

             from distributed loads
             dist. loads on deformed configuration - totals below for dist. loads
             increments for point loads
             0.000000E+00   0.000000E+00   0.000000E+00


             point loads
             0.000000E+00   0.000000E+00   0.000000E+00

             start of assembly     cycle number is     4
             wall time =        1202.00


             solver workspace for phase1 (matrix input)    (64bit words) =          651990 (      4.97 MByte)
             Metis nested dissection ordering used
             solver workspace for phase2 (nodal ordering)  (64bit words) =         1466923 (     11.19 MByte)
             solver workspace for phase3 (symbolic factor) (64bit words) =         3304912 (     25.21 MByte)
             solver workspace for phase4 (factorization)   (64bit words) =         7957964 (     60.71 MByte) (MINIMUM)
             solver workspace for phase4 (factorization)   (64bit words) =        63644713 (    485.57 MByte) (MAXIMUM)
             solver workspace available and used           (64bit words) =        72302302 (    551.62 MByte)


             start of matrix solution
             wall time =        1214.00


             singularity ratio    9.4225E-05


             end of matrix solution
             wall time =        1227.00


             maximum residual force  at node     25949 degree of freedom  2 is equal to    6.095E-11
             maximum reaction force  at node     56163 degree of freedom  1 is equal to    4.523E+04
             residual convergence ratio    1.348E-15

             maximum displacement  change   at node     14665 degree of freedom  2 is equal to    1.616E-01
             maximum displacement increment at node     34654 degree of freedom  2 is equal to    3.975E+00
             displacement convergence ratio   4.067E-02

             recycling increment due to separation 


             maximum connectivity in stiffness matrix is       207 at node     63833


             maximum half-bandwidth is     60010  between nodes      4232  and     64241

             number of profile entries excluding fill-in is          555508


             total workspace needed with in-core matrix storage =        23665693
               part of solver workspace is allocated separately


             load increments for each degree of freedom
             summed over the whole model

             from distributed loads
             dist. loads on deformed configuration - totals below for dist. loads
             increments for point loads
             0.000000E+00   0.000000E+00   0.000000E+00


             point loads
             0.000000E+00   0.000000E+00   0.000000E+00

             start of assembly     cycle number is     1
             wall time =        1234.00


             solver workspace for phase1 (matrix input)    (64bit words) =          651957 (      4.97 MByte)
             Metis nested dissection ordering used
             solver workspace for phase2 (nodal ordering)  (64bit words) =         1466893 (     11.19 MByte)
             solver workspace for phase3 (symbolic factor) (64bit words) =         3369406 (     25.71 MByte)
             solver workspace for phase4 (factorization)   (64bit words) =         8072685 (     61.59 MByte) (MINIMUM)
             solver workspace for phase4 (factorization)   (64bit words) =        66571717 (    507.90 MByte) (MAXIMUM)
             solver workspace available and used           (64bit words) =        72302302 (    551.62 MByte)


             start of matrix solution
             wall time =        1246.00


             singularity ratio    1.0618E-04


             end of matrix solution
             wall time =        1260.00


             maximum residual force  at node     18265 degree of freedom  2 is equal to    6.123E-11
             maximum reaction force  at node     56163 degree of freedom  1 is equal to    4.523E+04
             residual convergence ratio    1.354E-15

             maximum displacement  change   at node     17033 degree of freedom  2 is equal to    1.909E-01
             maximum displacement increment at node     34654 degree of freedom  2 is equal to    3.945E+00
             displacement convergence ratio   4.840E-02

             recycling increment due to body to body contact 

             increment will be recycled


             maximum connectivity in stiffness matrix is       207 at node     63833


             maximum half-bandwidth is     60010  between nodes      4232  and     64241

             number of profile entries excluding fill-in is          555546


             total workspace needed with in-core matrix storage =        23666719
               part of solver workspace is allocated separately


             load increments for each degree of freedom
             summed over the whole model

             from distributed loads
             dist. loads on deformed configuration - totals below for dist. loads
             increments for point loads
             0.000000E+00   0.000000E+00   0.000000E+00


             point loads
             0.000000E+00   0.000000E+00   0.000000E+00

             start of assembly     cycle number is     2
             wall time =        1266.00


             solver workspace for phase1 (matrix input)    (64bit words) =          651995 (      4.97 MByte)
             Metis nested dissection ordering used
             solver workspace for phase2 (nodal ordering)  (64bit words) =         1466921 (     11.19 MByte)
             solver workspace for phase3 (symbolic factor) (64bit words) =         3355787 (     25.60 MByte)
             solver workspace for phase4 (factorization)   (64bit words) =         8087957 (     61.71 MByte) (MINIMUM)
             solver workspace for phase4 (factorization)   (64bit words) =        68814018 (    525.01 MByte) (MAXIMUM)
             solver workspace available and used           (64bit words) =        72302302 (    551.62 MByte)


             start of matrix solution
             wall time =        1278.00


             singularity ratio    1.0617E-04


             end of matrix solution
             wall time =        1293.00


             maximum residual force  at node     24429 degree of freedom  2 is equal to    5.666E-11
             maximum reaction force  at node     56163 degree of freedom  1 is equal to    4.523E+04
             residual convergence ratio    1.253E-15

             maximum displacement  change   at node     14947 degree of freedom  2 is equal to    1.575E-01
             maximum displacement increment at node     34654 degree of freedom  2 is equal to    3.995E+00
             displacement convergence ratio   3.943E-02

             recycling increment due to separation 


             maximum connectivity in stiffness matrix is       207 at node     63833


             maximum half-bandwidth is     60010  between nodes      4232  and     64241

             number of profile entries excluding fill-in is          555513


             total workspace needed with in-core matrix storage =        23665829
               part of solver workspace is allocated separately


             load increments for each degree of freedom
             summed over the whole model

             from distributed loads
             dist. loads on deformed configuration - totals below for dist. loads
             increments for point loads
             0.000000E+00   0.000000E+00   0.000000E+00


             point loads
             0.000000E+00   0.000000E+00   0.000000E+00

             start of assembly     cycle number is     1
             wall time =        1298.00


             solver workspace for phase1 (matrix input)    (64bit words) =          651962 (      4.97 MByte)
             Metis nested dissection ordering used
             solver workspace for phase2 (nodal ordering)  (64bit words) =         1466903 (     11.19 MByte)
             solver workspace for phase3 (symbolic factor) (64bit words) =         3330721 (     25.41 MByte)
             solver workspace for phase4 (factorization)   (64bit words) =         7993011 (     60.98 MByte) (MINIMUM)
             solver workspace for phase4 (factorization)   (64bit words) =        64724354 (    493.81 MByte) (MAXIMUM)
             solver workspace available and used           (64bit words) =        72302302 (    551.62 MByte)


             start of matrix solution
             wall time =        1310.00


             singularity ratio    9.4124E-05


             end of matrix solution
             wall time =        1323.00


             maximum residual force  at node     18317 degree of freedom  2 is equal to    5.245E-11
             maximum reaction force  at node     56163 degree of freedom  1 is equal to    4.523E+04
             residual convergence ratio    1.160E-15

             maximum displacement  change   at node     14665 degree of freedom  2 is equal to    1.684E-01
             maximum displacement increment at node     34654 degree of freedom  2 is equal to    3.958E+00
             displacement convergence ratio   4.254E-02


             total transient time = 6.66667E-01


   NT version
   Marc 2007r1, Build 42812, May 25, 2007
   output for increment       8. "          lcase1"


             total strain energy         is    2.60257E+05
               within which:
               elastic strain energy     is    2.60257E+05
             total ext-force work        is    2.64325E+05
               within which:
               work by appl. force/disp. is   -3.94736E-01
               work by  contact forces   is    1.06584E+04
               work by frictional forces is    2.53667E+05
             total work by  springs      is    4.06801E+03


             memory usage:                       MByte       words  % of total

              within general memory:           
               element stiffness matrices:          31     8017932         2.4
               solver: first part                   59    15391318         4.7
               overallocation initial allocation     7     1784440         0.5
               other:                                1      263271         0.1
              allocated separately:
               incremental backup:                 186    48717782        14.9
               solver 8                            552   144604604        44.2
               nodal vectors:                       48    12506925         3.8
               defined sets:                         1      261038         0.1
               contact:                             31     8190430         2.5
               tyings:                               4      984872         0.3
               transformations:                      2      396270         0.1
               kinematic boundary conditions:        0        2860         0.0
               points, curves and surfaces:          0          54         0.0
               element storage:                    285    74602698        22.8
               material properties:                  0        3704         0.0
               executable and common blocks:        27     7000000         2.1
               miscellaneous                        18     4645052         1.4
               ---------------------------------------------------------------
               total:                             1249   327373250

               general memory allocated:            97    25456961
               general memory used:                 90    23672521

               peak memory usage:                 1435   376090123

             e n d   o f   i n c r e m e n t       8

             binary post data at increment       8.  subincrement    0.  on file 16
             wall time =        1331.00


             s t a r t   o f   i n c r e m e n t       9


          space needed for incremental backup:    48717902


             maximum connectivity in stiffness matrix is       207 at node     63833


             maximum half-bandwidth is     60010  between nodes      4232  and     64241

             number of profile entries excluding fill-in is          555495


             total workspace needed with in-core matrix storage =        23665343
               part of solver workspace is allocated separately


             load increments for each degree of freedom
             summed over the whole model

             from distributed loads
             dist. loads on deformed configuration - totals below for dist. loads
             increments for point loads
             0.000000E+00   0.000000E+00   0.000000E+00


             point loads
             0.000000E+00   0.000000E+00   0.000000E+00

             start of assembly     cycle number is     0
             wall time =        1334.00


             solver workspace for phase1 (matrix input)    (64bit words) =          651944 (      4.97 MByte)
             Metis nested dissection ordering used
             solver workspace for phase2 (nodal ordering)  (64bit words) =         1466876 (     11.19 MByte)
             solver workspace for phase3 (symbolic factor) (64bit words) =         3343826 (     25.51 MByte)
             solver workspace for phase4 (factorization)   (64bit words) =         7985034 (     60.92 MByte) (MINIMUM)
             solver workspace for phase4 (factorization)   (64bit words) =        64805784 (    494.43 MByte) (MAXIMUM)
             solver workspace available and used           (64bit words) =        72302302 (    551.62 MByte)


             start of matrix solution
             wall time =        1345.00


             singularity ratio    9.4612E-05


             end of matrix solution
             wall time =        1358.00


             ddu multiplied with    8.00827E-01 due to large value of    3.60069E+00


             maximum residual force  at node     16422 degree of freedom  2 is equal to    9.691E-02
             maximum reaction force  at node     56163 degree of freedom  1 is equal to    5.437E+04
             residual convergence ratio    1.782E-06

             maximum displacement  change   at node     34654 degree of freedom  2 is equal to    2.884E+00
             maximum displacement increment at node     34654 degree of freedom  2 is equal to    2.884E+00
             displacement convergence ratio   1.000E+00

             failure to converge to tolerance

             iterative penetration checking has reached   0.800827 of total increment

             increment will be recycled


             maximum connectivity in stiffness matrix is       207 at node     63833


             maximum half-bandwidth is     60010  between nodes      4232  and     64241

             number of profile entries excluding fill-in is          555491


             total workspace needed with in-core matrix storage =        23665235
               part of solver workspace is allocated separately


             load increments for each degree of freedom
             summed over the whole model

             from distributed loads
             dist. loads on deformed configuration - totals below for dist. loads
             increments for point loads
             0.000000E+00   0.000000E+00   0.000000E+00


             point loads
             0.000000E+00   0.000000E+00   0.000000E+00

             start of assembly     cycle number is     1
             wall time =        1365.00


             solver workspace for phase1 (matrix input)    (64bit words) =          651940 (      4.97 MByte)
             Metis nested dissection ordering used
             solver workspace for phase2 (nodal ordering)  (64bit words) =         1466757 (     11.19 MByte)
             solver workspace for phase3 (symbolic factor) (64bit words) =         3325267 (     25.37 MByte)
             solver workspace for phase4 (factorization)   (64bit words) =         7973743 (     60.83 MByte) (MINIMUM)
             solver workspace for phase4 (factorization)   (64bit words) =        64477055 (    491.92 MByte) (MAXIMUM)
             solver workspace available and used           (64bit words) =        72302302 (    551.62 MByte)


             start of matrix solution
             wall time =        1377.00


             singularity ratio    8.8418E-05


             end of matrix solution
             wall time =        1390.00


             maximum residual force  at node     26182 degree of freedom  2 is equal to    8.549E-11
             maximum reaction force  at node     56163 degree of freedom  1 is equal to    5.591E+04
             residual convergence ratio    1.529E-15

             maximum displacement  change   at node     33848 degree of freedom  2 is equal to    7.032E-01
             maximum displacement increment at node     34654 degree of freedom  2 is equal to    3.585E+00
             displacement convergence ratio   1.961E-01

             failure to converge to tolerance

             increment will be recycled


             maximum connectivity in stiffness matrix is       207 at node     63833


             maximum half-bandwidth is     60010  between nodes      4232  and     64241

             number of profile entries excluding fill-in is          555423


             total workspace needed with in-core matrix storage =        23663399
               part of solver workspace is allocated separately


             load increments for each degree of freedom
             summed over the whole model

             from distributed loads
             dist. loads on deformed configuration - totals below for dist. loads
             increments for point loads
             0.000000E+00   0.000000E+00   0.000000E+00


             point loads
             0.000000E+00   0.000000E+00   0.000000E+00

             start of assembly     cycle number is     2
             wall time =        1396.00


             solver workspace for phase1 (matrix input)    (64bit words) =          651872 (      4.97 MByte)
             Metis nested dissection ordering used
             solver workspace for phase2 (nodal ordering)  (64bit words) =         1466698 (     11.19 MByte)
             solver workspace for phase3 (symbolic factor) (64bit words) =         3325137 (     25.37 MByte)
             solver workspace for phase4 (factorization)   (64bit words) =         7991342 (     60.97 MByte) (MINIMUM)
             solver workspace for phase4 (factorization)   (64bit words) =        65538705 (    500.02 MByte) (MAXIMUM)
             solver workspace available and used           (64bit words) =        72302302 (    551.62 MByte)


             start of matrix solution
             wall time =        1408.00


             singularity ratio    9.4496E-05


             end of matrix solution
             wall time =        1421.00


             maximum residual force  at node     19445 degree of freedom  2 is equal to    7.903E-11
             maximum reaction force  at node     56163 degree of freedom  1 is equal to    5.572E+04
             residual convergence ratio    1.418E-15

             maximum displacement  change   at node     16191 degree of freedom  2 is equal to    2.400E-01
             maximum displacement increment at node     34654 degree of freedom  2 is equal to    3.736E+00
             displacement convergence ratio   6.422E-02

             recycling increment due to body to body contact 

             increment will be recycled


             maximum connectivity in stiffness matrix is       207 at node     63833


             maximum half-bandwidth is     60010  between nodes      4232  and     64241

             number of profile entries excluding fill-in is          555472


             total workspace needed with in-core matrix storage =        23664721
               part of solver workspace is allocated separately


             load increments for each degree of freedom
             summed over the whole model

             from distributed loads
             dist. loads on deformed configuration - totals below for dist. loads
             increments for point loads
             0.000000E+00   0.000000E+00   0.000000E+00


             point loads
             0.000000E+00   0.000000E+00   0.000000E+00

             start of assembly     cycle number is     3
             wall time =        1428.00


             solver workspace for phase1 (matrix input)    (64bit words) =          651921 (      4.97 MByte)
             Metis nested dissection ordering used
             solver workspace for phase2 (nodal ordering)  (64bit words) =         1466711 (     11.19 MByte)
             solver workspace for phase3 (symbolic factor) (64bit words) =         3317988 (     25.31 MByte)
             solver workspace for phase4 (factorization)   (64bit words) =         7982536 (     60.90 MByte) (MINIMUM)
             solver workspace for phase4 (factorization)   (64bit words) =        66097496 (    504.28 MByte) (MAXIMUM)
             solver workspace available and used           (64bit words) =        72302302 (    551.62 MByte)


             start of matrix solution
             wall time =        1440.00


             singularity ratio    8.8330E-05


             end of matrix solution
             wall time =        1453.00


             maximum residual force  at node     19136 degree of freedom  2 is equal to    5.648E-11
             maximum reaction force  at node     56163 degree of freedom  1 is equal to    5.572E+04
             residual convergence ratio    1.014E-15

             maximum displacement  change   at node     16635 degree of freedom  1 is equal to    1.755E-01
             maximum displacement increment at node     34654 degree of freedom  2 is equal to    3.682E+00
             displacement convergence ratio   4.766E-02

             recycling increment due to body to body contact 

             increment will be recycled


             maximum connectivity in stiffness matrix is       207 at node     63833


             maximum half-bandwidth is     60010  between nodes      4232  and     64241

             number of profile entries excluding fill-in is          555436


             total workspace needed with in-core matrix storage =        23663749
               part of solver workspace is allocated separately


             load increments for each degree of freedom
             summed over the whole model

             from distributed loads
             dist. loads on deformed configuration - totals below for dist. loads
             increments for point loads
             0.000000E+00   0.000000E+00   0.000000E+00


             point loads
             0.000000E+00   0.000000E+00   0.000000E+00

             start of assembly     cycle number is     4
             wall time =        1459.00


             solver workspace for phase1 (matrix input)    (64bit words) =          651885 (      4.97 MByte)
             Metis nested dissection ordering used
             solver workspace for phase2 (nodal ordering)  (64bit words) =         1466686 (     11.19 MByte)
             solver workspace for phase3 (symbolic factor) (64bit words) =         3354481 (     25.59 MByte)
             solver workspace for phase4 (factorization)   (64bit words) =         8006738 (     61.09 MByte) (MINIMUM)
             solver workspace for phase4 (factorization)   (64bit words) =        64510003 (    492.17 MByte) (MAXIMUM)
             solver workspace available and used           (64bit words) =        72302302 (    551.62 MByte)


             start of matrix solution
             wall time =        1471.00


             singularity ratio    9.4373E-05


             end of matrix solution
             wall time =        1484.00


             ddu multiplied with    4.07460E-02 due to penetration


             maximum residual force  at node      1578 degree of freedom  2 is equal to    2.646E+00
             maximum reaction force  at node     56163 degree of freedom  1 is equal to    5.572E+04
             residual convergence ratio    4.748E-05

             maximum displacement  change   at node     15036 degree of freedom  2 is equal to    7.778E-03
             maximum displacement increment at node     34654 degree of freedom  2 is equal to    3.685E+00
             displacement convergence ratio   2.111E-03

             recycling increment due to separation 


             maximum connectivity in stiffness matrix is       207 at node     63833


             maximum half-bandwidth is     60010  between nodes      4232  and     64241

             number of profile entries excluding fill-in is          555197


             total workspace needed with in-core matrix storage =        23657297
               part of solver workspace is allocated separately


             load increments for each degree of freedom
             summed over the whole model

             from distributed loads
             dist. loads on deformed configuration - totals below for dist. loads
             increments for point loads
             0.000000E+00   0.000000E+00   0.000000E+00


             point loads
             0.000000E+00   0.000000E+00   0.000000E+00

             start of assembly     cycle number is     1
             wall time =        1491.00


             solver workspace for phase1 (matrix input)    (64bit words) =          651646 (      4.97 MByte)
             Metis nested dissection ordering used
             solver workspace for phase2 (nodal ordering)  (64bit words) =         1466502 (     11.19 MByte)
             solver workspace for phase3 (symbolic factor) (64bit words) =         3334554 (     25.44 MByte)
             solver workspace for phase4 (factorization)   (64bit words) =         8024141 (     61.22 MByte) (MINIMUM)
             solver workspace for phase4 (factorization)   (64bit words) =        66686955 (    508.78 MByte) (MAXIMUM)
             solver workspace available and used           (64bit words) =        72302302 (    551.62 MByte)


             start of matrix solution
             wall time =        1503.00


             singularity ratio    9.4140E-05


             end of matrix solution
             wall time =        1516.00


             maximum residual force  at node     19510 degree of freedom  2 is equal to    6.237E-11
             maximum reaction force  at node     56163 degree of freedom  1 is equal to    5.572E+04
             residual convergence ratio    1.119E-15

             maximum displacement  change   at node      3865 degree of freedom  2 is equal to    3.829E-01
             maximum displacement increment at node     34654 degree of freedom  2 is equal to    3.829E+00
             displacement convergence ratio   9.999E-02

             recycling increment due to body to body contact 

             increment will be recycled


             maximum connectivity in stiffness matrix is       207 at node     63833


             maximum half-bandwidth is     60010  between nodes      4232  and     64241

             number of profile entries excluding fill-in is          555228


             total workspace needed with in-core matrix storage =        23658133
               part of solver workspace is allocated separately


             load increments for each degree of freedom
             summed over the whole model

             from distributed loads
             dist. loads on deformed configuration - totals below for dist. loads
             increments for point loads
             0.000000E+00   0.000000E+00   0.000000E+00


             point loads
             0.000000E+00   0.000000E+00   0.000000E+00

             start of assembly     cycle number is     2
             wall time =        1523.00


             solver workspace for phase1 (matrix input)    (64bit words) =          651677 (      4.97 MByte)
             Metis nested dissection ordering used
             solver workspace for phase2 (nodal ordering)  (64bit words) =         1466519 (     11.19 MByte)
             solver workspace for phase3 (symbolic factor) (64bit words) =         3347820 (     25.54 MByte)
             solver workspace for phase4 (factorization)   (64bit words) =         8027975 (     61.25 MByte) (MINIMUM)
             solver workspace for phase4 (factorization)   (64bit words) =        64111025 (    489.13 MByte) (MAXIMUM)
             solver workspace available and used           (64bit words) =        72302302 (    551.62 MByte)


             start of matrix solution
             wall time =        1535.00


             singularity ratio    9.4222E-05


             end of matrix solution
             wall time =        1548.00


             maximum residual force  at node     18658 degree of freedom  2 is equal to    6.331E-11
             maximum reaction force  at node     56163 degree of freedom  1 is equal to    5.572E+04
             residual convergence ratio    1.136E-15

             maximum displacement  change   at node     15157 degree of freedom  2 is equal to    1.594E-01
             maximum displacement increment at node     34654 degree of freedom  2 is equal to    3.739E+00
             displacement convergence ratio   4.264E-02

             recycling increment due to body to body contact 

             increment will be recycled


             maximum connectivity in stiffness matrix is       207 at node     63833


             maximum half-bandwidth is     60010  between nodes      4232  and     64241

             number of profile entries excluding fill-in is          555200


             total workspace needed with in-core matrix storage =        23657377
               part of solver workspace is allocated separately


             load increments for each degree of freedom
             summed over the whole model

             from distributed loads
             dist. loads on deformed configuration - totals below for dist. loads
             increments for point loads
             0.000000E+00   0.000000E+00   0.000000E+00


             point loads
             0.000000E+00   0.000000E+00   0.000000E+00

             start of assembly     cycle number is     3
             wall time =        1554.00


             solver workspace for phase1 (matrix input)    (64bit words) =          651649 (      4.97 MByte)
             Metis nested dissection ordering used
             solver workspace for phase2 (nodal ordering)  (64bit words) =         1466502 (     11.19 MByte)
             solver workspace for phase3 (symbolic factor) (64bit words) =         3312503 (     25.27 MByte)
             solver workspace for phase4 (factorization)   (64bit words) =         7981770 (     60.90 MByte) (MINIMUM)
             solver workspace for phase4 (factorization)   (64bit words) =        65317375 (    498.33 MByte) (MAXIMUM)
             solver workspace available and used           (64bit words) =        72302302 (    551.62 MByte)


             start of matrix solution
             wall time =        1565.00


             singularity ratio    9.4043E-05


             end of matrix solution
             wall time =        1578.00


             ddu multiplied with    1.81812E-02 due to penetration


             maximum residual force  at node      1578 degree of freedom  2 is equal to    2.609E+00
             maximum reaction force  at node     56163 degree of freedom  1 is equal to    5.572E+04
             residual convergence ratio    4.683E-05

             maximum displacement  change   at node      1578 degree of freedom  1 is equal to    3.187E-03
             maximum displacement increment at node     34654 degree of freedom  2 is equal to    3.740E+00
             displacement convergence ratio   8.522E-04

             recycling increment due to separation 


             maximum connectivity in stiffness matrix is       207 at node     63833


             maximum half-bandwidth is     60010  between nodes      4232  and     64241

             number of profile entries excluding fill-in is          554994


             total workspace needed with in-core matrix storage =        23651815
               part of solver workspace is allocated separately


             load increments for each degree of freedom
             summed over the whole model

             from distributed loads
             dist. loads on deformed configuration - totals below for dist. loads
             increments for point loads
             0.000000E+00   0.000000E+00   0.000000E+00


             point loads
             0.000000E+00   0.000000E+00   0.000000E+00

             start of assembly     cycle number is     1
             wall time =        1586.00


             solver workspace for phase1 (matrix input)    (64bit words) =          651443 (      4.97 MByte)
             Metis nested dissection ordering used
             solver workspace for phase2 (nodal ordering)  (64bit words) =         1466360 (     11.19 MByte)
             solver workspace for phase3 (symbolic factor) (64bit words) =         3370222 (     25.71 MByte)
             solver workspace for phase4 (factorization)   (64bit words) =         8076450 (     61.62 MByte) (MINIMUM)
             solver workspace for phase4 (factorization)   (64bit words) =        67063365 (    511.65 MByte) (MAXIMUM)
             solver workspace available and used           (64bit words) =        72302302 (    551.62 MByte)


             start of matrix solution
             wall time =        1598.00


             singularity ratio    2.1488E-04


             end of matrix solution
             wall time =        1612.00


             maximum residual force  at node     19567 degree of freedom  2 is equal to    5.848E-11
             maximum reaction force  at node     56163 degree of freedom  1 is equal to    5.572E+04
             residual convergence ratio    1.050E-15

             maximum displacement  change   at node      3863 degree of freedom  2 is equal to    4.823E-01
             maximum displacement increment at node     34654 degree of freedom  2 is equal to    3.887E+00
             displacement convergence ratio   1.241E-01

             recycling increment due to body to body contact 

             increment will be recycled


             maximum connectivity in stiffness matrix is       207 at node     63833


             maximum half-bandwidth is     60010  between nodes      4232  and     64241

             number of profile entries excluding fill-in is          554981


             total workspace needed with in-core matrix storage =        23651465
               part of solver workspace is allocated separately


             load increments for each degree of freedom
             summed over the whole model

             from distributed loads
             dist. loads on deformed configuration - totals below for dist. loads
             increments for point loads
             0.000000E+00   0.000000E+00   0.000000E+00


             point loads
             0.000000E+00   0.000000E+00   0.000000E+00

             start of assembly     cycle number is     2
             wall time =        1617.00


             solver workspace for phase1 (matrix input)    (64bit words) =          651430 (      4.97 MByte)
             Metis nested dissection ordering used
             solver workspace for phase2 (nodal ordering)  (64bit words) =         1466460 (     11.19 MByte)
             solver workspace for phase3 (symbolic factor) (64bit words) =         3356274 (     25.61 MByte)
             solver workspace for phase4 (factorization)   (64bit words) =         8009400 (     61.11 MByte) (MINIMUM)
             solver workspace for phase4 (factorization)   (64bit words) =        66163685 (    504.79 MByte) (MAXIMUM)
             solver workspace available and used           (64bit words) =        72302302 (    551.62 MByte)


             start of matrix solution
             wall time =        1629.00


             singularity ratio    2.1425E-04


             end of matrix solution
             wall time =        1643.00


             ddu multiplied with    1.00000E-06 due to penetration


             maximum residual force  at node      1578 degree of freedom  1 is equal to    2.271E+00
             maximum reaction force  at node     56163 degree of freedom  1 is equal to    5.572E+04
             residual convergence ratio    4.077E-05

             maximum displacement  change   at node      1578 degree of freedom  2 is equal to    1.705E-07
             maximum displacement increment at node     34654 degree of freedom  2 is equal to    3.887E+00
             displacement convergence ratio   4.387E-08

             recycling increment due to separation 


             maximum connectivity in stiffness matrix is       207 at node     63833


             maximum half-bandwidth is     60010  between nodes      4232  and     64241

             number of profile entries excluding fill-in is          554757


             total workspace needed with in-core matrix storage =        23645417
               part of solver workspace is allocated separately


             load increments for each degree of freedom
             summed over the whole model

             from distributed loads
             dist. loads on deformed configuration - totals below for dist. loads
             increments for point loads
             0.000000E+00   0.000000E+00   0.000000E+00


             point loads
             0.000000E+00   0.000000E+00   0.000000E+00

             start of assembly     cycle number is     1
             wall time =        1650.00


             solver workspace for phase1 (matrix input)    (64bit words) =          651206 (      4.97 MByte)
             Metis nested dissection ordering used
             solver workspace for phase2 (nodal ordering)  (64bit words) =         1466297 (     11.19 MByte)
             solver workspace for phase3 (symbolic factor) (64bit words) =         3310351 (     25.26 MByte)
             solver workspace for phase4 (factorization)   (64bit words) =         8006270 (     61.08 MByte) (MINIMUM)
             solver workspace for phase4 (factorization)   (64bit words) =        66287225 (    505.73 MByte) (MAXIMUM)
             solver workspace available and used           (64bit words) =        72302302 (    551.62 MByte)


             start of matrix solution
             wall time =        1662.00


             singularity ratio    9.3544E-05


             end of matrix solution
             wall time =        1676.00


             maximum residual force  at node     18665 degree of freedom  2 is equal to    6.103E-11
             maximum reaction force  at node     56163 degree of freedom  1 is equal to    5.572E+04
             residual convergence ratio    1.095E-15

             maximum displacement  change   at node      3967 degree of freedom  2 is equal to    2.850E-01
             maximum displacement increment at node     34654 degree of freedom  2 is equal to    3.831E+00
             displacement convergence ratio   7.439E-02

             recycling increment due to body to body contact 

             increment will be recycled


             maximum connectivity in stiffness matrix is       207 at node     63833


             maximum half-bandwidth is     60010  between nodes      4232  and     64241

             number of profile entries excluding fill-in is          554717


             total workspace needed with in-core matrix storage =        23644337
               part of solver workspace is allocated separately


             load increments for each degree of freedom
             summed over the whole model

             from distributed loads
             dist. loads on deformed configuration - totals below for dist. loads
             increments for point loads
             0.000000E+00   0.000000E+00   0.000000E+00


             point loads
             0.000000E+00   0.000000E+00   0.000000E+00

             start of assembly     cycle number is     2
             wall time =        1681.00


             solver workspace for phase1 (matrix input)    (64bit words) =          651166 (      4.97 MByte)
             Metis nested dissection ordering used
             solver workspace for phase2 (nodal ordering)  (64bit words) =         1466176 (     11.19 MByte)
             solver workspace for phase3 (symbolic factor) (64bit words) =         3319232 (     25.32 MByte)
             solver workspace for phase4 (factorization)   (64bit words) =         7993501 (     60.99 MByte) (MINIMUM)
             solver workspace for phase4 (factorization)   (64bit words) =        65459498 (    499.42 MByte) (MAXIMUM)
             solver workspace available and used           (64bit words) =        72302302 (    551.62 MByte)


             start of matrix solution
             wall time =        1693.00


             singularity ratio    9.3551E-05


             end of matrix solution
             wall time =        1706.00


             ddu multiplied with    1.65300E-02 due to penetration


             maximum residual force  at node      1578 degree of freedom  2 is equal to    2.558E+00
             maximum reaction force  at node     56163 degree of freedom  1 is equal to    5.572E+04
             residual convergence ratio    4.591E-05

             maximum displacement  change   at node     15159 degree of freedom  2 is equal to    3.699E-03
             maximum displacement increment at node     34654 degree of freedom  2 is equal to    3.833E+00
             displacement convergence ratio   9.651E-04

             recycling increment due to separation 


             maximum connectivity in stiffness matrix is       207 at node     63833


             maximum half-bandwidth is     60010  between nodes      4232  and     64241

             number of profile entries excluding fill-in is          554363


             total workspace needed with in-core matrix storage =        23634779
               part of solver workspace is allocated separately


             load increments for each degree of freedom
             summed over the whole model

             from distributed loads
             dist. loads on deformed configuration - totals below for dist. loads
             increments for point loads
             0.000000E+00   0.000000E+00   0.000000E+00


             point loads
             0.000000E+00   0.000000E+00   0.000000E+00

             start of assembly     cycle number is     1
             wall time =        1713.00


             solver workspace for phase1 (matrix input)    (64bit words) =          650812 (      4.97 MByte)
             Metis nested dissection ordering used
             solver workspace for phase2 (nodal ordering)  (64bit words) =         1465925 (     11.18 MByte)
             solver workspace for phase3 (symbolic factor) (64bit words) =         3326289 (     25.38 MByte)
             solver workspace for phase4 (factorization)   (64bit words) =         7979437 (     60.88 MByte) (MINIMUM)
             solver workspace for phase4 (factorization)   (64bit words) =        65569996 (    500.26 MByte) (MAXIMUM)
             solver workspace available and used           (64bit words) =        72302302 (    551.62 MByte)


             start of matrix solution
             wall time =        1725.00


             singularity ratio    9.3241E-05


             end of matrix solution
             wall time =        1738.00


             maximum residual force  at node     22620 degree of freedom  2 is equal to    5.560E-11
             maximum reaction force  at node     56163 degree of freedom  1 is equal to    5.572E+04
             residual convergence ratio    9.979E-16

             maximum displacement  change   at node      3964 degree of freedom  2 is equal to    4.513E-01
             maximum displacement increment at node     34654 degree of freedom  2 is equal to    3.995E+00
             displacement convergence ratio   1.130E-01

             recycling increment due to body to body contact 

             increment will be recycled


             maximum connectivity in stiffness matrix is       207 at node     63833


             maximum half-bandwidth is     60010  between nodes      4232  and     64241

             number of profile entries excluding fill-in is          554345


             total workspace needed with in-core matrix storage =        23634293
               part of solver workspace is allocated separately


             load increments for each degree of freedom
             summed over the whole model

             from distributed loads
             dist. loads on deformed configuration - totals below for dist. loads
             increments for point loads
             0.000000E+00   0.000000E+00   0.000000E+00


             point loads
             0.000000E+00   0.000000E+00   0.000000E+00

             start of assembly     cycle number is     2
             wall time =        1744.00


             solver workspace for phase1 (matrix input)    (64bit words) =          650794 (      4.97 MByte)
             Metis nested dissection ordering used
             solver workspace for phase2 (nodal ordering)  (64bit words) =         1465914 (     11.18 MByte)
             solver workspace for phase3 (symbolic factor) (64bit words) =         3342569 (     25.50 MByte)
             solver workspace for phase4 (factorization)   (64bit words) =         7997456 (     61.02 MByte) (MINIMUM)
             solver workspace for phase4 (factorization)   (64bit words) =        65975222 (    503.35 MByte) (MAXIMUM)
             solver workspace available and used           (64bit words) =        72302302 (    551.62 MByte)


             start of matrix solution
             wall time =        1756.00


             singularity ratio    9.3212E-05


             end of matrix solution
             wall time =        1769.00


             ddu multiplied with    1.00000E-06 due to penetration


             maximum residual force  at node      1578 degree of freedom  1 is equal to    2.352E+00
             maximum reaction force  at node     56163 degree of freedom  1 is equal to    5.572E+04
             residual convergence ratio    4.222E-05

             maximum displacement  change   at node      1578 degree of freedom  2 is equal to    2.031E-07
             maximum displacement increment at node     34654 degree of freedom  2 is equal to    3.995E+00
             displacement convergence ratio   5.084E-08

             recycling increment due to separation 


             maximum connectivity in stiffness matrix is       207 at node     63833


             maximum half-bandwidth is     60010  between nodes      4232  and     64241

             number of profile entries excluding fill-in is          554048


             total workspace needed with in-core matrix storage =        23626273
               part of solver workspace is allocated separately


             load increments for each degree of freedom
             summed over the whole model

             from distributed loads
             dist. loads on deformed configuration - totals below for dist. loads
             increments for point loads
             0.000000E+00   0.000000E+00   0.000000E+00


             point loads
             0.000000E+00   0.000000E+00   0.000000E+00

             start of assembly     cycle number is     1
             wall time =        1776.00


             solver workspace for phase1 (matrix input)    (64bit words) =          650497 (      4.96 MByte)
             Metis nested dissection ordering used
             solver workspace for phase2 (nodal ordering)  (64bit words) =         1465719 (     11.18 MByte)
             solver workspace for phase3 (symbolic factor) (64bit words) =         3332505 (     25.42 MByte)
             solver workspace for phase4 (factorization)   (64bit words) =         8049358 (     61.41 MByte) (MINIMUM)
             solver workspace for phase4 (factorization)   (64bit words) =        66741674 (    509.20 MByte) (MAXIMUM)
             solver workspace available and used           (64bit words) =        72302302 (    551.62 MByte)


             start of matrix solution
             wall time =        1788.00


             singularity ratio    9.2763E-05


             end of matrix solution
             wall time =        1802.00


             maximum residual force  at node     24040 degree of freedom  2 is equal to    5.394E-11
             maximum reaction force  at node     56163 degree of freedom  1 is equal to    5.572E+04
             residual convergence ratio    9.681E-16

             maximum displacement  change   at node      3963 degree of freedom  2 is equal to    3.407E-01
             maximum displacement increment at node     34654 degree of freedom  2 is equal to    3.966E+00
             displacement convergence ratio   8.590E-02

             recycling increment due to body to body contact 

             increment will be recycled


             maximum connectivity in stiffness matrix is       207 at node     63833


             maximum half-bandwidth is     60010  between nodes      4232  and     64241

             number of profile entries excluding fill-in is          553996


             total workspace needed with in-core matrix storage =        23624869
               part of solver workspace is allocated separately


             load increments for each degree of freedom
             summed over the whole model

             from distributed loads
             dist. loads on deformed configuration - totals below for dist. loads
             increments for point loads
             0.000000E+00   0.000000E+00   0.000000E+00


             point loads
             0.000000E+00   0.000000E+00   0.000000E+00

             start of assembly     cycle number is     2
             wall time =        1807.00


             solver workspace for phase1 (matrix input)    (64bit words) =          650445 (      4.96 MByte)
             Metis nested dissection ordering used
             solver workspace for phase2 (nodal ordering)  (64bit words) =         1465669 (     11.18 MByte)
             solver workspace for phase3 (symbolic factor) (64bit words) =         3364052 (     25.67 MByte)
             solver workspace for phase4 (factorization)   (64bit words) =         8134318 (     62.06 MByte) (MINIMUM)
             solver workspace for phase4 (factorization)   (64bit words) =        70640000 (    538.94 MByte) (MAXIMUM)
             solver workspace available and used           (64bit words) =        72302302 (    551.62 MByte)


             start of matrix solution
             wall time =        1819.00


             singularity ratio    2.1117E-04


             end of matrix solution
             wall time =        1835.00


             ddu multiplied with    1.64549E-02 due to penetration


             maximum residual force  at node      1578 degree of freedom  2 is equal to    2.629E+00
             maximum reaction force  at node     56163 degree of freedom  1 is equal to    5.572E+04
             residual convergence ratio    4.718E-05

             maximum displacement  change   at node     15159 degree of freedom  2 is equal to    4.548E-03
             maximum displacement increment at node     34654 degree of freedom  2 is equal to    3.967E+00
             displacement convergence ratio   1.146E-03

             recycling increment due to separation 


             maximum connectivity in stiffness matrix is       207 at node     63833


             maximum half-bandwidth is     60010  between nodes      4232  and     64241

             number of profile entries excluding fill-in is          553597


             total workspace needed with in-core matrix storage =        23614097
               part of solver workspace is allocated separately


             load increments for each degree of freedom
             summed over the whole model

             from distributed loads
             dist. loads on deformed configuration - totals below for dist. loads
             increments for point loads
             0.000000E+00   0.000000E+00   0.000000E+00


             point loads
             0.000000E+00   0.000000E+00   0.000000E+00

             start of assembly     cycle number is     1
             wall time =        1842.00


             solver workspace for phase1 (matrix input)    (64bit words) =          650046 (      4.96 MByte)
             Metis nested dissection ordering used
             solver workspace for phase2 (nodal ordering)  (64bit words) =         1465427 (     11.18 MByte)
             solver workspace for phase3 (symbolic factor) (64bit words) =         3378434 (     25.78 MByte)
             solver workspace for phase4 (factorization)   (64bit words) =         8009545 (     61.11 MByte) (MINIMUM)
             solver workspace for phase4 (factorization)   (64bit words) =        65493747 (    499.68 MByte) (MAXIMUM)
             solver workspace available and used           (64bit words) =        72302302 (    551.62 MByte)


             start of matrix solution
             wall time =        1854.00


             singularity ratio    9.2219E-05


             end of matrix solution
             wall time =        1867.00


             maximum residual force  at node     18782 degree of freedom  2 is equal to    6.034E-11
             maximum reaction force  at node     56163 degree of freedom  1 is equal to    5.572E+04
             residual convergence ratio    1.083E-15

             maximum displacement  change   at node      3996 degree of freedom  2 is equal to    4.227E-01
             maximum displacement increment at node     34654 degree of freedom  2 is equal to    4.122E+00
             displacement convergence ratio   1.025E-01

             recycling increment due to body to body contact 

             increment will be recycled


             maximum connectivity in stiffness matrix is       207 at node     63833


             maximum half-bandwidth is     60010  between nodes      4232  and     64241

             number of profile entries excluding fill-in is          553482


             total workspace needed with in-core matrix storage =        23610991
               part of solver workspace is allocated separately


             load increments for each degree of freedom
             summed over the whole model

             from distributed loads
             dist. loads on deformed configuration - totals below for dist. loads
             increments for point loads
             0.000000E+00   0.000000E+00   0.000000E+00


             point loads
             0.000000E+00   0.000000E+00   0.000000E+00

             start of assembly     cycle number is     2
             wall time =        1873.00


             solver workspace for phase1 (matrix input)    (64bit words) =          649931 (      4.96 MByte)
             Metis nested dissection ordering used
             solver workspace for phase2 (nodal ordering)  (64bit words) =         1465331 (     11.18 MByte)
             solver workspace for phase3 (symbolic factor) (64bit words) =         3379192 (     25.78 MByte)
             solver workspace for phase4 (factorization)   (64bit words) =         8012430 (     61.13 MByte) (MINIMUM)
             solver workspace for phase4 (factorization)   (64bit words) =        64352062 (    490.97 MByte) (MAXIMUM)
             solver workspace available and used           (64bit words) =        72302302 (    551.62 MByte)


             start of matrix solution
             wall time =        1885.00


             singularity ratio    9.2293E-05


             end of matrix solution
             wall time =        1898.00


             ddu multiplied with    1.00000E-06 due to penetration


             maximum residual force  at node      1578 degree of freedom  1 is equal to    2.553E+00
             maximum reaction force  at node     56163 degree of freedom  1 is equal to    5.572E+04
             residual convergence ratio    4.582E-05

             maximum displacement  change   at node      1578 degree of freedom  2 is equal to    2.522E-07
             maximum displacement increment at node     34654 degree of freedom  2 is equal to    4.122E+00
             displacement convergence ratio   6.118E-08

             recycling increment due to separation 


             maximum connectivity in stiffness matrix is       207 at node     63833


             maximum half-bandwidth is     60010  between nodes      4232  and     64241

             number of profile entries excluding fill-in is          553009


             total workspace needed with in-core matrix storage =        23598221
               part of solver workspace is allocated separately


             load increments for each degree of freedom
             summed over the whole model

             from distributed loads
             dist. loads on deformed configuration - totals below for dist. loads
             increments for point loads
             0.000000E+00   0.000000E+00   0.000000E+00


             point loads
             0.000000E+00   0.000000E+00   0.000000E+00

             start of assembly     cycle number is     1
             wall time =        1905.00


             solver workspace for phase1 (matrix input)    (64bit words) =          649458 (      4.95 MByte)
             Metis nested dissection ordering used
             solver workspace for phase2 (nodal ordering)  (64bit words) =         1465008 (     11.18 MByte)
             solver workspace for phase3 (symbolic factor) (64bit words) =         3327825 (     25.39 MByte)
             solver workspace for phase4 (factorization)   (64bit words) =         7972118 (     60.82 MByte) (MINIMUM)
             solver workspace for phase4 (factorization)   (64bit words) =        64497919 (    492.08 MByte) (MAXIMUM)
             solver workspace available and used           (64bit words) =        72302302 (    551.62 MByte)


             start of matrix solution
             wall time =        1917.00


             singularity ratio    9.1723E-05


             end of matrix solution
             wall time =        1930.00


             maximum residual force  at node     18039 degree of freedom  1 is equal to    7.157E-11
             maximum reaction force  at node     56163 degree of freedom  1 is equal to    5.572E+04
             residual convergence ratio    1.284E-15

             maximum displacement  change   at node      4015 degree of freedom  2 is equal to    3.233E-01
             maximum displacement increment at node     34654 degree of freedom  2 is equal to    4.120E+00
             displacement convergence ratio   7.848E-02

             recycling increment due to body to body contact 

             increment will be recycled


             maximum connectivity in stiffness matrix is       207 at node     63833


             maximum half-bandwidth is     60010  between nodes      4232  and     64241

             number of profile entries excluding fill-in is          553049


             total workspace needed with in-core matrix storage =        23599301
               part of solver workspace is allocated separately


             load increments for each degree of freedom
             summed over the whole model

             from distributed loads
             dist. loads on deformed configuration - totals below for dist. loads
             increments for point loads
             0.000000E+00   0.000000E+00   0.000000E+00


             point loads
             0.000000E+00   0.000000E+00   0.000000E+00

             start of assembly     cycle number is     2
             wall time =        1935.00


             solver workspace for phase1 (matrix input)    (64bit words) =          649498 (      4.96 MByte)
             Metis nested dissection ordering used
             solver workspace for phase2 (nodal ordering)  (64bit words) =         1465033 (     11.18 MByte)
             solver workspace for phase3 (symbolic factor) (64bit words) =         3336455 (     25.46 MByte)
             solver workspace for phase4 (factorization)   (64bit words) =         7983539 (     60.91 MByte) (MINIMUM)
             solver workspace for phase4 (factorization)   (64bit words) =        64932629 (    495.40 MByte) (MAXIMUM)
             solver workspace available and used           (64bit words) =        72302302 (    551.62 MByte)


             start of matrix solution
             wall time =        1947.00


             singularity ratio    9.1778E-05


             end of matrix solution
             wall time =        1960.00


             maximum residual force  at node     22596 degree of freedom  2 is equal to    7.910E-11
             maximum reaction force  at node     56163 degree of freedom  1 is equal to    5.572E+04
             residual convergence ratio    1.420E-15

             maximum displacement  change   at node     16561 degree of freedom  2 is equal to    1.544E-01
             maximum displacement increment at node     36343 degree of freedom  2 is equal to    4.196E+00
             displacement convergence ratio   3.680E-02

             recycling increment due to separation 


             maximum connectivity in stiffness matrix is       207 at node     63833


             maximum half-bandwidth is     60010  between nodes      4232  and     64241

             number of profile entries excluding fill-in is          552563


             total workspace needed with in-core matrix storage =        23586179
               part of solver workspace is allocated separately


             load increments for each degree of freedom
             summed over the whole model

             from distributed loads
             dist. loads on deformed configuration - totals below for dist. loads
             increments for point loads
             0.000000E+00   0.000000E+00   0.000000E+00


             point loads
             0.000000E+00   0.000000E+00   0.000000E+00

             start of assembly     cycle number is     1
             wall time =        1967.00


             solver workspace for phase1 (matrix input)    (64bit words) =          649012 (      4.95 MByte)
             Metis nested dissection ordering used
             solver workspace for phase2 (nodal ordering)  (64bit words) =         1464699 (     11.17 MByte)
             solver workspace for phase3 (symbolic factor) (64bit words) =         3321678 (     25.34 MByte)
             solver workspace for phase4 (factorization)   (64bit words) =         7970860 (     60.81 MByte) (MINIMUM)
             solver workspace for phase4 (factorization)   (64bit words) =        64586396 (    492.76 MByte) (MAXIMUM)
             solver workspace available and used           (64bit words) =        72302302 (    551.62 MByte)


             start of matrix solution
             wall time =        1979.00


             singularity ratio    9.0954E-05


             end of matrix solution
             wall time =        1992.00


             maximum residual force  at node     25949 degree of freedom  2 is equal to    8.166E-11
             maximum reaction force  at node     56163 degree of freedom  1 is equal to    5.572E+04
             residual convergence ratio    1.466E-15

             maximum displacement  change   at node      4006 degree of freedom  2 is equal to    4.095E-01
             maximum displacement increment at node     36343 degree of freedom  2 is equal to    4.239E+00
             displacement convergence ratio   9.660E-02

             recycling increment due to body to body contact 

             increment will be recycled


             maximum connectivity in stiffness matrix is       207 at node     63833


             maximum half-bandwidth is     60010  between nodes      4232  and     64241

             number of profile entries excluding fill-in is          552624


             total workspace needed with in-core matrix storage =        23587825
               part of solver workspace is allocated separately


             load increments for each degree of freedom
             summed over the whole model

             from distributed loads
             dist. loads on deformed configuration - totals below for dist. loads
             increments for point loads
             0.000000E+00   0.000000E+00   0.000000E+00


             point loads
             0.000000E+00   0.000000E+00   0.000000E+00

             start of assembly     cycle number is     2
             wall time =        1997.00


             solver workspace for phase1 (matrix input)    (64bit words) =          649073 (      4.95 MByte)
             Metis nested dissection ordering used
             solver workspace for phase2 (nodal ordering)  (64bit words) =         1464737 (     11.18 MByte)
             solver workspace for phase3 (symbolic factor) (64bit words) =         3317347 (     25.31 MByte)
             solver workspace for phase4 (factorization)   (64bit words) =         7968093 (     60.79 MByte) (MINIMUM)
             solver workspace for phase4 (factorization)   (64bit words) =        66609397 (    508.19 MByte) (MAXIMUM)
             solver workspace available and used           (64bit words) =        72302302 (    551.62 MByte)


             start of matrix solution
             wall time =        2009.00


             singularity ratio    9.1376E-05


             end of matrix solution
             wall time =        2023.00


             maximum residual force  at node     19682 degree of freedom  1 is equal to    7.047E-11
             maximum reaction force  at node     56163 degree of freedom  1 is equal to    5.572E+04
             residual convergence ratio    1.265E-15

             maximum displacement  change   at node     16721 degree of freedom  2 is equal to    2.662E-01
             maximum displacement increment at node     36343 degree of freedom  2 is equal to    4.295E+00
             displacement convergence ratio   6.197E-02

             recycling increment due to separation 


             maximum connectivity in stiffness matrix is       207 at node     63833


             maximum half-bandwidth is     60010  between nodes      4232  and     64241

             number of profile entries excluding fill-in is          552182


             total workspace needed with in-core matrix storage =        23575891
               part of solver workspace is allocated separately


             load increments for each degree of freedom
             summed over the whole model

             from distributed loads
             dist. loads on deformed configuration - totals below for dist. loads
             increments for point loads
             0.000000E+00   0.000000E+00   0.000000E+00


             point loads
             0.000000E+00   0.000000E+00   0.000000E+00

             start of assembly     cycle number is     1
             wall time =        2030.00


             solver workspace for phase1 (matrix input)    (64bit words) =          648631 (      4.95 MByte)
             Metis nested dissection ordering used
             solver workspace for phase2 (nodal ordering)  (64bit words) =         1464449 (     11.17 MByte)
             solver workspace for phase3 (symbolic factor) (64bit words) =         3329422 (     25.40 MByte)
             solver workspace for phase4 (factorization)   (64bit words) =         7979943 (     60.88 MByte) (MINIMUM)
             solver workspace for phase4 (factorization)   (64bit words) =        66569986 (    507.89 MByte) (MAXIMUM)
             solver workspace available and used           (64bit words) =        72302302 (    551.62 MByte)


             start of matrix solution
             wall time =        2042.00


             singularity ratio    9.0110E-05


             end of matrix solution
             wall time =        2056.00


             maximum residual force  at node     19570 degree of freedom  2 is equal to    6.994E-11
             maximum reaction force  at node     56163 degree of freedom  1 is equal to    5.572E+04
             residual convergence ratio    1.255E-15

             maximum displacement  change   at node      2603 degree of freedom  1 is equal to    4.493E-01
             maximum displacement increment at node     36343 degree of freedom  2 is equal to    4.311E+00
             displacement convergence ratio   1.042E-01

             recycling increment due to body to body contact 

             increment will be recycled


             maximum connectivity in stiffness matrix is       207 at node     63833


             maximum half-bandwidth is     60010  between nodes      4232  and     64241

             number of profile entries excluding fill-in is          552220


             total workspace needed with in-core matrix storage =        23576917
               part of solver workspace is allocated separately


             load increments for each degree of freedom
             summed over the whole model

             from distributed loads
             dist. loads on deformed configuration - totals below for dist. loads
             increments for point loads
             0.000000E+00   0.000000E+00   0.000000E+00


             point loads
             0.000000E+00   0.000000E+00   0.000000E+00

             start of assembly     cycle number is     2
             wall time =        2061.00


             solver workspace for phase1 (matrix input)    (64bit words) =          648669 (      4.95 MByte)
             Metis nested dissection ordering used
             solver workspace for phase2 (nodal ordering)  (64bit words) =         1464461 (     11.17 MByte)
             solver workspace for phase3 (symbolic factor) (64bit words) =         3345529 (     25.52 MByte)
             solver workspace for phase4 (factorization)   (64bit words) =         7954641 (     60.69 MByte) (MINIMUM)
             solver workspace for phase4 (factorization)   (64bit words) =        63904788 (    487.55 MByte) (MAXIMUM)
             solver workspace available and used           (64bit words) =        72302302 (    551.62 MByte)


             start of matrix solution
             wall time =        2073.00


             singularity ratio    9.0871E-05


             end of matrix solution
             wall time =        2085.00


             ddu multiplied with    1.00000E-06 due to penetration


             maximum residual force  at node      1566 degree of freedom  2 is equal to    3.776E+00
             maximum reaction force  at node     56163 degree of freedom  1 is equal to    5.572E+04
             residual convergence ratio    6.777E-05

             maximum displacement  change   at node     15159 degree of freedom  2 is equal to    4.042E-07
             maximum displacement increment at node     36343 degree of freedom  2 is equal to    4.311E+00
             displacement convergence ratio   9.376E-08

             recycling increment due to separation 


             maximum connectivity in stiffness matrix is       207 at node     63833


             maximum half-bandwidth is     60010  between nodes      4232  and     64241

             number of profile entries excluding fill-in is          551453


             total workspace needed with in-core matrix storage =        23556209
               part of solver workspace is allocated separately


             load increments for each degree of freedom
             summed over the whole model

             from distributed loads
             dist. loads on deformed configuration - totals below for dist. loads
             increments for point loads
             0.000000E+00   0.000000E+00   0.000000E+00


             point loads
             0.000000E+00   0.000000E+00   0.000000E+00

             start of assembly     cycle number is     1
             wall time =        2092.00


             solver workspace for phase1 (matrix input)    (64bit words) =          647902 (      4.94 MByte)
             Metis nested dissection ordering used
             solver workspace for phase2 (nodal ordering)  (64bit words) =         1463986 (     11.17 MByte)
             solver workspace for phase3 (symbolic factor) (64bit words) =         3367343 (     25.69 MByte)
             solver workspace for phase4 (factorization)   (64bit words) =         7989455 (     60.95 MByte) (MINIMUM)
             solver workspace for phase4 (factorization)   (64bit words) =        63835570 (    487.03 MByte) (MAXIMUM)
             solver workspace available and used           (64bit words) =        72302302 (    551.62 MByte)


             start of matrix solution
             wall time =        2104.00


             singularity ratio    8.9404E-05


             end of matrix solution
             wall time =        2117.00


             maximum residual force  at node     21813 degree of freedom  2 is equal to    7.151E-11
             maximum reaction force  at node     56163 degree of freedom  1 is equal to    5.572E+04
             residual convergence ratio    1.283E-15

             maximum displacement  change   at node      4032 degree of freedom  2 is equal to    4.658E-01
             maximum displacement increment at node     36343 degree of freedom  2 is equal to    4.530E+00
             displacement convergence ratio   1.028E-01

             recycling increment due to body to body contact 

             increment will be recycled


             maximum connectivity in stiffness matrix is       207 at node     63833


             maximum half-bandwidth is     60010  between nodes      4232  and     64241

             number of profile entries excluding fill-in is          551457


             total workspace needed with in-core matrix storage =        23556317
               part of solver workspace is allocated separately


             load increments for each degree of freedom
             summed over the whole model

             from distributed loads
             dist. loads on deformed configuration - totals below for dist. loads
             increments for point loads
             0.000000E+00   0.000000E+00   0.000000E+00


             point loads
             0.000000E+00   0.000000E+00   0.000000E+00

             start of assembly     cycle number is     2
             wall time =        2123.00


             solver workspace for phase1 (matrix input)    (64bit words) =          647906 (      4.94 MByte)
             Metis nested dissection ordering used
             solver workspace for phase2 (nodal ordering)  (64bit words) =         1463998 (     11.17 MByte)
             solver workspace for phase3 (symbolic factor) (64bit words) =         3332003 (     25.42 MByte)
             solver workspace for phase4 (factorization)   (64bit words) =         7938597 (     60.57 MByte) (MINIMUM)
             solver workspace for phase4 (factorization)   (64bit words) =        64053655 (    488.69 MByte) (MAXIMUM)
             solver workspace available and used           (64bit words) =        72302302 (    551.62 MByte)


             start of matrix solution
             wall time =        2135.00


             singularity ratio    8.3914E-05


             end of matrix solution
             wall time =        2148.00


             ddu multiplied with    1.00000E-06 due to penetration


             maximum residual force  at node      1566 degree of freedom  2 is equal to    3.390E+00
             maximum reaction force  at node     56163 degree of freedom  1 is equal to    5.572E+04
             residual convergence ratio    6.085E-05

             maximum displacement  change   at node     15159 degree of freedom  1 is equal to    3.181E-07
             maximum displacement increment at node     36343 degree of freedom  2 is equal to    4.530E+00
             displacement convergence ratio   7.021E-08

             recycling increment due to separation 


             maximum connectivity in stiffness matrix is       207 at node     63833


             maximum half-bandwidth is     60010  between nodes      4232  and     64241

             number of profile entries excluding fill-in is          550837


             total workspace needed with in-core matrix storage =        23539577
               part of solver workspace is allocated separately


             load increments for each degree of freedom
             summed over the whole model

             from distributed loads
             dist. loads on deformed configuration - totals below for dist. loads
             increments for point loads
             0.000000E+00   0.000000E+00   0.000000E+00


             point loads
             0.000000E+00   0.000000E+00   0.000000E+00

             start of assembly     cycle number is     1
             wall time =        2155.00


             solver workspace for phase1 (matrix input)    (64bit words) =          647286 (      4.94 MByte)
             Metis nested dissection ordering used
             solver workspace for phase2 (nodal ordering)  (64bit words) =         1463582 (     11.17 MByte)
             solver workspace for phase3 (symbolic factor) (64bit words) =         3296191 (     25.15 MByte)
             solver workspace for phase4 (factorization)   (64bit words) =         7914985 (     60.39 MByte) (MINIMUM)
             solver workspace for phase4 (factorization)   (64bit words) =        62967554 (    480.40 MByte) (MAXIMUM)
             solver workspace available and used           (64bit words) =        72302302 (    551.62 MByte)


             start of matrix solution
             wall time =        2166.00


             singularity ratio    8.7702E-05


             end of matrix solution
             wall time =        2178.00


             maximum residual force  at node     17872 degree of freedom  2 is equal to    9.868E-11
             maximum reaction force  at node     56163 degree of freedom  1 is equal to    5.572E+04
             residual convergence ratio    1.771E-15

             maximum displacement  change   at node      4170 degree of freedom  2 is equal to    6.872E-01
             maximum displacement increment at node     36343 degree of freedom  2 is equal to    4.638E+00
             displacement convergence ratio   1.482E-01

             recycling increment due to body to body contact 

             increment will be recycled


             maximum connectivity in stiffness matrix is       207 at node     63833


             maximum half-bandwidth is     60010  between nodes      4232  and     64241

             number of profile entries excluding fill-in is          550742


             total workspace needed with in-core matrix storage =        23537011
               part of solver workspace is allocated separately


             load increments for each degree of freedom
             summed over the whole model

             from distributed loads
             dist. loads on deformed configuration - totals below for dist. loads
             increments for point loads
             0.000000E+00   0.000000E+00   0.000000E+00


             point loads
             0.000000E+00   0.000000E+00   0.000000E+00

             start of assembly     cycle number is     2
             wall time =        2184.00


             solver workspace for phase1 (matrix input)    (64bit words) =          647191 (      4.94 MByte)
             Metis nested dissection ordering used
             solver workspace for phase2 (nodal ordering)  (64bit words) =         1463486 (     11.17 MByte)
             solver workspace for phase3 (symbolic factor) (64bit words) =         3333659 (     25.43 MByte)
             solver workspace for phase4 (factorization)   (64bit words) =         7955430 (     60.70 MByte) (MINIMUM)
             solver workspace for phase4 (factorization)   (64bit words) =        65584972 (    500.37 MByte) (MAXIMUM)
             solver workspace available and used           (64bit words) =        72302302 (    551.62 MByte)


             start of matrix solution
             wall time =        2196.00


             singularity ratio    8.8954E-05


             end of matrix solution
             wall time =        2209.00


             ddu multiplied with    1.00000E-06 due to penetration


             maximum residual force  at node      1566 degree of freedom  2 is equal to    3.424E+00
             maximum reaction force  at node     56163 degree of freedom  1 is equal to    5.572E+04
             residual convergence ratio    6.144E-05

             maximum displacement  change   at node      2663 degree of freedom  1 is equal to    4.891E-07
             maximum displacement increment at node     36343 degree of freedom  2 is equal to    4.638E+00
             displacement convergence ratio   1.055E-07

             recycling increment due to separation 


             maximum connectivity in stiffness matrix is       207 at node     63833


             maximum half-bandwidth is     60010  between nodes      4232  and     64241

             number of profile entries excluding fill-in is          550031


             total workspace needed with in-core matrix storage =        23517815
               part of solver workspace is allocated separately


             load increments for each degree of freedom
             summed over the whole model

             from distributed loads
             dist. loads on deformed configuration - totals below for dist. loads
             increments for point loads
             0.000000E+00   0.000000E+00   0.000000E+00


             point loads
             0.000000E+00   0.000000E+00   0.000000E+00

             start of assembly     cycle number is     1
             wall time =        2216.00


             solver workspace for phase1 (matrix input)    (64bit words) =          646480 (      4.93 MByte)
             Metis nested dissection ordering used
             solver workspace for phase2 (nodal ordering)  (64bit words) =         1463051 (     11.16 MByte)
             solver workspace for phase3 (symbolic factor) (64bit words) =         3350366 (     25.56 MByte)
             solver workspace for phase4 (factorization)   (64bit words) =         8042178 (     61.36 MByte) (MINIMUM)
             solver workspace for phase4 (factorization)   (64bit words) =        66496292 (    507.33 MByte) (MAXIMUM)
             solver workspace available and used           (64bit words) =        72302302 (    551.62 MByte)


             start of matrix solution
             wall time =        2228.00


             singularity ratio    1.9196E-04


             end of matrix solution
             wall time =        2241.00


             maximum residual force  at node     17872 degree of freedom  2 is equal to    8.140E-11
             maximum reaction force  at node     56163 degree of freedom  1 is equal to    5.572E+04
             residual convergence ratio    1.461E-15

             maximum displacement  change   at node     16558 degree of freedom  2 is equal to    4.123E-01
             maximum displacement increment at node     36343 degree of freedom  2 is equal to    4.792E+00
             displacement convergence ratio   8.603E-02

             recycling increment due to body to body contact 

             increment will be recycled


             maximum connectivity in stiffness matrix is       207 at node     63833


             maximum half-bandwidth is     60010  between nodes      4232  and     64241

             number of profile entries excluding fill-in is          550206


             total workspace needed with in-core matrix storage =        23522539
               part of solver workspace is allocated separately


             load increments for each degree of freedom
             summed over the whole model

             from distributed loads
             dist. loads on deformed configuration - totals below for dist. loads
             increments for point loads
             0.000000E+00   0.000000E+00   0.000000E+00


             point loads
             0.000000E+00   0.000000E+00   0.000000E+00

             start of assembly     cycle number is     2
             wall time =        2249.00


             solver workspace for phase1 (matrix input)    (64bit words) =          646655 (      4.93 MByte)
             Metis nested dissection ordering used
             solver workspace for phase2 (nodal ordering)  (64bit words) =         1463185 (     11.16 MByte)
             solver workspace for phase3 (symbolic factor) (64bit words) =         3332014 (     25.42 MByte)
             solver workspace for phase4 (factorization)   (64bit words) =         7933153 (     60.53 MByte) (MINIMUM)
             solver workspace for phase4 (factorization)   (64bit words) =        62291550 (    475.25 MByte) (MAXIMUM)
             solver workspace available and used           (64bit words) =        72302302 (    551.62 MByte)


             start of matrix solution
             wall time =        2260.00


             singularity ratio    8.7187E-05


             end of matrix solution
             wall time =        2273.00


             maximum residual force  at node     19508 degree of freedom  2 is equal to    7.408E-11
             maximum reaction force  at node     56163 degree of freedom  1 is equal to    5.572E+04
             residual convergence ratio    1.329E-15

             maximum displacement  change   at node      2359 degree of freedom  1 is equal to    5.069E-01
             maximum displacement increment at node     36343 degree of freedom  2 is equal to    4.745E+00
             displacement convergence ratio   1.068E-01

             recycling increment due to body to body contact 

             increment will be recycled


             maximum connectivity in stiffness matrix is       207 at node     63833


             maximum half-bandwidth is     60010  between nodes      4232  and     64241

             number of profile entries excluding fill-in is          550037


             total workspace needed with in-core matrix storage =        23517977
               part of solver workspace is allocated separately


             load increments for each degree of freedom
             summed over the whole model

             from distributed loads
             dist. loads on deformed configuration - totals below for dist. loads
             increments for point loads
             0.000000E+00   0.000000E+00   0.000000E+00


             point loads
             0.000000E+00   0.000000E+00   0.000000E+00

             start of assembly     cycle number is     3
             wall time =        2280.00


             solver workspace for phase1 (matrix input)    (64bit words) =          646486 (      4.93 MByte)
             Metis nested dissection ordering used
             solver workspace for phase2 (nodal ordering)  (64bit words) =         1463040 (     11.16 MByte)
             solver workspace for phase3 (symbolic factor) (64bit words) =         3323551 (     25.36 MByte)
             solver workspace for phase4 (factorization)   (64bit words) =         7947356 (     60.63 MByte) (MINIMUM)
             solver workspace for phase4 (factorization)   (64bit words) =        64241522 (    490.12 MByte) (MAXIMUM)
             solver workspace available and used           (64bit words) =        72302302 (    551.62 MByte)


             start of matrix solution
             wall time =        2292.00


             singularity ratio    1.2254E-04


             end of matrix solution
             wall time =        2304.00


             maximum residual force  at node     21363 degree of freedom  2 is equal to    9.127E-11
             maximum reaction force  at node     56163 degree of freedom  1 is equal to    5.572E+04
             residual convergence ratio    1.638E-15

             maximum displacement  change   at node      2507 degree of freedom  1 is equal to    4.555E-01
             maximum displacement increment at node     36343 degree of freedom  2 is equal to    4.849E+00
             displacement convergence ratio   9.394E-02

             recycling increment due to body to body contact 

             increment will be recycled


             maximum connectivity in stiffness matrix is       207 at node     63833


             maximum half-bandwidth is     60010  between nodes      4232  and     64241

             number of profile entries excluding fill-in is          550047


             total workspace needed with in-core matrix storage =        23518247
               part of solver workspace is allocated separately


             load increments for each degree of freedom
             summed over the whole model

             from distributed loads
             dist. loads on deformed configuration - totals below for dist. loads
             increments for point loads
             0.000000E+00   0.000000E+00   0.000000E+00


             point loads
             0.000000E+00   0.000000E+00   0.000000E+00

             start of assembly     cycle number is     4
             wall time =        2310.00


             solver workspace for phase1 (matrix input)    (64bit words) =          646496 (      4.93 MByte)
             Metis nested dissection ordering used
             solver workspace for phase2 (nodal ordering)  (64bit words) =         1463055 (     11.16 MByte)
             solver workspace for phase3 (symbolic factor) (64bit words) =         3316832 (     25.31 MByte)
             solver workspace for phase4 (factorization)   (64bit words) =         7938279 (     60.56 MByte) (MINIMUM)
             solver workspace for phase4 (factorization)   (64bit words) =        63003444 (    480.68 MByte) (MAXIMUM)
             solver workspace available and used           (64bit words) =        72302302 (    551.62 MByte)


             start of matrix solution
             wall time =        2321.00


             singularity ratio    8.7031E-05


             end of matrix solution
             wall time =        2334.00


             maximum residual force  at node     19957 degree of freedom  2 is equal to    7.944E-11
             maximum reaction force  at node     56163 degree of freedom  1 is equal to    5.572E+04
             residual convergence ratio    1.426E-15

             maximum displacement  change   at node      2359 degree of freedom  1 is equal to    5.917E-01
             maximum displacement increment at node     36345 degree of freedom  2 is equal to    4.831E+00
             displacement convergence ratio   1.225E-01

             recycling increment due to separation 


             maximum connectivity in stiffness matrix is       207 at node     63833


             maximum half-bandwidth is     60010  between nodes      4232  and     64241

             number of profile entries excluding fill-in is          549266


             total workspace needed with in-core matrix storage =        23497159
               part of solver workspace is allocated separately


             load increments for each degree of freedom
             summed over the whole model

             from distributed loads
             dist. loads on deformed configuration - totals below for dist. loads
             increments for point loads
             0.000000E+00   0.000000E+00   0.000000E+00


             point loads
             0.000000E+00   0.000000E+00   0.000000E+00

             start of assembly     cycle number is     1
             wall time =        2341.00


             solver workspace for phase1 (matrix input)    (64bit words) =          645715 (      4.93 MByte)
             Metis nested dissection ordering used
             solver workspace for phase2 (nodal ordering)  (64bit words) =         1462578 (     11.16 MByte)
             solver workspace for phase3 (symbolic factor) (64bit words) =         3333383 (     25.43 MByte)
             solver workspace for phase4 (factorization)   (64bit words) =         7969934 (     60.81 MByte) (MINIMUM)
             solver workspace for phase4 (factorization)   (64bit words) =        65484664 (    499.61 MByte) (MAXIMUM)
             solver workspace available and used           (64bit words) =        72302302 (    551.62 MByte)


             start of matrix solution
             wall time =        2353.00


             singularity ratio    8.5858E-05


             end of matrix solution
             wall time =        2366.00


             maximum residual force  at node     17887 degree of freedom  2 is equal to    1.171E-10
             maximum reaction force  at node     56163 degree of freedom  1 is equal to    5.572E+04
             residual convergence ratio    2.101E-15

             maximum displacement  change   at node      3648 degree of freedom  2 is equal to    5.238E-01
             maximum displacement increment at node     36345 degree of freedom  2 is equal to    5.109E+00
             displacement convergence ratio   1.025E-01

             recycling increment due to body to body contact 

             increment will be recycled


             maximum connectivity in stiffness matrix is       207 at node     63833


             maximum half-bandwidth is     60010  between nodes      4232  and     64241

             number of profile entries excluding fill-in is          549349


             total workspace needed with in-core matrix storage =        23499401
               part of solver workspace is allocated separately


             load increments for each degree of freedom
             summed over the whole model

             from distributed loads
             dist. loads on deformed configuration - totals below for dist. loads
             increments for point loads
             0.000000E+00   0.000000E+00   0.000000E+00


             point loads
             0.000000E+00   0.000000E+00   0.000000E+00

             start of assembly     cycle number is     2
             wall time =        2373.00


             solver workspace for phase1 (matrix input)    (64bit words) =          645798 (      4.93 MByte)
             Metis nested dissection ordering used
             solver workspace for phase2 (nodal ordering)  (64bit words) =         1462649 (     11.16 MByte)
             solver workspace for phase3 (symbolic factor) (64bit words) =         3330788 (     25.41 MByte)
             solver workspace for phase4 (factorization)   (64bit words) =         7947029 (     60.63 MByte) (MINIMUM)
             solver workspace for phase4 (factorization)   (64bit words) =        65023580 (    496.09 MByte) (MAXIMUM)
             solver workspace available and used           (64bit words) =        72302302 (    551.62 MByte)


             start of matrix solution
             wall time =        2385.00


             singularity ratio    8.6603E-05


             end of matrix solution
             wall time =        2398.00


             maximum residual force  at node     17839 degree of freedom  2 is equal to    9.799E-11
             maximum reaction force  at node     56163 degree of freedom  1 is equal to    5.572E+04
             residual convergence ratio    1.759E-15

             maximum displacement  change   at node      2358 degree of freedom  1 is equal to    3.597E-01
             maximum displacement increment at node     36345 degree of freedom  2 is equal to    5.001E+00
             displacement convergence ratio   7.192E-02

             recycling increment due to body to body contact 

             increment will be recycled


             maximum connectivity in stiffness matrix is       207 at node     63833


             maximum half-bandwidth is     60010  between nodes      4232  and     64241

             number of profile entries excluding fill-in is          549160


             total workspace needed with in-core matrix storage =        23494297
               part of solver workspace is allocated separately


             load increments for each degree of freedom
             summed over the whole model

             from distributed loads
             dist. loads on deformed configuration - totals below for dist. loads
             increments for point loads
             0.000000E+00   0.000000E+00   0.000000E+00


             point loads
             0.000000E+00   0.000000E+00   0.000000E+00

             start of assembly     cycle number is     3
             wall time =        2404.00


             solver workspace for phase1 (matrix input)    (64bit words) =          645609 (      4.93 MByte)
             Metis nested dissection ordering used
             solver workspace for phase2 (nodal ordering)  (64bit words) =         1462468 (     11.16 MByte)
             solver workspace for phase3 (symbolic factor) (64bit words) =         3291264 (     25.11 MByte)
             solver workspace for phase4 (factorization)   (64bit words) =         7886093 (     60.17 MByte) (MINIMUM)
             solver workspace for phase4 (factorization)   (64bit words) =        61335234 (    467.95 MByte) (MAXIMUM)
             solver workspace available and used           (64bit words) =        72302302 (    551.62 MByte)


             start of matrix solution
             wall time =        2415.00


             singularity ratio    8.6619E-05


             end of matrix solution
             wall time =        2427.00


             maximum residual force  at node     22455 degree of freedom  2 is equal to    1.162E-10
             maximum reaction force  at node     56163 degree of freedom  1 is equal to    5.572E+04
             residual convergence ratio    2.085E-15

             maximum displacement  change   at node      2358 degree of freedom  1 is equal to    4.217E-01
             maximum displacement increment at node     36345 degree of freedom  2 is equal to    5.130E+00
             displacement convergence ratio   8.220E-02

             recycling increment due to separation 


             maximum connectivity in stiffness matrix is       207 at node     63833


             maximum half-bandwidth is     60010  between nodes      4232  and     64241

             number of profile entries excluding fill-in is          548499


             total workspace needed with in-core matrix storage =        23476451
               part of solver workspace is allocated separately


             load increments for each degree of freedom
             summed over the whole model

             from distributed loads
             dist. loads on deformed configuration - totals below for dist. loads
             increments for point loads
             0.000000E+00   0.000000E+00   0.000000E+00


             point loads
             0.000000E+00   0.000000E+00   0.000000E+00

             start of assembly     cycle number is     1
             wall time =        2434.00


             solver workspace for phase1 (matrix input)    (64bit words) =          644948 (      4.92 MByte)
             Metis nested dissection ordering used
             solver workspace for phase2 (nodal ordering)  (64bit words) =         1462103 (     11.15 MByte)
             solver workspace for phase3 (symbolic factor) (64bit words) =         3327376 (     25.39 MByte)
             solver workspace for phase4 (factorization)   (64bit words) =         7907631 (     60.33 MByte) (MINIMUM)
             solver workspace for phase4 (factorization)   (64bit words) =        62534397 (    477.10 MByte) (MAXIMUM)
             solver workspace available and used           (64bit words) =        72302302 (    551.62 MByte)


             start of matrix solution
             wall time =        2446.00


             singularity ratio    7.8817E-05


             end of matrix solution
             wall time =        2458.00


             maximum residual force  at node     18647 degree of freedom  1 is equal to    1.602E-10
             maximum reaction force  at node     56163 degree of freedom  1 is equal to    5.572E+04
             residual convergence ratio    2.875E-15

             maximum displacement  change   at node      3984 degree of freedom  2 is equal to    1.131E+00
             maximum displacement increment at node     36345 degree of freedom  2 is equal to    5.335E+00
             displacement convergence ratio   2.119E-01

             failure to converge to tolerance

             increment will be recycled


             maximum connectivity in stiffness matrix is       207 at node     63833


             maximum half-bandwidth is     60010  between nodes      4232  and     64241

             number of profile entries excluding fill-in is          548420


             total workspace needed with in-core matrix storage =        23474317
               part of solver workspace is allocated separately


             load increments for each degree of freedom
             summed over the whole model

             from distributed loads
             dist. loads on deformed configuration - totals below for dist. loads
             increments for point loads
             0.000000E+00   0.000000E+00   0.000000E+00


             point loads
             0.000000E+00   0.000000E+00   0.000000E+00

             start of assembly     cycle number is     2
             wall time =        2463.00


             solver workspace for phase1 (matrix input)    (64bit words) =          644869 (      4.92 MByte)
             Metis nested dissection ordering used
             solver workspace for phase2 (nodal ordering)  (64bit words) =         1462022 (     11.15 MByte)
             solver workspace for phase3 (symbolic factor) (64bit words) =         3300560 (     25.18 MByte)
             solver workspace for phase4 (factorization)   (64bit words) =         7931683 (     60.51 MByte) (MINIMUM)
             solver workspace for phase4 (factorization)   (64bit words) =        61665399 (    470.47 MByte) (MAXIMUM)
             solver workspace available and used           (64bit words) =        72302302 (    551.62 MByte)


             start of matrix solution
             wall time =        2475.00


             singularity ratio    8.6547E-05


             end of matrix solution
             wall time =        2487.00


             ddu multiplied with    1.00000E-06 due to penetration


             maximum residual force  at node     15333 degree of freedom  2 is equal to    2.423E+00
             maximum reaction force  at node     56163 degree of freedom  1 is equal to    5.572E+04
             residual convergence ratio    4.348E-05

             maximum displacement  change   at node      1780 degree of freedom  1 is equal to    7.260E-07
             maximum displacement increment at node     36345 degree of freedom  2 is equal to    5.335E+00
             displacement convergence ratio   1.361E-07

             recycling increment due to separation 


             maximum connectivity in stiffness matrix is       207 at node     63833


             maximum half-bandwidth is     60010  between nodes      4232  and     64241

             number of profile entries excluding fill-in is          547903


             total workspace needed with in-core matrix storage =        23460359
               part of solver workspace is allocated separately


             load increments for each degree of freedom
             summed over the whole model

             from distributed loads
             dist. loads on deformed configuration - totals below for dist. loads
             increments for point loads
             0.000000E+00   0.000000E+00   0.000000E+00


             point loads
             0.000000E+00   0.000000E+00   0.000000E+00

             start of assembly     cycle number is     1
             wall time =        2494.00


             solver workspace for phase1 (matrix input)    (64bit words) =          644352 (      4.92 MByte)
             Metis nested dissection ordering used
             solver workspace for phase2 (nodal ordering)  (64bit words) =         1461713 (     11.15 MByte)
             solver workspace for phase3 (symbolic factor) (64bit words) =         3300925 (     25.18 MByte)
             solver workspace for phase4 (factorization)   (64bit words) =         7896644 (     60.25 MByte) (MINIMUM)
             solver workspace for phase4 (factorization)   (64bit words) =        62925707 (    480.09 MByte) (MAXIMUM)
             solver workspace available and used           (64bit words) =        72302302 (    551.62 MByte)


             start of matrix solution
             wall time =        2505.00


             singularity ratio    8.5511E-05


             end of matrix solution
             wall time =        2517.00


             maximum residual force  at node     17842 degree of freedom  2 is equal to    1.079E-10
             maximum reaction force  at node     56163 degree of freedom  1 is equal to    5.573E+04
             residual convergence ratio    1.937E-15

             maximum displacement  change   at node      1780 degree of freedom  1 is equal to    6.433E-01
             maximum displacement increment at node     36345 degree of freedom  2 is equal to    5.414E+00
             displacement convergence ratio   1.188E-01

             recycling increment due to body to body contact 

             increment will be recycled


             maximum connectivity in stiffness matrix is       207 at node     63833


             maximum half-bandwidth is     60010  between nodes      4232  and     64241

             number of profile entries excluding fill-in is          548003


             total workspace needed with in-core matrix storage =        23463059
               part of solver workspace is allocated separately


             load increments for each degree of freedom
             summed over the whole model

             from distributed loads
             dist. loads on deformed configuration - totals below for dist. loads
             increments for point loads
             0.000000E+00   0.000000E+00   0.000000E+00


             point loads
             0.000000E+00   0.000000E+00   0.000000E+00

             start of assembly     cycle number is     2
             wall time =        2524.00


             solver workspace for phase1 (matrix input)    (64bit words) =          644452 (      4.92 MByte)
             Metis nested dissection ordering used
             solver workspace for phase2 (nodal ordering)  (64bit words) =         1461749 (     11.15 MByte)
             solver workspace for phase3 (symbolic factor) (64bit words) =         3286009 (     25.07 MByte)
             solver workspace for phase4 (factorization)   (64bit words) =         7895804 (     60.24 MByte) (MINIMUM)
             solver workspace for phase4 (factorization)   (64bit words) =        62084428 (    473.67 MByte) (MAXIMUM)
             solver workspace available and used           (64bit words) =        72302302 (    551.62 MByte)


             start of matrix solution
             wall time =        2536.00


             singularity ratio    8.4885E-05


             end of matrix solution
             wall time =        2548.00


             maximum residual force  at node     27488 degree of freedom  2 is equal to    1.067E-10
             maximum reaction force  at node     56163 degree of freedom  1 is equal to    5.573E+04
             residual convergence ratio    1.914E-15

             maximum displacement  change   at node      1357 degree of freedom  1 is equal to    6.843E-01
             maximum displacement increment at node     36345 degree of freedom  2 is equal to    5.425E+00
             displacement convergence ratio   1.261E-01

             recycling increment due to body to body contact 

             increment will be recycled


             maximum connectivity in stiffness matrix is       207 at node     63833


             maximum half-bandwidth is     60010  between nodes      4232  and     64241

             number of profile entries excluding fill-in is          547904


             total workspace needed with in-core matrix storage =        23460385
               part of solver workspace is allocated separately


             load increments for each degree of freedom
             summed over the whole model

             from distributed loads
             dist. loads on deformed configuration - totals below for dist. loads
             increments for point loads
             0.000000E+00   0.000000E+00   0.000000E+00


             point loads
             0.000000E+00   0.000000E+00   0.000000E+00

             start of assembly     cycle number is     3
             wall time =        2553.00


             solver workspace for phase1 (matrix input)    (64bit words) =          644353 (      4.92 MByte)
             Metis nested dissection ordering used
             solver workspace for phase2 (nodal ordering)  (64bit words) =         1461647 (     11.15 MByte)
             solver workspace for phase3 (symbolic factor) (64bit words) =         3314965 (     25.29 MByte)
             solver workspace for phase4 (factorization)   (64bit words) =         7956349 (     60.70 MByte) (MINIMUM)
             solver workspace for phase4 (factorization)   (64bit words) =        63924170 (    487.70 MByte) (MAXIMUM)
             solver workspace available and used           (64bit words) =        72302302 (    551.62 MByte)


             start of matrix solution
             wall time =        2565.00


             singularity ratio    8.5774E-05


             end of matrix solution
             wall time =        2578.00


             ddu multiplied with    9.03848E-02 due to penetration


             maximum residual force  at node      1350 degree of freedom  3 is equal to    2.245E+00
             maximum reaction force  at node     56163 degree of freedom  1 is equal to    5.573E+04
             residual convergence ratio    4.028E-05

             maximum displacement  change   at node      1357 degree of freedom  1 is equal to    4.758E-02
             maximum displacement increment at node     36345 degree of freedom  2 is equal to    5.429E+00
             displacement convergence ratio   8.764E-03

             recycling increment due to separation 


             maximum connectivity in stiffness matrix is       207 at node     63833


             maximum half-bandwidth is     60010  between nodes      4232  and     64241

             number of profile entries excluding fill-in is          547136


             total workspace needed with in-core matrix storage =        23439649
               part of solver workspace is allocated separately


             load increments for each degree of freedom
             summed over the whole model

             from distributed loads
             dist. loads on deformed configuration - totals below for dist. loads
             increments for point loads
             0.000000E+00   0.000000E+00   0.000000E+00


             point loads
             0.000000E+00   0.000000E+00   0.000000E+00

             start of assembly     cycle number is     1
             wall time =        2585.00


             solver workspace for phase1 (matrix input)    (64bit words) =          643585 (      4.91 MByte)
             Metis nested dissection ordering used
             solver workspace for phase2 (nodal ordering)  (64bit words) =         1461188 (     11.15 MByte)
             solver workspace for phase3 (symbolic factor) (64bit words) =         3312070 (     25.27 MByte)
             solver workspace for phase4 (factorization)   (64bit words) =         7899122 (     60.27 MByte) (MINIMUM)
             solver workspace for phase4 (factorization)   (64bit words) =        63534856 (    484.73 MByte) (MAXIMUM)
             solver workspace available and used           (64bit words) =        72302302 (    551.62 MByte)


             start of matrix solution
             wall time =        2597.00


             singularity ratio    8.3158E-05


             end of matrix solution
             wall time =        2609.00


             maximum residual force  at node     18038 degree of freedom  2 is equal to    1.146E-10
             maximum reaction force  at node     56163 degree of freedom  1 is equal to    5.573E+04
             residual convergence ratio    2.057E-15

             maximum displacement  change   at node      3018 degree of freedom  2 is equal to    6.724E-01
             maximum displacement increment at node     38388 degree of freedom  2 is equal to    5.768E+00
             displacement convergence ratio   1.166E-01

             recycling increment due to separation 


             maximum connectivity in stiffness matrix is       207 at node     63833


             maximum half-bandwidth is     60010  between nodes      4232  and     64241

             number of profile entries excluding fill-in is          546663


             total workspace needed with in-core matrix storage =        23426879
               part of solver workspace is allocated separately


             load increments for each degree of freedom
             summed over the whole model

             from distributed loads
             dist. loads on deformed configuration - totals below for dist. loads
             increments for point loads
             0.000000E+00   0.000000E+00   0.000000E+00


             point loads
             0.000000E+00   0.000000E+00   0.000000E+00

             start of assembly     cycle number is     1
             wall time =        2614.00


             solver workspace for phase1 (matrix input)    (64bit words) =          643112 (      4.91 MByte)
             Metis nested dissection ordering used
             solver workspace for phase2 (nodal ordering)  (64bit words) =         1460910 (     11.15 MByte)
             solver workspace for phase3 (symbolic factor) (64bit words) =         3311608 (     25.27 MByte)
             solver workspace for phase4 (factorization)   (64bit words) =         7897331 (     60.25 MByte) (MINIMUM)
             solver workspace for phase4 (factorization)   (64bit words) =        63433645 (    483.96 MByte) (MAXIMUM)
             solver workspace available and used           (64bit words) =        72302302 (    551.62 MByte)


             start of matrix solution
             wall time =        2626.00


             singularity ratio    8.2883E-05


             end of matrix solution
             wall time =        2638.00


             maximum residual force  at node     17938 degree of freedom  2 is equal to    1.257E-10
             maximum reaction force  at node     56163 degree of freedom  1 is equal to    5.573E+04
             residual convergence ratio    2.255E-15

             maximum displacement  change   at node      2247 degree of freedom  2 is equal to    6.622E-01
             maximum displacement increment at node     38386 degree of freedom  2 is equal to    5.999E+00
             displacement convergence ratio   1.104E-01

             recycling increment due to separation 


             maximum connectivity in stiffness matrix is       207 at node     63833


             maximum half-bandwidth is     60010  between nodes      4232  and     64241

             number of profile entries excluding fill-in is          545981


             total workspace needed with in-core matrix storage =        23408465
               part of solver workspace is allocated separately


             load increments for each degree of freedom
             summed over the whole model

             from distributed loads
             dist. loads on deformed configuration - totals below for dist. loads
             increments for point loads
             0.000000E+00   0.000000E+00   0.000000E+00


             point loads
             0.000000E+00   0.000000E+00   0.000000E+00

             start of assembly     cycle number is     1
             wall time =        2645.00


             solver workspace for phase1 (matrix input)    (64bit words) =          642430 (      4.90 MByte)
             Metis nested dissection ordering used
             solver workspace for phase2 (nodal ordering)  (64bit words) =         1460545 (     11.14 MByte)
             solver workspace for phase3 (symbolic factor) (64bit words) =         3286201 (     25.07 MByte)
             solver workspace for phase4 (factorization)   (64bit words) =         7877622 (     60.10 MByte) (MINIMUM)
             solver workspace for phase4 (factorization)   (64bit words) =        61387033 (    468.35 MByte) (MAXIMUM)
             solver workspace available and used           (64bit words) =        72302302 (    551.62 MByte)


             start of matrix solution
             wall time =        2657.00


             singularity ratio    8.1278E-05


             end of matrix solution
             wall time =        2668.00


             maximum residual force  at node     18387 degree of freedom  2 is equal to    1.371E-10
             maximum reaction force  at node     56163 degree of freedom  1 is equal to    5.573E+04
             residual convergence ratio    2.461E-15

             maximum displacement  change   at node      3331 degree of freedom  2 is equal to    6.699E-01
             maximum displacement increment at node     38386 degree of freedom  2 is equal to    6.555E+00
             displacement convergence ratio   1.022E-01

             recycling increment due to body to body contact 

             increment will be recycled


             maximum connectivity in stiffness matrix is       207 at node     63833


             maximum half-bandwidth is     60010  between nodes      4232  and     64241

             number of profile entries excluding fill-in is          546159


             total workspace needed with in-core matrix storage =        23413271
               part of solver workspace is allocated separately


             load increments for each degree of freedom
             summed over the whole model

             from distributed loads
             dist. loads on deformed configuration - totals below for dist. loads
             increments for point loads
             0.000000E+00   0.000000E+00   0.000000E+00


             point loads
             0.000000E+00   0.000000E+00   0.000000E+00

             start of assembly     cycle number is     2
             wall time =        2674.00


             solver workspace for phase1 (matrix input)    (64bit words) =          642608 (      4.90 MByte)
             Metis nested dissection ordering used
             solver workspace for phase2 (nodal ordering)  (64bit words) =         1460660 (     11.14 MByte)
             solver workspace for phase3 (symbolic factor) (64bit words) =         3326241 (     25.38 MByte)
             solver workspace for phase4 (factorization)   (64bit words) =         7888715 (     60.19 MByte) (MINIMUM)
             solver workspace for phase4 (factorization)   (64bit words) =        63956374 (    487.95 MByte) (MAXIMUM)
             solver workspace available and used           (64bit words) =        72302302 (    551.62 MByte)


             start of matrix solution
             wall time =        2685.00


             singularity ratio    8.3474E-05


             end of matrix solution
             wall time =        2698.00


             maximum residual force  at node     19390 degree of freedom  2 is equal to    1.136E-10
             maximum reaction force  at node     56163 degree of freedom  1 is equal to    5.573E+04
             residual convergence ratio    2.039E-15

             maximum displacement  change   at node      1593 degree of freedom  3 is equal to    6.456E-01
             maximum displacement increment at node     38385 degree of freedom  2 is equal to    6.349E+00
             displacement convergence ratio   1.017E-01

             recycling increment due to separation 


             maximum connectivity in stiffness matrix is       207 at node     63833


             maximum half-bandwidth is     60010  between nodes      4232  and     64241

             number of profile entries excluding fill-in is          545465


             total workspace needed with in-core matrix storage =        23394533
               part of solver workspace is allocated separately


             load increments for each degree of freedom
             summed over the whole model

             from distributed loads
             dist. loads on deformed configuration - totals below for dist. loads
             increments for point loads
             0.000000E+00   0.000000E+00   0.000000E+00


             point loads
             0.000000E+00   0.000000E+00   0.000000E+00

             start of assembly     cycle number is     1
             wall time =        2705.00


             solver workspace for phase1 (matrix input)    (64bit words) =          641914 (      4.90 MByte)
             Metis nested dissection ordering used
             solver workspace for phase2 (nodal ordering)  (64bit words) =         1460156 (     11.14 MByte)
             solver workspace for phase3 (symbolic factor) (64bit words) =         3302782 (     25.20 MByte)
             solver workspace for phase4 (factorization)   (64bit words) =         7882214 (     60.14 MByte) (MINIMUM)
             solver workspace for phase4 (factorization)   (64bit words) =        60725344 (    463.30 MByte) (MAXIMUM)
             solver workspace available and used           (64bit words) =        72302302 (    551.62 MByte)


             start of matrix solution
             wall time =        2716.00


             singularity ratio    8.0567E-05


             end of matrix solution
             wall time =        2728.00


             maximum residual force  at node     17872 degree of freedom  1 is equal to    1.807E-10
             maximum reaction force  at node     56163 degree of freedom  1 is equal to    5.573E+04
             residual convergence ratio    3.242E-15

             maximum displacement  change   at node      1780 degree of freedom  2 is equal to    1.048E+00
             maximum displacement increment at node     38385 degree of freedom  2 is equal to    7.280E+00
             displacement convergence ratio   1.439E-01

             recycling increment due to body to body contact 

             increment will be recycled


             maximum connectivity in stiffness matrix is       207 at node     63833


             maximum half-bandwidth is     60010  between nodes      4232  and     64241

             number of profile entries excluding fill-in is          545702


             total workspace needed with in-core matrix storage =        23400931
               part of solver workspace is allocated separately


             load increments for each degree of freedom
             summed over the whole model

             from distributed loads
             dist. loads on deformed configuration - totals below for dist. loads
             increments for point loads
             0.000000E+00   0.000000E+00   0.000000E+00


             point loads
             0.000000E+00   0.000000E+00   0.000000E+00

             start of assembly     cycle number is     2
             wall time =        2734.00


             solver workspace for phase1 (matrix input)    (64bit words) =          642151 (      4.90 MByte)
             Metis nested dissection ordering used
             solver workspace for phase2 (nodal ordering)  (64bit words) =         1460182 (     11.14 MByte)
             solver workspace for phase3 (symbolic factor) (64bit words) =         3305053 (     25.22 MByte)
             solver workspace for phase4 (factorization)   (64bit words) =         7921271 (     60.43 MByte) (MINIMUM)
             solver workspace for phase4 (factorization)   (64bit words) =        64040945 (    488.59 MByte) (MAXIMUM)
             solver workspace available and used           (64bit words) =        72302302 (    551.62 MByte)


             start of matrix solution
             wall time =        2745.00


             singularity ratio    9.3780E-05


             end of matrix solution
             wall time =        2758.00


             ddu multiplied with    1.00000E-06 due to penetration


             maximum residual force  at node      1660 degree of freedom  2 is equal to    2.377E+00
             maximum reaction force  at node     56163 degree of freedom  1 is equal to    5.573E+04
             residual convergence ratio    4.265E-05

             maximum displacement  change   at node      1318 degree of freedom  1 is equal to    6.081E-07
             maximum displacement increment at node     38385 degree of freedom  2 is equal to    7.280E+00
             displacement convergence ratio   8.352E-08

             recycling increment due to separation 


             maximum connectivity in stiffness matrix is       207 at node     63833


             maximum half-bandwidth is     60010  between nodes      4232  and     64241

             number of profile entries excluding fill-in is          545343


             total workspace needed with in-core matrix storage =        23391239
               part of solver workspace is allocated separately


             load increments for each degree of freedom
             summed over the whole model

             from distributed loads
             dist. loads on deformed configuration - totals below for dist. loads
             increments for point loads
             0.000000E+00   0.000000E+00   0.000000E+00


             point loads
             0.000000E+00   0.000000E+00   0.000000E+00

             start of assembly     cycle number is     1
             wall time =        2765.00


             solver workspace for phase1 (matrix input)    (64bit words) =          641792 (      4.90 MByte)
             Metis nested dissection ordering used
             solver workspace for phase2 (nodal ordering)  (64bit words) =         1460015 (     11.14 MByte)
             solver workspace for phase3 (symbolic factor) (64bit words) =         3289103 (     25.09 MByte)
             solver workspace for phase4 (factorization)   (64bit words) =         7909962 (     60.35 MByte) (MINIMUM)
             solver workspace for phase4 (factorization)   (64bit words) =        63239926 (    482.48 MByte) (MAXIMUM)
             solver workspace available and used           (64bit words) =        72302302 (    551.62 MByte)


             start of matrix solution
             wall time =        2777.00


             singularity ratio    8.2866E-05


             end of matrix solution
             wall time =        2789.00


             maximum residual force  at node     21790 degree of freedom  2 is equal to    1.650E-10
             maximum reaction force  at node     56163 degree of freedom  1 is equal to    5.573E+04
             residual convergence ratio    2.961E-15

             maximum displacement  change   at node      1593 degree of freedom  3 is equal to    5.182E-01
             maximum displacement increment at node     38385 degree of freedom  2 is equal to    6.930E+00
             displacement convergence ratio   7.477E-02

             recycling increment due to body to body contact 

             increment will be recycled


             maximum connectivity in stiffness matrix is       207 at node     63833


             maximum half-bandwidth is     60010  between nodes      4232  and     64241

             number of profile entries excluding fill-in is          545257


             total workspace needed with in-core matrix storage =        23388917
               part of solver workspace is allocated separately


             load increments for each degree of freedom
             summed over the whole model

             from distributed loads
             dist. loads on deformed configuration - totals below for dist. loads
             increments for point loads
             0.000000E+00   0.000000E+00   0.000000E+00


             point loads
             0.000000E+00   0.000000E+00   0.000000E+00

             start of assembly     cycle number is     2
             wall time =        2795.00


             solver workspace for phase1 (matrix input)    (64bit words) =          641706 (      4.90 MByte)
             Metis nested dissection ordering used
             solver workspace for phase2 (nodal ordering)  (64bit words) =         1459939 (     11.14 MByte)
             solver workspace for phase3 (symbolic factor) (64bit words) =         3299456 (     25.17 MByte)
             solver workspace for phase4 (factorization)   (64bit words) =         7882068 (     60.14 MByte) (MINIMUM)
             solver workspace for phase4 (factorization)   (64bit words) =        63156612 (    481.85 MByte) (MAXIMUM)
             solver workspace available and used           (64bit words) =        72302302 (    551.62 MByte)


             start of matrix solution
             wall time =        2806.00


             singularity ratio    8.2030E-05


             end of matrix solution
             wall time =        2818.00


             maximum residual force  at node     17843 degree of freedom  1 is equal to    1.540E-10
             maximum reaction force  at node     56163 degree of freedom  1 is equal to    5.573E+04
             residual convergence ratio    2.764E-15

             maximum displacement  change   at node      1593 degree of freedom  2 is equal to    9.150E-01
             maximum displacement increment at node     38354 degree of freedom  2 is equal to    7.655E+00
             displacement convergence ratio   1.195E-01

             recycling increment due to separation 


             maximum connectivity in stiffness matrix is       207 at node     63833


             maximum half-bandwidth is     60010  between nodes      4232  and     64241

             number of profile entries excluding fill-in is          544712


             total workspace needed with in-core matrix storage =        23374201
               part of solver workspace is allocated separately


             load increments for each degree of freedom
             summed over the whole model

             from distributed loads
             dist. loads on deformed configuration - totals below for dist. loads
             increments for point loads
             0.000000E+00   0.000000E+00   0.000000E+00


             point loads
             0.000000E+00   0.000000E+00   0.000000E+00

             start of assembly     cycle number is     1
             wall time =        2824.00


             solver workspace for phase1 (matrix input)    (64bit words) =          641161 (      4.89 MByte)
             Metis nested dissection ordering used
             solver workspace for phase2 (nodal ordering)  (64bit words) =         1459695 (     11.14 MByte)
             solver workspace for phase3 (symbolic factor) (64bit words) =         3295783 (     25.14 MByte)
             solver workspace for phase4 (factorization)   (64bit words) =         7876161 (     60.09 MByte) (MINIMUM)
             solver workspace for phase4 (factorization)   (64bit words) =        63272581 (    482.73 MByte) (MAXIMUM)
             solver workspace available and used           (64bit words) =        72302302 (    551.62 MByte)


             start of matrix solution
             wall time =        2835.00


             singularity ratio    7.7793E-05


             end of matrix solution
             wall time =        2847.00


             maximum residual force  at node     21489 degree of freedom  1 is equal to    1.211E-10
             maximum reaction force  at node     56163 degree of freedom  1 is equal to    5.573E+04
             residual convergence ratio    2.173E-15

             maximum displacement  change   at node      2180 degree of freedom  3 is equal to    4.757E-01
             maximum displacement increment at node     38342 degree of freedom  2 is equal to    7.562E+00
             displacement convergence ratio   6.290E-02

             recycling increment due to separation 


             maximum connectivity in stiffness matrix is       207 at node     63833


             maximum half-bandwidth is     60010  between nodes      4232  and     64241

             number of profile entries excluding fill-in is          544482


             total workspace needed with in-core matrix storage =        23367991
               part of solver workspace is allocated separately


             load increments for each degree of freedom
             summed over the whole model

             from distributed loads
             dist. loads on deformed configuration - totals below for dist. loads
             increments for point loads
             0.000000E+00   0.000000E+00   0.000000E+00


             point loads
             0.000000E+00   0.000000E+00   0.000000E+00

             start of assembly     cycle number is     1
             wall time =        2854.00


             solver workspace for phase1 (matrix input)    (64bit words) =          640931 (      4.89 MByte)
             Metis nested dissection ordering used
             solver workspace for phase2 (nodal ordering)  (64bit words) =         1459425 (     11.13 MByte)
             solver workspace for phase3 (symbolic factor) (64bit words) =         3294456 (     25.13 MByte)
             solver workspace for phase4 (factorization)   (64bit words) =         7877805 (     60.10 MByte) (MINIMUM)
             solver workspace for phase4 (factorization)   (64bit words) =        62083676 (    473.66 MByte) (MAXIMUM)
             solver workspace available and used           (64bit words) =        72302302 (    551.62 MByte)


             start of matrix solution
             wall time =        2866.00


             singularity ratio    8.1648E-05


             end of matrix solution
             wall time =        2878.00


             ddu multiplied with    5.30993E-02 due to penetration


             maximum residual force  at node      1762 degree of freedom  1 is equal to    8.664E+00
             maximum reaction force  at node     56163 degree of freedom  1 is equal to    5.573E+04
             residual convergence ratio    1.555E-04

             maximum displacement  change   at node      1762 degree of freedom  1 is equal to    6.284E-02
             maximum displacement increment at node     38342 degree of freedom  2 is equal to    7.589E+00
             displacement convergence ratio   8.280E-03

             recycling increment due to separation 


             maximum connectivity in stiffness matrix is       207 at node     63833


             maximum half-bandwidth is     60010  between nodes      4232  and     64241

             number of profile entries excluding fill-in is          544392


             total workspace needed with in-core matrix storage =        23365561
               part of solver workspace is allocated separately


             load increments for each degree of freedom
             summed over the whole model

             from distributed loads
             dist. loads on deformed configuration - totals below for dist. loads
             increments for point loads
             0.000000E+00   0.000000E+00   0.000000E+00


             point loads
             0.000000E+00   0.000000E+00   0.000000E+00

             start of assembly     cycle number is     1
             wall time =        2885.00


             solver workspace for phase1 (matrix input)    (64bit words) =          640841 (      4.89 MByte)
             Metis nested dissection ordering used
             solver workspace for phase2 (nodal ordering)  (64bit words) =         1459345 (     11.13 MByte)
             solver workspace for phase3 (symbolic factor) (64bit words) =         3300293 (     25.18 MByte)
             solver workspace for phase4 (factorization)   (64bit words) =         7875771 (     60.09 MByte) (MINIMUM)
             solver workspace for phase4 (factorization)   (64bit words) =        63071035 (    481.19 MByte) (MAXIMUM)
             solver workspace available and used           (64bit words) =        72302302 (    551.62 MByte)


             start of matrix solution
             wall time =        2897.00


             singularity ratio    8.1499E-05


             end of matrix solution
             wall time =        2908.00


             ddu multiplied with    8.69223E-02 due to penetration


             maximum residual force  at node      1816 degree of freedom  2 is equal to    4.191E+00
             maximum reaction force  at node     56163 degree of freedom  1 is equal to    5.573E+04
             residual convergence ratio    7.519E-05

             maximum displacement  change   at node      1762 degree of freedom  1 is equal to    8.975E-02
             maximum displacement increment at node     38342 degree of freedom  2 is equal to    7.632E+00
             displacement convergence ratio   1.176E-02

             recycling increment due to body to body contact 

             increment will be recycled


             maximum connectivity in stiffness matrix is       207 at node     63833


             maximum half-bandwidth is     60010  between nodes      4232  and     64241

             number of profile entries excluding fill-in is          544443


             total workspace needed with in-core matrix storage =        23366939
               part of solver workspace is allocated separately


             load increments for each degree of freedom
             summed over the whole model

             from distributed loads
             dist. loads on deformed configuration - totals below for dist. loads
             increments for point loads
             0.000000E+00   0.000000E+00   0.000000E+00


             point loads
             0.000000E+00   0.000000E+00   0.000000E+00

             start of assembly     cycle number is     2
             wall time =        2915.00


             solver workspace for phase1 (matrix input)    (64bit words) =          640892 (      4.89 MByte)
             Metis nested dissection ordering used
             solver workspace for phase2 (nodal ordering)  (64bit words) =         1459421 (     11.13 MByte)
             solver workspace for phase3 (symbolic factor) (64bit words) =         3302560 (     25.20 MByte)
             solver workspace for phase4 (factorization)   (64bit words) =         7850074 (     59.89 MByte) (MINIMUM)
             solver workspace for phase4 (factorization)   (64bit words) =        60632940 (    462.59 MByte) (MAXIMUM)
             solver workspace available and used           (64bit words) =        72302302 (    551.62 MByte)


             start of matrix solution
             wall time =        2927.00


             singularity ratio    1.5841E-03


             end of matrix solution
             wall time =        2938.00


             maximum residual force  at node     20873 degree of freedom  2 is equal to    1.714E-10
             maximum reaction force  at node     56163 degree of freedom  1 is equal to    5.573E+04
             residual convergence ratio    3.076E-15

             maximum displacement  change   at node      1762 degree of freedom  1 is equal to    9.304E-01
             maximum displacement increment at node     38342 degree of freedom  2 is equal to    8.069E+00
             displacement convergence ratio   1.153E-01

             recycling increment due to body to body contact 

             increment will be recycled


             maximum connectivity in stiffness matrix is       207 at node     63833


             maximum half-bandwidth is     60010  between nodes      4232  and     64241

             number of profile entries excluding fill-in is          544403


             total workspace needed with in-core matrix storage =        23365859
               part of solver workspace is allocated separately


             load increments for each degree of freedom
             summed over the whole model

             from distributed loads
             dist. loads on deformed configuration - totals below for dist. loads
             increments for point loads
             0.000000E+00   0.000000E+00   0.000000E+00


             point loads
             0.000000E+00   0.000000E+00   0.000000E+00

             start of assembly     cycle number is     3
             wall time =        2944.00


             solver workspace for phase1 (matrix input)    (64bit words) =          640852 (      4.89 MByte)
             Metis nested dissection ordering used
             solver workspace for phase2 (nodal ordering)  (64bit words) =         1459321 (     11.13 MByte)
             solver workspace for phase3 (symbolic factor) (64bit words) =         3317401 (     25.31 MByte)
             solver workspace for phase4 (factorization)   (64bit words) =         7879085 (     60.11 MByte) (MINIMUM)
             solver workspace for phase4 (factorization)   (64bit words) =        62066636 (    473.53 MByte) (MAXIMUM)
             solver workspace available and used           (64bit words) =        72302302 (    551.62 MByte)


             start of matrix solution
             wall time =        2955.00


             singularity ratio    7.8063E-05


             end of matrix solution
             wall time =        2967.00


             maximum residual force  at node     17885 degree of freedom  2 is equal to    1.489E-10
             maximum reaction force  at node     56163 degree of freedom  1 is equal to    5.573E+04
             residual convergence ratio    2.672E-15

             maximum displacement  change   at node      1780 degree of freedom  1 is equal to    4.716E-01
             maximum displacement increment at node     38342 degree of freedom  2 is equal to    7.916E+00
             displacement convergence ratio   5.958E-02

             recycling increment due to separation 


             maximum connectivity in stiffness matrix is       207 at node     63833


             maximum half-bandwidth is     60010  between nodes      4232  and     64241

             number of profile entries excluding fill-in is          543950


             total workspace needed with in-core matrix storage =        23353627
               part of solver workspace is allocated separately


             load increments for each degree of freedom
             summed over the whole model

             from distributed loads
             dist. loads on deformed configuration - totals below for dist. loads
             increments for point loads
             0.000000E+00   0.000000E+00   0.000000E+00


             point loads
             0.000000E+00   0.000000E+00   0.000000E+00

             start of assembly     cycle number is     1
             wall time =        2974.00


             solver workspace for phase1 (matrix input)    (64bit words) =          640399 (      4.89 MByte)
             Metis nested dissection ordering used
             solver workspace for phase2 (nodal ordering)  (64bit words) =         1459241 (     11.13 MByte)
             solver workspace for phase3 (symbolic factor) (64bit words) =         3304698 (     25.21 MByte)
             solver workspace for phase4 (factorization)   (64bit words) =         7935479 (     60.54 MByte) (MINIMUM)
             solver workspace for phase4 (factorization)   (64bit words) =        63636213 (    485.51 MByte) (MAXIMUM)
             solver workspace available and used           (64bit words) =        72302302 (    551.62 MByte)


             start of matrix solution
             wall time =        2986.00


             singularity ratio    1.9715E-03


             end of matrix solution
             wall time =        2998.00


             maximum residual force  at node     25849 degree of freedom  2 is equal to    1.913E-10
             maximum reaction force  at node     56163 degree of freedom  1 is equal to    5.573E+04
             residual convergence ratio    3.432E-15

             maximum displacement  change   at node      1351 degree of freedom  2 is equal to    8.360E-01
             maximum displacement increment at node     38306 degree of freedom  2 is equal to    8.646E+00
             displacement convergence ratio   9.670E-02

             recycling increment due to body to body contact 

             increment will be recycled


             maximum connectivity in stiffness matrix is       207 at node     63833


             maximum half-bandwidth is     60010  between nodes      4232  and     64241

             number of profile entries excluding fill-in is          544046


             total workspace needed with in-core matrix storage =        23356219
               part of solver workspace is allocated separately


             load increments for each degree of freedom
             summed over the whole model

             from distributed loads
             dist. loads on deformed configuration - totals below for dist. loads
             increments for point loads
             0.000000E+00   0.000000E+00   0.000000E+00


             point loads
             0.000000E+00   0.000000E+00   0.000000E+00

             start of assembly     cycle number is     2
             wall time =        3004.00


             solver workspace for phase1 (matrix input)    (64bit words) =          640495 (      4.89 MByte)
             Metis nested dissection ordering used
             solver workspace for phase2 (nodal ordering)  (64bit words) =         1459087 (     11.13 MByte)
             solver workspace for phase3 (symbolic factor) (64bit words) =         3316106 (     25.30 MByte)
             solver workspace for phase4 (factorization)   (64bit words) =         7859358 (     59.96 MByte) (MINIMUM)
             solver workspace for phase4 (factorization)   (64bit words) =        62267776 (    475.07 MByte) (MAXIMUM)
             solver workspace available and used           (64bit words) =        72302302 (    551.62 MByte)


             start of matrix solution
             wall time =        3015.00


             singularity ratio    7.8113E-05


             end of matrix solution
             wall time =        3027.00


             maximum residual force  at node     17927 degree of freedom  1 is equal to    1.651E-10
             maximum reaction force  at node     56163 degree of freedom  1 is equal to    5.573E+04
             residual convergence ratio    2.962E-15

             maximum displacement  change   at node      2234 degree of freedom  1 is equal to    7.489E-01
             maximum displacement increment at node     38342 degree of freedom  2 is equal to    8.288E+00
             displacement convergence ratio   9.036E-02

             recycling increment due to separation 


             maximum connectivity in stiffness matrix is       207 at node     63833


             maximum half-bandwidth is     60010  between nodes      4232  and     64241

             number of profile entries excluding fill-in is          543693


             total workspace needed with in-core matrix storage =        23346689
               part of solver workspace is allocated separately


             load increments for each degree of freedom
             summed over the whole model

             from distributed loads
             dist. loads on deformed configuration - totals below for dist. loads
             increments for point loads
             0.000000E+00   0.000000E+00   0.000000E+00


             point loads
             0.000000E+00   0.000000E+00   0.000000E+00

             start of assembly     cycle number is     1
             wall time =        3033.00


             solver workspace for phase1 (matrix input)    (64bit words) =          640142 (      4.88 MByte)
             Metis nested dissection ordering used
             solver workspace for phase2 (nodal ordering)  (64bit words) =         1458975 (     11.13 MByte)
             solver workspace for phase3 (symbolic factor) (64bit words) =         3293005 (     25.12 MByte)
             solver workspace for phase4 (factorization)   (64bit words) =         7905372 (     60.31 MByte) (MINIMUM)
             solver workspace for phase4 (factorization)   (64bit words) =        63889939 (    487.44 MByte) (MAXIMUM)
             solver workspace available and used           (64bit words) =        72302302 (    551.62 MByte)


             start of matrix solution
             wall time =        3044.00


             singularity ratio    1.6945E-04


             end of matrix solution
             wall time =        3056.00


             maximum residual force  at node     18277 degree of freedom  2 is equal to    1.714E-10
             maximum reaction force  at node     56163 degree of freedom  1 is equal to    5.573E+04
             residual convergence ratio    3.076E-15

             maximum displacement  change   at node      1769 degree of freedom  2 is equal to    9.767E-01
             maximum displacement increment at node     38306 degree of freedom  2 is equal to    9.001E+00
             displacement convergence ratio   1.085E-01
             *** warning: node      2233 separated 5 times and will be skipped in separation check
             *** warning: node      2234 separated 5 times and will be skipped in separation check

             recycling increment due to separation 


             maximum connectivity in stiffness matrix is       207 at node     63833


             maximum half-bandwidth is     60010  between nodes      4232  and     64241

             number of profile entries excluding fill-in is          543700


             total workspace needed with in-core matrix storage =        23346877
               part of solver workspace is allocated separately


             load increments for each degree of freedom
             summed over the whole model

             from distributed loads
             dist. loads on deformed configuration - totals below for dist. loads
             increments for point loads
             0.000000E+00   0.000000E+00   0.000000E+00


             point loads
             0.000000E+00   0.000000E+00   0.000000E+00

             start of assembly     cycle number is     1
             wall time =        3062.00


             solver workspace for phase1 (matrix input)    (64bit words) =          640149 (      4.88 MByte)
             Metis nested dissection ordering used
             solver workspace for phase2 (nodal ordering)  (64bit words) =         1458870 (     11.13 MByte)
             solver workspace for phase3 (symbolic factor) (64bit words) =         3318120 (     25.32 MByte)
             solver workspace for phase4 (factorization)   (64bit words) =         7989287 (     60.95 MByte) (MINIMUM)
             solver workspace for phase4 (factorization)   (64bit words) =        68572350 (    523.17 MByte) (MAXIMUM)
             solver workspace available and used           (64bit words) =        72302302 (    551.62 MByte)


             start of matrix solution
             wall time =        3073.00


             singularity ratio    1.4201E-03


             end of matrix solution
             wall time =        3088.00


             ddu multiplied with    1.00000E-06 due to penetration


             maximum residual force  at node      2235 degree of freedom  2 is equal to    4.844E+00
             maximum reaction force  at node     56163 degree of freedom  1 is equal to    5.573E+04
             residual convergence ratio    8.693E-05

             maximum displacement  change   at node      1004 degree of freedom  2 is equal to    5.336E-07
             maximum displacement increment at node     38306 degree of freedom  2 is equal to    9.001E+00
             displacement convergence ratio   5.928E-08
             *** warning: node      2233 separated 5 times and will be skipped in separation check
             *** warning: node      2234 separated 5 times and will be skipped in separation check

             recycling increment due to separation 


             maximum connectivity in stiffness matrix is       207 at node     63833


             maximum half-bandwidth is     60010  between nodes      4232  and     64241

             number of profile entries excluding fill-in is          543775


             total workspace needed with in-core matrix storage =        23348903
               part of solver workspace is allocated separately


             load increments for each degree of freedom
             summed over the whole model

             from distributed loads
             dist. loads on deformed configuration - totals below for dist. loads
             increments for point loads
             0.000000E+00   0.000000E+00   0.000000E+00


             point loads
             0.000000E+00   0.000000E+00   0.000000E+00

             start of assembly     cycle number is     1
             wall time =        3095.00


             solver workspace for phase1 (matrix input)    (64bit words) =          640224 (      4.88 MByte)
             Metis nested dissection ordering used
             solver workspace for phase2 (nodal ordering)  (64bit words) =         1458952 (     11.13 MByte)
             solver workspace for phase3 (symbolic factor) (64bit words) =         3315510 (     25.30 MByte)
             solver workspace for phase4 (factorization)   (64bit words) =         7890523 (     60.20 MByte) (MINIMUM)
             solver workspace for phase4 (factorization)   (64bit words) =        63131780 (    481.66 MByte) (MAXIMUM)
             solver workspace available and used           (64bit words) =        72302302 (    551.62 MByte)


             start of matrix solution
             wall time =        3107.00


             singularity ratio    1.1270E-04


             end of matrix solution
             wall time =        3119.00


             maximum residual force  at node     22810 degree of freedom  2 is equal to    1.342E-10
             maximum reaction force  at node     56163 degree of freedom  1 is equal to    5.573E+04
             residual convergence ratio    2.408E-15

             maximum displacement  change   at node      2602 degree of freedom  3 is equal to    5.616E-01
             maximum displacement increment at node     38306 degree of freedom  2 is equal to    8.605E+00
             displacement convergence ratio   6.526E-02

             recycling increment due to body to body contact 

             increment will be recycled


             maximum connectivity in stiffness matrix is       207 at node     63833


             maximum half-bandwidth is     60010  between nodes      4232  and     64241

             number of profile entries excluding fill-in is          543793


             total workspace needed with in-core matrix storage =        23349389
               part of solver workspace is allocated separately


             load increments for each degree of freedom
             summed over the whole model

             from distributed loads
             dist. loads on deformed configuration - totals below for dist. loads
             increments for point loads
             0.000000E+00   0.000000E+00   0.000000E+00


             point loads
             0.000000E+00   0.000000E+00   0.000000E+00

             start of assembly     cycle number is     2
             wall time =        3126.00


             solver workspace for phase1 (matrix input)    (64bit words) =          640242 (      4.88 MByte)
             Metis nested dissection ordering used
             solver workspace for phase2 (nodal ordering)  (64bit words) =         1458941 (     11.13 MByte)
             solver workspace for phase3 (symbolic factor) (64bit words) =         3277037 (     25.00 MByte)
             solver workspace for phase4 (factorization)   (64bit words) =         7861826 (     59.98 MByte) (MINIMUM)
             solver workspace for phase4 (factorization)   (64bit words) =        61965020 (    472.76 MByte) (MAXIMUM)
             solver workspace available and used           (64bit words) =        72302302 (    551.62 MByte)


             start of matrix solution
             wall time =        3138.00


             singularity ratio    8.1652E-05


             end of matrix solution
             wall time =        3149.00


             maximum residual force  at node     25926 degree of freedom  2 is equal to    1.585E-10
             maximum reaction force  at node     56163 degree of freedom  1 is equal to    5.573E+04
             residual convergence ratio    2.843E-15

             maximum displacement  change   at node      1004 degree of freedom  2 is equal to    5.148E-01
             maximum displacement increment at node     38306 degree of freedom  2 is equal to    9.058E+00
             displacement convergence ratio   5.684E-02

             recycling increment due to body to body contact 

             increment will be recycled


             maximum connectivity in stiffness matrix is       207 at node     63833


             maximum half-bandwidth is     60010  between nodes      4232  and     64241

             number of profile entries excluding fill-in is          543825


             total workspace needed with in-core matrix storage =        23350253
               part of solver workspace is allocated separately


             load increments for each degree of freedom
             summed over the whole model

             from distributed loads
             dist. loads on deformed configuration - totals below for dist. loads
             increments for point loads
             0.000000E+00   0.000000E+00   0.000000E+00


             point loads
             0.000000E+00   0.000000E+00   0.000000E+00

             start of assembly     cycle number is     3
             wall time =        3155.00


             solver workspace for phase1 (matrix input)    (64bit words) =          640274 (      4.88 MByte)
             Metis nested dissection ordering used
             solver workspace for phase2 (nodal ordering)  (64bit words) =         1458929 (     11.13 MByte)
             solver workspace for phase3 (symbolic factor) (64bit words) =         3330740 (     25.41 MByte)
             solver workspace for phase4 (factorization)   (64bit words) =         7888726 (     60.19 MByte) (MINIMUM)
             solver workspace for phase4 (factorization)   (64bit words) =        61801026 (    471.50 MByte) (MAXIMUM)
             solver workspace available and used           (64bit words) =        72302302 (    551.62 MByte)


             start of matrix solution
             wall time =        3166.00


             singularity ratio    8.9254E-05


             end of matrix solution
             wall time =        3178.00


             maximum residual force  at node     19981 degree of freedom  2 is equal to    2.110E-10
             maximum reaction force  at node     56163 degree of freedom  1 is equal to    5.573E+04
             residual convergence ratio    3.786E-15

             maximum displacement  change   at node      1004 degree of freedom  2 is equal to    4.017E-01
             maximum displacement increment at node     38306 degree of freedom  2 is equal to    8.764E+00
             displacement convergence ratio   4.583E-02
             *** warning: node      2233 separated 5 times and will be skipped in separation check
             *** warning: node      2234 separated 5 times and will be skipped in separation check

             recycling increment due to separation 


             maximum connectivity in stiffness matrix is       207 at node     63833


             maximum half-bandwidth is     60010  between nodes      4232  and     64241

             number of profile entries excluding fill-in is          543392


             total workspace needed with in-core matrix storage =        23338561
               part of solver workspace is allocated separately


             load increments for each degree of freedom
             summed over the whole model

             from distributed loads
             dist. loads on deformed configuration - totals below for dist. loads
             increments for point loads
             0.000000E+00   0.000000E+00   0.000000E+00


             point loads
             0.000000E+00   0.000000E+00   0.000000E+00

             start of assembly     cycle number is     1
             wall time =        3183.00


             solver workspace for phase1 (matrix input)    (64bit words) =          639841 (      4.88 MByte)
             Metis nested dissection ordering used
             solver workspace for phase2 (nodal ordering)  (64bit words) =         1458843 (     11.13 MByte)
             solver workspace for phase3 (symbolic factor) (64bit words) =         3299178 (     25.17 MByte)
             solver workspace for phase4 (factorization)   (64bit words) =         7880613 (     60.12 MByte) (MINIMUM)
             solver workspace for phase4 (factorization)   (64bit words) =        62426321 (    476.28 MByte) (MAXIMUM)
             solver workspace available and used           (64bit words) =        72302302 (    551.62 MByte)


             start of matrix solution
             wall time =        3195.00


             singularity ratio    8.1018E-05


             end of matrix solution
             wall time =        3207.00


             ddu multiplied with    4.18889E-02 due to penetration


             maximum residual force  at node      1772 degree of freedom  2 is equal to    5.591E+00
             maximum reaction force  at node     56163 degree of freedom  1 is equal to    5.573E+04
             residual convergence ratio    1.003E-04

             maximum displacement  change   at node      1069 degree of freedom  2 is equal to    3.129E-02
             maximum displacement increment at node     38306 degree of freedom  2 is equal to    8.785E+00
             displacement convergence ratio   3.562E-03
             *** warning: node      1683 separated 5 times and will be skipped in separation check
             *** warning: node      2233 separated 5 times and will be skipped in separation check
             *** warning: node      2234 separated 5 times and will be skipped in separation check

             recycling increment due to separation 


             maximum connectivity in stiffness matrix is       207 at node     63833


             maximum half-bandwidth is     60010  between nodes      4232  and     64241

             number of profile entries excluding fill-in is          543383


             total workspace needed with in-core matrix storage =        23338319
               part of solver workspace is allocated separately


             load increments for each degree of freedom
             summed over the whole model

             from distributed loads
             dist. loads on deformed configuration - totals below for dist. loads
             increments for point loads
             0.000000E+00   0.000000E+00   0.000000E+00


             point loads
             0.000000E+00   0.000000E+00   0.000000E+00

             start of assembly     cycle number is     1
             wall time =        3214.00


             solver workspace for phase1 (matrix input)    (64bit words) =          639832 (      4.88 MByte)
             Metis nested dissection ordering used
             solver workspace for phase2 (nodal ordering)  (64bit words) =         1458697 (     11.13 MByte)
             solver workspace for phase3 (symbolic factor) (64bit words) =         3301493 (     25.19 MByte)
             solver workspace for phase4 (factorization)   (64bit words) =         7874344 (     60.08 MByte) (MINIMUM)
             solver workspace for phase4 (factorization)   (64bit words) =        60436278 (    461.09 MByte) (MAXIMUM)
             solver workspace available and used           (64bit words) =        72302302 (    551.62 MByte)


             start of matrix solution
             wall time =        3226.00


             singularity ratio    8.1023E-05


             end of matrix solution
             wall time =        3237.00


             maximum residual force  at node     21869 degree of freedom  2 is equal to    1.740E-10
             maximum reaction force  at node     56163 degree of freedom  1 is equal to    5.573E+04
             residual convergence ratio    3.122E-15

             maximum displacement  change   at node      1771 degree of freedom  2 is equal to    6.072E-01
             maximum displacement increment at node     38306 degree of freedom  2 is equal to    9.241E+00
             displacement convergence ratio   6.570E-02

             recycling increment due to body to body contact 

             increment will be recycled


             maximum connectivity in stiffness matrix is       207 at node     63833


             maximum half-bandwidth is     60010  between nodes      4232  and     64241

             number of profile entries excluding fill-in is          543470


             total workspace needed with in-core matrix storage =        23340667
               part of solver workspace is allocated separately


             load increments for each degree of freedom
             summed over the whole model

             from distributed loads
             dist. loads on deformed configuration - totals below for dist. loads
             increments for point loads
             0.000000E+00   0.000000E+00   0.000000E+00


             point loads
             0.000000E+00   0.000000E+00   0.000000E+00

             start of assembly     cycle number is     2
             wall time =        3242.00


             solver workspace for phase1 (matrix input)    (64bit words) =          639919 (      4.88 MByte)
             Metis nested dissection ordering used
             solver workspace for phase2 (nodal ordering)  (64bit words) =         1458649 (     11.13 MByte)
             solver workspace for phase3 (symbolic factor) (64bit words) =         3330939 (     25.41 MByte)
             solver workspace for phase4 (factorization)   (64bit words) =         7874764 (     60.08 MByte) (MINIMUM)
             solver workspace for phase4 (factorization)   (64bit words) =        60825095 (    464.06 MByte) (MAXIMUM)
             solver workspace available and used           (64bit words) =        72302302 (    551.62 MByte)


             start of matrix solution
             wall time =        3254.00


             singularity ratio    8.1872E-05


             end of matrix solution
             wall time =        3265.00


             ddu multiplied with    6.48376E-02 due to penetration


             maximum residual force  at node      1685 degree of freedom  2 is equal to    3.806E+00
             maximum reaction force  at node     56163 degree of freedom  1 is equal to    5.573E+04
             residual convergence ratio    6.829E-05

             maximum displacement  change   at node      1593 degree of freedom  1 is equal to    2.571E-02
             maximum displacement increment at node     38306 degree of freedom  2 is equal to    9.225E+00
             displacement convergence ratio   2.787E-03
             *** warning: node      1683 separated 5 times and will be skipped in separation check
             *** warning: node      2233 separated 5 times and will be skipped in separation check
             *** warning: node      2234 separated 5 times and will be skipped in separation check

             recycling increment due to separation 


             maximum connectivity in stiffness matrix is       207 at node     63833


             maximum half-bandwidth is     60010  between nodes      4232  and     64241

             number of profile entries excluding fill-in is          543285


             total workspace needed with in-core matrix storage =        23335673
               part of solver workspace is allocated separately


             load increments for each degree of freedom
             summed over the whole model

             from distributed loads
             dist. loads on deformed configuration - totals below for dist. loads
             increments for point loads
             0.000000E+00   0.000000E+00   0.000000E+00


             point loads
             0.000000E+00   0.000000E+00   0.000000E+00

             start of assembly     cycle number is     1
             wall time =        3272.00


             solver workspace for phase1 (matrix input)    (64bit words) =          639734 (      4.88 MByte)
             Metis nested dissection ordering used
             solver workspace for phase2 (nodal ordering)  (64bit words) =         1458646 (     11.13 MByte)
             solver workspace for phase3 (symbolic factor) (64bit words) =         3303145 (     25.20 MByte)
             solver workspace for phase4 (factorization)   (64bit words) =         7899358 (     60.27 MByte) (MINIMUM)
             solver workspace for phase4 (factorization)   (64bit words) =        64335135 (    490.84 MByte) (MAXIMUM)
             solver workspace available and used           (64bit words) =        72302302 (    551.62 MByte)


             start of matrix solution
             wall time =        3284.00


             singularity ratio    8.1523E-05


             end of matrix solution
             wall time =        3297.00


             maximum residual force  at node     19979 degree of freedom  2 is equal to    1.806E-10
             maximum reaction force  at node     56163 degree of freedom  1 is equal to    5.573E+04
             residual convergence ratio    3.240E-15

             maximum displacement  change   at node      1004 degree of freedom  3 is equal to    5.793E-01
             maximum displacement increment at node     38306 degree of freedom  2 is equal to    9.098E+00
             displacement convergence ratio   6.368E-02

             recycling increment due to body to body contact 

             increment will be recycled


             maximum connectivity in stiffness matrix is       207 at node     63833


             maximum half-bandwidth is     60010  between nodes      4232  and     64241

             number of profile entries excluding fill-in is          543338


             total workspace needed with in-core matrix storage =        23337103
               part of solver workspace is allocated separately


             load increments for each degree of freedom
             summed over the whole model

             from distributed loads
             dist. loads on deformed configuration - totals below for dist. loads
             increments for point loads
             0.000000E+00   0.000000E+00   0.000000E+00


             point loads
             0.000000E+00   0.000000E+00   0.000000E+00

             start of assembly     cycle number is     2
             wall time =        3302.00


             solver workspace for phase1 (matrix input)    (64bit words) =          639787 (      4.88 MByte)
             Metis nested dissection ordering used
             solver workspace for phase2 (nodal ordering)  (64bit words) =         1458590 (     11.13 MByte)
             solver workspace for phase3 (symbolic factor) (64bit words) =         3301527 (     25.19 MByte)
             solver workspace for phase4 (factorization)   (64bit words) =         7878416 (     60.11 MByte) (MINIMUM)
             solver workspace for phase4 (factorization)   (64bit words) =        62642334 (    477.92 MByte) (MAXIMUM)
             solver workspace available and used           (64bit words) =        72302302 (    551.62 MByte)


             start of matrix solution
             wall time =        3314.00


             singularity ratio    8.1393E-05


             end of matrix solution
             wall time =        3326.00


             maximum residual force  at node     17884 degree of freedom  2 is equal to    1.788E-10
             maximum reaction force  at node     56163 degree of freedom  1 is equal to    5.573E+04
             residual convergence ratio    3.208E-15

             maximum displacement  change   at node     15834 degree of freedom  1 is equal to    4.765E-01
             maximum displacement increment at node     38306 degree of freedom  2 is equal to    9.304E+00
             displacement convergence ratio   5.121E-02
             *** warning: node      1683 separated 5 times and will be skipped in separation check
             *** warning: node      2233 separated 5 times and will be skipped in separation check
             *** warning: node      2234 separated 5 times and will be skipped in separation check
             *** warning: node      2602 separated 5 times and will be skipped in separation check

             recycling increment due to separation 


             maximum connectivity in stiffness matrix is       207 at node     63833


             maximum half-bandwidth is     60010  between nodes      4232  and     64241

             number of profile entries excluding fill-in is          543188


             total workspace needed with in-core matrix storage =        23333053
               part of solver workspace is allocated separately


             load increments for each degree of freedom
             summed over the whole model

             from distributed loads
             dist. loads on deformed configuration - totals below for dist. loads
             increments for point loads
             0.000000E+00   0.000000E+00   0.000000E+00


             point loads
             0.000000E+00   0.000000E+00   0.000000E+00

             start of assembly     cycle number is     1
             wall time =        3331.00


             solver workspace for phase1 (matrix input)    (64bit words) =          639637 (      4.88 MByte)
             Metis nested dissection ordering used
             solver workspace for phase2 (nodal ordering)  (64bit words) =         1458546 (     11.13 MByte)
             solver workspace for phase3 (symbolic factor) (64bit words) =         3300423 (     25.18 MByte)
             solver workspace for phase4 (factorization)   (64bit words) =         7858384 (     59.95 MByte) (MINIMUM)
             solver workspace for phase4 (factorization)   (64bit words) =        60116589 (    458.65 MByte) (MAXIMUM)
             solver workspace available and used           (64bit words) =        72302302 (    551.62 MByte)


             start of matrix solution
             wall time =        3343.00


             singularity ratio    8.1317E-05


             end of matrix solution
             wall time =        3354.00


             maximum residual force  at node     19980 degree of freedom  2 is equal to    1.676E-10
             maximum reaction force  at node     56163 degree of freedom  1 is equal to    5.573E+04
             residual convergence ratio    3.007E-15

             maximum displacement  change   at node      1003 degree of freedom  3 is equal to    7.747E-01
             maximum displacement increment at node     38306 degree of freedom  2 is equal to    9.278E+00
             displacement convergence ratio   8.350E-02
             *** warning: node      1576 separated 5 times and will be skipped in separation check
             *** warning: node      1683 separated 5 times and will be skipped in separation check
             *** warning: node      2233 separated 5 times and will be skipped in separation check
             *** warning: node      2234 separated 5 times and will be skipped in separation check
             *** warning: node      2602 separated 5 times and will be skipped in separation check

             recycling increment due to separation 


             maximum connectivity in stiffness matrix is       207 at node     63833


             maximum half-bandwidth is     60010  between nodes      4232  and     64241

             number of profile entries excluding fill-in is          542994


             total workspace needed with in-core matrix storage =        23327815
               part of solver workspace is allocated separately


             load increments for each degree of freedom
             summed over the whole model

             from distributed loads
             dist. loads on deformed configuration - totals below for dist. loads
             increments for point loads
             0.000000E+00   0.000000E+00   0.000000E+00


             point loads
             0.000000E+00   0.000000E+00   0.000000E+00

             start of assembly     cycle number is     1
             wall time =        3359.00


             solver workspace for phase1 (matrix input)    (64bit words) =          639443 (      4.88 MByte)
             Metis nested dissection ordering used
             solver workspace for phase2 (nodal ordering)  (64bit words) =         1458304 (     11.13 MByte)
             solver workspace for phase3 (symbolic factor) (64bit words) =         3296597 (     25.15 MByte)
             solver workspace for phase4 (factorization)   (64bit words) =         7845417 (     59.86 MByte) (MINIMUM)
             solver workspace for phase4 (factorization)   (64bit words) =        62515412 (    476.95 MByte) (MAXIMUM)
             solver workspace available and used           (64bit words) =        72302302 (    551.62 MByte)


             start of matrix solution
             wall time =        3371.00


             singularity ratio    8.1044E-05


             end of matrix solution
             wall time =        3383.00


             ddu multiplied with    8.12353E-02 due to penetration


             maximum residual force  at node      1663 degree of freedom  3 is equal to    3.999E+00
             maximum reaction force  at node     56163 degree of freedom  1 is equal to    5.573E+04
             residual convergence ratio    7.176E-05

             maximum displacement  change   at node     15837 degree of freedom  2 is equal to    2.539E-02
             maximum displacement increment at node     38306 degree of freedom  2 is equal to    9.290E+00
             displacement convergence ratio   2.734E-03
             *** warning: node      1576 separated 5 times and will be skipped in separation check
             *** warning: node      1682 separated 5 times and will be skipped in separation check
             *** warning: node      1683 separated 5 times and will be skipped in separation check
             *** warning: node      2233 separated 5 times and will be skipped in separation check
             *** warning: node      2234 separated 5 times and will be skipped in separation check
             *** warning: node      2602 separated 5 times and will be skipped in separation check

             recycling increment due to separation 


             maximum connectivity in stiffness matrix is       207 at node     63833


             maximum half-bandwidth is     60010  between nodes      4232  and     64241

             number of profile entries excluding fill-in is          543044


             total workspace needed with in-core matrix storage =        23329165
               part of solver workspace is allocated separately


             load increments for each degree of freedom
             summed over the whole model

             from distributed loads
             dist. loads on deformed configuration - totals below for dist. loads
             increments for point loads
             0.000000E+00   0.000000E+00   0.000000E+00


             point loads
             0.000000E+00   0.000000E+00   0.000000E+00

             start of assembly     cycle number is     1
             wall time =        3390.00


             solver workspace for phase1 (matrix input)    (64bit words) =          639493 (      4.88 MByte)
             Metis nested dissection ordering used
             solver workspace for phase2 (nodal ordering)  (64bit words) =         1458286 (     11.13 MByte)
             solver workspace for phase3 (symbolic factor) (64bit words) =         3290836 (     25.11 MByte)
             solver workspace for phase4 (factorization)   (64bit words) =         7892676 (     60.22 MByte) (MINIMUM)
             solver workspace for phase4 (factorization)   (64bit words) =        62982859 (    480.52 MByte) (MAXIMUM)
             solver workspace available and used           (64bit words) =        72302302 (    551.62 MByte)


             start of matrix solution
             wall time =        3401.00


             singularity ratio    8.1044E-05


             end of matrix solution
             wall time =        3414.00


             maximum residual force  at node     19818 degree of freedom  2 is equal to    2.081E-10
             maximum reaction force  at node     56163 degree of freedom  1 is equal to    5.573E+04
             residual convergence ratio    3.734E-15

             maximum displacement  change   at node      2663 degree of freedom  2 is equal to    3.151E-01
             maximum displacement increment at node     38306 degree of freedom  2 is equal to    9.412E+00
             displacement convergence ratio   3.348E-02

             recycling increment due to body to body contact 

             increment will be recycled


             maximum connectivity in stiffness matrix is       207 at node     63833


             maximum half-bandwidth is     60010  between nodes      4232  and     64241

             number of profile entries excluding fill-in is          543113


             total workspace needed with in-core matrix storage =        23331029
               part of solver workspace is allocated separately


             load increments for each degree of freedom
             summed over the whole model

             from distributed loads
             dist. loads on deformed configuration - totals below for dist. loads
             increments for point loads
             0.000000E+00   0.000000E+00   0.000000E+00


             point loads
             0.000000E+00   0.000000E+00   0.000000E+00

             start of assembly     cycle number is     2
             wall time =        3419.00


             solver workspace for phase1 (matrix input)    (64bit words) =          639562 (      4.88 MByte)
             Metis nested dissection ordering used
             solver workspace for phase2 (nodal ordering)  (64bit words) =         1458481 (     11.13 MByte)
             solver workspace for phase3 (symbolic factor) (64bit words) =         3284298 (     25.06 MByte)
             solver workspace for phase4 (factorization)   (64bit words) =         7871660 (     60.06 MByte) (MINIMUM)
             solver workspace for phase4 (factorization)   (64bit words) =        64029130 (    488.50 MByte) (MAXIMUM)
             solver workspace available and used           (64bit words) =        72302302 (    551.62 MByte)


             start of matrix solution
             wall time =        3430.00


             singularity ratio    7.7346E-05


             end of matrix solution
             wall time =        3443.00


             maximum residual force  at node     17927 degree of freedom  1 is equal to    1.690E-10
             maximum reaction force  at node     56163 degree of freedom  1 is equal to    5.573E+04
             residual convergence ratio    3.033E-15

             maximum displacement  change   at node      2233 degree of freedom  1 is equal to    3.622E-01
             maximum displacement increment at node     38306 degree of freedom  2 is equal to    9.416E+00
             displacement convergence ratio   3.847E-02
             *** warning: node      1576 separated 5 times and will be skipped in separation check
             *** warning: node      1682 separated 5 times and will be skipped in separation check
             *** warning: node      1683 separated 5 times and will be skipped in separation check
             *** warning: node      2233 separated 5 times and will be skipped in separation check
             *** warning: node      2234 separated 5 times and will be skipped in separation check
             *** warning: node      2602 separated 5 times and will be skipped in separation check
             *** warning: node      2603 separated 5 times and will be skipped in separation check

             recycling increment due to separation 


             maximum connectivity in stiffness matrix is       207 at node     63833


             maximum half-bandwidth is     60010  between nodes      4232  and     64241

             number of profile entries excluding fill-in is          543015


             total workspace needed with in-core matrix storage =        23328383
               part of solver workspace is allocated separately


             load increments for each degree of freedom
             summed over the whole model

             from distributed loads
             dist. loads on deformed configuration - totals below for dist. loads
             increments for point loads
             0.000000E+00   0.000000E+00   0.000000E+00


             point loads
             0.000000E+00   0.000000E+00   0.000000E+00

             start of assembly     cycle number is     1
             wall time =        3449.00


             solver workspace for phase1 (matrix input)    (64bit words) =          639464 (      4.88 MByte)
             Metis nested dissection ordering used
             solver workspace for phase2 (nodal ordering)  (64bit words) =         1458410 (     11.13 MByte)
             solver workspace for phase3 (symbolic factor) (64bit words) =         3311853 (     25.27 MByte)
             solver workspace for phase4 (factorization)   (64bit words) =         7957856 (     60.71 MByte) (MINIMUM)
             solver workspace for phase4 (factorization)   (64bit words) =        63467679 (    484.22 MByte) (MAXIMUM)
             solver workspace available and used           (64bit words) =        72302302 (    551.62 MByte)


             start of matrix solution
             wall time =        3460.00


             singularity ratio    6.8117E-03


             end of matrix solution
             wall time =        3472.00


             maximum residual force  at node     17839 degree of freedom  2 is equal to    1.966E-10
             maximum reaction force  at node     56163 degree of freedom  1 is equal to    5.573E+04
             residual convergence ratio    3.529E-15

             maximum displacement  change   at node     16260 degree of freedom  2 is equal to    3.054E-01
             maximum displacement increment at node     38306 degree of freedom  2 is equal to    9.476E+00
             displacement convergence ratio   3.223E-02
             *** warning: node      1576 separated 5 times and will be skipped in separation check
             *** warning: node      1682 separated 5 times and will be skipped in separation check
             *** warning: node      1683 separated 5 times and will be skipped in separation check
             *** warning: node      2233 separated 5 times and will be skipped in separation check
             *** warning: node      2234 separated 5 times and will be skipped in separation check
             *** warning: node      2602 separated 5 times and will be skipped in separation check
             *** warning: node      2603 separated 5 times and will be skipped in separation check

             recycling increment due to separation 


             maximum connectivity in stiffness matrix is       207 at node     63833


             maximum half-bandwidth is     60010  between nodes      4232  and     64241

             number of profile entries excluding fill-in is          542983


             total workspace needed with in-core matrix storage =        23327519
               part of solver workspace is allocated separately


             load increments for each degree of freedom
             summed over the whole model

             from distributed loads
             dist. loads on deformed configuration - totals below for dist. loads
             increments for point loads
             0.000000E+00   0.000000E+00   0.000000E+00


             point loads
             0.000000E+00   0.000000E+00   0.000000E+00

             start of assembly     cycle number is     1
             wall time =        3478.00


             solver workspace for phase1 (matrix input)    (64bit words) =          639432 (      4.88 MByte)
             Metis nested dissection ordering used
             solver workspace for phase2 (nodal ordering)  (64bit words) =         1458689 (     11.13 MByte)
             solver workspace for phase3 (symbolic factor) (64bit words) =         3310684 (     25.26 MByte)
             solver workspace for phase4 (factorization)   (64bit words) =         7882846 (     60.14 MByte) (MINIMUM)
             solver workspace for phase4 (factorization)   (64bit words) =        63163307 (    481.90 MByte) (MAXIMUM)
             solver workspace available and used           (64bit words) =        72302302 (    551.62 MByte)


             start of matrix solution
             wall time =        3489.00


             singularity ratio    2.0957E-03


             end of matrix solution
             wall time =        3501.00


             ddu multiplied with    1.89909E-02 due to penetration


             maximum residual force  at node      1684 degree of freedom  1 is equal to    1.210E+01
             maximum reaction force  at node     56163 degree of freedom  1 is equal to    5.573E+04
             residual convergence ratio    2.172E-04

             maximum displacement  change   at node      1684 degree of freedom  1 is equal to    1.302E-02
             maximum displacement increment at node     38306 degree of freedom  2 is equal to    9.477E+00
             displacement convergence ratio   1.374E-03
             *** warning: node      1576 separated 5 times and will be skipped in separation check
             *** warning: node      1682 separated 5 times and will be skipped in separation check
             *** warning: node      1683 separated 5 times and will be skipped in separation check
             *** warning: node      2233 separated 5 times and will be skipped in separation check
             *** warning: node      2234 separated 5 times and will be skipped in separation check
             *** warning: node      2602 separated 5 times and will be skipped in separation check
             *** warning: node      2603 separated 5 times and will be skipped in separation check

             recycling increment due to separation 


             maximum connectivity in stiffness matrix is       207 at node     63833


             maximum half-bandwidth is     60010  between nodes      4232  and     64241

             number of profile entries excluding fill-in is          542992


             total workspace needed with in-core matrix storage =        23327761
               part of solver workspace is allocated separately


             load increments for each degree of freedom
             summed over the whole model

             from distributed loads
             dist. loads on deformed configuration - totals below for dist. loads
             increments for point loads
             0.000000E+00   0.000000E+00   0.000000E+00


             point loads
             0.000000E+00   0.000000E+00   0.000000E+00

             start of assembly     cycle number is     1
             wall time =        3508.00


             solver workspace for phase1 (matrix input)    (64bit words) =          639441 (      4.88 MByte)
             Metis nested dissection ordering used
             solver workspace for phase2 (nodal ordering)  (64bit words) =         1458830 (     11.13 MByte)
             solver workspace for phase3 (symbolic factor) (64bit words) =         3310174 (     25.25 MByte)
             solver workspace for phase4 (factorization)   (64bit words) =         7839603 (     59.81 MByte) (MINIMUM)
             solver workspace for phase4 (factorization)   (64bit words) =        61133004 (    466.41 MByte) (MAXIMUM)
             solver workspace available and used           (64bit words) =        72302302 (    551.62 MByte)


             start of matrix solution
             wall time =        3520.00


             singularity ratio    8.1104E-05


             end of matrix solution
             wall time =        3531.00


             maximum residual force  at node     18036 degree of freedom  2 is equal to    1.540E-10
             maximum reaction force  at node     56163 degree of freedom  1 is equal to    5.573E+04
             residual convergence ratio    2.764E-15

             maximum displacement  change   at node      2665 degree of freedom  3 is equal to    2.296E-01
             maximum displacement increment at node     38306 degree of freedom  2 is equal to    9.502E+00
             displacement convergence ratio   2.416E-02

             recycling increment due to body to body contact 

             increment will be recycled


             maximum connectivity in stiffness matrix is       207 at node     63833


             maximum half-bandwidth is     60010  between nodes      4232  and     64241

             number of profile entries excluding fill-in is          543004


             total workspace needed with in-core matrix storage =        23328085
               part of solver workspace is allocated separately


             load increments for each degree of freedom
             summed over the whole model

             from distributed loads
             dist. loads on deformed configuration - totals below for dist. loads
             increments for point loads
             0.000000E+00   0.000000E+00   0.000000E+00


             point loads
             0.000000E+00   0.000000E+00   0.000000E+00

             start of assembly     cycle number is     2
             wall time =        3536.00


             solver workspace for phase1 (matrix input)    (64bit words) =          639453 (      4.88 MByte)
             Metis nested dissection ordering used
             solver workspace for phase2 (nodal ordering)  (64bit words) =         1458576 (     11.13 MByte)
             solver workspace for phase3 (symbolic factor) (64bit words) =         3300044 (     25.18 MByte)
             solver workspace for phase4 (factorization)   (64bit words) =         7836974 (     59.79 MByte) (MINIMUM)
             solver workspace for phase4 (factorization)   (64bit words) =        61941129 (    472.57 MByte) (MAXIMUM)
             solver workspace available and used           (64bit words) =        72302302 (    551.62 MByte)


             start of matrix solution
             wall time =        3548.00


             singularity ratio    7.7279E-05


             end of matrix solution
             wall time =        3560.00


             maximum residual force  at node     17881 degree of freedom  2 is equal to    1.655E-10
             maximum reaction force  at node     56163 degree of freedom  1 is equal to    5.573E+04
             residual convergence ratio    2.969E-15

             maximum displacement  change   at node      2665 degree of freedom  3 is equal to    2.378E-01
             maximum displacement increment at node     38306 degree of freedom  2 is equal to    9.527E+00
             displacement convergence ratio   2.495E-02
             *** warning: node      1576 separated 5 times and will be skipped in separation check
             *** warning: node      1593 separated 5 times and will be skipped in separation check
             *** warning: node      1682 separated 5 times and will be skipped in separation check
             *** warning: node      1683 separated 5 times and will be skipped in separation check
             *** warning: node      2233 separated 5 times and will be skipped in separation check
             *** warning: node      2234 separated 5 times and will be skipped in separation check
             *** warning: node      2602 separated 5 times and will be skipped in separation check
             *** warning: node      2603 separated 5 times and will be skipped in separation check

             recycling increment due to separation 


             maximum connectivity in stiffness matrix is       207 at node     63833


             maximum half-bandwidth is     60010  between nodes      4232  and     64241

             number of profile entries excluding fill-in is          543040


             total workspace needed with in-core matrix storage =        23329057
               part of solver workspace is allocated separately


             load increments for each degree of freedom
             summed over the whole model

             from distributed loads
             dist. loads on deformed configuration - totals below for dist. loads
             increments for point loads
             0.000000E+00   0.000000E+00   0.000000E+00


             point loads
             0.000000E+00   0.000000E+00   0.000000E+00

             start of assembly     cycle number is     1
             wall time =        3565.00


             solver workspace for phase1 (matrix input)    (64bit words) =          639489 (      4.88 MByte)
             Metis nested dissection ordering used
             solver workspace for phase2 (nodal ordering)  (64bit words) =         1458852 (     11.13 MByte)
             solver workspace for phase3 (symbolic factor) (64bit words) =         3294557 (     25.14 MByte)
             solver workspace for phase4 (factorization)   (64bit words) =         7862250 (     59.98 MByte) (MINIMUM)
             solver workspace for phase4 (factorization)   (64bit words) =        62480693 (    476.69 MByte) (MAXIMUM)
             solver workspace available and used           (64bit words) =        72302302 (    551.62 MByte)


             start of matrix solution
             wall time =        3577.00


             singularity ratio    8.1256E-05


             end of matrix solution
             wall time =        3588.00


             maximum residual force  at node     18041 degree of freedom  2 is equal to    1.840E-10
             maximum reaction force  at node     56163 degree of freedom  1 is equal to    5.573E+04
             residual convergence ratio    3.302E-15

             maximum displacement  change   at node      2665 degree of freedom  3 is equal to    2.702E-01
             maximum displacement increment at node     38306 degree of freedom  2 is equal to    9.573E+00
             displacement convergence ratio   2.823E-02
             *** warning: node      1576 separated 5 times and will be skipped in separation check
             *** warning: node      1593 separated 5 times and will be skipped in separation check
             *** warning: node      1682 separated 5 times and will be skipped in separation check
             *** warning: node      1683 separated 5 times and will be skipped in separation check
             *** warning: node      2233 separated 5 times and will be skipped in separation check
             *** warning: node      2234 separated 5 times and will be skipped in separation check
             *** warning: node      2602 separated 5 times and will be skipped in separation check
             *** warning: node      2603 separated 5 times and will be skipped in separation check


             total transient time = 7.50000E-01


   NT version
   Marc 2007r1, Build 42812, May 25, 2007
   output for increment       9. "          lcase1"


             total strain energy         is    4.07599E+05
               within which:
               elastic strain energy     is    4.07599E+05
             total ext-force work        is    4.12023E+05
               within which:
               work by appl. force/disp. is   -1.62964E+00
               work by  contact forces   is    1.55626E+04
               work by frictional forces is    3.96462E+05
             total work by  springs      is    4.42403E+03


             memory usage:                       MByte       words  % of total

              within general memory:           
               element stiffness matrices:          31     8017932         2.4
               solver: first part                   59    15391318         4.7
               overallocation initial allocation     7     1784440         0.5
               other:                                1      263271         0.1
              allocated separately:
               incremental backup:                 186    48717902        14.9
               solver 8                            552   144604604        44.2
               nodal vectors:                       48    12506925         3.8
               defined sets:                         1      261038         0.1
               contact:                             31     8190430         2.5
               tyings:                               4      986132         0.3
               transformations:                      2      396270         0.1
               kinematic boundary conditions:        0        2860         0.0
               points, curves and surfaces:          0          54         0.0
               element storage:                    285    74602698        22.8
               material properties:                  0        3704         0.0
               executable and common blocks:        27     7000000         2.1
               miscellaneous                        18     4646297         1.4
               ---------------------------------------------------------------
               total:                             1249   327375875

               general memory allocated:            97    25456961
               general memory used:                 90    23672521

               peak memory usage:                 1435   376091152

             e n d   o f   i n c r e m e n t       9

             binary post data at increment       9.  subincrement    0.  on file 16
             wall time =        3596.00


             s t a r t   o f   i n c r e m e n t      10


          space needed for incremental backup:    48718148


             maximum connectivity in stiffness matrix is       207 at node     63833


             maximum half-bandwidth is     60010  between nodes      4232  and     64241

             number of profile entries excluding fill-in is          542938


             total workspace needed with in-core matrix storage =        23326303
               part of solver workspace is allocated separately


             load increments for each degree of freedom
             summed over the whole model

             from distributed loads
             dist. loads on deformed configuration - totals below for dist. loads
             increments for point loads
             0.000000E+00   0.000000E+00   0.000000E+00


             point loads
             0.000000E+00   0.000000E+00   0.000000E+00

             start of assembly     cycle number is     0
             wall time =        3599.00


             solver workspace for phase1 (matrix input)    (64bit words) =          639387 (      4.88 MByte)
             Metis nested dissection ordering used
             solver workspace for phase2 (nodal ordering)  (64bit words) =         1458171 (     11.12 MByte)
             solver workspace for phase3 (symbolic factor) (64bit words) =         3300686 (     25.18 MByte)
             solver workspace for phase4 (factorization)   (64bit words) =         7873544 (     60.07 MByte) (MINIMUM)
             solver workspace for phase4 (factorization)   (64bit words) =        62905134 (    479.93 MByte) (MAXIMUM)
             solver workspace available and used           (64bit words) =        72302302 (    551.62 MByte)


             start of matrix solution
             wall time =        3610.00


             singularity ratio    8.1112E-05


             end of matrix solution
             wall time =        3623.00


             ddu multiplied with    8.69397E-01 due to large value of    3.36741E+00


             maximum residual force  at node      2665 degree of freedom  1 is equal to    1.257E+00
             maximum reaction force  at node     56163 degree of freedom  1 is equal to    6.639E+04
             residual convergence ratio    1.894E-05

             maximum displacement  change   at node     36343 degree of freedom  2 is equal to    2.928E+00
             maximum displacement increment at node     36343 degree of freedom  2 is equal to    2.928E+00
             displacement convergence ratio   1.000E+00

             failure to converge to tolerance

             iterative penetration checking has reached   0.869397 of total increment

             increment will be recycled


             maximum connectivity in stiffness matrix is       207 at node     63833


             maximum half-bandwidth is     60010  between nodes      4232  and     64241

             number of profile entries excluding fill-in is          542994


             total workspace needed with in-core matrix storage =        23327815
               part of solver workspace is allocated separately


             load increments for each degree of freedom
             summed over the whole model

             from distributed loads
             dist. loads on deformed configuration - totals below for dist. loads
             increments for point loads
             0.000000E+00   0.000000E+00   0.000000E+00


             point loads
             0.000000E+00   0.000000E+00   0.000000E+00

             start of assembly     cycle number is     1
             wall time =        3628.00


             solver workspace for phase1 (matrix input)    (64bit words) =          639443 (      4.88 MByte)
             Metis nested dissection ordering used
             solver workspace for phase2 (nodal ordering)  (64bit words) =         1458511 (     11.13 MByte)
             solver workspace for phase3 (symbolic factor) (64bit words) =         3307089 (     25.23 MByte)
             solver workspace for phase4 (factorization)   (64bit words) =         7867404 (     60.02 MByte) (MINIMUM)
             solver workspace for phase4 (factorization)   (64bit words) =        61639477 (    470.27 MByte) (MAXIMUM)
             solver workspace available and used           (64bit words) =        72302302 (    551.62 MByte)


             start of matrix solution
             wall time =        3640.00


             singularity ratio    8.1357E-05


             end of matrix solution
             wall time =        3652.00


             ddu multiplied with    4.09943E-02 due to penetration


             maximum residual force  at node      2181 degree of freedom  3 is equal to    5.914E+00
             maximum reaction force  at node     56163 degree of freedom  1 is equal to    6.540E+04
             residual convergence ratio    9.044E-05

             maximum displacement  change   at node      2181 degree of freedom  1 is equal to    1.722E-02
             maximum displacement increment at node     36343 degree of freedom  2 is equal to    2.939E+00
             displacement convergence ratio   5.859E-03

             iterative penetration checking has reached   0.874751 of total increment

             increment will be recycled


             maximum connectivity in stiffness matrix is       207 at node     63833


             maximum half-bandwidth is     60010  between nodes      4232  and     64241

             number of profile entries excluding fill-in is          543022


             total workspace needed with in-core matrix storage =        23328571
               part of solver workspace is allocated separately


             load increments for each degree of freedom
             summed over the whole model

             from distributed loads
             dist. loads on deformed configuration - totals below for dist. loads
             increments for point loads
             0.000000E+00   0.000000E+00   0.000000E+00


             point loads
             0.000000E+00   0.000000E+00   0.000000E+00

             start of assembly     cycle number is     2
             wall time =        3658.00


             solver workspace for phase1 (matrix input)    (64bit words) =          639471 (      4.88 MByte)
             Metis nested dissection ordering used
             solver workspace for phase2 (nodal ordering)  (64bit words) =         1458529 (     11.13 MByte)
             solver workspace for phase3 (symbolic factor) (64bit words) =         3308841 (     25.24 MByte)
             solver workspace for phase4 (factorization)   (64bit words) =         7870841 (     60.05 MByte) (MINIMUM)
             solver workspace for phase4 (factorization)   (64bit words) =        60750577 (    463.49 MByte) (MAXIMUM)
             solver workspace available and used           (64bit words) =        72302302 (    551.62 MByte)


             start of matrix solution
             wall time =        3670.00


             singularity ratio    1.5548E-03


             end of matrix solution
             wall time =        3681.00


             maximum residual force  at node     18847 degree of freedom  2 is equal to    6.328E-11
             maximum reaction force  at node     56163 degree of freedom  1 is equal to    6.690E+04
             residual convergence ratio    9.458E-16

             maximum displacement  change   at node      2181 degree of freedom  2 is equal to    4.007E-01
             maximum displacement increment at node     34654 degree of freedom  2 is equal to    3.218E+00
             displacement convergence ratio   1.245E-01

             recycling increment due to body to body contact 

             increment will be recycled


             maximum connectivity in stiffness matrix is       207 at node     63833


             maximum half-bandwidth is     60010  between nodes      4232  and     64241

             number of profile entries excluding fill-in is          543044


             total workspace needed with in-core matrix storage =        23329165
               part of solver workspace is allocated separately


             load increments for each degree of freedom
             summed over the whole model

             from distributed loads
             dist. loads on deformed configuration - totals below for dist. loads
             increments for point loads
             0.000000E+00   0.000000E+00   0.000000E+00


             point loads
             0.000000E+00   0.000000E+00   0.000000E+00

             start of assembly     cycle number is     3
             wall time =        3687.00


             solver workspace for phase1 (matrix input)    (64bit words) =          639493 (      4.88 MByte)
             Metis nested dissection ordering used
             solver workspace for phase2 (nodal ordering)  (64bit words) =         1458417 (     11.13 MByte)
             solver workspace for phase3 (symbolic factor) (64bit words) =         3307300 (     25.23 MByte)
             solver workspace for phase4 (factorization)   (64bit words) =         7941448 (     60.59 MByte) (MINIMUM)
             solver workspace for phase4 (factorization)   (64bit words) =        66602174 (    508.13 MByte) (MAXIMUM)
             solver workspace available and used           (64bit words) =        72302302 (    551.62 MByte)


             start of matrix solution
             wall time =        3699.00


             singularity ratio    1.1498E-03


             end of matrix solution
             wall time =        3713.00


             ddu multiplied with    4.08404E-02 due to penetration


             maximum residual force  at node      1086 degree of freedom  3 is equal to    3.743E+00
             maximum reaction force  at node     56163 degree of freedom  1 is equal to    6.674E+04
             residual convergence ratio    5.608E-05

             maximum displacement  change   at node      1543 degree of freedom  2 is equal to    1.277E-02
             maximum displacement increment at node     34654 degree of freedom  2 is equal to    3.221E+00
             displacement convergence ratio   3.964E-03

             recycling increment due to separation 


             maximum connectivity in stiffness matrix is       207 at node     63833


             maximum half-bandwidth is     60010  between nodes      4232  and     64241

             number of profile entries excluding fill-in is          542895


             total workspace needed with in-core matrix storage =        23325143
               part of solver workspace is allocated separately


             load increments for each degree of freedom
             summed over the whole model

             from distributed loads
             dist. loads on deformed configuration - totals below for dist. loads
             increments for point loads
             0.000000E+00   0.000000E+00   0.000000E+00


             point loads
             0.000000E+00   0.000000E+00   0.000000E+00

             start of assembly     cycle number is     1
             wall time =        3720.00


             solver workspace for phase1 (matrix input)    (64bit words) =          639344 (      4.88 MByte)
             Metis nested dissection ordering used
             solver workspace for phase2 (nodal ordering)  (64bit words) =         1458507 (     11.13 MByte)
             solver workspace for phase3 (symbolic factor) (64bit words) =         3302156 (     25.19 MByte)
             solver workspace for phase4 (factorization)   (64bit words) =         7926683 (     60.48 MByte) (MINIMUM)
             solver workspace for phase4 (factorization)   (64bit words) =        63438900 (    484.00 MByte) (MAXIMUM)
             solver workspace available and used           (64bit words) =        72302302 (    551.62 MByte)


             start of matrix solution
             wall time =        3731.00


             singularity ratio    1.1568E-03


             end of matrix solution
             wall time =        3743.00


             maximum residual force  at node     17848 degree of freedom  2 is equal to    8.418E-11
             maximum reaction force  at node     56163 degree of freedom  1 is equal to    6.674E+04
             residual convergence ratio    1.261E-15

             maximum displacement  change   at node      2608 degree of freedom  2 is equal to    8.525E-01
             maximum displacement increment at node     36343 degree of freedom  2 is equal to    3.316E+00
             displacement convergence ratio   2.570E-01

             failure to converge to tolerance

             increment will be recycled


             maximum connectivity in stiffness matrix is       207 at node     63833


             maximum half-bandwidth is     60010  between nodes      4232  and     64241

             number of profile entries excluding fill-in is          542886


             total workspace needed with in-core matrix storage =        23324899
               part of solver workspace is allocated separately


             load increments for each degree of freedom
             summed over the whole model

             from distributed loads
             dist. loads on deformed configuration - totals below for dist. loads
             increments for point loads
             0.000000E+00   0.000000E+00   0.000000E+00


             point loads
             0.000000E+00   0.000000E+00   0.000000E+00

             start of assembly     cycle number is     2
             wall time =        3749.00


             solver workspace for phase1 (matrix input)    (64bit words) =          639335 (      4.88 MByte)
             Metis nested dissection ordering used
             solver workspace for phase2 (nodal ordering)  (64bit words) =         1458306 (     11.13 MByte)
             solver workspace for phase3 (symbolic factor) (64bit words) =         3294036 (     25.13 MByte)
             solver workspace for phase4 (factorization)   (64bit words) =         7828599 (     59.73 MByte) (MINIMUM)
             solver workspace for phase4 (factorization)   (64bit words) =        59294782 (    452.38 MByte) (MAXIMUM)
             solver workspace available and used           (64bit words) =        72302302 (    551.62 MByte)


             start of matrix solution
             wall time =        3760.00


             singularity ratio    8.1385E-05


             end of matrix solution
             wall time =        3771.00


             ddu multiplied with    2.44530E-02 due to penetration


             maximum residual force  at node      2663 degree of freedom  1 is equal to    6.320E+00
             maximum reaction force  at node     56163 degree of freedom  1 is equal to    6.674E+04
             residual convergence ratio    9.470E-05

             maximum displacement  change   at node      2608 degree of freedom  1 is equal to    1.591E-02
             maximum displacement increment at node     36343 degree of freedom  2 is equal to    3.315E+00
             displacement convergence ratio   4.799E-03

             recycling increment due to separation 


             maximum connectivity in stiffness matrix is       207 at node     63833


             maximum half-bandwidth is     60010  between nodes      4232  and     64241

             number of profile entries excluding fill-in is          542748


             total workspace needed with in-core matrix storage =        23321173
               part of solver workspace is allocated separately


             load increments for each degree of freedom
             summed over the whole model

             from distributed loads
             dist. loads on deformed configuration - totals below for dist. loads
             increments for point loads
             0.000000E+00   0.000000E+00   0.000000E+00


             point loads
             0.000000E+00   0.000000E+00   0.000000E+00

             start of assembly     cycle number is     1
             wall time =        3778.00


             solver workspace for phase1 (matrix input)    (64bit words) =          639197 (      4.88 MByte)
             Metis nested dissection ordering used
             solver workspace for phase2 (nodal ordering)  (64bit words) =         1458330 (     11.13 MByte)
             solver workspace for phase3 (symbolic factor) (64bit words) =         3297774 (     25.16 MByte)
             solver workspace for phase4 (factorization)   (64bit words) =         7860960 (     59.97 MByte) (MINIMUM)
             solver workspace for phase4 (factorization)   (64bit words) =        61951615 (    472.65 MByte) (MAXIMUM)
             solver workspace available and used           (64bit words) =        72302302 (    551.62 MByte)


             start of matrix solution
             wall time =        3790.00


             singularity ratio    8.1117E-05


             end of matrix solution
             wall time =        3801.00


             ddu multiplied with    3.25594E-01 due to penetration


             maximum residual force  at node      1060 degree of freedom  1 is equal to    3.333E+00
             maximum reaction force  at node     56163 degree of freedom  1 is equal to    6.674E+04
             residual convergence ratio    4.994E-05

             maximum displacement  change   at node      2608 degree of freedom  1 is equal to    2.152E-01
             maximum displacement increment at node     36343 degree of freedom  2 is equal to    3.288E+00
             displacement convergence ratio   6.546E-02

             recycling increment due to body to body contact 

             increment will be recycled


             maximum connectivity in stiffness matrix is       207 at node     63833


             maximum half-bandwidth is     60010  between nodes      4232  and     64241

             number of profile entries excluding fill-in is          542762


             total workspace needed with in-core matrix storage =        23321551
               part of solver workspace is allocated separately


             load increments for each degree of freedom
             summed over the whole model

             from distributed loads
             dist. loads on deformed configuration - totals below for dist. loads
             increments for point loads
             0.000000E+00   0.000000E+00   0.000000E+00


             point loads
             0.000000E+00   0.000000E+00   0.000000E+00

             start of assembly     cycle number is     2
             wall time =        3808.00


             solver workspace for phase1 (matrix input)    (64bit words) =          639211 (      4.88 MByte)
             Metis nested dissection ordering used
             solver workspace for phase2 (nodal ordering)  (64bit words) =         1458296 (     11.13 MByte)
             solver workspace for phase3 (symbolic factor) (64bit words) =         3280583 (     25.03 MByte)
             solver workspace for phase4 (factorization)   (64bit words) =         7856184 (     59.94 MByte) (MINIMUM)
             solver workspace for phase4 (factorization)   (64bit words) =        61891421 (    472.19 MByte) (MAXIMUM)
             solver workspace available and used           (64bit words) =        72302302 (    551.62 MByte)


             start of matrix solution
             wall time =        3819.00


             singularity ratio    8.1158E-05


             end of matrix solution
             wall time =        3831.00


             ddu multiplied with    6.93189E-02 due to penetration


             maximum residual force  at node      1060 degree of freedom  1 is equal to    3.102E+00
             maximum reaction force  at node     56163 degree of freedom  1 is equal to    6.674E+04
             residual convergence ratio    4.648E-05

             maximum displacement  change   at node      2608 degree of freedom  1 is equal to    2.882E-02
             maximum displacement increment at node     36343 degree of freedom  2 is equal to    3.285E+00
             displacement convergence ratio   8.774E-03

             recycling increment due to separation 


             maximum connectivity in stiffness matrix is       207 at node     63833


             maximum half-bandwidth is     60010  between nodes      4232  and     64241

             number of profile entries excluding fill-in is          542728
[truncated: 431,722 more chars]
