# Supplementary material for: A finite element model of the shoulder: application to the changes of biomechanical environment induced by postoperative malrotation of humeral shaft fracture
Source: BMC Musculoskelet Disord. 2022 Jun 2;23:525. doi: 10.1186/s12891-022-05479-3 (PMC9161483; doi:10.1186/s12891-022-05479-3)
Supplement: Supplementary file 3 — Additional file 3. [file 12891_2022_5479_MOESM3_ESM.zip › Abacus/in_set_20_in_ro_60_model_0909.out]

                            M               M
                            W               W
                          MMMMM           MMMMM
                          WWWWW           WWWWW
                        MMMMMMMMM       MMMMMMMMM
                        WWWWWWWWW       WWWWWWWWW
                      MMMMMMMMMMMMM   MMMMMMMMMMMMM
                      WWWWWWWWWWWWW   WWWWWWWWWWWWW
                    MMMMMMMMMMMMMMMMMMMMMMMMMMMMMMMMM
                    WWWWWWWWWWWWWWWWWWWWWWWWWWWWWWWWW
                    MMMMMMMM MMMMMMMMMMMMMMM MMMMMMMM
                    WWWWWWWW WWWWWWWWWWWWWWW WWWWWWWW
                    MMMMMM     MMMMMMMMMMM     MMMMMM
                    WWWWWW     WWWWWWWWWWW     WWWWWW
                    MMMM         MMMMMMM         MMMM
                    WWWW         WWWWWWW         WWWW
                    MM             MMM             MM
                    WW             WWW             WW
                    M               M               M
                    W               W               W
                    MM             MMM             MM
                    WW             WWW             WW
                    MMMM         MMMMMMM         MMMM
                    WWWW         WWWWWWW         WWWW
                    MMMMMM     MMMMMMMMMMM     MMMMMM
                    WWWWWW     WWWWWWWWWWW     WWWWWW
                    MMMMMMMM MMMMMMMMMMMMMMM MMMMMMMM
                    WWWWWWWW WWWWWWWWWWWWWWW WWWWWWWW
                    MMMMMMMMMMMMMMMMMMMMMMMMMMMMMMMMM
                    WWWWWWWWWWWWWWWWWWWWWWWWWWWWWWWWW
                      MMMMMMMMMMMMM   MMMMMMMMMMMMM
                      WWWWWWWWWWWWW   WWWWWWWWWWWWW
                        MMMMMMMMM       MMMMMMMMM
                        WWWWWWWWW       WWWWWWWWW
                          MMMMM           MMMMM
                          WWWWW           WWWWW
                            M               M
                            W               W

             version: Marc 2007r1, Build 42812, May 25, 2007

             machine type: NT

             integer*4 version: integers are 32-bits

             date: Tue Oct 05 17:41:38 2010


             (c) COPYRIGHT 2007 MSC.Software Corporation, all rights reserved

                    Marc - N T                 

                     i n p u t   d a t a


                p a g e   1

                             10        20        30        40        50        60        70        80        90       100       110       120       130       140       150       160
                     ----------------------------------------------------------------------------------------------------------------------------------------------------------------
                     title               model_0909
                     $....MARC input file produced by Marc Mentat 2007 r1 (32bit)
                     $...................................
                     $....input file using extended precision
    card         5   extended
                     $...................................
                     sizing                                 0    260848     64295        42
                     alloc                       25
                     elements                   134
    card        10   version                     11
                     table                        0         0         2         1         1
                     processor                    1         1         1         0
                     ----------------------------------------------------------------------------------------------------------------------------------------------------------------
                             10        20        30        40        50        60        70        80        90       100       110       120       130       140       150       160
                     ----------------------------------------------------------------------------------------------------------------------------------------------------------------
                     ----------------------------------------------------------------------------------------------------------------------------------------------------------------
1
             general memory increasing from      25 MByte to      53 MByte


             memory increased to        14001931 words during 
             pre-reading of sets


1
                    *************************************************
                    *************************************************

                     program sizing and options requested as follows


                     element type requested*************************       134
                     number of elements in mesh*********************    260848
                     number of nodes in mesh************************     64295
                     load correction flagged or set*****************
                     values stored at all integration points********
                     tape no.for input of coordinates + connectivity         5
                     no. of springs ********************************        35
                     boundary conditions applied on current geometry
                     no.of different materials    3 max.no of slopes         5
                     number of points on shell section *************        11
                     new style input format will be used************
                     number of processors used *********************         1
                     extended precision input is used ************** 
                     MSC.Marc input version ************************        11
                     maximum number of boundary conditions *********         2
                     suppress echo of list items *******************
                     suppress echo of bc summary *******************
                     suppress echo of nurbs data *******************


                     end of parameters and sizing
                    *************************************************
                    *************************************************
1


                              key to stress, strain and displacement output


                                        element type       134


                              4-node isoparametric tetrahedral                       

                              stresses and strains in global directions               
                                1=xx                                                  
                                2=yy                                                  
                                3=zz                                                  
                                4=xy                                                  
                                5=yz                                                  
                                6=xz                                                  
                                                                                      
                              displacements in global directions                      
                                1=u global x direction                                
                                2=v global y direction                                
                                3=w global w direction                                

             allocated   11958886 words of memory due to nodal vectors


             allocated        556 words of memory due to boundary conditions


             allocated          7 words of memory due to geometric points


             allocated         32 words of memory due to geometric curves


             allocated         15 words of memory due to geometric surfaces


             allocated     128590 words of memory due to shell, user or contact transformations


             workspace needed for input and stiffness assembly:         8281207


             internal core allocation parameters
             degrees of freedom per node (ndeg)  3
             max. number of coordinates per node  3
             max. nodes per element (nnodmx)  5
             max. invariants per int. points (neqst)  1
             max.stress components per int. point (nstrmx)   6
             strains per integration point (ngens)  6


             flag for element storage (ielsto)  0
             element data in core

             memory usage per element group
                group   # elements     nelsto      MByte            words
                  1       164793         270         170          44494110
                  2        24543         270          25           6626610
                  3        71512         270          74          19308240
                ----------------------------------------------------------
                total     260848                     269          70428960


                              internal element variables


                              internal element number         1  library code type  134
                              number of nodes=  4
                              stresses stored per integration point =  6
                              direct continuum components stored =  3
                              shear continuum components stored =  3
                              shell/beam flag = 0
                              curvilinear  coord. flag = 0
                              int.points for elem. stiffness  1
                              number of local inertia directions  3
                              int.point for print if all points not flagged  1
                              int. points for dist. surface loads (pressure)  4
                              library code type = 134
                              large disp. row counts     6    6    6   11   11   11


                              residual load correction is invoked


             $...................                                                                                                                                            

             solver                                                                                                                                                          
             ----------


             multifrontal direct sparse solver invoked

             optimize                    11                                                                                                                                  
             ----------


             metis nested dissection algorithm

             connectivity                                                                                                                                                    
             ----------

                meshr1,  iprnt
                      5      1
                elem no., type,        nodes

             coordinates                                                                                                                                                     
             ----------

             ncrd1 ,meshr1,iprnt
                    3         5         1
                   node      coordinates

             define              element             set                 ruangu_jiajia                                                                                       
             ----------

             a list of elements given below 
                     1         2         3         4         5         6         7         8         9        10        11        12        13
                     echo suppressed for     15121 items
                     total number of items read:     15134

             define              element             set                 ruangu_shangbi                                                                                      
             ----------

             a list of elements given below 
                 15136     15137     15138     15139     15140     15141     15142     15143     15144     15145     15146     15147     15148
                     echo suppressed for     56365 items
                     total number of items read:     56378

             define              element             set                 jianjia                                                                                             
             ----------

             from element      71516 to element     190827 by          1

             define              element             set                 songzhigu                                                                                           
             ----------

             a list of elements given below 
                190828    190829    190830    190831    190832    190833    190834    190835    190836    190837    190838    190839    190840
                     echo suppressed for     24530 items
                     total number of items read:     24543

             define              element             set                 suogu                                                                                               
             ----------

             from element     215372 to element     217861 by          1

             define              element             set                 Shangbi_lower                                                                                       
             ----------

             from element     217862 to element     243179 by          1

             define              element             set                 Shangbi_upper                                                                                       
             ----------

             from element     243180 to element     260852 by          1

             define              node                set                 fix_suogu_nodes                                                                                     
             ----------

             a list of nodes given below 
                 53056     53069     53076     53126     53173

             define              node                set                 fix_jizhu_nodes                                                                                     
             ----------

             from node      64287 to node      64295 by          1

             isotropic                                                                                                                                                       
             ----------


             isotropic material  material id =          1
              elastic    yield criteria
              isotropic  hardening rule

             material name is:       pizhigu     


                 property                                     value       table id


             Youngs modulus                              1.38000E+04         0
             Poissons ratio                              3.00000E-01         0
             mass density                                1.00000E+00         0
             shear modulus                               5.30769E+03         0
             coefficient of thermal expansion            0.00000E+00         0
             Yield stress                                1.00000E+20         0
             cost per unit volume                        0.00000E+00         0
             cost per unit mass                          0.00000E+00         0


             a list of elements given below 
                 71516     71517     71518     71519     71520     71521     71522     71523     71524     71525     71526     71527     71528
                     echo suppressed for    164780 items
                     total number of items read:    164793

             isotropic                                                                                                                                                       
             ----------


             isotropic material  material id =          2
              elastic    yield criteria
              isotropic  hardening rule

             material name is:       songzhigu   


                 property                                     value       table id


             Youngs modulus                              1.38000E+03         0
             Poissons ratio                              3.00000E-01         0
             mass density                                1.00000E+00         0
             shear modulus                               5.30769E+02         0
             coefficient of thermal expansion            0.00000E+00         0
             Yield stress                                1.00000E+20         0
             cost per unit volume                        0.00000E+00         0
             cost per unit mass                          0.00000E+00         0


             a list of elements given below 
                190828    190829    190830    190831    190832    190833    190834    190835    190836    190837    190838    190839    190840
                     echo suppressed for     24530 items
                     total number of items read:     24543

             isotropic                                                                                                                                                       
             ----------


             isotropic material  material id =          3
              elastic    yield criteria
              isotropic  hardening rule

             material name is:       ruangu      


                 property                                     value       table id


             Youngs modulus                              1.20000E+01         0
             Poissons ratio                              4.50000E-01         0
             mass density                                1.00000E+00         0
             shear modulus                               4.13793E+00         0
             coefficient of thermal expansion            0.00000E+00         0
             Yield stress                                1.00000E+20         0
             cost per unit volume                        0.00000E+00         0
             cost per unit mass                          0.00000E+00         0


             a list of elements given below 
                     1         2         3         4         5         6         7         8         9        10        11        12        13
                     echo suppressed for     71499 items
                     total number of items read:     71512

             fixed disp                                                                                                                                                      
             ----------


             read data from unit    5

             name of boundary condition fix_suogu

             Displacements are applied incrementally relative to current position

             Prescribed Displacement for dof  1 =      0.00000E+00  table id is     0

             Prescribed Displacement for dof  2 =      0.00000E+00  table id is     0

             Prescribed Displacement for dof  3 =      0.00000E+00  table id is     0

             applied to node ids       

             fix_suogu_nodes                                                                                                                                                 

             name of boundary condition fix_jizhu

             Displacements are applied incrementally relative to current position

             Prescribed Displacement for dof  1 =      0.00000E+00  table id is     0

             Prescribed Displacement for dof  2 =      0.00000E+00  table id is     0

             Prescribed Displacement for dof  3 =      0.00000E+00  table id is     0

             applied to node ids       

             fix_jizhu_nodes                                                                                                                                                 

             loadcase            model_0909                                                                                                                                  
             ----------


             activate boundary condition fix_suogu

             activate boundary condition fix_jizhu

             contact                                                                                                                                                         
             ----------

             number of bodies                  =         7

             Coulomb friction with atan function regularization selected (type 4)

             friction calculations based on nodal forces

             no increment splitting during analysis

             separation based upon nodal forces:
               separation threshold is treated as a force

             suppress contact surface print out


             relative velocity below which a    
             node is considered sticking       =  2.00000E-01
             distance below which a node is     
             considered touching a surface     =  2.00000E-01
             separation threshold              =  0.00000E+00
             contact bias factor               =  9.50000E-01


             $....contact body 1: C_jianjiaruangu                                                                                                                            

             body number                       =    1
             body name                         = C_jianjiaruangu
             number of sets of data            =    0

                       body positioning data          
             1st coordinate of center of rotation       0.00000E+00
             2nd coordinate of center of rotation       0.00000E+00
             3rd coordinate of center of rotation       0.00000E+00
             initial angle rotated around axis          0.00000E+00

             1st component of directional cosine        0.00000E+00
             2nd component of directional cosine        0.00000E+00
             3rd component of directional cosine        1.00000E+00

             1st component of approach velocity         0.00000E+00
             2nd component of approach velocity         0.00000E+00
             3rd component of approach velocity         0.00000E+00
             angular approach velocity                  0.00000E+00

             1st component of velocity                  0.00000E+00     table id           0
             2nd component of velocity                  0.00000E+00     table id           0
             3rd component of velocity                  0.00000E+00     table id           0
             angular velocity                           0.00000E+00     table id           0

             1st component of surface growth factor     0.00000E+00     table id           0
             2nd component of surface growth factor     0.00000E+00     table id           0
             3rd component of surface growth factor     0.00000E+00     table id           0

             friction coefficient                       1.00000E-02     table id           0

             a list of elements given below 
                     1         2         3         4         5         6         7         8         9        10        11        12        13
                     echo suppressed for     15121 items
                     total number of items read:     15134


             $....contact body 2: C_shangbiruangu                                                                                                                            

             body number                       =    2
             body name                         = C_shangbiruangu
             number of sets of data            =    0

                       body positioning data          
             1st coordinate of center of rotation       0.00000E+00
             2nd coordinate of center of rotation       0.00000E+00
             3rd coordinate of center of rotation       0.00000E+00
             initial angle rotated around axis          0.00000E+00

             1st component of directional cosine        0.00000E+00
             2nd component of directional cosine        0.00000E+00
             3rd component of directional cosine        1.00000E+00

             1st component of approach velocity         0.00000E+00
             2nd component of approach velocity         0.00000E+00
             3rd component of approach velocity         0.00000E+00
             angular approach velocity                  0.00000E+00

             1st component of velocity                  0.00000E+00     table id           0
             2nd component of velocity                  0.00000E+00     table id           0
             3rd component of velocity                  0.00000E+00     table id           0
             angular velocity                           0.00000E+00     table id           0

             1st component of surface growth factor     0.00000E+00     table id           0
             2nd component of surface growth factor     0.00000E+00     table id           0
             3rd component of surface growth factor     0.00000E+00     table id           0

             friction coefficient                       1.00000E-02     table id           0

             a list of elements given below 
                 15136     15137     15138     15139     15140     15141     15142     15143     15144     15145     15146     15147     15148
                     echo suppressed for     56365 items
                     total number of items read:     56378


             $....contact body 3: C_jianjiagu                                                                                                                                

             body number                       =    3
             body name                         = C_jianjiagu
             number of sets of data            =    0

                       body positioning data          
             1st coordinate of center of rotation       0.00000E+00
             2nd coordinate of center of rotation       0.00000E+00
             3rd coordinate of center of rotation       0.00000E+00
             initial angle rotated around axis          0.00000E+00

             1st component of directional cosine        0.00000E+00
             2nd component of directional cosine        0.00000E+00
             3rd component of directional cosine        1.00000E+00

             1st component of approach velocity         0.00000E+00
             2nd component of approach velocity         0.00000E+00
             3rd component of approach velocity         0.00000E+00
             angular approach velocity                  0.00000E+00

             1st component of velocity                  0.00000E+00     table id           0
             2nd component of velocity                  0.00000E+00     table id           0
             3rd component of velocity                  0.00000E+00     table id           0
             angular velocity                           0.00000E+00     table id           0

             1st component of surface growth factor     0.00000E+00     table id           0
             2nd component of surface growth factor     0.00000E+00     table id           0
             3rd component of surface growth factor     0.00000E+00     table id           0

             friction coefficient                       1.00000E-01     table id           0

             from element      71516 to element     190827 by          1


             $....contact body 4: C_songzhigu                                                                                                                                

             body number                       =    4
             body name                         = C_songzhigu
             number of sets of data            =    0

                       body positioning data          
             1st coordinate of center of rotation       0.00000E+00
             2nd coordinate of center of rotation       0.00000E+00
             3rd coordinate of center of rotation       0.00000E+00
             initial angle rotated around axis          0.00000E+00

             1st component of directional cosine        0.00000E+00
             2nd component of directional cosine        0.00000E+00
             3rd component of directional cosine        1.00000E+00

             1st component of approach velocity         0.00000E+00
             2nd component of approach velocity         0.00000E+00
             3rd component of approach velocity         0.00000E+00
             angular approach velocity                  0.00000E+00

             1st component of velocity                  0.00000E+00     table id           0
             2nd component of velocity                  0.00000E+00     table id           0
             3rd component of velocity                  0.00000E+00     table id           0
             angular velocity                           0.00000E+00     table id           0

             1st component of surface growth factor     0.00000E+00     table id           0
             2nd component of surface growth factor     0.00000E+00     table id           0
             3rd component of surface growth factor     0.00000E+00     table id           0

             friction coefficient                       1.00000E-01     table id           0

             a list of elements given below 
                190828    190829    190830    190831    190832    190833    190834    190835    190836    190837    190838    190839    190840
                     echo suppressed for     24530 items
                     total number of items read:     24543


             $....contact body 5: C_shangbixia                                                                                                                               

             body number                       =    5
             body name                         = C_shangbixia
             number of sets of data            =    0

                       body positioning data          
             1st coordinate of center of rotation       0.00000E+00
             2nd coordinate of center of rotation       0.00000E+00
             3rd coordinate of center of rotation       0.00000E+00
             initial angle rotated around axis          0.00000E+00

             1st component of directional cosine        0.00000E+00
             2nd component of directional cosine        0.00000E+00
             3rd component of directional cosine        1.00000E+00

             1st component of approach velocity         0.00000E+00
             2nd component of approach velocity         0.00000E+00
             3rd component of approach velocity         0.00000E+00
             angular approach velocity                  0.00000E+00

             1st component of velocity                  0.00000E+00     table id           0
             2nd component of velocity                  0.00000E+00     table id           0
             3rd component of velocity                  0.00000E+00     table id           0
             angular velocity                           0.00000E+00     table id           0

             1st component of surface growth factor     0.00000E+00     table id           0
             2nd component of surface growth factor     0.00000E+00     table id           0
             3rd component of surface growth factor     0.00000E+00     table id           0

             friction coefficient                       1.00000E-01     table id           0

             from element     217862 to element     243179 by          1


             $....contact body 6: C_shangbiup                                                                                                                                

             body number                       =    6
             body name                         = C_shangbiup
             number of sets of data            =    0

                       body positioning data          
             1st coordinate of center of rotation       0.00000E+00
             2nd coordinate of center of rotation       0.00000E+00
             3rd coordinate of center of rotation       0.00000E+00
             initial angle rotated around axis          0.00000E+00

             1st component of directional cosine        0.00000E+00
             2nd component of directional cosine        0.00000E+00
             3rd component of directional cosine        1.00000E+00

             1st component of approach velocity         0.00000E+00
             2nd component of approach velocity         0.00000E+00
             3rd component of approach velocity         0.00000E+00
             angular approach velocity                  0.00000E+00

             1st component of velocity                  0.00000E+00     table id           0
             2nd component of velocity                  0.00000E+00     table id           0
             3rd component of velocity                  0.00000E+00     table id           0
             angular velocity                           0.00000E+00     table id           0

             1st component of surface growth factor     0.00000E+00     table id           0
             2nd component of surface growth factor     0.00000E+00     table id           0
             3rd component of surface growth factor     0.00000E+00     table id           0

             friction coefficient                       1.00000E-01     table id           0

             from element     243180 to element     260852 by          1


             $....contact body 7: rigidsurface                                                                                                                               

             body number                       =    7
             body name                         = rigidsurface
             number of sets of data            =    1

             analytical form of contact surface used

             body number     7 is a velocity controlled rigid surface 
                       body positioning data          
             1st coordinate of center of rotation       0.00000E+00
             2nd coordinate of center of rotation       0.00000E+00
             3rd coordinate of center of rotation       0.00000E+00
             initial angle rotated around axis          0.00000E+00

             1st component of directional cosine        0.00000E+00
             2nd component of directional cosine        0.00000E+00
             3rd component of directional cosine        1.00000E+00

             1st component of approach velocity         0.00000E+00
             2nd component of approach velocity         0.00000E+00
             3rd component of approach velocity         0.00000E+00
             angular approach velocity                  1.00000E+00

             1st component of velocity                  0.00000E+00     table id           0
             2nd component of velocity                  0.00000E+00     table id           0
             3rd component of velocity                  0.00000E+00     table id           0
             angular velocity                          -1.04720E+00     table id           0

             1st component of surface growth factor     0.00000E+00     table id           0
             2nd component of surface growth factor     0.00000E+00     table id           0
             3rd component of surface growth factor     0.00000E+00     table id           0

             friction coefficient                       1.00000E-01     table id           0

                    data set type :  NURBS surface    =        9
                               internal NURBS id is   =        1
      number of control points in local u direction   =        2
      number of control points in local v direction   =        2
                         order in local u direction   =        2
                         order in local v direction   =        2
        number of subdivisions in local u direction   =        1
        number of subdivisions in local v direction   =        1
                          number of trimming curves   =        0


             data internally reduced to          1 segments 


             * * * * * * * * * * * * * * * * * * * * *
             TOTAL number of NURBS surfaces are:                             1
             TOTAL number of trimming curves are:                            0
             TOTAL number of control points for NURBS are:                  24
             TOTAL number of control points for trimming curves are:         1
             TOTAL number of segments on post file are:                      1
             * * * * * * * * * * * * * * * * * * * * *


             contact table                                                                                                                                                   
             ----------


             touching body:    1
             a list of bodies given below 
                     2

             flexible body #  1 (C_jianjiaruangu) will detect flexible body #  2 (C_shangbiruangu)
             flexible body #  2 (C_shangbiruangu) will detect flexible body #  1 (C_jianjiaruangu)

             the contact tolerance has been reset to be:         1.0000E-01     table id          0

             the separation force has been reset to be:          3.0000E+00     table id          0

             the friction coefficient has been reset to be:      1.0000E-02     table id          0

             the contact bias factor has been reset to be:       9.5000E-01     table id          0

             touching body:    1
             a list of bodies given below 
                     3

             flexible body #  1 (C_jianjiaruangu) will detect flexible body #  3 (C_jianjiagu)
             flexible body #  3 (C_jianjiagu) will detect flexible body #  1 (C_jianjiaruangu)

             glue condition is turned on - nodes are projected onto contacted segment
                                         - shell-shell contact is fully moment constrained
                                         - separation is not allowed

             touching body:    2
             a list of bodies given below 
                     6

             flexible body #  2 (C_shangbiruangu) will detect flexible body #  6 (C_shangbiup)
             flexible body #  6 (C_shangbiup) will detect flexible body #  2 (C_shangbiruangu)

             glue condition is turned on - nodes are projected onto contacted segment
                                         - shell-shell contact is fully moment constrained
                                         - separation is not allowed

             touching body:    4
             a list of bodies given below 
                     6

             flexible body #  4 (C_songzhigu) will detect flexible body #  6 (C_shangbiup)
             flexible body #  6 (C_shangbiup) will detect flexible body #  4 (C_songzhigu)

             glue condition is turned on - nodes are projected onto contacted segment
                                         - shell-shell contact is fully moment constrained
                                         - separation is not allowed

             touching body:    5
             a list of bodies given below 
                     6

             flexible body #  5 (C_shangbixia) will detect flexible body #  6 (C_shangbiup)
             flexible body #  6 (C_shangbiup) will detect flexible body #  5 (C_shangbixia)

             glue condition is turned on - nodes are projected onto contacted segment
                                         - shell-shell contact is fully moment constrained
                                         - separation is not allowed

             touching body:    5
             a list of bodies given below 
                     7

             flexible body #  5 (C_shangbixia) will detect rigid body #  7 (rigidsurface)

             glue condition is turned on - nodes are projected onto contacted segment
                                         - separation is not allowed

             springs                                                                                                                                                         
             ----------


             spring no         1   spring id         1   spring type: true direction 
             node 1         57273   dof 1        0
             node 2         38294   dof 2        0
             stiffness  5.000E+01   table id     0

             spring no         2   spring id         2   spring type: true direction 
             node 1         57274   dof 1        0
             node 2         38117   dof 2        0
             stiffness  5.000E+01   table id     0

             spring no         3   spring id         3   spring type: true direction 
             node 1         57244   dof 1        0
             node 2         38029   dof 2        0
             stiffness  5.000E+01   table id     0

             spring no         4   spring id         4   spring type: true direction 
             node 1         57292   dof 1        0
             node 2         37720   dof 2        0
             stiffness  5.000E+01   table id     0

             spring no         5   spring id         5   spring type: true direction 
             node 1         57322   dof 1        0
             node 2         37728   dof 2        0
             stiffness  5.000E+01   table id     0

             spring no         6   spring id         6   spring type: true direction 
             node 1         57319   dof 1        0
             node 2         53530   dof 2        0
             stiffness  5.000E+01   table id     0

             spring no         7   spring id         7   spring type: true direction 
             node 1         57319   dof 1        0
             node 2         53506   dof 2        0
             stiffness  5.000E+01   table id     0

             spring no         8   spring id        10   spring type: true direction 
             node 1         64260   dof 1        0
             node 2         41116   dof 2        0
             stiffness  5.000E+01   table id     0

             spring no         9   spring id        14   spring type: true direction 
             node 1         63795   dof 1        0
             node 2         39771   dof 2        0
             stiffness  5.000E+01   table id     0

             spring no        10   spring id        15   spring type: true direction 
             node 1         63661   dof 1        0
             node 2         39434   dof 2        0
             stiffness  5.000E+01   table id     0

             spring no        11   spring id        16   spring type: true direction 
             node 1         63609   dof 1        0
             node 2         38868   dof 2        0
             stiffness  5.000E+01   table id     0

             spring no        12   spring id        17   spring type: true direction 
             node 1         63867   dof 1        0
             node 2         34293   dof 2        0
             stiffness  5.000E+01   table id     0

             spring no        13   spring id        18   spring type: true direction 
             node 1         63709   dof 1        0
             node 2         34310   dof 2        0
             stiffness  5.000E+01   table id     0

             spring no        14   spring id        19   spring type: true direction 
             node 1         63514   dof 1        0
             node 2         33815   dof 2        0
             stiffness  5.000E+01   table id     0

             spring no        15   spring id        20   spring type: true direction 
             node 1         63889   dof 1        0
             node 2         33821   dof 2        0
             stiffness  5.000E+01   table id     0

             spring no        16   spring id        21   spring type: true direction 
             node 1         63821   dof 1        0
             node 2         41469   dof 2        0
             stiffness  5.000E+01   table id     0

             spring no        17   spring id        22   spring type: true direction 
             node 1         36355   dof 1        0
             node 2         64213   dof 2        0
             stiffness  5.000E+01   table id     0

             spring no        18   spring id        23   spring type: true direction 
             node 1         38495   dof 1        0
             node 2         64212   dof 2        0
             stiffness  5.000E+01   table id     0

             spring no        19   spring id        24   spring type: true direction 
             node 1         38450   dof 1        0
             node 2         64183   dof 2        0
             stiffness  5.000E+01   table id     0

             spring no        20   spring id        25   spring type: true direction 
             node 1         36079   dof 1        0
             node 2         64182   dof 2        0
             stiffness  5.000E+01   table id     0

             spring no        21   spring id        26   spring type: true direction 
             node 1         38348   dof 1        0
             node 2         64287   dof 2        0
             stiffness  1.000E+02   table id     0

             spring no        22   spring id        27   spring type: true direction 
             node 1         38268   dof 1        0
             node 2         64288   dof 2        0
             stiffness  1.000E+02   table id     0

             spring no        23   spring id        28   spring type: true direction 
             node 1         43869   dof 1        0
             node 2         64289   dof 2        0
             stiffness  1.000E+02   table id     0

             spring no        24   spring id        29   spring type: true direction 
             node 1         35470   dof 1        0
             node 2         64289   dof 2        0
             stiffness  1.000E+02   table id     0

             spring no        25   spring id        30   spring type: true direction 
             node 1         42216   dof 1        0
             node 2         64290   dof 2        0
             stiffness  1.000E+02   table id     0

             spring no        26   spring id        31   spring type: true direction 
             node 1         35243   dof 1        0
             node 2         64290   dof 2        0
             stiffness  1.000E+02   table id     0

             spring no        27   spring id        32   spring type: true direction 
             node 1         43864   dof 1        0
             node 2         64291   dof 2        0
             stiffness  1.000E+02   table id     0

             spring no        28   spring id        33   spring type: true direction 
             node 1         35482   dof 1        0
             node 2         64291   dof 2        0
             stiffness  1.000E+02   table id     0

             spring no        29   spring id        34   spring type: true direction 
             node 1         42205   dof 1        0
             node 2         64292   dof 2        0
             stiffness  1.000E+02   table id     0

             spring no        30   spring id        35   spring type: true direction 
             node 1         39106   dof 1        0
             node 2         64292   dof 2        0
             stiffness  1.000E+02   table id     0

             spring no        31   spring id        36   spring type: true direction 
             node 1         43853   dof 1        0
             node 2         64293   dof 2        0
             stiffness  1.000E+02   table id     0

             spring no        32   spring id        37   spring type: true direction 
             node 1         39647   dof 1        0
             node 2         64293   dof 2        0
             stiffness  1.000E+02   table id     0

             spring no        33   spring id        38   spring type: true direction 
             node 1         44454   dof 1        0
             node 2         64294   dof 2        0
             stiffness  1.000E+02   table id     0

             spring no        34   spring id        39   spring type: true direction 
             node 1         40566   dof 1        0
             node 2         64294   dof 2        0
             stiffness  1.000E+02   table id     0

             spring no        35   spring id        40   spring type: true direction 
             node 1         37914   dof 1        0
             node 2         64295   dof 2        0
             stiffness  1.000E+02   table id     0

             no print                                                                                                                                                        
             ----------


             post                                                                                                                                                            
             ----------

             number of element variables on post file:    9

             binary post file will be used

             initial output frequency of post file:       1

             MSC.Marc 2005 style post file

             post variable     1 is post code   17 =                                                 
             post variable     2 is post code   18 =                                                 
             post variable     3 is post code   58 =                                                 
             post variable     4 is post code  127 =                                                 
             post variable     5 is post code  301 =                                                 
             post variable    11 is post code  311 =                                                 
             post variable    17 is post code  401 =                                                 
             post variable    23 is post code  411 at layer      1 =                                                 
             post variable    29 is post code  421 at layer      1 =                                                 
             maximum record length on binary post file=          64295
             approximate no. of words per increment on file=        8868848


             parameters                                                                                                                                                      
             ----------


             parameters set as follows 

             predictor used for stress-strain calculation    1.00000E+00
             penalty factor for boundary conditions          1.00000E+09
             penalty for incompressibility - r-p flow        1.00000E+02
             penalty for incompressibility - fluid flow      1.00000E+06
             beta parameter for Newmark operator             2.50000E-01
             gamma parameter for Newmark operator            5.00000E-01
             gamma1 parameter for Single-Step-Houbolt        1.50000E+00
             gamma parameter for Single-Step-Houbolt        -5.00000E-01
             sharp angle for sticking/separating - 2D        8.62500E+00
             sharp angle for sticking/separating - 3D        2.00000E+01
             initial strain rate for r-p flow                1.00000E-04
             lowest strain rate cutoff for r-p flow          1.00000E-06
             fraction of dilatational stress neglected       1.00000E+00
             factor for drilling d.o.f for shells            1.00000E-04
             factor for displacement after rezoning          1.00000E+00

             universal gas constant                          8.31400E+00
             absolute temperature offset                     2.73150E+02
             thermal properties evaluation weight            5.00000E-01
             surface projection factor in ssh dynamics       0.00000E+00
             Stefan Boltzmann constant                       5.67051E-08
             Planck's second radiation constant              1.43877E-02
             Speed of light in vacuum                        2.99790E+08
             maximum iterative displacement component        1.00000E+30
             initial stiffness to simulate sticking          0.00000E+00


             end option                                                                                                                                                      
             ----------


             direct symmetric multi-frontal sparse solver is invoked for region   1


             number of element groups used:         3

                group     # elements     element type     material

                   1      164793           134              1
                   2       24543           134              2
                   3       71512           134              3
 

     **** note ****
     can not find the following flow-data file 
     in job directory or in the material library:
     C:\MSC.SOFTWARE\Marc\2007r1\marc2007r1\tools\..\AF_flowmat\pizhigu.mat
     This is ok if no separate flow-data file is required.
     Otherwise please provide the data file or result
     will be wrong.


     **** note ****
     can not find the following flow-data file 
     in job directory or in the material library:
     C:\MSC.SOFTWARE\Marc\2007r1\marc2007r1\tools\..\AF_flowmat\songzhigu.mat
     This is ok if no separate flow-data file is required.
     Otherwise please provide the data file or result
     will be wrong.


     **** note ****
     can not find the following flow-data file 
     in job directory or in the material library:
     C:\MSC.SOFTWARE\Marc\2007r1\marc2007r1\tools\..\AF_flowmat\ruangu.mat
     This is ok if no separate flow-data file is required.
     Otherwise please provide the data file or result
     will be wrong.


             maximum connectivity in stiffness matrix is        18 at node      8929


             maximum half-bandwidth is     30069  between nodes     33821  and     63889

             number of profile entries excluding fill-in is          430296
             general memory increasing from      53 MByte to      97 MByte


             memory increased to        25456961 words during 
             finding contact boundary nodes


             * * * * * * * * * * *

              contact tolerance calculated by program is  2.41005E-03


             * * * * * * * * * * *

              distance below which a node is considered 
              touching a surface is                       2.00000E-01

             * * * * * * * * * * *

              warning: the distance which you have provided 
              is of the same order of magnitude as the element 
              size and may cause undesired contact detections 

             * * * * * * * * * * *
             contact tolerances per contact body:

               body    contact tolerance
                    1      7.05515E-03
                    2      8.67655E-05
                    3      3.64699E-03
                    4      1.74435E-03
                    5      2.83284E-02
                    6      7.86529E-03


             total workspace needed with in-core matrix storage =        20284969
               part of solver workspace is allocated separately

             allocated        504 words of memory due to kinematic boundary conditions


             allocated       1428 words of memory due to shell, user or contact transformations


             allocated        902 words of memory due to tyings


             allocated       1800 words of memory due to tyings


             allocated       2828 words of memory due to shell, user or contact transformations


             allocated       3600 words of memory due to tyings


             allocated       5628 words of memory due to shell, user or contact transformations


             allocated       7200 words of memory due to tyings


             allocated      11228 words of memory due to shell, user or contact transformations


             allocated      14400 words of memory due to tyings


             allocated      22428 words of memory due to shell, user or contact transformations


             allocated      28800 words of memory due to tyings


             allocated      44828 words of memory due to shell, user or contact transformations


             allocated      28800 words of memory due to tyings


             allocated      44828 words of memory due to shell, user or contact transformations


             allocated      28800 words of memory due to tyings


             allocated      44828 words of memory due to shell, user or contact transformations


             allocated      28800 words of memory due to tyings


             allocated      44828 words of memory due to shell, user or contact transformations


             allocated      28800 words of memory due to tyings


             allocated      44828 words of memory due to shell, user or contact transformations


                 now moving rigid surfaces into initial contact with deformable bodies  


             allocated        600 words of memory due to kinematic boundary conditions


             allocated       1200 words of memory due to kinematic boundary conditions


             maximum connectivity in stiffness matrix is       207 at node     63833


             maximum half-bandwidth is     60010  between nodes      4232  and     64241

             number of profile entries excluding fill-in is          553529


             total workspace needed with in-core matrix storage =        23612261
               part of solver workspace is allocated separately


             load increments for each degree of freedom
             summed over the whole model

             from distributed loads
             dist. loads on deformed configuration - totals below for dist. loads
             increments for point loads
             0.000000E+00   0.000000E+00   0.000000E+00


             point loads
             0.000000E+00   0.000000E+00   0.000000E+00


             increment zero is a null step


             total strain energy         is    0.00000E+00
               within which:
               elastic strain energy     is    0.00000E+00
             total ext-force work        is    0.00000E+00
               within which:
               work by appl. force/disp. is    0.00000E+00
               work by  contact forces   is    0.00000E+00
               work by frictional forces is    0.00000E+00
             total work by  springs      is    0.00000E+00


             memory usage:                       MByte       words  % of total

              within general memory:           
               element stiffness matrices:          31     8017932         6.0
               solver: first part                   58    15331054        11.5
               overallocation initial allocation     7     1844704         1.4
               other:                                1      263271         0.2
              allocated separately:
               nodal vectors:                       48    12506925         9.4
               defined sets:                         1      261038         0.2
               contact:                             31     8190430         6.2
               tyings:                               4      971732         0.7
               transformations:                      2      396270         0.3
               kinematic boundary conditions:        0        2860         0.0
               points, curves and surfaces:          0          54         0.0
               element storage:                    285    74602698        56.0
               material properties:                  0        3704         0.0
               executable and common blocks:        27     7000000         5.3
               miscellaneous                        14     3757550         2.8
               ---------------------------------------------------------------
               total:                              508   133150222

               general memory allocated:            97    25456961
               general memory used:                 90    23612257

               peak memory usage:                  522   136947251

             e n d   o f   i n c r e m e n t       0

             binary post data at increment       0.  subincrement    0.  on file 16
             wall time =          36.00

             $...................                                                                                                                                            
             $....start of loadcase lcase1                                                                                                                                   

             title               lcase1                                                                                                                                      
             ----------


             loadcase            lcase1                                                                                                                                      
             ----------


             activate boundary condition fix_suogu

             activate boundary condition fix_jizhu

             contact table                                                                                                                                                   
             ----------


             touching body:    1
             a list of bodies given below 
                     2

             flexible body #  1 (C_jianjiaruangu) will detect flexible body #  2 (C_shangbiruangu)
             flexible body #  2 (C_shangbiruangu) will detect flexible body #  1 (C_jianjiaruangu)

             the contact tolerance has been reset to be:         1.0000E-01     table id          0

             the separation force has been reset to be:          3.0000E+00     table id          0

             the friction coefficient has been reset to be:      1.0000E-02     table id          0

             the contact bias factor has been reset to be:       9.5000E-01     table id          0

             touching body:    1
             a list of bodies given below 
                     3

             flexible body #  1 (C_jianjiaruangu) will detect flexible body #  3 (C_jianjiagu)
             flexible body #  3 (C_jianjiagu) will detect flexible body #  1 (C_jianjiaruangu)

             glue condition is turned on - nodes are projected onto contacted segment
                                         - shell-shell contact is fully moment constrained
                                         - separation is not allowed

             touching body:    2
             a list of bodies given below 
                     6

             flexible body #  2 (C_shangbiruangu) will detect flexible body #  6 (C_shangbiup)
             flexible body #  6 (C_shangbiup) will detect flexible body #  2 (C_shangbiruangu)

             glue condition is turned on - nodes are projected onto contacted segment
                                         - shell-shell contact is fully moment constrained
                                         - separation is not allowed

             touching body:    4
             a list of bodies given below 
                     6

             flexible body #  4 (C_songzhigu) will detect flexible body #  6 (C_shangbiup)
             flexible body #  6 (C_shangbiup) will detect flexible body #  4 (C_songzhigu)

             glue condition is turned on - nodes are projected onto contacted segment
                                         - shell-shell contact is fully moment constrained
                                         - separation is not allowed

             touching body:    5
             a list of bodies given below 
                     6

             flexible body #  5 (C_shangbixia) will detect flexible body #  6 (C_shangbiup)
             flexible body #  6 (C_shangbiup) will detect flexible body #  5 (C_shangbixia)

             glue condition is turned on - nodes are projected onto contacted segment
                                         - shell-shell contact is fully moment constrained
                                         - separation is not allowed

             touching body:    5
             a list of bodies given below 
                     7

             flexible body #  5 (C_shangbixia) will detect rigid body #  7 (rigidsurface)

             glue condition is turned on - nodes are projected onto contacted segment
                                         - separation is not allowed

             control                                                                                                                                                         
             ----------


             control information for region   1

             maximum number of increments      99999
             maximum number of recycles           10
             minimum number of recycles            0
             control of displacement convergence:
               relative tolerance:              1.50000E-01
               cut-off value     :              0.00000E+00
               absolute tolerance:              0.00000E+00
               relative rotation tolerance:     0.00000E+00
               rotation cut-off value     :     0.00000E+00
               absolute rotation tolerance:     0.00000E+00


             maximum allowed relative change in displacement increment    1.50000E-01


             full newton-raphson technique chosen

             convergence testing is automatically switched between
             residual and displacement testing if reactions or displacements 
             become too small 


             solution of non-positive definite equation systems will be forced

             analysis will be continued if convergence has not been reached

             control messages will be written to log file

             parameters                                                                                                                                                      
             ----------


             parameters set as follows 

             predictor used for stress-strain calculation    1.00000E+00
             penalty factor for boundary conditions          1.00000E+09
             penalty for incompressibility - r-p flow        1.00000E+02
             penalty for incompressibility - fluid flow      1.00000E+06
             beta parameter for Newmark operator             2.50000E-01
             gamma parameter for Newmark operator            5.00000E-01
             gamma1 parameter for Single-Step-Houbolt        1.50000E+00
             gamma parameter for Single-Step-Houbolt        -5.00000E-01
             sharp angle for sticking/separating - 2D        8.62500E+00
             sharp angle for sticking/separating - 3D        2.00000E+01
             initial strain rate for r-p flow                1.00000E-04
             lowest strain rate cutoff for r-p flow          1.00000E-06
             fraction of dilatational stress neglected       1.00000E+00
             factor for drilling d.o.f for shells            1.00000E-04
             factor for displacement after rezoning          1.00000E+00

             universal gas constant                          8.31400E+00
             absolute temperature offset                     2.73150E+02
             thermal properties evaluation weight            5.00000E-01
             surface projection factor in ssh dynamics       0.00000E+00
             Stefan Boltzmann constant                       5.67051E-08
             Planck's second radiation constant              1.43877E-02
             Speed of light in vacuum                        2.99790E+08
             maximum iterative displacement component        1.00000E+30
             initial stiffness to simulate sticking          0.00000E+00


             auto load                                                                                                                                                       
             ----------


             iotnum,incasm
             maximum times of restarting last increment is:        10
                     12         0

             time step                                                                                                                                                       
             ----------

             time increment =     8.33333E-02

             continue                                                                                                                                                        
             ----------


             equal load incs specified for      12 increments


             s t a r t   o f   i n c r e m e n t       1


          space needed for incremental backup:    48715676


             maximum connectivity in stiffness matrix is       207 at node     63833


             maximum half-bandwidth is     60010  between nodes      4232  and     64241

             number of profile entries excluding fill-in is          553529


             total workspace needed with in-core matrix storage =        23612261
               part of solver workspace is allocated separately


             load increments for each degree of freedom
             summed over the whole model

             from distributed loads
             dist. loads on deformed configuration - totals below for dist. loads
             increments for point loads
             0.000000E+00   0.000000E+00   0.000000E+00


             point loads
             0.000000E+00   0.000000E+00   0.000000E+00

             start of assembly     cycle number is     0
             wall time =          38.00


             solver workspace for phase1 (matrix input)    (64bit words) =          649978 (      4.96 MByte)
             Metis nested dissection ordering used
             solver workspace for phase2 (nodal ordering)  (64bit words) =         1466022 (     11.18 MByte)
             solver workspace for phase3 (symbolic factor) (64bit words) =         3346853 (     25.53 MByte)
             solver workspace for phase4 (factorization)   (64bit words) =         7982639 (     60.90 MByte) (MINIMUM)
             solver workspace for phase4 (factorization)   (64bit words) =        64591598 (    492.79 MByte) (MAXIMUM)
             solver workspace available and used           (64bit words) =        67821177 (    517.43 MByte)


             start of matrix solution
             wall time =          52.00


             singularity ratio    9.2792E-05


             end of matrix solution
             wall time =          65.00


             ddu multiplied with    4.19111E-01 due to penetration


             maximum residual force  at node     59705 degree of freedom  1 is equal to    1.312E-10
             maximum reaction force  at node     56163 degree of freedom  1 is equal to    3.167E+02
             residual convergence ratio    4.142E-13

             maximum displacement  change   at node     63713 degree of freedom  1 is equal to    1.051E+00
             maximum displacement increment at node     63713 degree of freedom  1 is equal to    1.051E+00
             displacement convergence ratio   1.000E+00

             failure to converge to tolerance

             iterative penetration checking has reached   0.419111 of total increment

             increment will be recycled


             maximum connectivity in stiffness matrix is       207 at node     63833


             maximum half-bandwidth is     60010  between nodes      4232  and     64241

             number of profile entries excluding fill-in is          554233


             total workspace needed with in-core matrix storage =        23631269
               part of solver workspace is allocated separately


             load increments for each degree of freedom
             summed over the whole model

             from distributed loads
             dist. loads on deformed configuration - totals below for dist. loads
             increments for point loads
             0.000000E+00   0.000000E+00   0.000000E+00


             point loads
             0.000000E+00   0.000000E+00   0.000000E+00

             start of assembly     cycle number is     1
             wall time =          73.00


             solver workspace for phase1 (matrix input)    (64bit words) =          650682 (      4.96 MByte)
             Metis nested dissection ordering used
             solver workspace for phase2 (nodal ordering)  (64bit words) =         1466504 (     11.19 MByte)
             solver workspace for phase3 (symbolic factor) (64bit words) =         3352065 (     25.57 MByte)
             solver workspace for phase4 (factorization)   (64bit words) =         8015517 (     61.15 MByte) (MINIMUM)
             solver workspace for phase4 (factorization)   (64bit words) =        66867845 (    510.16 MByte) (MAXIMUM)
             solver workspace available and used           (64bit words) =        67821177 (    517.43 MByte)


             start of matrix solution
             wall time =          84.00


             singularity ratio    9.2674E-05


             end of matrix solution
             wall time =          98.00


             maximum residual force  at node     55146 degree of freedom  2 is equal to    1.275E-10
             maximum reaction force  at node     56163 degree of freedom  1 is equal to    7.624E+02
             residual convergence ratio    1.672E-13

             maximum displacement  change   at node     63713 degree of freedom  1 is equal to    1.328E+00
             maximum displacement increment at node     63713 degree of freedom  1 is equal to    2.380E+00
             displacement convergence ratio   5.582E-01

             failure to converge to tolerance

             increment will be recycled


             maximum connectivity in stiffness matrix is       207 at node     63833


             maximum half-bandwidth is     60010  between nodes      4232  and     64241

             number of profile entries excluding fill-in is          554659


             total workspace needed with in-core matrix storage =        23642771
               part of solver workspace is allocated separately


             load increments for each degree of freedom
             summed over the whole model

             from distributed loads
             dist. loads on deformed configuration - totals below for dist. loads
             increments for point loads
             0.000000E+00   0.000000E+00   0.000000E+00


             point loads
             0.000000E+00   0.000000E+00   0.000000E+00

             start of assembly     cycle number is     2
             wall time =         106.00


             solver workspace for phase1 (matrix input)    (64bit words) =          651108 (      4.97 MByte)
             Metis nested dissection ordering used
             solver workspace for phase2 (nodal ordering)  (64bit words) =         1466811 (     11.19 MByte)
             solver workspace for phase3 (symbolic factor) (64bit words) =         3321575 (     25.34 MByte)
             solver workspace for phase4 (factorization)   (64bit words) =         7979174 (     60.88 MByte) (MINIMUM)
             solver workspace for phase4 (factorization)   (64bit words) =        64732065 (    493.87 MByte) (MAXIMUM)
             solver workspace available and used           (64bit words) =        67821177 (    517.43 MByte)


             start of matrix solution
             wall time =         118.00


             singularity ratio    9.2162E-05


             end of matrix solution
             wall time =         130.00


             maximum residual force  at node     54854 degree of freedom  2 is equal to    3.204E-11
             maximum reaction force  at node     56163 degree of freedom  1 is equal to    7.693E+02
             residual convergence ratio    4.166E-14

             maximum displacement  change   at node     10125 degree of freedom  2 is equal to    1.690E-01
             maximum displacement increment at node     63713 degree of freedom  1 is equal to    2.248E+00
             displacement convergence ratio   7.516E-02

             recycling increment due to body to body contact 

             increment will be recycled


             maximum connectivity in stiffness matrix is       207 at node     63833


             maximum half-bandwidth is     60010  between nodes      4232  and     64241

             number of profile entries excluding fill-in is          554616


             total workspace needed with in-core matrix storage =        23641609
               part of solver workspace is allocated separately


             load increments for each degree of freedom
             summed over the whole model

             from distributed loads
             dist. loads on deformed configuration - totals below for dist. loads
             increments for point loads
             0.000000E+00   0.000000E+00   0.000000E+00


             point loads
             0.000000E+00   0.000000E+00   0.000000E+00

             start of assembly     cycle number is     3
             wall time =         136.00


             solver workspace for phase1 (matrix input)    (64bit words) =          651065 (      4.97 MByte)
             Metis nested dissection ordering used
             solver workspace for phase2 (nodal ordering)  (64bit words) =         1466767 (     11.19 MByte)
             solver workspace for phase3 (symbolic factor) (64bit words) =         3361427 (     25.65 MByte)
             solver workspace for phase4 (factorization)   (64bit words) =         8037983 (     61.32 MByte) (MINIMUM)
             solver workspace for phase4 (factorization)   (64bit words) =        68223244 (    520.50 MByte) (MAXIMUM)
             solver workspace available and used           (64bit words) =        71634406 (    546.53 MByte)


             start of matrix solution
             wall time =         161.00


             singularity ratio    9.2123E-05


             end of matrix solution
             wall time =         176.00


             maximum residual force  at node     53706 degree of freedom  1 is equal to    3.268E-11
             maximum reaction force  at node     56163 degree of freedom  1 is equal to    7.646E+02
             residual convergence ratio    4.274E-14

             maximum displacement  change   at node     38254 degree of freedom  2 is equal to    1.325E-01
             maximum displacement increment at node     63713 degree of freedom  1 is equal to    2.344E+00
             displacement convergence ratio   5.655E-02


             total transient time = 8.33333E-02


   NT version
   Marc 2007r1, Build 42812, May 25, 2007
   output for increment       1. "          lcase1"


             total strain energy         is    8.52800E+01
               within which:
               elastic strain energy     is    8.52800E+01
             total ext-force work        is    1.53464E+02
               within which:
               work by appl. force/disp. is    2.39895E-01
               work by  contact forces   is    2.78533E+01
               work by frictional forces is    1.25371E+02
             total work by  springs      is    6.81843E+01


             memory usage:                       MByte       words  % of total

              within general memory:           
               element stiffness matrices:          31     8017932         2.5
               solver: first part                   59    15361564         4.7
               overallocation initial allocation     7     1814194         0.6
               other:                                1      263271         0.1
              allocated separately:
               incremental backup:                 186    48715676        14.9
               solver 8                            547   143268812        43.9
               nodal vectors:                       48    12506925         3.8
               defined sets:                         1      261038         0.1
               contact:                             31     8190430         2.5
               tyings:                               4      976322         0.3
               transformations:                      2      396270         0.1
               kinematic boundary conditions:        0        2860         0.0
               points, curves and surfaces:          0          54         0.0
               element storage:                    285    74602698        22.9
               material properties:                  0        3704         0.0
               executable and common blocks:        27     7000000         2.1
               miscellaneous                        18     4645403         1.4
               ---------------------------------------------------------------
               total:                             1244   326027153

               general memory allocated:            97    25456961
               general memory used:                 90    23642767

               peak memory usage:                 1244   326027153

             e n d   o f   i n c r e m e n t       1

             binary post data at increment       1.  subincrement    0.  on file 16
             wall time =         184.00


             s t a r t   o f   i n c r e m e n t       2


          space needed for incremental backup:    48716441


             maximum connectivity in stiffness matrix is       207 at node     63833


             maximum half-bandwidth is     60010  between nodes      4232  and     64241

             number of profile entries excluding fill-in is          554623


             total workspace needed with in-core matrix storage =        23641799
               part of solver workspace is allocated separately


             load increments for each degree of freedom
             summed over the whole model

             from distributed loads
             dist. loads on deformed configuration - totals below for dist. loads
             increments for point loads
             0.000000E+00   0.000000E+00   0.000000E+00


             point loads
             0.000000E+00   0.000000E+00   0.000000E+00

             start of assembly     cycle number is     0
             wall time =         187.00


             solver workspace for phase1 (matrix input)    (64bit words) =          651072 (      4.97 MByte)
             Metis nested dissection ordering used
             solver workspace for phase2 (nodal ordering)  (64bit words) =         1466715 (     11.19 MByte)
             solver workspace for phase3 (symbolic factor) (64bit words) =         3356914 (     25.61 MByte)
             solver workspace for phase4 (factorization)   (64bit words) =         8032504 (     61.28 MByte) (MINIMUM)
             solver workspace for phase4 (factorization)   (64bit words) =        65094650 (    496.63 MByte) (MAXIMUM)
             solver workspace available and used           (64bit words) =        71634406 (    546.53 MByte)


             start of matrix solution
             wall time =         199.00


             singularity ratio    9.2129E-05


             end of matrix solution
             wall time =         212.00


             maximum residual force  at node     63581 degree of freedom  2 is equal to    2.223E-10
             maximum reaction force  at node     56163 degree of freedom  1 is equal to    3.090E+03
             residual convergence ratio    7.192E-14

             maximum displacement  change   at node     63713 degree of freedom  1 is equal to    2.562E+00
             maximum displacement increment at node     63713 degree of freedom  1 is equal to    2.562E+00
             displacement convergence ratio   1.000E+00

             failure to converge to tolerance

             increment will be recycled


             maximum connectivity in stiffness matrix is       207 at node     63833


             maximum half-bandwidth is     60010  between nodes      4232  and     64241

             number of profile entries excluding fill-in is          555251


             total workspace needed with in-core matrix storage =        23658755
               part of solver workspace is allocated separately


             load increments for each degree of freedom
             summed over the whole model

             from distributed loads
             dist. loads on deformed configuration - totals below for dist. loads
             increments for point loads
             0.000000E+00   0.000000E+00   0.000000E+00


             point loads
             0.000000E+00   0.000000E+00   0.000000E+00

             start of assembly     cycle number is     1
             wall time =         219.00


             solver workspace for phase1 (matrix input)    (64bit words) =          651700 (      4.97 MByte)
             Metis nested dissection ordering used
             solver workspace for phase2 (nodal ordering)  (64bit words) =         1467164 (     11.19 MByte)
             solver workspace for phase3 (symbolic factor) (64bit words) =         3345060 (     25.52 MByte)
             solver workspace for phase4 (factorization)   (64bit words) =         8019347 (     61.18 MByte) (MINIMUM)
             solver workspace for phase4 (factorization)   (64bit words) =        65633789 (    500.75 MByte) (MAXIMUM)
             solver workspace available and used           (64bit words) =        71634406 (    546.53 MByte)


             start of matrix solution
             wall time =         231.00


             singularity ratio    9.1085E-05


             end of matrix solution
             wall time =         245.00


             maximum residual force  at node     60631 degree of freedom  2 is equal to    9.980E-11
             maximum reaction force  at node     56163 degree of freedom  1 is equal to    3.115E+03
             residual convergence ratio    3.204E-14

             maximum displacement  change   at node     38120 degree of freedom  2 is equal to    5.972E-01
             maximum displacement increment at node     63713 degree of freedom  1 is equal to    2.138E+00
             displacement convergence ratio   2.793E-01

             failure to converge to tolerance

             increment will be recycled


             maximum connectivity in stiffness matrix is       207 at node     63833


             maximum half-bandwidth is     60010  between nodes      4232  and     64241

             number of profile entries excluding fill-in is          555207


             total workspace needed with in-core matrix storage =        23657567
               part of solver workspace is allocated separately


             load increments for each degree of freedom
             summed over the whole model

             from distributed loads
             dist. loads on deformed configuration - totals below for dist. loads
             increments for point loads
             0.000000E+00   0.000000E+00   0.000000E+00


             point loads
             0.000000E+00   0.000000E+00   0.000000E+00

             start of assembly     cycle number is     2
             wall time =         251.00


             solver workspace for phase1 (matrix input)    (64bit words) =          651656 (      4.97 MByte)
             Metis nested dissection ordering used
             solver workspace for phase2 (nodal ordering)  (64bit words) =         1467122 (     11.19 MByte)
             solver workspace for phase3 (symbolic factor) (64bit words) =         3368013 (     25.70 MByte)
             solver workspace for phase4 (factorization)   (64bit words) =         8069097 (     61.56 MByte) (MINIMUM)
             solver workspace for phase4 (factorization)   (64bit words) =        68113386 (    519.66 MByte) (MAXIMUM)
             solver workspace available and used           (64bit words) =        71634406 (    546.53 MByte)


             start of matrix solution
             wall time =         263.00


             singularity ratio    9.1101E-05


             end of matrix solution
             wall time =         277.00


             maximum residual force  at node     17942 degree of freedom  1 is equal to    6.251E-11
             maximum reaction force  at node     56163 degree of freedom  1 is equal to    3.100E+03
             residual convergence ratio    2.016E-14

             maximum displacement  change   at node     38256 degree of freedom  2 is equal to    4.117E-01
             maximum displacement increment at node     63713 degree of freedom  1 is equal to    2.440E+00
             displacement convergence ratio   1.687E-01

             failure to converge to tolerance

             increment will be recycled


             maximum connectivity in stiffness matrix is       207 at node     63833


             maximum half-bandwidth is     60010  between nodes      4232  and     64241

             number of profile entries excluding fill-in is          555237


             total workspace needed with in-core matrix storage =        23658377
               part of solver workspace is allocated separately


             load increments for each degree of freedom
             summed over the whole model

             from distributed loads
             dist. loads on deformed configuration - totals below for dist. loads
             increments for point loads
             0.000000E+00   0.000000E+00   0.000000E+00


             point loads
             0.000000E+00   0.000000E+00   0.000000E+00

             start of assembly     cycle number is     3
             wall time =         283.00


             solver workspace for phase1 (matrix input)    (64bit words) =          651686 (      4.97 MByte)
             Metis nested dissection ordering used
             solver workspace for phase2 (nodal ordering)  (64bit words) =         1467159 (     11.19 MByte)
             solver workspace for phase3 (symbolic factor) (64bit words) =         3342893 (     25.50 MByte)
             solver workspace for phase4 (factorization)   (64bit words) =         8008362 (     61.10 MByte) (MINIMUM)
             solver workspace for phase4 (factorization)   (64bit words) =        63844470 (    487.09 MByte) (MAXIMUM)
             solver workspace available and used           (64bit words) =        71634406 (    546.53 MByte)


             start of matrix solution
             wall time =         295.00


             singularity ratio    9.1113E-05


             end of matrix solution
             wall time =         307.00


             maximum residual force  at node     17837 degree of freedom  2 is equal to    5.006E-11
             maximum reaction force  at node     56163 degree of freedom  1 is equal to    3.112E+03
             residual convergence ratio    1.609E-14

             maximum displacement  change   at node     38256 degree of freedom  2 is equal to    3.133E-01
             maximum displacement increment at node     63713 degree of freedom  1 is equal to    2.205E+00
             displacement convergence ratio   1.421E-01

             recycling increment due to body to body contact 

             increment will be recycled


             maximum connectivity in stiffness matrix is       207 at node     63833


             maximum half-bandwidth is     60010  between nodes      4232  and     64241

             number of profile entries excluding fill-in is          555212


             total workspace needed with in-core matrix storage =        23657701
               part of solver workspace is allocated separately


             load increments for each degree of freedom
             summed over the whole model

             from distributed loads
             dist. loads on deformed configuration - totals below for dist. loads
             increments for point loads
             0.000000E+00   0.000000E+00   0.000000E+00


             point loads
             0.000000E+00   0.000000E+00   0.000000E+00

             start of assembly     cycle number is     4
             wall time =         313.00


             solver workspace for phase1 (matrix input)    (64bit words) =          651661 (      4.97 MByte)
             Metis nested dissection ordering used
             solver workspace for phase2 (nodal ordering)  (64bit words) =         1467126 (     11.19 MByte)
             solver workspace for phase3 (symbolic factor) (64bit words) =         3353321 (     25.58 MByte)
             solver workspace for phase4 (factorization)   (64bit words) =         8021206 (     61.20 MByte) (MINIMUM)
             solver workspace for phase4 (factorization)   (64bit words) =        66417294 (    506.72 MByte) (MAXIMUM)
             solver workspace available and used           (64bit words) =        71634406 (    546.53 MByte)


             start of matrix solution
             wall time =         325.00


             singularity ratio    9.1081E-05


             end of matrix solution
             wall time =         338.00


             maximum residual force  at node     60363 degree of freedom  1 is equal to    6.946E-11
             maximum reaction force  at node     56163 degree of freedom  1 is equal to    3.102E+03
             residual convergence ratio    2.239E-14

             maximum displacement  change   at node     38256 degree of freedom  2 is equal to    2.460E-01
             maximum displacement increment at node     63713 degree of freedom  1 is equal to    2.391E+00
             displacement convergence ratio   1.029E-01


             total transient time = 1.66667E-01


   NT version
   Marc 2007r1, Build 42812, May 25, 2007
   output for increment       2. "          lcase1"


             total strain energy         is    1.17182E+03
               within which:
               elastic strain energy     is    1.17182E+03
             total ext-force work        is    1.45190E+03
               within which:
               work by appl. force/disp. is    1.14495E+00
               work by  contact forces   is    1.52504E+02
               work by frictional forces is    1.29825E+03
             total work by  springs      is    2.80074E+02


             memory usage:                       MByte       words  % of total

              within general memory:           
               element stiffness matrices:          31     8017932         2.5
               solver: first part                   59    15377548         4.7
               overallocation initial allocation     7     1798210         0.6
               other:                                1      263271         0.1
              allocated separately:
               incremental backup:                 186    48716441        14.9
               solver 8                            547   143268812        43.9
               nodal vectors:                       48    12506925         3.8
               defined sets:                         1      261038         0.1
               contact:                             31     8190430         2.5
               tyings:                               4      979742         0.3
               transformations:                      2      396270         0.1
               kinematic boundary conditions:        0        2860         0.0
               points, curves and surfaces:          0          54         0.0
               element storage:                    285    74602698        22.9
               material properties:                  0        3704         0.0
               executable and common blocks:        27     7000000         2.1
               miscellaneous                        18     4645277         1.4
               ---------------------------------------------------------------
               total:                             1244   326031212

               general memory allocated:            97    25456961
               general memory used:                 90    23658751

               peak memory usage:                 1430   374743594

             e n d   o f   i n c r e m e n t       2

             binary post data at increment       2.  subincrement    0.  on file 16
             wall time =         347.00


             s t a r t   o f   i n c r e m e n t       3


          space needed for incremental backup:    48717011


             maximum connectivity in stiffness matrix is       207 at node     63833


             maximum half-bandwidth is     60010  between nodes      4232  and     64241

             number of profile entries excluding fill-in is          555255


             total workspace needed with in-core matrix storage =        23658863
               part of solver workspace is allocated separately


             load increments for each degree of freedom
             summed over the whole model

             from distributed loads
             dist. loads on deformed configuration - totals below for dist. loads
             increments for point loads
             0.000000E+00   0.000000E+00   0.000000E+00


             point loads
             0.000000E+00   0.000000E+00   0.000000E+00

             start of assembly     cycle number is     0
             wall time =         349.00


             solver workspace for phase1 (matrix input)    (64bit words) =          651704 (      4.97 MByte)
             Metis nested dissection ordering used
             solver workspace for phase2 (nodal ordering)  (64bit words) =         1467142 (     11.19 MByte)
             solver workspace for phase3 (symbolic factor) (64bit words) =         3330236 (     25.41 MByte)
             solver workspace for phase4 (factorization)   (64bit words) =         7982047 (     60.90 MByte) (MINIMUM)
             solver workspace for phase4 (factorization)   (64bit words) =        64376840 (    491.16 MByte) (MAXIMUM)
             solver workspace available and used           (64bit words) =        71634406 (    546.53 MByte)


             start of matrix solution
             wall time =         361.00


             singularity ratio    1.0288E-04


             end of matrix solution
             wall time =         374.00


             ddu multiplied with    3.61469E-01 due to penetration


             maximum residual force  at node     59869 degree of freedom  1 is equal to    1.092E-10
             maximum reaction force  at node     56163 degree of freedom  1 is equal to    4.506E+03
             residual convergence ratio    2.423E-14

             maximum displacement  change   at node     63713 degree of freedom  1 is equal to    9.383E-01
             maximum displacement increment at node     63713 degree of freedom  1 is equal to    9.383E-01
             displacement convergence ratio   1.000E+00

             failure to converge to tolerance

             iterative penetration checking has reached   0.361469 of total increment

             increment will be recycled


             maximum connectivity in stiffness matrix is       207 at node     63833


             maximum half-bandwidth is     60010  between nodes      4232  and     64241

             number of profile entries excluding fill-in is          555372


             total workspace needed with in-core matrix storage =        23662021
               part of solver workspace is allocated separately


             load increments for each degree of freedom
             summed over the whole model

             from distributed loads
             dist. loads on deformed configuration - totals below for dist. loads
             increments for point loads
             0.000000E+00   0.000000E+00   0.000000E+00


             point loads
             0.000000E+00   0.000000E+00   0.000000E+00

             start of assembly     cycle number is     1
             wall time =         381.00


             solver workspace for phase1 (matrix input)    (64bit words) =          651821 (      4.97 MByte)
             Metis nested dissection ordering used
             solver workspace for phase2 (nodal ordering)  (64bit words) =         1467164 (     11.19 MByte)
             solver workspace for phase3 (symbolic factor) (64bit words) =         3363993 (     25.67 MByte)
             solver workspace for phase4 (factorization)   (64bit words) =         8086669 (     61.70 MByte) (MINIMUM)
             solver workspace for phase4 (factorization)   (64bit words) =        68795007 (    524.86 MByte) (MAXIMUM)
             solver workspace available and used           (64bit words) =        71634406 (    546.53 MByte)


             start of matrix solution
             wall time =         393.00


             singularity ratio    1.0241E-04


             end of matrix solution
             wall time =         408.00


             ddu multiplied with    1.06437E-01 due to penetration


             maximum residual force  at node     16282 degree of freedom  1 is equal to    1.461E-01
             maximum reaction force  at node     56163 degree of freedom  1 is equal to    4.773E+03
             residual convergence ratio    3.061E-05

             maximum displacement  change   at node     63713 degree of freedom  1 is equal to    1.584E-01
             maximum displacement increment at node     63713 degree of freedom  1 is equal to    1.097E+00
             displacement convergence ratio   1.445E-01

             recycling increment due to body to body contact 

             iterative penetration checking has reached   0.429432 of total increment

             increment will be recycled


             maximum connectivity in stiffness matrix is       207 at node     63833


             maximum half-bandwidth is     60010  between nodes      4232  and     64241

             number of profile entries excluding fill-in is          555440


             total workspace needed with in-core matrix storage =        23663857
               part of solver workspace is allocated separately


             load increments for each degree of freedom
             summed over the whole model

             from distributed loads
             dist. loads on deformed configuration - totals below for dist. loads
             increments for point loads
             0.000000E+00   0.000000E+00   0.000000E+00


             point loads
             0.000000E+00   0.000000E+00   0.000000E+00

             start of assembly     cycle number is     2
             wall time =         415.00


             solver workspace for phase1 (matrix input)    (64bit words) =          651889 (      4.97 MByte)
             Metis nested dissection ordering used
             solver workspace for phase2 (nodal ordering)  (64bit words) =         1467230 (     11.19 MByte)
             solver workspace for phase3 (symbolic factor) (64bit words) =         3336347 (     25.45 MByte)
             solver workspace for phase4 (factorization)   (64bit words) =         7991945 (     60.97 MByte) (MINIMUM)
             solver workspace for phase4 (factorization)   (64bit words) =        65060541 (    496.37 MByte) (MAXIMUM)
             solver workspace available and used           (64bit words) =        71634406 (    546.53 MByte)


             start of matrix solution
             wall time =         427.00


             singularity ratio    8.5334E-05


             end of matrix solution
             wall time =         440.00


             maximum residual force  at node     54085 degree of freedom  2 is equal to    1.752E-10
             maximum reaction force  at node     56163 degree of freedom  1 is equal to    6.997E+03
             residual convergence ratio    2.504E-14

             maximum displacement  change   at node     63713 degree of freedom  1 is equal to    1.312E+00
             maximum displacement increment at node     63713 degree of freedom  1 is equal to    2.409E+00
             displacement convergence ratio   5.448E-01

             failure to converge to tolerance

             increment will be recycled


             maximum connectivity in stiffness matrix is       207 at node     63833


             maximum half-bandwidth is     60010  between nodes      4232  and     64241

             number of profile entries excluding fill-in is          555430


             total workspace needed with in-core matrix storage =        23663587
               part of solver workspace is allocated separately


             load increments for each degree of freedom
             summed over the whole model

             from distributed loads
             dist. loads on deformed configuration - totals below for dist. loads
             increments for point loads
             0.000000E+00   0.000000E+00   0.000000E+00


             point loads
             0.000000E+00   0.000000E+00   0.000000E+00

             start of assembly     cycle number is     3
             wall time =         447.00


             solver workspace for phase1 (matrix input)    (64bit words) =          651879 (      4.97 MByte)
             Metis nested dissection ordering used
             solver workspace for phase2 (nodal ordering)  (64bit words) =         1467191 (     11.19 MByte)
             solver workspace for phase3 (symbolic factor) (64bit words) =         3345767 (     25.53 MByte)
             solver workspace for phase4 (factorization)   (64bit words) =         7987035 (     60.94 MByte) (MINIMUM)
             solver workspace for phase4 (factorization)   (64bit words) =        64828869 (    494.61 MByte) (MAXIMUM)
             solver workspace available and used           (64bit words) =        71634406 (    546.53 MByte)


             start of matrix solution
             wall time =         459.00


             singularity ratio    8.4950E-05


             end of matrix solution
             wall time =         472.00


             maximum residual force  at node     19756 degree of freedom  1 is equal to    4.992E-11
             maximum reaction force  at node     56163 degree of freedom  1 is equal to    7.008E+03
             residual convergence ratio    7.123E-15

             maximum displacement  change   at node     38256 degree of freedom  2 is equal to    2.787E-01
             maximum displacement increment at node     63713 degree of freedom  1 is equal to    2.232E+00
             displacement convergence ratio   1.249E-01

             recycling increment due to body to body contact 

             increment will be recycled


             maximum connectivity in stiffness matrix is       207 at node     63833


             maximum half-bandwidth is     60010  between nodes      4232  and     64241

             number of profile entries excluding fill-in is          555385


             total workspace needed with in-core matrix storage =        23662373
               part of solver workspace is allocated separately


             load increments for each degree of freedom
             summed over the whole model

             from distributed loads
             dist. loads on deformed configuration - totals below for dist. loads
             increments for point loads
             0.000000E+00   0.000000E+00   0.000000E+00


             point loads
             0.000000E+00   0.000000E+00   0.000000E+00

             start of assembly     cycle number is     4
             wall time =         478.00


             solver workspace for phase1 (matrix input)    (64bit words) =          651834 (      4.97 MByte)
             Metis nested dissection ordering used
             solver workspace for phase2 (nodal ordering)  (64bit words) =         1467134 (     11.19 MByte)
             solver workspace for phase3 (symbolic factor) (64bit words) =         3365310 (     25.68 MByte)
             solver workspace for phase4 (factorization)   (64bit words) =         8088471 (     61.71 MByte) (MINIMUM)
             solver workspace for phase4 (factorization)   (64bit words) =        67920110 (    518.19 MByte) (MAXIMUM)
             solver workspace available and used           (64bit words) =        71634406 (    546.53 MByte)


             start of matrix solution
             wall time =         490.00


             singularity ratio    1.0189E-04


             end of matrix solution
             wall time =         504.00


             maximum residual force  at node     53679 degree of freedom  1 is equal to    3.823E-11
             maximum reaction force  at node     56163 degree of freedom  1 is equal to    7.003E+03
             residual convergence ratio    5.459E-15

             maximum displacement  change   at node     38341 degree of freedom  2 is equal to    1.676E-01
             maximum displacement increment at node     63713 degree of freedom  1 is equal to    2.342E+00
             displacement convergence ratio   7.160E-02


             total transient time = 2.50000E-01


   NT version
   Marc 2007r1, Build 42812, May 25, 2007
   output for increment       3. "          lcase1"


             total strain energy         is    5.79415E+03
               within which:
               elastic strain energy     is    5.79415E+03
             total ext-force work        is    6.44026E+03
               within which:
               work by appl. force/disp. is    2.10570E+00
               work by  contact forces   is    5.54499E+02
               work by frictional forces is    5.88365E+03
             total work by  springs      is    6.46111E+02


             memory usage:                       MByte       words  % of total

              within general memory:           
               element stiffness matrices:          31     8017932         2.5
               solver: first part                   59    15382650         4.7
               overallocation initial allocation     7     1793108         0.5
               other:                                1      263271         0.1
              allocated separately:
               incremental backup:                 186    48717011        14.9
               solver 8                            547   143268812        43.9
               nodal vectors:                       48    12506925         3.8
               defined sets:                         1      261038         0.1
               contact:                             31     8190430         2.5
               tyings:                               4      981002         0.3
               transformations:                      2      396270         0.1
               kinematic boundary conditions:        0        2860         0.0
               points, curves and surfaces:          0          54         0.0
               element storage:                    285    74602698        22.9
               material properties:                  0        3704         0.0
               executable and common blocks:        27     7000000         2.1
               miscellaneous                        18     4645211         1.4
               ---------------------------------------------------------------
               total:                             1244   326032976

               general memory allocated:            97    25456961
               general memory used:                 90    23663853

               peak memory usage:                 1430   374748223

             e n d   o f   i n c r e m e n t       3

             binary post data at increment       3.  subincrement    0.  on file 16
             wall time =         513.00


             s t a r t   o f   i n c r e m e n t       4


          space needed for incremental backup:    48717221


             maximum connectivity in stiffness matrix is       207 at node     63833


             maximum half-bandwidth is     60010  between nodes      4232  and     64241

             number of profile entries excluding fill-in is          555438


             total workspace needed with in-core matrix storage =        23663803
               part of solver workspace is allocated separately


             load increments for each degree of freedom
             summed over the whole model

             from distributed loads
             dist. loads on deformed configuration - totals below for dist. loads
             increments for point loads
             0.000000E+00   0.000000E+00   0.000000E+00


             point loads
             0.000000E+00   0.000000E+00   0.000000E+00

             start of assembly     cycle number is     0
             wall time =         515.00


             solver workspace for phase1 (matrix input)    (64bit words) =          651887 (      4.97 MByte)
             Metis nested dissection ordering used
             solver workspace for phase2 (nodal ordering)  (64bit words) =         1467119 (     11.19 MByte)
             solver workspace for phase3 (symbolic factor) (64bit words) =         3352981 (     25.58 MByte)
             solver workspace for phase4 (factorization)   (64bit words) =         8015222 (     61.15 MByte) (MINIMUM)
             solver workspace for phase4 (factorization)   (64bit words) =        66278986 (    505.67 MByte) (MAXIMUM)
             solver workspace available and used           (64bit words) =        71634406 (    546.53 MByte)


             start of matrix solution
             wall time =         527.00


             singularity ratio    1.2395E-04


             end of matrix solution
             wall time =         541.00


             ddu multiplied with    9.95592E-01 due to large value of    2.75295E+00


             ddu multiplied with    1.73385E-01 due to penetration


             maximum residual force  at node     16198 degree of freedom  1 is equal to    2.727E-03
             maximum reaction force  at node     56163 degree of freedom  1 is equal to    7.936E+03
             residual convergence ratio    3.436E-07

             maximum displacement  change   at node     63713 degree of freedom  1 is equal to    4.752E-01
             maximum displacement increment at node     63713 degree of freedom  1 is equal to    4.752E-01
             displacement convergence ratio   1.000E+00

             failure to converge to tolerance

             iterative penetration checking has reached   0.172621 of total increment

             increment will be recycled


             maximum connectivity in stiffness matrix is       207 at node     63833


             maximum half-bandwidth is     60010  between nodes      4232  and     64241

             number of profile entries excluding fill-in is          555489


             total workspace needed with in-core matrix storage =        23665181
               part of solver workspace is allocated separately


             load increments for each degree of freedom
             summed over the whole model

             from distributed loads
             dist. loads on deformed configuration - totals below for dist. loads
             increments for point loads
             0.000000E+00   0.000000E+00   0.000000E+00


             point loads
             0.000000E+00   0.000000E+00   0.000000E+00

             start of assembly     cycle number is     1
             wall time =         548.00


             solver workspace for phase1 (matrix input)    (64bit words) =          651938 (      4.97 MByte)
             Metis nested dissection ordering used
             solver workspace for phase2 (nodal ordering)  (64bit words) =         1467152 (     11.19 MByte)
             solver workspace for phase3 (symbolic factor) (64bit words) =         3353323 (     25.58 MByte)
             solver workspace for phase4 (factorization)   (64bit words) =         7996653 (     61.01 MByte) (MINIMUM)
             solver workspace for phase4 (factorization)   (64bit words) =        65483120 (    499.60 MByte) (MAXIMUM)
             solver workspace available and used           (64bit words) =        71634406 (    546.53 MByte)


             start of matrix solution
             wall time =         560.00


             singularity ratio    8.9935E-05


             end of matrix solution
             wall time =         573.00


             maximum residual force  at node     59840 degree of freedom  1 is equal to    1.816E-10
             maximum reaction force  at node     56163 degree of freedom  1 is equal to    1.241E+04
             residual convergence ratio    1.463E-14

             maximum displacement  change   at node     63713 degree of freedom  1 is equal to    2.180E+00
             maximum displacement increment at node     63713 degree of freedom  1 is equal to    2.655E+00
             displacement convergence ratio   8.210E-01

             failure to converge to tolerance

             increment will be recycled


             maximum connectivity in stiffness matrix is       207 at node     63833


             maximum half-bandwidth is     60010  between nodes      4232  and     64241

             number of profile entries excluding fill-in is          555929


             total workspace needed with in-core matrix storage =        23677061
               part of solver workspace is allocated separately


             load increments for each degree of freedom
             summed over the whole model

             from distributed loads
             dist. loads on deformed configuration - totals below for dist. loads
             increments for point loads
             0.000000E+00   0.000000E+00   0.000000E+00


             point loads
             0.000000E+00   0.000000E+00   0.000000E+00

             start of assembly     cycle number is     2
             wall time =         581.00


             solver workspace for phase1 (matrix input)    (64bit words) =          652378 (      4.98 MByte)
             Metis nested dissection ordering used
             solver workspace for phase2 (nodal ordering)  (64bit words) =         1467498 (     11.20 MByte)
             solver workspace for phase3 (symbolic factor) (64bit words) =         3329804 (     25.40 MByte)
             solver workspace for phase4 (factorization)   (64bit words) =         7987888 (     60.94 MByte) (MINIMUM)
             solver workspace for phase4 (factorization)   (64bit words) =        64685729 (    493.51 MByte) (MAXIMUM)
             solver workspace available and used           (64bit words) =        71634406 (    546.53 MByte)


             start of matrix solution
             wall time =         593.00


             singularity ratio    8.9468E-05


             end of matrix solution
             wall time =         605.00


             maximum residual force  at node     25160 degree of freedom  2 is equal to    1.062E-10
             maximum reaction force  at node     56163 degree of freedom  1 is equal to    1.244E+04
             residual convergence ratio    8.535E-15

             maximum displacement  change   at node     38253 degree of freedom  2 is equal to    7.569E-01
             maximum displacement increment at node     63713 degree of freedom  1 is equal to    2.168E+00
             displacement convergence ratio   3.491E-01

             failure to converge to tolerance

             increment will be recycled


             maximum connectivity in stiffness matrix is       207 at node     63833


             maximum half-bandwidth is     60010  between nodes      4232  and     64241

             number of profile entries excluding fill-in is          555742


             total workspace needed with in-core matrix storage =        23672011
               part of solver workspace is allocated separately


             load increments for each degree of freedom
             summed over the whole model

             from distributed loads
             dist. loads on deformed configuration - totals below for dist. loads
             increments for point loads
             0.000000E+00   0.000000E+00   0.000000E+00


             point loads
             0.000000E+00   0.000000E+00   0.000000E+00

             start of assembly     cycle number is     3
             wall time =         611.00


             solver workspace for phase1 (matrix input)    (64bit words) =          652191 (      4.98 MByte)
             Metis nested dissection ordering used
             solver workspace for phase2 (nodal ordering)  (64bit words) =         1467330 (     11.19 MByte)
             solver workspace for phase3 (symbolic factor) (64bit words) =         3348694 (     25.55 MByte)
             solver workspace for phase4 (factorization)   (64bit words) =         8008455 (     61.10 MByte) (MINIMUM)
             solver workspace for phase4 (factorization)   (64bit words) =        67232774 (    512.95 MByte) (MAXIMUM)
             solver workspace available and used           (64bit words) =        71634406 (    546.53 MByte)


             start of matrix solution
             wall time =         623.00


             singularity ratio    8.4623E-05


             end of matrix solution
             wall time =         637.00


             maximum residual force  at node     25730 degree of freedom  2 is equal to    9.166E-11
             maximum reaction force  at node     56163 degree of freedom  1 is equal to    1.242E+04
             residual convergence ratio    7.380E-15

             maximum displacement  change   at node     38254 degree of freedom  2 is equal to    4.838E-01
             maximum displacement increment at node     63713 degree of freedom  1 is equal to    2.508E+00
             displacement convergence ratio   1.929E-01

             failure to converge to tolerance

             increment will be recycled


             maximum connectivity in stiffness matrix is       207 at node     63833


             maximum half-bandwidth is     60010  between nodes      4232  and     64241

             number of profile entries excluding fill-in is          555783


             total workspace needed with in-core matrix storage =        23673119
               part of solver workspace is allocated separately


             load increments for each degree of freedom
             summed over the whole model

             from distributed loads
             dist. loads on deformed configuration - totals below for dist. loads
             increments for point loads
             0.000000E+00   0.000000E+00   0.000000E+00


             point loads
             0.000000E+00   0.000000E+00   0.000000E+00

             start of assembly     cycle number is     4
             wall time =         643.00


             solver workspace for phase1 (matrix input)    (64bit words) =          652232 (      4.98 MByte)
             Metis nested dissection ordering used
             solver workspace for phase2 (nodal ordering)  (64bit words) =         1467370 (     11.20 MByte)
             solver workspace for phase3 (symbolic factor) (64bit words) =         3331680 (     25.42 MByte)
             solver workspace for phase4 (factorization)   (64bit words) =         8026557 (     61.24 MByte) (MINIMUM)
             solver workspace for phase4 (factorization)   (64bit words) =        67743344 (    516.84 MByte) (MAXIMUM)
             solver workspace available and used           (64bit words) =        71634406 (    546.53 MByte)


             start of matrix solution
             wall time =         655.00


             singularity ratio    8.9499E-05


             end of matrix solution
             wall time =         669.00


             maximum residual force  at node     18646 degree of freedom  2 is equal to    5.582E-11
             maximum reaction force  at node     56163 degree of freedom  1 is equal to    1.243E+04
             residual convergence ratio    4.490E-15

             maximum displacement  change   at node     38251 degree of freedom  2 is equal to    3.417E-01
             maximum displacement increment at node     63713 degree of freedom  1 is equal to    2.274E+00
             displacement convergence ratio   1.503E-01

             failure to converge to tolerance

             increment will be recycled


             maximum connectivity in stiffness matrix is       207 at node     63833


             maximum half-bandwidth is     60010  between nodes      4232  and     64241

             number of profile entries excluding fill-in is          555774


             total workspace needed with in-core matrix storage =        23672875
               part of solver workspace is allocated separately


             load increments for each degree of freedom
             summed over the whole model

             from distributed loads
             dist. loads on deformed configuration - totals below for dist. loads
             increments for point loads
             0.000000E+00   0.000000E+00   0.000000E+00


             point loads
             0.000000E+00   0.000000E+00   0.000000E+00

             start of assembly     cycle number is     5
             wall time =         675.00


             solver workspace for phase1 (matrix input)    (64bit words) =          652223 (      4.98 MByte)
             Metis nested dissection ordering used
             solver workspace for phase2 (nodal ordering)  (64bit words) =         1467362 (     11.20 MByte)
             solver workspace for phase3 (symbolic factor) (64bit words) =         3320020 (     25.33 MByte)
             solver workspace for phase4 (factorization)   (64bit words) =         7971988 (     60.82 MByte) (MINIMUM)
             solver workspace for phase4 (factorization)   (64bit words) =        64761847 (    494.09 MByte) (MAXIMUM)
             solver workspace available and used           (64bit words) =        71634406 (    546.53 MByte)


             start of matrix solution
             wall time =         687.00


             singularity ratio    8.9548E-05


             end of matrix solution
             wall time =         700.00


             maximum residual force  at node     59813 degree of freedom  2 is equal to    4.206E-11
             maximum reaction force  at node     56163 degree of freedom  1 is equal to    1.242E+04
             residual convergence ratio    3.385E-15

             maximum displacement  change   at node     38256 degree of freedom  2 is equal to    2.379E-01
             maximum displacement increment at node     63713 degree of freedom  1 is equal to    2.445E+00
             displacement convergence ratio   9.731E-02

             recycling increment due to body to body contact 

             increment will be recycled


             maximum connectivity in stiffness matrix is       207 at node     63833


             maximum half-bandwidth is     60010  between nodes      4232  and     64241

             number of profile entries excluding fill-in is          555794


             total workspace needed with in-core matrix storage =        23673415
               part of solver workspace is allocated separately


             load increments for each degree of freedom
             summed over the whole model

             from distributed loads
             dist. loads on deformed configuration - totals below for dist. loads
             increments for point loads
             0.000000E+00   0.000000E+00   0.000000E+00


             point loads
             0.000000E+00   0.000000E+00   0.000000E+00

             start of assembly     cycle number is     6
             wall time =         705.00


             solver workspace for phase1 (matrix input)    (64bit words) =          652243 (      4.98 MByte)
             Metis nested dissection ordering used
             solver workspace for phase2 (nodal ordering)  (64bit words) =         1467384 (     11.20 MByte)
             solver workspace for phase3 (symbolic factor) (64bit words) =         3357046 (     25.61 MByte)
             solver workspace for phase4 (factorization)   (64bit words) =         8056450 (     61.47 MByte) (MINIMUM)
             solver workspace for phase4 (factorization)   (64bit words) =        67050140 (    511.55 MByte) (MAXIMUM)
             solver workspace available and used           (64bit words) =        71634406 (    546.53 MByte)


             start of matrix solution
             wall time =         717.00


             singularity ratio    8.9528E-05


             end of matrix solution
             wall time =         731.00


             maximum residual force  at node     60062 degree of freedom  1 is equal to    3.512E-11
             maximum reaction force  at node     56163 degree of freedom  1 is equal to    1.243E+04
             residual convergence ratio    2.825E-15

             maximum displacement  change   at node     38256 degree of freedom  2 is equal to    1.734E-01
             maximum displacement increment at node     63713 degree of freedom  1 is equal to    2.321E+00
             displacement convergence ratio   7.470E-02


             total transient time = 3.33333E-01


   NT version
   Marc 2007r1, Build 42812, May 25, 2007
   output for increment       4. "          lcase1"


             total strain energy         is    1.77665E+04
               within which:
               elastic strain energy     is    1.77665E+04
             total ext-force work        is    1.89269E+04
               within which:
               work by appl. force/disp. is    2.03841E+00
               work by  contact forces   is    1.22161E+03
               work by frictional forces is    1.77033E+04
             total work by  springs      is    1.16043E+03


             memory usage:                       MByte       words  % of total

              within general memory:           
               element stiffness matrices:          31     8017932         2.5
               solver: first part                   59    15395854         4.7
               overallocation initial allocation     7     1779904         0.5
               other:                                1      263271         0.1
              allocated separately:
               incremental backup:                 186    48717221        14.9
               solver 8                            547   143268812        43.9
               nodal vectors:                       48    12506925         3.8
               defined sets:                         1      261038         0.1
               contact:                             31     8190430         2.5
               tyings:                               4      983432         0.3
               transformations:                      2      396270         0.1
               kinematic boundary conditions:        0        2860         0.0
               points, curves and surfaces:          0          54         0.0
               element storage:                    285    74602698        22.9
               material properties:                  0        3704         0.0
               executable and common blocks:        27     7000000         2.1
               miscellaneous                        18     4645118         1.4
               ---------------------------------------------------------------
               total:                             1244   326035523

               general memory allocated:            97    25456961
               general memory used:                 90    23677057

               peak memory usage:                 1430   374750197

             e n d   o f   i n c r e m e n t       4

             binary post data at increment       4.  subincrement    0.  on file 16
             wall time =         740.00


             s t a r t   o f   i n c r e m e n t       5


          space needed for incremental backup:    48717626


             maximum connectivity in stiffness matrix is       207 at node     63833


             maximum half-bandwidth is     60010  between nodes      4232  and     64241

             number of profile entries excluding fill-in is          555806


             total workspace needed with in-core matrix storage =        23673739
               part of solver workspace is allocated separately


             load increments for each degree of freedom
             summed over the whole model

             from distributed loads
             dist. loads on deformed configuration - totals below for dist. loads
             increments for point loads
             0.000000E+00   0.000000E+00   0.000000E+00


             point loads
             0.000000E+00   0.000000E+00   0.000000E+00

             start of assembly     cycle number is     0
             wall time =         742.00


             solver workspace for phase1 (matrix input)    (64bit words) =          652255 (      4.98 MByte)
             Metis nested dissection ordering used
             solver workspace for phase2 (nodal ordering)  (64bit words) =         1467330 (     11.19 MByte)
             solver workspace for phase3 (symbolic factor) (64bit words) =         3345634 (     25.53 MByte)
             solver workspace for phase4 (factorization)   (64bit words) =         8004169 (     61.07 MByte) (MINIMUM)
             solver workspace for phase4 (factorization)   (64bit words) =        66204278 (    505.10 MByte) (MAXIMUM)
             solver workspace available and used           (64bit words) =        71634406 (    546.53 MByte)


             start of matrix solution
             wall time =         754.00


             singularity ratio    8.4557E-05


             end of matrix solution
             wall time =         767.00


             ddu multiplied with    9.20391E-01 due to large value of    2.99841E+00


             maximum residual force  at node     16932 degree of freedom  1 is equal to    4.158E-04
             maximum reaction force  at node     56163 degree of freedom  1 is equal to    1.876E+04
             residual convergence ratio    2.216E-08

             maximum displacement  change   at node     63713 degree of freedom  1 is equal to    2.760E+00
             maximum displacement increment at node     63713 degree of freedom  1 is equal to    2.760E+00
             displacement convergence ratio   1.000E+00

             failure to converge to tolerance

             iterative penetration checking has reached   0.920391 of total increment

             increment will be recycled


             maximum connectivity in stiffness matrix is       207 at node     63833


             maximum half-bandwidth is     60010  between nodes      4232  and     64241

             number of profile entries excluding fill-in is          556183


             total workspace needed with in-core matrix storage =        23683919
               part of solver workspace is allocated separately


             load increments for each degree of freedom
             summed over the whole model

             from distributed loads
             dist. loads on deformed configuration - totals below for dist. loads
             increments for point loads
             0.000000E+00   0.000000E+00   0.000000E+00


             point loads
             0.000000E+00   0.000000E+00   0.000000E+00

             start of assembly     cycle number is     1
             wall time =         775.00


             solver workspace for phase1 (matrix input)    (64bit words) =          652632 (      4.98 MByte)
             Metis nested dissection ordering used
             solver workspace for phase2 (nodal ordering)  (64bit words) =         1467565 (     11.20 MByte)
             solver workspace for phase3 (symbolic factor) (64bit words) =         3336880 (     25.46 MByte)
             solver workspace for phase4 (factorization)   (64bit words) =         7989726 (     60.96 MByte) (MINIMUM)
             solver workspace for phase4 (factorization)   (64bit words) =        64405288 (    491.37 MByte) (MAXIMUM)
             solver workspace available and used           (64bit words) =        71634406 (    546.53 MByte)


             start of matrix solution
             wall time =         787.00


             singularity ratio    8.8983E-05


             end of matrix solution
             wall time =         800.00


             maximum residual force  at node     17977 degree of freedom  2 is equal to    2.905E-10
             maximum reaction force  at node     56163 degree of freedom  1 is equal to    1.934E+04
             residual convergence ratio    1.502E-14

             maximum displacement  change   at node     38341 degree of freedom  2 is equal to    1.186E+00
             maximum displacement increment at node     63713 degree of freedom  1 is equal to    2.200E+00
             displacement convergence ratio   5.390E-01

             failure to converge to tolerance

             increment will be recycled


             maximum connectivity in stiffness matrix is       207 at node     63833


             maximum half-bandwidth is     60010  between nodes      4232  and     64241

             number of profile entries excluding fill-in is          556044


             total workspace needed with in-core matrix storage =        23680165
               part of solver workspace is allocated separately


             load increments for each degree of freedom
             summed over the whole model

             from distributed loads
             dist. loads on deformed configuration - totals below for dist. loads
             increments for point loads
             0.000000E+00   0.000000E+00   0.000000E+00


             point loads
             0.000000E+00   0.000000E+00   0.000000E+00

             start of assembly     cycle number is     2
             wall time =         805.00


             solver workspace for phase1 (matrix input)    (64bit words) =          652493 (      4.98 MByte)
             Metis nested dissection ordering used
             solver workspace for phase2 (nodal ordering)  (64bit words) =         1467445 (     11.20 MByte)
             solver workspace for phase3 (symbolic factor) (64bit words) =         3351067 (     25.57 MByte)
             solver workspace for phase4 (factorization)   (64bit words) =         8000000 (     61.04 MByte) (MINIMUM)
             solver workspace for phase4 (factorization)   (64bit words) =        65798409 (    502.00 MByte) (MAXIMUM)
             solver workspace available and used           (64bit words) =        71634406 (    546.53 MByte)


             start of matrix solution
             wall time =         817.00


             singularity ratio    8.9162E-05


             end of matrix solution
             wall time =         831.00


             maximum residual force  at node     60597 degree of freedom  2 is equal to    1.906E-10
             maximum reaction force  at node     56163 degree of freedom  1 is equal to    1.931E+04
             residual convergence ratio    9.868E-15

             maximum displacement  change   at node     38251 degree of freedom  2 is equal to    7.202E-01
             maximum displacement increment at node     63713 degree of freedom  1 is equal to    2.691E+00
             displacement convergence ratio   2.677E-01

             failure to converge to tolerance

             increment will be recycled


             maximum connectivity in stiffness matrix is       207 at node     63833


             maximum half-bandwidth is     60010  between nodes      4232  and     64241

             number of profile entries excluding fill-in is          556063


             total workspace needed with in-core matrix storage =        23680679
               part of solver workspace is allocated separately


             load increments for each degree of freedom
             summed over the whole model

             from distributed loads
             dist. loads on deformed configuration - totals below for dist. loads
             increments for point loads
             0.000000E+00   0.000000E+00   0.000000E+00


             point loads
             0.000000E+00   0.000000E+00   0.000000E+00

             start of assembly     cycle number is     3
             wall time =         836.00


             solver workspace for phase1 (matrix input)    (64bit words) =          652512 (      4.98 MByte)
             Metis nested dissection ordering used
             solver workspace for phase2 (nodal ordering)  (64bit words) =         1467462 (     11.20 MByte)
             solver workspace for phase3 (symbolic factor) (64bit words) =         3358950 (     25.63 MByte)
             solver workspace for phase4 (factorization)   (64bit words) =         8018362 (     61.18 MByte) (MINIMUM)
             solver workspace for phase4 (factorization)   (64bit words) =        66432791 (    506.84 MByte) (MAXIMUM)
             solver workspace available and used           (64bit words) =        71634406 (    546.53 MByte)


             start of matrix solution
             wall time =         848.00


             singularity ratio    8.8997E-05


             end of matrix solution
             wall time =         862.00


             maximum residual force  at node     17872 degree of freedom  2 is equal to    7.900E-11
             maximum reaction force  at node     56163 degree of freedom  1 is equal to    1.933E+04
             residual convergence ratio    4.087E-15

             maximum displacement  change   at node     38341 degree of freedom  2 is equal to    5.082E-01
             maximum displacement increment at node     63713 degree of freedom  1 is equal to    2.363E+00
             displacement convergence ratio   2.150E-01

             failure to converge to tolerance

             increment will be recycled


             maximum connectivity in stiffness matrix is       207 at node     63833


             maximum half-bandwidth is     60010  between nodes      4232  and     64241

             number of profile entries excluding fill-in is          556044


             total workspace needed with in-core matrix storage =        23680165
               part of solver workspace is allocated separately


             load increments for each degree of freedom
             summed over the whole model

             from distributed loads
             dist. loads on deformed configuration - totals below for dist. loads
             increments for point loads
             0.000000E+00   0.000000E+00   0.000000E+00


             point loads
             0.000000E+00   0.000000E+00   0.000000E+00

             start of assembly     cycle number is     4
             wall time =         867.00


             solver workspace for phase1 (matrix input)    (64bit words) =          652493 (      4.98 MByte)
             Metis nested dissection ordering used
             solver workspace for phase2 (nodal ordering)  (64bit words) =         1467449 (     11.20 MByte)
             solver workspace for phase3 (symbolic factor) (64bit words) =         3333118 (     25.43 MByte)
             solver workspace for phase4 (factorization)   (64bit words) =         8017630 (     61.17 MByte) (MINIMUM)
             solver workspace for phase4 (factorization)   (64bit words) =        67499616 (    514.98 MByte) (MAXIMUM)
             solver workspace available and used           (64bit words) =        71634406 (    546.53 MByte)


             start of matrix solution
             wall time =         879.00


             singularity ratio    8.9141E-05


             end of matrix solution
             wall time =         893.00


             maximum residual force  at node     17985 degree of freedom  2 is equal to    6.471E-11
             maximum reaction force  at node     56163 degree of freedom  1 is equal to    1.932E+04
             residual convergence ratio    3.349E-15

             maximum displacement  change   at node     38306 degree of freedom  2 is equal to    3.494E-01
             maximum displacement increment at node     63713 degree of freedom  1 is equal to    2.583E+00
             displacement convergence ratio   1.353E-01

             recycling increment due to body to body contact 

             increment will be recycled


             maximum connectivity in stiffness matrix is       207 at node     63833


             maximum half-bandwidth is     60010  between nodes      4232  and     64241

             number of profile entries excluding fill-in is          556068


             total workspace needed with in-core matrix storage =        23680813
               part of solver workspace is allocated separately


             load increments for each degree of freedom
             summed over the whole model

             from distributed loads
             dist. loads on deformed configuration - totals below for dist. loads
             increments for point loads
             0.000000E+00   0.000000E+00   0.000000E+00


             point loads
             0.000000E+00   0.000000E+00   0.000000E+00

             start of assembly     cycle number is     5
             wall time =         899.00


             solver workspace for phase1 (matrix input)    (64bit words) =          652517 (      4.98 MByte)
             Metis nested dissection ordering used
             solver workspace for phase2 (nodal ordering)  (64bit words) =         1467522 (     11.20 MByte)
             solver workspace for phase3 (symbolic factor) (64bit words) =         3364510 (     25.67 MByte)
             solver workspace for phase4 (factorization)   (64bit words) =         8072007 (     61.58 MByte) (MINIMUM)
             solver workspace for phase4 (factorization)   (64bit words) =        68764352 (    524.63 MByte) (MAXIMUM)
             solver workspace available and used           (64bit words) =        71634406 (    546.53 MByte)


             start of matrix solution
             wall time =         911.00


             singularity ratio    8.9012E-05


             end of matrix solution
             wall time =         926.00


             maximum residual force  at node     20449 degree of freedom  2 is equal to    3.587E-11
             maximum reaction force  at node     56163 degree of freedom  1 is equal to    1.933E+04
             residual convergence ratio    1.856E-15

             maximum displacement  change   at node     38342 degree of freedom  2 is equal to    2.445E-01
             maximum displacement increment at node     63713 degree of freedom  1 is equal to    2.443E+00
             displacement convergence ratio   1.001E-01


             total transient time = 4.16667E-01


   NT version
   Marc 2007r1, Build 42812, May 25, 2007
   output for increment       5. "          lcase1"


             total strain energy         is    4.25014E+04
               within which:
               elastic strain energy     is    4.25014E+04
             total ext-force work        is    4.43073E+04
               within which:
               work by appl. force/disp. is    6.59724E-01
               work by  contact forces   is    2.44577E+03
               work by frictional forces is    4.18609E+04
             total work by  springs      is    1.80586E+03


             memory usage:                       MByte       words  % of total

              within general memory:           
               element stiffness matrices:          31     8017932         2.5
               solver: first part                   59    15402712         4.7
               overallocation initial allocation     7     1773046         0.5
               other:                                1      263271         0.1
              allocated separately:
               incremental backup:                 186    48717626        14.9
               solver 8                            547   143268812        43.9
               nodal vectors:                       48    12506925         3.8
               defined sets:                         1      261038         0.1
               contact:                             31     8190430         2.5
               tyings:                               4      985412         0.3
               transformations:                      2      396270         0.1
               kinematic boundary conditions:        0        2860         0.0
               points, curves and surfaces:          0          54         0.0
               element storage:                    285    74602698        22.9
               material properties:                  0        3704         0.0
               executable and common blocks:        27     7000000         2.1
               miscellaneous                        18     4645034         1.4
               ---------------------------------------------------------------
               total:                             1244   326037824

               general memory allocated:            97    25456961
               general memory used:                 90    23683915

               peak memory usage:                 1430   374753149

             e n d   o f   i n c r e m e n t       5

             binary post data at increment       5.  subincrement    0.  on file 16
             wall time =         934.00


             s t a r t   o f   i n c r e m e n t       6


          space needed for incremental backup:    48717956


             maximum connectivity in stiffness matrix is       207 at node     63833


             maximum half-bandwidth is     60010  between nodes      4232  and     64241

             number of profile entries excluding fill-in is          556096


             total workspace needed with in-core matrix storage =        23681569
               part of solver workspace is allocated separately


             load increments for each degree of freedom
             summed over the whole model

             from distributed loads
             dist. loads on deformed configuration - totals below for dist. loads
             increments for point loads
             0.000000E+00   0.000000E+00   0.000000E+00


             point loads
             0.000000E+00   0.000000E+00   0.000000E+00

             start of assembly     cycle number is     0
             wall time =         936.00


             solver workspace for phase1 (matrix input)    (64bit words) =          652545 (      4.98 MByte)
             Metis nested dissection ordering used
             solver workspace for phase2 (nodal ordering)  (64bit words) =         1467487 (     11.20 MByte)
             solver workspace for phase3 (symbolic factor) (64bit words) =         3349353 (     25.55 MByte)
             solver workspace for phase4 (factorization)   (64bit words) =         8006598 (     61.09 MByte) (MINIMUM)
             solver workspace for phase4 (factorization)   (64bit words) =        65683942 (    501.13 MByte) (MAXIMUM)
             solver workspace available and used           (64bit words) =        71634406 (    546.53 MByte)


             start of matrix solution
             wall time =         948.00


             singularity ratio    8.9175E-05


             end of matrix solution
             wall time =         962.00


             ddu multiplied with    9.12412E-01 due to large value of    3.05019E+00


             maximum residual force  at node     16572 degree of freedom  2 is equal to    9.949E-04
             maximum reaction force  at node     56163 degree of freedom  1 is equal to    2.690E+04
             residual convergence ratio    3.698E-08

             maximum displacement  change   at node     63766 degree of freedom  1 is equal to    2.783E+00
             maximum displacement increment at node     63766 degree of freedom  1 is equal to    2.783E+00
             displacement convergence ratio   1.000E+00

             failure to converge to tolerance

             iterative penetration checking has reached   0.912412 of total increment

             increment will be recycled


             maximum connectivity in stiffness matrix is       207 at node     63833


             maximum half-bandwidth is     60010  between nodes      4232  and     64241

             number of profile entries excluding fill-in is          556748


             total workspace needed with in-core matrix storage =        23699173
               part of solver workspace is allocated separately


             load increments for each degree of freedom
             summed over the whole model

             from distributed loads
             dist. loads on deformed configuration - totals below for dist. loads
             increments for point loads
             0.000000E+00   0.000000E+00   0.000000E+00


             point loads
             0.000000E+00   0.000000E+00   0.000000E+00

             start of assembly     cycle number is     1
             wall time =         969.00


             solver workspace for phase1 (matrix input)    (64bit words) =          653197 (      4.98 MByte)
             Metis nested dissection ordering used
             solver workspace for phase2 (nodal ordering)  (64bit words) =         1467922 (     11.20 MByte)
             solver workspace for phase3 (symbolic factor) (64bit words) =         3385500 (     25.83 MByte)
             solver workspace for phase4 (factorization)   (64bit words) =         8080533 (     61.65 MByte) (MINIMUM)
             solver workspace for phase4 (factorization)   (64bit words) =        65679314 (    501.09 MByte) (MAXIMUM)
             solver workspace available and used           (64bit words) =        71634406 (    546.53 MByte)


             start of matrix solution
             wall time =         981.00


             singularity ratio    8.8584E-05


             end of matrix solution
             wall time =         995.00


             maximum residual force  at node     22036 degree of freedom  2 is equal to    1.994E-10
             maximum reaction force  at node     56163 degree of freedom  1 is equal to    2.764E+04
             residual convergence ratio    7.215E-15

             maximum displacement  change   at node     38354 degree of freedom  2 is equal to    1.305E+00
             maximum displacement increment at node     63713 degree of freedom  1 is equal to    2.250E+00
             displacement convergence ratio   5.800E-01

             failure to converge to tolerance

             increment will be recycled


             maximum connectivity in stiffness matrix is       207 at node     63833


             maximum half-bandwidth is     60010  between nodes      4232  and     64241

             number of profile entries excluding fill-in is          556549


             total workspace needed with in-core matrix storage =        23693801
               part of solver workspace is allocated separately


             load increments for each degree of freedom
             summed over the whole model

             from distributed loads
             dist. loads on deformed configuration - totals below for dist. loads
             increments for point loads
             0.000000E+00   0.000000E+00   0.000000E+00


             point loads
             0.000000E+00   0.000000E+00   0.000000E+00

             start of assembly     cycle number is     2
             wall time =        1000.00


             solver workspace for phase1 (matrix input)    (64bit words) =          652998 (      4.98 MByte)
             Metis nested dissection ordering used
             solver workspace for phase2 (nodal ordering)  (64bit words) =         1467758 (     11.20 MByte)
             solver workspace for phase3 (symbolic factor) (64bit words) =         3333965 (     25.44 MByte)
             solver workspace for phase4 (factorization)   (64bit words) =         8011642 (     61.12 MByte) (MINIMUM)
             solver workspace for phase4 (factorization)   (64bit words) =        66642300 (    508.44 MByte) (MAXIMUM)
             solver workspace available and used           (64bit words) =        71634406 (    546.53 MByte)


             start of matrix solution
             wall time =        1012.00


             singularity ratio    8.9281E-05


             end of matrix solution
             wall time =        1026.00


             maximum residual force  at node     21180 degree of freedom  2 is equal to    1.687E-10
             maximum reaction force  at node     56163 degree of freedom  1 is equal to    2.761E+04
             residual convergence ratio    6.110E-15

             maximum displacement  change   at node     38253 degree of freedom  2 is equal to    7.710E-01
             maximum displacement increment at node     63766 degree of freedom  1 is equal to    2.771E+00
             displacement convergence ratio   2.782E-01

             failure to converge to tolerance

             increment will be recycled


             maximum connectivity in stiffness matrix is       207 at node     63833


             maximum half-bandwidth is     60010  between nodes      4232  and     64241

             number of profile entries excluding fill-in is          556659


             total workspace needed with in-core matrix storage =        23696771
               part of solver workspace is allocated separately


             load increments for each degree of freedom
             summed over the whole model

             from distributed loads
             dist. loads on deformed configuration - totals below for dist. loads
             increments for point loads
             0.000000E+00   0.000000E+00   0.000000E+00


             point loads
             0.000000E+00   0.000000E+00   0.000000E+00

             start of assembly     cycle number is     3
             wall time =        1033.00


             solver workspace for phase1 (matrix input)    (64bit words) =          653108 (      4.98 MByte)
             Metis nested dissection ordering used
             solver workspace for phase2 (nodal ordering)  (64bit words) =         1467837 (     11.20 MByte)
             solver workspace for phase3 (symbolic factor) (64bit words) =         3371425 (     25.72 MByte)
             solver workspace for phase4 (factorization)   (64bit words) =         8034039 (     61.29 MByte) (MINIMUM)
             solver workspace for phase4 (factorization)   (64bit words) =        66130643 (    504.54 MByte) (MAXIMUM)
             solver workspace available and used           (64bit words) =        71634406 (    546.53 MByte)


             start of matrix solution
             wall time =        1046.00


             singularity ratio    8.8848E-05


             end of matrix solution
             wall time =        1060.00


             maximum residual force  at node     17834 degree of freedom  2 is equal to    1.062E-10
             maximum reaction force  at node     56163 degree of freedom  1 is equal to    2.763E+04
             residual convergence ratio    3.845E-15

             maximum displacement  change   at node     38342 degree of freedom  2 is equal to    5.561E-01
             maximum displacement increment at node     63713 degree of freedom  1 is equal to    2.443E+00
             displacement convergence ratio   2.276E-01

             failure to converge to tolerance

             increment will be recycled


             maximum connectivity in stiffness matrix is       207 at node     63833


             maximum half-bandwidth is     60010  between nodes      4232  and     64241

             number of profile entries excluding fill-in is          556571


             total workspace needed with in-core matrix storage =        23694395
               part of solver workspace is allocated separately


             load increments for each degree of freedom
             summed over the whole model

             from distributed loads
             dist. loads on deformed configuration - totals below for dist. loads
             increments for point loads
             0.000000E+00   0.000000E+00   0.000000E+00


             point loads
             0.000000E+00   0.000000E+00   0.000000E+00

             start of assembly     cycle number is     4
             wall time =        1065.00


             solver workspace for phase1 (matrix input)    (64bit words) =          653020 (      4.98 MByte)
             Metis nested dissection ordering used
             solver workspace for phase2 (nodal ordering)  (64bit words) =         1467756 (     11.20 MByte)
             solver workspace for phase3 (symbolic factor) (64bit words) =         3349062 (     25.55 MByte)
             solver workspace for phase4 (factorization)   (64bit words) =         8004453 (     61.07 MByte) (MINIMUM)
             solver workspace for phase4 (factorization)   (64bit words) =        66119293 (    504.45 MByte) (MAXIMUM)
             solver workspace available and used           (64bit words) =        71634406 (    546.53 MByte)


             start of matrix solution
             wall time =        1077.00


             singularity ratio    1.2134E-04


             end of matrix solution
             wall time =        1091.00


             maximum residual force  at node     23495 degree of freedom  2 is equal to    5.891E-11
             maximum reaction force  at node     56163 degree of freedom  1 is equal to    2.762E+04
             residual convergence ratio    2.133E-15

             maximum displacement  change   at node      3776 degree of freedom  2 is equal to    3.922E-01
             maximum displacement increment at node     63713 degree of freedom  1 is equal to    2.650E+00
             displacement convergence ratio   1.480E-01

             recycling increment due to body to body contact 

             increment will be recycled


             maximum connectivity in stiffness matrix is       207 at node     63833


             maximum half-bandwidth is     60010  between nodes      4232  and     64241

             number of profile entries excluding fill-in is          556681


             total workspace needed with in-core matrix storage =        23697365
               part of solver workspace is allocated separately


             load increments for each degree of freedom
             summed over the whole model

             from distributed loads
             dist. loads on deformed configuration - totals below for dist. loads
             increments for point loads
             0.000000E+00   0.000000E+00   0.000000E+00


             point loads
             0.000000E+00   0.000000E+00   0.000000E+00

             start of assembly     cycle number is     5
             wall time =        1096.00


             solver workspace for phase1 (matrix input)    (64bit words) =          653130 (      4.98 MByte)
             Metis nested dissection ordering used
             solver workspace for phase2 (nodal ordering)  (64bit words) =         1467853 (     11.20 MByte)
             solver workspace for phase3 (symbolic factor) (64bit words) =         3362572 (     25.65 MByte)
             solver workspace for phase4 (factorization)   (64bit words) =         8029334 (     61.26 MByte) (MINIMUM)
             solver workspace for phase4 (factorization)   (64bit words) =        65559809 (    500.18 MByte) (MAXIMUM)
             solver workspace available and used           (64bit words) =        71634406 (    546.53 MByte)


             start of matrix solution
             wall time =        1108.00


             singularity ratio    8.8994E-05


             end of matrix solution
             wall time =        1122.00


             maximum residual force  at node     17872 degree of freedom  1 is equal to    5.570E-11
             maximum reaction force  at node     56163 degree of freedom  1 is equal to    2.762E+04
             residual convergence ratio    2.016E-15

             maximum displacement  change   at node      3855 degree of freedom  2 is equal to    2.686E-01
             maximum displacement increment at node     63713 degree of freedom  1 is equal to    2.534E+00
             displacement convergence ratio   1.060E-01

             recycling increment due to separation 


             maximum connectivity in stiffness matrix is       207 at node     63833


             maximum half-bandwidth is     60010  between nodes      4232  and     64241

             number of profile entries excluding fill-in is          556485


             total workspace needed with in-core matrix storage =        23692073
               part of solver workspace is allocated separately


             load increments for each degree of freedom
             summed over the whole model

             from distributed loads
             dist. loads on deformed configuration - totals below for dist. loads
             increments for point loads
             0.000000E+00   0.000000E+00   0.000000E+00


             point loads
             0.000000E+00   0.000000E+00   0.000000E+00

             start of assembly     cycle number is     1
             wall time =        1127.00


             solver workspace for phase1 (matrix input)    (64bit words) =          652934 (      4.98 MByte)
             Metis nested dissection ordering used
             solver workspace for phase2 (nodal ordering)  (64bit words) =         1467681 (     11.20 MByte)
             solver workspace for phase3 (symbolic factor) (64bit words) =         3334431 (     25.44 MByte)
             solver workspace for phase4 (factorization)   (64bit words) =         8019248 (     61.18 MByte) (MINIMUM)
             solver workspace for phase4 (factorization)   (64bit words) =        66715675 (    509.00 MByte) (MAXIMUM)
             solver workspace available and used           (64bit words) =        71634406 (    546.53 MByte)


             start of matrix solution
             wall time =        1139.00


             singularity ratio    8.9392E-05


             end of matrix solution
             wall time =        1153.00


             maximum residual force  at node     55726 degree of freedom  1 is equal to    3.503E-11
             maximum reaction force  at node     56163 degree of freedom  1 is equal to    2.762E+04
             residual convergence ratio    1.268E-15

             maximum displacement  change   at node      1946 degree of freedom  2 is equal to    2.117E-01
             maximum displacement increment at node     63713 degree of freedom  1 is equal to    2.594E+00
             displacement convergence ratio   8.161E-02

             recycling increment due to separation 


             maximum connectivity in stiffness matrix is       207 at node     63833


             maximum half-bandwidth is     60010  between nodes      4232  and     64241

             number of profile entries excluding fill-in is          556554


             total workspace needed with in-core matrix storage =        23693935
               part of solver workspace is allocated separately


             load increments for each degree of freedom
             summed over the whole model

             from distributed loads
             dist. loads on deformed configuration - totals below for dist. loads
             increments for point loads
             0.000000E+00   0.000000E+00   0.000000E+00


             point loads
             0.000000E+00   0.000000E+00   0.000000E+00

             start of assembly     cycle number is     1
             wall time =        1158.00


             solver workspace for phase1 (matrix input)    (64bit words) =          653003 (      4.98 MByte)
             Metis nested dissection ordering used
             solver workspace for phase2 (nodal ordering)  (64bit words) =         1467751 (     11.20 MByte)
             solver workspace for phase3 (symbolic factor) (64bit words) =         3358434 (     25.62 MByte)
             solver workspace for phase4 (factorization)   (64bit words) =         8021271 (     61.20 MByte) (MINIMUM)
             solver workspace for phase4 (factorization)   (64bit words) =        65906061 (    502.82 MByte) (MAXIMUM)
             solver workspace available and used           (64bit words) =        71634406 (    546.53 MByte)


             start of matrix solution
             wall time =        1170.00


             singularity ratio    8.9024E-05


             end of matrix solution
             wall time =        1184.00


             maximum residual force  at node     60611 degree of freedom  1 is equal to    3.903E-11
             maximum reaction force  at node     56163 degree of freedom  1 is equal to    2.762E+04
             residual convergence ratio    1.413E-15

             maximum displacement  change   at node      2082 degree of freedom  1 is equal to    1.692E-01
             maximum displacement increment at node     63713 degree of freedom  1 is equal to    2.570E+00
             displacement convergence ratio   6.585E-02


             total transient time = 5.00000E-01


   NT version
   Marc 2007r1, Build 42812, May 25, 2007
   output for increment       6. "          lcase1"


             total strain energy         is    8.64774E+04
               within which:
               elastic strain energy     is    8.64774E+04
             total ext-force work        is    8.90243E+04
               within which:
               work by appl. force/disp. is   -3.71296E-01
               work by  contact forces   is    4.48572E+03
               work by frictional forces is    8.45390E+04
             total work by  springs      is    2.54696E+03


             memory usage:                       MByte       words  % of total

              within general memory:           
               element stiffness matrices:          31     8017932         2.5
               solver: first part                   59    15417966         4.7
               overallocation initial allocation     7     1757792         0.5
               other:                                1      263271         0.1
              allocated separately:
               incremental backup:                 186    48717956        14.9
               solver 8                            547   143268812        43.9
               nodal vectors:                       48    12506925         3.8
               defined sets:                         1      261038         0.1
               contact:                             31     8190430         2.5
               tyings:                               4      988472         0.3
               transformations:                      2      396270         0.1
               kinematic boundary conditions:        0        2860         0.0
               points, curves and surfaces:          0          54         0.0
               element storage:                    285    74602698        22.9
               material properties:                  0        3704         0.0
               executable and common blocks:        27     7000000         2.1
               miscellaneous                        18     4644929         1.4
               ---------------------------------------------------------------
               total:                             1244   326041109

               general memory allocated:            97    25456961
               general memory used:                 90    23699169

               peak memory usage:                 1430   374755780

             e n d   o f   i n c r e m e n t       6

             binary post data at increment       6.  subincrement    0.  on file 16
             wall time =        1192.00


             s t a r t   o f   i n c r e m e n t       7


          space needed for incremental backup:    48718466


             maximum connectivity in stiffness matrix is       207 at node     63833


             maximum half-bandwidth is     60010  between nodes      4232  and     64241

             number of profile entries excluding fill-in is          556496


             total workspace needed with in-core matrix storage =        23692369
               part of solver workspace is allocated separately


             load increments for each degree of freedom
             summed over the whole model

             from distributed loads
             dist. loads on deformed configuration - totals below for dist. loads
             increments for point loads
             0.000000E+00   0.000000E+00   0.000000E+00


             point loads
             0.000000E+00   0.000000E+00   0.000000E+00

             start of assembly     cycle number is     0
             wall time =        1195.00


             solver workspace for phase1 (matrix input)    (64bit words) =          652945 (      4.98 MByte)
             Metis nested dissection ordering used
             solver workspace for phase2 (nodal ordering)  (64bit words) =         1467698 (     11.20 MByte)
             solver workspace for phase3 (symbolic factor) (64bit words) =         3354107 (     25.59 MByte)
             solver workspace for phase4 (factorization)   (64bit words) =         8091880 (     61.74 MByte) (MINIMUM)
             solver workspace for phase4 (factorization)   (64bit words) =        67967361 (    518.55 MByte) (MAXIMUM)
             solver workspace available and used           (64bit words) =        71634406 (    546.53 MByte)


             start of matrix solution
             wall time =        1207.00


             singularity ratio    8.9559E-05


             end of matrix solution
             wall time =        1221.00


             ddu multiplied with    9.24892E-01 due to large value of    3.03876E+00


             maximum residual force  at node     16749 degree of freedom  1 is equal to    5.232E-03
             maximum reaction force  at node     56163 degree of freedom  1 is equal to    3.656E+04
             residual convergence ratio    1.431E-07

             maximum displacement  change   at node     63766 degree of freedom  1 is equal to    2.811E+00
             maximum displacement increment at node     63766 degree of freedom  1 is equal to    2.811E+00
             displacement convergence ratio   1.000E+00

             failure to converge to tolerance

             iterative penetration checking has reached   0.924892 of total increment

             increment will be recycled


             maximum connectivity in stiffness matrix is       207 at node     63833


             maximum half-bandwidth is     60010  between nodes      4232  and     64241

             number of profile entries excluding fill-in is          556846


             total workspace needed with in-core matrix storage =        23701819
               part of solver workspace is allocated separately


             load increments for each degree of freedom
             summed over the whole model

             from distributed loads
             dist. loads on deformed configuration - totals below for dist. loads
             increments for point loads
             0.000000E+00   0.000000E+00   0.000000E+00


             point loads
             0.000000E+00   0.000000E+00   0.000000E+00

             start of assembly     cycle number is     1
             wall time =        1229.00


             solver workspace for phase1 (matrix input)    (64bit words) =          653295 (      4.98 MByte)
             Metis nested dissection ordering used
             solver workspace for phase2 (nodal ordering)  (64bit words) =         1467842 (     11.20 MByte)
             solver workspace for phase3 (symbolic factor) (64bit words) =         3351292 (     25.57 MByte)
             solver workspace for phase4 (factorization)   (64bit words) =         8022669 (     61.21 MByte) (MINIMUM)
             solver workspace for phase4 (factorization)   (64bit words) =        65008922 (    495.98 MByte) (MAXIMUM)
             solver workspace available and used           (64bit words) =        71634406 (    546.53 MByte)


             start of matrix solution
             wall time =        1241.00


             singularity ratio    9.0753E-05


             end of matrix solution
             wall time =        1254.00


             maximum residual force  at node     24380 degree of freedom  2 is equal to    1.747E-10
             maximum reaction force  at node     56163 degree of freedom  1 is equal to    3.701E+04
             residual convergence ratio    4.720E-15

             maximum displacement  change   at node     38342 degree of freedom  2 is equal to    9.526E-01
             maximum displacement increment at node     63713 degree of freedom  1 is equal to    2.421E+00
             displacement convergence ratio   3.935E-01

             failure to converge to tolerance

             increment will be recycled


             maximum connectivity in stiffness matrix is       207 at node     63833


             maximum half-bandwidth is     60010  between nodes      4232  and     64241

             number of profile entries excluding fill-in is          556866


             total workspace needed with in-core matrix storage =        23702359
               part of solver workspace is allocated separately


             load increments for each degree of freedom
             summed over the whole model

             from distributed loads
             dist. loads on deformed configuration - totals below for dist. loads
             increments for point loads
             0.000000E+00   0.000000E+00   0.000000E+00


             point loads
             0.000000E+00   0.000000E+00   0.000000E+00

             start of assembly     cycle number is     2
             wall time =        1261.00


             solver workspace for phase1 (matrix input)    (64bit words) =          653315 (      4.98 MByte)
             Metis nested dissection ordering used
             solver workspace for phase2 (nodal ordering)  (64bit words) =         1467829 (     11.20 MByte)
             solver workspace for phase3 (symbolic factor) (64bit words) =         3312466 (     25.27 MByte)
             solver workspace for phase4 (factorization)   (64bit words) =         8002768 (     61.06 MByte) (MINIMUM)
             solver workspace for phase4 (factorization)   (64bit words) =        63646837 (    485.59 MByte) (MAXIMUM)
             solver workspace available and used           (64bit words) =        71634406 (    546.53 MByte)


             start of matrix solution
             wall time =        1273.00


             singularity ratio    8.6453E-05


             end of matrix solution
             wall time =        1285.00


             maximum residual force  at node     60410 degree of freedom  1 is equal to    9.092E-11
             maximum reaction force  at node     56163 degree of freedom  1 is equal to    3.699E+04
             residual convergence ratio    2.458E-15

             maximum displacement  change   at node     38254 degree of freedom  2 is equal to    5.678E-01
             maximum displacement increment at node     63766 degree of freedom  1 is equal to    2.820E+00
             displacement convergence ratio   2.014E-01

             failure to converge to tolerance

             increment will be recycled


             maximum connectivity in stiffness matrix is       207 at node     63833


             maximum half-bandwidth is     60010  between nodes      4232  and     64241

             number of profile entries excluding fill-in is          556826


             total workspace needed with in-core matrix storage =        23701279
               part of solver workspace is allocated separately


             load increments for each degree of freedom
             summed over the whole model

             from distributed loads
             dist. loads on deformed configuration - totals below for dist. loads
             increments for point loads
             0.000000E+00   0.000000E+00   0.000000E+00


             point loads
             0.000000E+00   0.000000E+00   0.000000E+00

             start of assembly     cycle number is     3
             wall time =        1291.00


             solver workspace for phase1 (matrix input)    (64bit words) =          653275 (      4.98 MByte)
             Metis nested dissection ordering used
             solver workspace for phase2 (nodal ordering)  (64bit words) =         1467804 (     11.20 MByte)
             solver workspace for phase3 (symbolic factor) (64bit words) =         3334494 (     25.44 MByte)
             solver workspace for phase4 (factorization)   (64bit words) =         8014976 (     61.15 MByte) (MINIMUM)
             solver workspace for phase4 (factorization)   (64bit words) =        65850609 (    502.40 MByte) (MAXIMUM)
             solver workspace available and used           (64bit words) =        71634406 (    546.53 MByte)


             start of matrix solution
             wall time =        1303.00


             singularity ratio    9.1094E-05


             end of matrix solution
             wall time =        1316.00


             ddu multiplied with    3.36777E-04 due to penetration


             maximum residual force  at node      3653 degree of freedom  1 is equal to    5.480E+00
             maximum reaction force  at node     56163 degree of freedom  1 is equal to    3.699E+04
             residual convergence ratio    1.481E-04

             maximum displacement  change   at node     15693 degree of freedom  1 is equal to    2.044E-04
             maximum displacement increment at node     63766 degree of freedom  1 is equal to    2.820E+00
             displacement convergence ratio   7.248E-05

             recycling increment due to separation 


             maximum connectivity in stiffness matrix is       207 at node     63833


             maximum half-bandwidth is     60010  between nodes      4232  and     64241

             number of profile entries excluding fill-in is          556860


             total workspace needed with in-core matrix storage =        23702197
               part of solver workspace is allocated separately


             load increments for each degree of freedom
             summed over the whole model

             from distributed loads
             dist. loads on deformed configuration - totals below for dist. loads
             increments for point loads
             0.000000E+00   0.000000E+00   0.000000E+00


             point loads
             0.000000E+00   0.000000E+00   0.000000E+00

             start of assembly     cycle number is     1
             wall time =        1323.00


             solver workspace for phase1 (matrix input)    (64bit words) =          653309 (      4.98 MByte)
             Metis nested dissection ordering used
             solver workspace for phase2 (nodal ordering)  (64bit words) =         1467838 (     11.20 MByte)
             solver workspace for phase3 (symbolic factor) (64bit words) =         3371489 (     25.72 MByte)
             solver workspace for phase4 (factorization)   (64bit words) =         8051246 (     61.43 MByte) (MINIMUM)
             solver workspace for phase4 (factorization)   (64bit words) =        66696583 (    508.85 MByte) (MAXIMUM)
             solver workspace available and used           (64bit words) =        71634406 (    546.53 MByte)


             start of matrix solution
             wall time =        1335.00


             singularity ratio    9.1095E-05


             end of matrix solution
             wall time =        1350.00


             maximum residual force  at node     19749 degree of freedom  2 is equal to    7.804E-11
             maximum reaction force  at node     56163 degree of freedom  1 is equal to    3.700E+04
             residual convergence ratio    2.109E-15

             maximum displacement  change   at node      1933 degree of freedom  1 is equal to    4.110E-01
             maximum displacement increment at node     63766 degree of freedom  1 is equal to    2.569E+00
             displacement convergence ratio   1.600E-01

             failure to converge to tolerance

             increment will be recycled


             maximum connectivity in stiffness matrix is       207 at node     63833


             maximum half-bandwidth is     60010  between nodes      4232  and     64241

             number of profile entries excluding fill-in is          556827


             total workspace needed with in-core matrix storage =        23701307
               part of solver workspace is allocated separately


             load increments for each degree of freedom
             summed over the whole model

             from distributed loads
             dist. loads on deformed configuration - totals below for dist. loads
             increments for point loads
             0.000000E+00   0.000000E+00   0.000000E+00


             point loads
             0.000000E+00   0.000000E+00   0.000000E+00

             start of assembly     cycle number is     2
             wall time =        1355.00


             solver workspace for phase1 (matrix input)    (64bit words) =          653276 (      4.98 MByte)
             Metis nested dissection ordering used
             solver workspace for phase2 (nodal ordering)  (64bit words) =         1467795 (     11.20 MByte)
             solver workspace for phase3 (symbolic factor) (64bit words) =         3348634 (     25.55 MByte)
             solver workspace for phase4 (factorization)   (64bit words) =         8013270 (     61.14 MByte) (MINIMUM)
             solver workspace for phase4 (factorization)   (64bit words) =        67342178 (    513.78 MByte) (MAXIMUM)
             solver workspace available and used           (64bit words) =        71634406 (    546.53 MByte)


             start of matrix solution
             wall time =        1367.00


             singularity ratio    9.1263E-05


             end of matrix solution
             wall time =        1381.00


             maximum residual force  at node     59703 degree of freedom  2 is equal to    4.762E-11
             maximum reaction force  at node     56163 degree of freedom  1 is equal to    3.700E+04
             residual convergence ratio    1.287E-15

             maximum displacement  change   at node     15693 degree of freedom  2 is equal to    2.916E-01
             maximum displacement increment at node     63766 degree of freedom  1 is equal to    2.742E+00
             displacement convergence ratio   1.063E-01

             recycling increment due to body to body contact 

             increment will be recycled


             maximum connectivity in stiffness matrix is       207 at node     63833


             maximum half-bandwidth is     60010  between nodes      4232  and     64241

             number of profile entries excluding fill-in is          556860


             total workspace needed with in-core matrix storage =        23702197
               part of solver workspace is allocated separately


             load increments for each degree of freedom
             summed over the whole model

             from distributed loads
             dist. loads on deformed configuration - totals below for dist. loads
             increments for point loads
             0.000000E+00   0.000000E+00   0.000000E+00


             point loads
             0.000000E+00   0.000000E+00   0.000000E+00

             start of assembly     cycle number is     3
             wall time =        1387.00


             solver workspace for phase1 (matrix input)    (64bit words) =          653309 (      4.98 MByte)
             Metis nested dissection ordering used
             solver workspace for phase2 (nodal ordering)  (64bit words) =         1467832 (     11.20 MByte)
             solver workspace for phase3 (symbolic factor) (64bit words) =         3372766 (     25.73 MByte)
             solver workspace for phase4 (factorization)   (64bit words) =         8017344 (     61.17 MByte) (MINIMUM)
             solver workspace for phase4 (factorization)   (64bit words) =        65232359 (    497.68 MByte) (MAXIMUM)
             solver workspace available and used           (64bit words) =        71634406 (    546.53 MByte)


             start of matrix solution
             wall time =        1399.00


             singularity ratio    9.1160E-05


             end of matrix solution
             wall time =        1412.00


             maximum residual force  at node     63478 degree of freedom  1 is equal to    3.971E-11
             maximum reaction force  at node     56163 degree of freedom  1 is equal to    3.700E+04
             residual convergence ratio    1.073E-15

             maximum displacement  change   at node     15693 degree of freedom  2 is equal to    1.984E-01
             maximum displacement increment at node     63766 degree of freedom  1 is equal to    2.637E+00
             displacement convergence ratio   7.524E-02

             recycling increment due to separation 


             maximum connectivity in stiffness matrix is       207 at node     63833


             maximum half-bandwidth is     60010  between nodes      4232  and     64241

             number of profile entries excluding fill-in is          556761


             total workspace needed with in-core matrix storage =        23699525
               part of solver workspace is allocated separately


             load increments for each degree of freedom
             summed over the whole model

             from distributed loads
             dist. loads on deformed configuration - totals below for dist. loads
             increments for point loads
             0.000000E+00   0.000000E+00   0.000000E+00


             point loads
             0.000000E+00   0.000000E+00   0.000000E+00

             start of assembly     cycle number is     1
             wall time =        1418.00


             solver workspace for phase1 (matrix input)    (64bit words) =          653210 (      4.98 MByte)
             Metis nested dissection ordering used
             solver workspace for phase2 (nodal ordering)  (64bit words) =         1467747 (     11.20 MByte)
             solver workspace for phase3 (symbolic factor) (64bit words) =         3365898 (     25.68 MByte)
             solver workspace for phase4 (factorization)   (64bit words) =         8015722 (     61.16 MByte) (MINIMUM)
             solver workspace for phase4 (factorization)   (64bit words) =        65670452 (    501.03 MByte) (MAXIMUM)
             solver workspace available and used           (64bit words) =        71634406 (    546.53 MByte)


             start of matrix solution
             wall time =        1430.00


             singularity ratio    9.1217E-05


             end of matrix solution
             wall time =        1443.00


             maximum residual force  at node     55503 degree of freedom  1 is equal to    3.746E-11
             maximum reaction force  at node     56163 degree of freedom  1 is equal to    3.700E+04
             residual convergence ratio    1.012E-15

             maximum displacement  change   at node     17015 degree of freedom  1 is equal to    1.679E-01
             maximum displacement increment at node     63766 degree of freedom  1 is equal to    2.704E+00
             displacement convergence ratio   6.209E-02


             total transient time = 5.83333E-01


   NT version
   Marc 2007r1, Build 42812, May 25, 2007
   output for increment       7. "          lcase1"


             total strain energy         is    1.57589E+05
               within which:
               elastic strain energy     is    1.57589E+05
             total ext-force work        is    1.60958E+05
               within which:
               work by appl. force/disp. is    2.06815E-01
               work by  contact forces   is    8.30629E+03
               work by frictional forces is    1.52652E+05
             total work by  springs      is    3.36950E+03


             memory usage:                       MByte       words  % of total

              within general memory:           
               element stiffness matrices:          31     8017932         2.5
               solver: first part                   59    15421152         4.7
               overallocation initial allocation     7     1754606         0.5
               other:                                1      263271         0.1
              allocated separately:
               incremental backup:                 186    48718466        14.9
               solver 8                            547   143268812        43.9
               nodal vectors:                       48    12506925         3.8
               defined sets:                         1      261038         0.1
               contact:                             31     8190430         2.5
               tyings:                               4      990632         0.3
               transformations:                      2      396270         0.1
               kinematic boundary conditions:        0        2860         0.0
               points, curves and surfaces:          0          54         0.0
               element storage:                    285    74602698        22.9
               material properties:                  0        3704         0.0
               executable and common blocks:        27     7000000         2.1
               miscellaneous                        18     4644830         1.4
               ---------------------------------------------------------------
               total:                             1244   326043680

               general memory allocated:            97    25456961
               general memory used:                 90    23702355

               peak memory usage:                 1430   374759575

             e n d   o f   i n c r e m e n t       7

             binary post data at increment       7.  subincrement    0.  on file 16
             wall time =        1451.00


             s t a r t   o f   i n c r e m e n t       8


          space needed for incremental backup:    48718898


             maximum connectivity in stiffness matrix is       207 at node     63833


             maximum half-bandwidth is     60010  between nodes      4232  and     64241

             number of profile entries excluding fill-in is          556840


             total workspace needed with in-core matrix storage =        23701657
               part of solver workspace is allocated separately


             load increments for each degree of freedom
             summed over the whole model

             from distributed loads
             dist. loads on deformed configuration - totals below for dist. loads
             increments for point loads
             0.000000E+00   0.000000E+00   0.000000E+00


             point loads
             0.000000E+00   0.000000E+00   0.000000E+00

             start of assembly     cycle number is     0
             wall time =        1454.00


             solver workspace for phase1 (matrix input)    (64bit words) =          653289 (      4.98 MByte)
             Metis nested dissection ordering used
             solver workspace for phase2 (nodal ordering)  (64bit words) =         1467814 (     11.20 MByte)
             solver workspace for phase3 (symbolic factor) (64bit words) =         3396376 (     25.91 MByte)
             solver workspace for phase4 (factorization)   (64bit words) =         8031287 (     61.27 MByte) (MINIMUM)
             solver workspace for phase4 (factorization)   (64bit words) =        66052830 (    503.94 MByte) (MAXIMUM)
             solver workspace available and used           (64bit words) =        71634406 (    546.53 MByte)


             start of matrix solution
             wall time =        1466.00


             singularity ratio    9.1100E-05


             end of matrix solution
             wall time =        1479.00


             maximum residual force  at node     60134 degree of freedom  1 is equal to    2.826E-10
             maximum reaction force  at node     56163 degree of freedom  1 is equal to    4.756E+04
             residual convergence ratio    5.943E-15

             maximum displacement  change   at node     63766 degree of freedom  1 is equal to    2.748E+00
             maximum displacement increment at node     63766 degree of freedom  1 is equal to    2.748E+00
             displacement convergence ratio   1.000E+00

             failure to converge to tolerance

             increment will be recycled


             maximum connectivity in stiffness matrix is       207 at node     63833


             maximum half-bandwidth is     60010  between nodes      4232  and     64241

             number of profile entries excluding fill-in is          556792


             total workspace needed with in-core matrix storage =        23700361
               part of solver workspace is allocated separately


             load increments for each degree of freedom
             summed over the whole model

             from distributed loads
             dist. loads on deformed configuration - totals below for dist. loads
             increments for point loads
             0.000000E+00   0.000000E+00   0.000000E+00


             point loads
             0.000000E+00   0.000000E+00   0.000000E+00

             start of assembly     cycle number is     1
             wall time =        1487.00


             solver workspace for phase1 (matrix input)    (64bit words) =          653241 (      4.98 MByte)
             Metis nested dissection ordering used
             solver workspace for phase2 (nodal ordering)  (64bit words) =         1467737 (     11.20 MByte)
             solver workspace for phase3 (symbolic factor) (64bit words) =         3353342 (     25.58 MByte)
             solver workspace for phase4 (factorization)   (64bit words) =         7997828 (     61.02 MByte) (MINIMUM)
             solver workspace for phase4 (factorization)   (64bit words) =        63733348 (    486.25 MByte) (MAXIMUM)
             solver workspace available and used           (64bit words) =        71634406 (    546.53 MByte)


             start of matrix solution
             wall time =        1499.00


             singularity ratio    1.2338E-04


             end of matrix solution
             wall time =        1511.00


             maximum residual force  at node     18123 degree of freedom  2 is equal to    1.345E-10
             maximum reaction force  at node     56163 degree of freedom  1 is equal to    4.746E+04
             residual convergence ratio    2.835E-15

             maximum displacement  change   at node     38340 degree of freedom  2 is equal to    9.583E-01
             maximum displacement increment at node     63713 degree of freedom  1 is equal to    2.150E+00
             displacement convergence ratio   4.458E-01

             failure to converge to tolerance

             increment will be recycled


             maximum connectivity in stiffness matrix is       207 at node     63833


             maximum half-bandwidth is     60010  between nodes      4232  and     64241

             number of profile entries excluding fill-in is          556832


             total workspace needed with in-core matrix storage =        23701441
               part of solver workspace is allocated separately


             load increments for each degree of freedom
             summed over the whole model

             from distributed loads
             dist. loads on deformed configuration - totals below for dist. loads
             increments for point loads
             0.000000E+00   0.000000E+00   0.000000E+00


             point loads
             0.000000E+00   0.000000E+00   0.000000E+00

             start of assembly     cycle number is     2
             wall time =        1517.00


             solver workspace for phase1 (matrix input)    (64bit words) =          653281 (      4.98 MByte)
             Metis nested dissection ordering used
             solver workspace for phase2 (nodal ordering)  (64bit words) =         1467794 (     11.20 MByte)
             solver workspace for phase3 (symbolic factor) (64bit words) =         3386014 (     25.83 MByte)
             solver workspace for phase4 (factorization)   (64bit words) =         8115155 (     61.91 MByte) (MINIMUM)
             solver workspace for phase4 (factorization)   (64bit words) =        69003668 (    526.46 MByte) (MAXIMUM)
             solver workspace available and used           (64bit words) =        71634406 (    546.53 MByte)


             start of matrix solution
             wall time =        1529.00


             singularity ratio    1.8645E-04


             end of matrix solution
             wall time =        1544.00


             maximum residual force  at node     60665 degree of freedom  2 is equal to    1.183E-10
             maximum reaction force  at node     56163 degree of freedom  1 is equal to    4.744E+04
             residual convergence ratio    2.493E-15

             maximum displacement  change   at node     38031 degree of freedom  2 is equal to    5.991E-01
             maximum displacement increment at node     63766 degree of freedom  1 is equal to    2.610E+00
             displacement convergence ratio   2.295E-01

             failure to converge to tolerance

             increment will be recycled


             maximum connectivity in stiffness matrix is       207 at node     63833


             maximum half-bandwidth is     60010  between nodes      4232  and     64241

             number of profile entries excluding fill-in is          556904


             total workspace needed with in-core matrix storage =        23703385
               part of solver workspace is allocated separately


             load increments for each degree of freedom
             summed over the whole model

             from distributed loads
             dist. loads on deformed configuration - totals below for dist. loads
             increments for point loads
             0.000000E+00   0.000000E+00   0.000000E+00


             point loads
             0.000000E+00   0.000000E+00   0.000000E+00

             start of assembly     cycle number is     3
             wall time =        1551.00


             solver workspace for phase1 (matrix input)    (64bit words) =          653353 (      4.98 MByte)
             Metis nested dissection ordering used
             solver workspace for phase2 (nodal ordering)  (64bit words) =         1467840 (     11.20 MByte)
             solver workspace for phase3 (symbolic factor) (64bit words) =         3349091 (     25.55 MByte)
             solver workspace for phase4 (factorization)   (64bit words) =         8045283 (     61.38 MByte) (MINIMUM)
             solver workspace for phase4 (factorization)   (64bit words) =        66100674 (    504.31 MByte) (MAXIMUM)
             solver workspace available and used           (64bit words) =        71634406 (    546.53 MByte)


             start of matrix solution
             wall time =        1563.00


             singularity ratio    9.1214E-05


             end of matrix solution
             wall time =        1577.00


             maximum residual force  at node     60194 degree of freedom  2 is equal to    6.562E-11
             maximum reaction force  at node     56163 degree of freedom  1 is equal to    4.745E+04
             residual convergence ratio    1.383E-15

             maximum displacement  change   at node     38306 degree of freedom  2 is equal to    4.715E-01
             maximum displacement increment at node     63766 degree of freedom  1 is equal to    2.336E+00
             displacement convergence ratio   2.019E-01

             failure to converge to tolerance

             increment will be recycled


             maximum connectivity in stiffness matrix is       207 at node     63833


             maximum half-bandwidth is     60010  between nodes      4232  and     64241

             number of profile entries excluding fill-in is          557006


             total workspace needed with in-core matrix storage =        23706139
               part of solver workspace is allocated separately


             load increments for each degree of freedom
             summed over the whole model

             from distributed loads
             dist. loads on deformed configuration - totals below for dist. loads
             increments for point loads
             0.000000E+00   0.000000E+00   0.000000E+00


             point loads
             0.000000E+00   0.000000E+00   0.000000E+00

             start of assembly     cycle number is     4
             wall time =        1584.00


             solver workspace for phase1 (matrix input)    (64bit words) =          653455 (      4.99 MByte)
             Metis nested dissection ordering used
             solver workspace for phase2 (nodal ordering)  (64bit words) =         1467894 (     11.20 MByte)
             solver workspace for phase3 (symbolic factor) (64bit words) =         3345882 (     25.53 MByte)
             solver workspace for phase4 (factorization)   (64bit words) =         8035547 (     61.31 MByte) (MINIMUM)
             solver workspace for phase4 (factorization)   (64bit words) =        66702931 (    508.90 MByte) (MAXIMUM)
             solver workspace available and used           (64bit words) =        71634406 (    546.53 MByte)


             start of matrix solution
             wall time =        1596.00


             singularity ratio    1.0331E-04


             end of matrix solution
             wall time =        1610.00


             maximum residual force  at node     20547 degree of freedom  1 is equal to    5.360E-11
             maximum reaction force  at node     56163 degree of freedom  1 is equal to    4.744E+04
             residual convergence ratio    1.130E-15

             maximum displacement  change   at node      3779 degree of freedom  2 is equal to    3.994E-01
             maximum displacement increment at node     63766 degree of freedom  1 is equal to    2.543E+00
             displacement convergence ratio   1.571E-01

             failure to converge to tolerance

             increment will be recycled


             maximum connectivity in stiffness matrix is       207 at node     63833


             maximum half-bandwidth is     60010  between nodes      4232  and     64241

             number of profile entries excluding fill-in is          557015


             total workspace needed with in-core matrix storage =        23706383
               part of solver workspace is allocated separately


             load increments for each degree of freedom
             summed over the whole model

             from distributed loads
             dist. loads on deformed configuration - totals below for dist. loads
             increments for point loads
             0.000000E+00   0.000000E+00   0.000000E+00


             point loads
             0.000000E+00   0.000000E+00   0.000000E+00

             start of assembly     cycle number is     5
             wall time =        1616.00


             solver workspace for phase1 (matrix input)    (64bit words) =          653464 (      4.99 MByte)
             Metis nested dissection ordering used
             solver workspace for phase2 (nodal ordering)  (64bit words) =         1467897 (     11.20 MByte)
             solver workspace for phase3 (symbolic factor) (64bit words) =         3367863 (     25.69 MByte)
             solver workspace for phase4 (factorization)   (64bit words) =         7995385 (     61.00 MByte) (MINIMUM)
             solver workspace for phase4 (factorization)   (64bit words) =        63788894 (    486.67 MByte) (MAXIMUM)
             solver workspace available and used           (64bit words) =        71634406 (    546.53 MByte)


             start of matrix solution
             wall time =        1628.00


             singularity ratio    8.6422E-05


             end of matrix solution
             wall time =        1640.00


             maximum residual force  at node     27970 degree of freedom  2 is equal to    4.866E-11
             maximum reaction force  at node     56163 degree of freedom  1 is equal to    4.745E+04
             residual convergence ratio    1.025E-15

             maximum displacement  change   at node      3561 degree of freedom  2 is equal to    3.512E-01
             maximum displacement increment at node     63766 degree of freedom  1 is equal to    2.417E+00
             displacement convergence ratio   1.453E-01

             recycling increment due to body to body contact 

             increment will be recycled


             maximum connectivity in stiffness matrix is       207 at node     63833


             maximum half-bandwidth is     60010  between nodes      4232  and     64241

             number of profile entries excluding fill-in is          557005


             total workspace needed with in-core matrix storage =        23706113
               part of solver workspace is allocated separately


             load increments for each degree of freedom
             summed over the whole model

             from distributed loads
             dist. loads on deformed configuration - totals below for dist. loads
             increments for point loads
             0.000000E+00   0.000000E+00   0.000000E+00


             point loads
             0.000000E+00   0.000000E+00   0.000000E+00

             start of assembly     cycle number is     6
             wall time =        1646.00


             solver workspace for phase1 (matrix input)    (64bit words) =          653454 (      4.99 MByte)
             Metis nested dissection ordering used
             solver workspace for phase2 (nodal ordering)  (64bit words) =         1467884 (     11.20 MByte)
             solver workspace for phase3 (symbolic factor) (64bit words) =         3336737 (     25.46 MByte)
             solver workspace for phase4 (factorization)   (64bit words) =         7996123 (     61.01 MByte) (MINIMUM)
             solver workspace for phase4 (factorization)   (64bit words) =        64799000 (    494.38 MByte) (MAXIMUM)
             solver workspace available and used           (64bit words) =        71634406 (    546.53 MByte)


             start of matrix solution
             wall time =        1658.00


             singularity ratio    9.1389E-05


             end of matrix solution
             wall time =        1671.00


             maximum residual force  at node     59843 degree of freedom  1 is equal to    3.439E-11
             maximum reaction force  at node     56163 degree of freedom  1 is equal to    4.744E+04
             residual convergence ratio    7.248E-16

             maximum displacement  change   at node      3561 degree of freedom  2 is equal to    2.500E-01
             maximum displacement increment at node     63766 degree of freedom  1 is equal to    2.521E+00
             displacement convergence ratio   9.917E-02

             recycling increment due to separation 


             maximum connectivity in stiffness matrix is       207 at node     63833


             maximum half-bandwidth is     60010  between nodes      4232  and     64241

             number of profile entries excluding fill-in is          556962


             total workspace needed with in-core matrix storage =        23704951
               part of solver workspace is allocated separately


             load increments for each degree of freedom
             summed over the whole model

             from distributed loads
             dist. loads on deformed configuration - totals below for dist. loads
             increments for point loads
             0.000000E+00   0.000000E+00   0.000000E+00


             point loads
             0.000000E+00   0.000000E+00   0.000000E+00

             start of assembly     cycle number is     1
             wall time =        1676.00


             solver workspace for phase1 (matrix input)    (64bit words) =          653411 (      4.99 MByte)
             Metis nested dissection ordering used
             solver workspace for phase2 (nodal ordering)  (64bit words) =         1467979 (     11.20 MByte)
             solver workspace for phase3 (symbolic factor) (64bit words) =         3360090 (     25.64 MByte)
             solver workspace for phase4 (factorization)   (64bit words) =         8030228 (     61.27 MByte) (MINIMUM)
             solver workspace for phase4 (factorization)   (64bit words) =        67403229 (    514.25 MByte) (MAXIMUM)
             solver workspace available and used           (64bit words) =        71634406 (    546.53 MByte)


             start of matrix solution
             wall time =        1688.00


             singularity ratio    9.1192E-05


             end of matrix solution
             wall time =        1703.00


             maximum residual force  at node     53577 degree of freedom  2 is equal to    4.597E-11
             maximum reaction force  at node     56163 degree of freedom  1 is equal to    4.745E+04
             residual convergence ratio    9.689E-16

             maximum displacement  change   at node      3653 degree of freedom  2 is equal to    3.046E-01
             maximum displacement increment at node     63766 degree of freedom  1 is equal to    2.461E+00
             displacement convergence ratio   1.238E-01

             recycling increment due to separation 


             maximum connectivity in stiffness matrix is       207 at node     63833


             maximum half-bandwidth is     60010  between nodes      4232  and     64241

             number of profile entries excluding fill-in is          556902


             total workspace needed with in-core matrix storage =        23703331
               part of solver workspace is allocated separately


             load increments for each degree of freedom
             summed over the whole model

             from distributed loads
             dist. loads on deformed configuration - totals below for dist. loads
             increments for point loads
             0.000000E+00   0.000000E+00   0.000000E+00


             point loads
             0.000000E+00   0.000000E+00   0.000000E+00

             start of assembly     cycle number is     1
             wall time =        1708.00


             solver workspace for phase1 (matrix input)    (64bit words) =          653351 (      4.98 MByte)
             Metis nested dissection ordering used
             solver workspace for phase2 (nodal ordering)  (64bit words) =         1467753 (     11.20 MByte)
             solver workspace for phase3 (symbolic factor) (64bit words) =         3350012 (     25.56 MByte)
             solver workspace for phase4 (factorization)   (64bit words) =         8077674 (     61.63 MByte) (MINIMUM)
             solver workspace for phase4 (factorization)   (64bit words) =        68269786 (    520.86 MByte) (MAXIMUM)
             solver workspace available and used           (64bit words) =        71634406 (    546.53 MByte)


             start of matrix solution
             wall time =        1720.00


             singularity ratio    9.1373E-05


             end of matrix solution
             wall time =        1735.00


             maximum residual force  at node     53581 degree of freedom  2 is equal to    3.525E-11
             maximum reaction force  at node     56163 degree of freedom  1 is equal to    4.744E+04
             residual convergence ratio    7.430E-16

             maximum displacement  change   at node      3653 degree of freedom  2 is equal to    2.927E-01
             maximum displacement increment at node     63766 degree of freedom  1 is equal to    2.522E+00
             displacement convergence ratio   1.161E-01

             recycling increment due to separation 


             maximum connectivity in stiffness matrix is       207 at node     63833


             maximum half-bandwidth is     60010  between nodes      4232  and     64241

             number of profile entries excluding fill-in is          556953


             total workspace needed with in-core matrix storage =        23704709
               part of solver workspace is allocated separately


             load increments for each degree of freedom
             summed over the whole model

             from distributed loads
             dist. loads on deformed configuration - totals below for dist. loads
             increments for point loads
             0.000000E+00   0.000000E+00   0.000000E+00


             point loads
             0.000000E+00   0.000000E+00   0.000000E+00

             start of assembly     cycle number is     1
             wall time =        1742.00


             solver workspace for phase1 (matrix input)    (64bit words) =          653402 (      4.99 MByte)
             Metis nested dissection ordering used
             solver workspace for phase2 (nodal ordering)  (64bit words) =         1467883 (     11.20 MByte)
             solver workspace for phase3 (symbolic factor) (64bit words) =         3390664 (     25.87 MByte)
             solver workspace for phase4 (factorization)   (64bit words) =         8054701 (     61.45 MByte) (MINIMUM)
             solver workspace for phase4 (factorization)   (64bit words) =        66421997 (    506.76 MByte) (MAXIMUM)
             solver workspace available and used           (64bit words) =        71634406 (    546.53 MByte)


             start of matrix solution
             wall time =        1754.00


             singularity ratio    1.2336E-04


             end of matrix solution
             wall time =        1768.00


             maximum residual force  at node     59843 degree of freedom  1 is equal to    4.811E-11
             maximum reaction force  at node     56163 degree of freedom  1 is equal to    4.744E+04
             residual convergence ratio    1.014E-15

             maximum displacement  change   at node      3653 degree of freedom  2 is equal to    3.311E-01
             maximum displacement increment at node     63766 degree of freedom  1 is equal to    2.484E+00
             displacement convergence ratio   1.333E-01

             recycling increment due to body to body contact 

             increment will be recycled


             maximum connectivity in stiffness matrix is       207 at node     63833


             maximum half-bandwidth is     60010  between nodes      4232  and     64241

             number of profile entries excluding fill-in is          556980


             total workspace needed with in-core matrix storage =        23705437
               part of solver workspace is allocated separately


             load increments for each degree of freedom
             summed over the whole model

             from distributed loads
             dist. loads on deformed configuration - totals below for dist. loads
             increments for point loads
             0.000000E+00   0.000000E+00   0.000000E+00


             point loads
             0.000000E+00   0.000000E+00   0.000000E+00

             start of assembly     cycle number is     2
             wall time =        1773.00


             solver workspace for phase1 (matrix input)    (64bit words) =          653429 (      4.99 MByte)
             Metis nested dissection ordering used
             solver workspace for phase2 (nodal ordering)  (64bit words) =         1467793 (     11.20 MByte)
             solver workspace for phase3 (symbolic factor) (64bit words) =         3331371 (     25.42 MByte)
             solver workspace for phase4 (factorization)   (64bit words) =         7994937 (     61.00 MByte) (MINIMUM)
             solver workspace for phase4 (factorization)   (64bit words) =        65344837 (    498.54 MByte) (MAXIMUM)
             solver workspace available and used           (64bit words) =        71634406 (    546.53 MByte)


             start of matrix solution
             wall time =        1785.00


             singularity ratio    8.6552E-05


             end of matrix solution
             wall time =        1798.00


             maximum residual force  at node     60291 degree of freedom  1 is equal to    4.274E-11
             maximum reaction force  at node     56163 degree of freedom  1 is equal to    4.744E+04
             residual convergence ratio    9.008E-16

             maximum displacement  change   at node      3653 degree of freedom  2 is equal to    3.145E-01
             maximum displacement increment at node     63766 degree of freedom  1 is equal to    2.523E+00
             displacement convergence ratio   1.246E-01

             recycling increment due to separation 


             maximum connectivity in stiffness matrix is       207 at node     63833


             maximum half-bandwidth is     60010  between nodes      4232  and     64241

             number of profile entries excluding fill-in is          556987


             total workspace needed with in-core matrix storage =        23705627
               part of solver workspace is allocated separately


             load increments for each degree of freedom
             summed over the whole model

             from distributed loads
             dist. loads on deformed configuration - totals below for dist. loads
             increments for point loads
             0.000000E+00   0.000000E+00   0.000000E+00


             point loads
             0.000000E+00   0.000000E+00   0.000000E+00

             start of assembly     cycle number is     1
             wall time =        1804.00


             solver workspace for phase1 (matrix input)    (64bit words) =          653436 (      4.99 MByte)
             Metis nested dissection ordering used
             solver workspace for phase2 (nodal ordering)  (64bit words) =         1467842 (     11.20 MByte)
             solver workspace for phase3 (symbolic factor) (64bit words) =         3353654 (     25.59 MByte)
             solver workspace for phase4 (factorization)   (64bit words) =         8019841 (     61.19 MByte) (MINIMUM)
             solver workspace for phase4 (factorization)   (64bit words) =        65681642 (    501.11 MByte) (MAXIMUM)
             solver workspace available and used           (64bit words) =        71634406 (    546.53 MByte)


             start of matrix solution
             wall time =        1816.00


             singularity ratio    9.1157E-05


             end of matrix solution
             wall time =        1829.00


             maximum residual force  at node     54918 degree of freedom  1 is equal to    4.485E-11
             maximum reaction force  at node     56163 degree of freedom  1 is equal to    4.744E+04
             residual convergence ratio    9.453E-16

             maximum displacement  change   at node      3653 degree of freedom  2 is equal to    3.053E-01
             maximum displacement increment at node     63766 degree of freedom  1 is equal to    2.501E+00
             displacement convergence ratio   1.220E-01

             recycling increment due to separation 


             maximum connectivity in stiffness matrix is       207 at node     63833


             maximum half-bandwidth is     60010  between nodes      4232  and     64241

             number of profile entries excluding fill-in is          556915


             total workspace needed with in-core matrix storage =        23703683
               part of solver workspace is allocated separately


             load increments for each degree of freedom
             summed over the whole model

             from distributed loads
             dist. loads on deformed configuration - totals below for dist. loads
             increments for point loads
             0.000000E+00   0.000000E+00   0.000000E+00


             point loads
             0.000000E+00   0.000000E+00   0.000000E+00

             start of assembly     cycle number is     1
             wall time =        1835.00


             solver workspace for phase1 (matrix input)    (64bit words) =          653364 (      4.98 MByte)
             Metis nested dissection ordering used
             solver workspace for phase2 (nodal ordering)  (64bit words) =         1467687 (     11.20 MByte)
             solver workspace for phase3 (symbolic factor) (64bit words) =         3383952 (     25.82 MByte)
             solver workspace for phase4 (factorization)   (64bit words) =         8095454 (     61.76 MByte) (MINIMUM)
             solver workspace for phase4 (factorization)   (64bit words) =        68223414 (    520.50 MByte) (MAXIMUM)
             solver workspace available and used           (64bit words) =        71634406 (    546.53 MByte)


             start of matrix solution
             wall time =        1847.00


             singularity ratio    1.2360E-04


             end of matrix solution
             wall time =        1862.00


             maximum residual force  at node     23041 degree of freedom  2 is equal to    4.096E-11
             maximum reaction force  at node     56163 degree of freedom  1 is equal to    4.744E+04
             residual convergence ratio    8.634E-16

             maximum displacement  change   at node      3653 degree of freedom  2 is equal to    2.951E-01
             maximum displacement increment at node     63766 degree of freedom  1 is equal to    2.519E+00
             displacement convergence ratio   1.171E-01

             recycling increment due to separation 


             maximum connectivity in stiffness matrix is       207 at node     63833


             maximum half-bandwidth is     60010  between nodes      4232  and     64241

             number of profile entries excluding fill-in is          556916


             total workspace needed with in-core matrix storage =        23703709
               part of solver workspace is allocated separately


             load increments for each degree of freedom
             summed over the whole model

             from distributed loads
             dist. loads on deformed configuration - totals below for dist. loads
             increments for point loads
             0.000000E+00   0.000000E+00   0.000000E+00


             point loads
             0.000000E+00   0.000000E+00   0.000000E+00

             start of assembly     cycle number is     1
             wall time =        1867.00


             solver workspace for phase1 (matrix input)    (64bit words) =          653365 (      4.98 MByte)
             Metis nested dissection ordering used
             solver workspace for phase2 (nodal ordering)  (64bit words) =         1467756 (     11.20 MByte)
             solver workspace for phase3 (symbolic factor) (64bit words) =         3350851 (     25.56 MByte)
             solver workspace for phase4 (factorization)   (64bit words) =         7992005 (     60.97 MByte) (MINIMUM)
             solver workspace for phase4 (factorization)   (64bit words) =        64492343 (    492.04 MByte) (MAXIMUM)
             solver workspace available and used           (64bit words) =        71634406 (    546.53 MByte)


             start of matrix solution
             wall time =        1879.00


             singularity ratio    9.1173E-05


             end of matrix solution
             wall time =        1892.00


             maximum residual force  at node     63869 degree of freedom  1 is equal to    3.564E-11
             maximum reaction force  at node     56163 degree of freedom  1 is equal to    4.744E+04
             residual convergence ratio    7.512E-16

             maximum displacement  change   at node      3653 degree of freedom  2 is equal to    2.954E-01
             maximum displacement increment at node     63766 degree of freedom  1 is equal to    2.506E+00
             displacement convergence ratio   1.179E-01

             recycling increment due to separation 


             maximum connectivity in stiffness matrix is       207 at node     63833


             maximum half-bandwidth is     60010  between nodes      4232  and     64241

             number of profile entries excluding fill-in is          556910


             total workspace needed with in-core matrix storage =        23703547
               part of solver workspace is allocated separately


             load increments for each degree of freedom
             summed over the whole model

             from distributed loads
             dist. loads on deformed configuration - totals below for dist. loads
             increments for point loads
             0.000000E+00   0.000000E+00   0.000000E+00


             point loads
             0.000000E+00   0.000000E+00   0.000000E+00

             start of assembly     cycle number is     1
             wall time =        1897.00


             solver workspace for phase1 (matrix input)    (64bit words) =          653359 (      4.98 MByte)
             Metis nested dissection ordering used
             solver workspace for phase2 (nodal ordering)  (64bit words) =         1467731 (     11.20 MByte)
             solver workspace for phase3 (symbolic factor) (64bit words) =         3326902 (     25.38 MByte)
             solver workspace for phase4 (factorization)   (64bit words) =         7976004 (     60.85 MByte) (MINIMUM)
             solver workspace for phase4 (factorization)   (64bit words) =        63345103 (    483.28 MByte) (MAXIMUM)
             solver workspace available and used           (64bit words) =        71634406 (    546.53 MByte)


             start of matrix solution
             wall time =        1909.00


             singularity ratio    1.2360E-04


             end of matrix solution
             wall time =        1922.00


             ddu multiplied with    3.99067E-02 due to penetration


             maximum residual force  at node      3857 degree of freedom  2 is equal to    4.654E+00
             maximum reaction force  at node     56163 degree of freedom  1 is equal to    4.744E+04
             residual convergence ratio    9.809E-05

             maximum displacement  change   at node     15693 degree of freedom  2 is equal to    1.197E-02
             maximum displacement increment at node     63766 degree of freedom  1 is equal to    2.507E+00
             displacement convergence ratio   4.774E-03

             recycling increment due to separation 


             maximum connectivity in stiffness matrix is       207 at node     63833


             maximum half-bandwidth is     60010  between nodes      4232  and     64241

             number of profile entries excluding fill-in is          556932


             total workspace needed with in-core matrix storage =        23704141
               part of solver workspace is allocated separately


             load increments for each degree of freedom
             summed over the whole model

             from distributed loads
             dist. loads on deformed configuration - totals below for dist. loads
             increments for point loads
             0.000000E+00   0.000000E+00   0.000000E+00


             point loads
             0.000000E+00   0.000000E+00   0.000000E+00

             start of assembly     cycle number is     1
             wall time =        1929.00


             solver workspace for phase1 (matrix input)    (64bit words) =          653381 (      4.98 MByte)
             Metis nested dissection ordering used
             solver workspace for phase2 (nodal ordering)  (64bit words) =         1467800 (     11.20 MByte)
             solver workspace for phase3 (symbolic factor) (64bit words) =         3357055 (     25.61 MByte)
             solver workspace for phase4 (factorization)   (64bit words) =         8011834 (     61.13 MByte) (MINIMUM)
             solver workspace for phase4 (factorization)   (64bit words) =        66608835 (    508.19 MByte) (MAXIMUM)
             solver workspace available and used           (64bit words) =        71634406 (    546.53 MByte)


             start of matrix solution
             wall time =        1941.00


             singularity ratio    1.2362E-04


             end of matrix solution
             wall time =        1955.00


             maximum residual force  at node     60336 degree of freedom  1 is equal to    3.647E-11
             maximum reaction force  at node     56163 degree of freedom  1 is equal to    4.744E+04
             residual convergence ratio    7.688E-16

             maximum displacement  change   at node     15693 degree of freedom  2 is equal to    2.857E-01
             maximum displacement increment at node     63766 degree of freedom  1 is equal to    2.515E+00
             displacement convergence ratio   1.136E-01

             recycling increment due to body to body contact 

             increment will be recycled


             maximum connectivity in stiffness matrix is       207 at node     63833


             maximum half-bandwidth is     60010  between nodes      4232  and     64241

             number of profile entries excluding fill-in is          556941


             total workspace needed with in-core matrix storage =        23704385
               part of solver workspace is allocated separately


             load increments for each degree of freedom
             summed over the whole model

             from distributed loads
             dist. loads on deformed configuration - totals below for dist. loads
             increments for point loads
             0.000000E+00   0.000000E+00   0.000000E+00


             point loads
             0.000000E+00   0.000000E+00   0.000000E+00

             start of assembly     cycle number is     2
             wall time =        1961.00


             solver workspace for phase1 (matrix input)    (64bit words) =          653390 (      4.98 MByte)
             Metis nested dissection ordering used
             solver workspace for phase2 (nodal ordering)  (64bit words) =         1467617 (     11.20 MByte)
             solver workspace for phase3 (symbolic factor) (64bit words) =         3348465 (     25.55 MByte)
             solver workspace for phase4 (factorization)   (64bit words) =         8015761 (     61.16 MByte) (MINIMUM)
             solver workspace for phase4 (factorization)   (64bit words) =        67061043 (    511.64 MByte) (MAXIMUM)
             solver workspace available and used           (64bit words) =        71634406 (    546.53 MByte)


             start of matrix solution
             wall time =        1973.00


             singularity ratio    9.1239E-05


             end of matrix solution
             wall time =        1986.00


             maximum residual force  at node     53694 degree of freedom  2 is equal to    3.776E-11
             maximum reaction force  at node     56163 degree of freedom  1 is equal to    4.744E+04
             residual convergence ratio    7.959E-16

             maximum displacement  change   at node     15916 degree of freedom  2 is equal to    2.099E-01
             maximum displacement increment at node     63766 degree of freedom  1 is equal to    2.515E+00
             displacement convergence ratio   8.349E-02
             *** warning: node      3653 separated 5 times and will be skipped in separation check
             *** warning: node      3776 separated 5 times and will be skipped in separation check

             recycling increment due to separation 


             maximum connectivity in stiffness matrix is       207 at node     63833


             maximum half-bandwidth is     60010  between nodes      4232  and     64241

             number of profile entries excluding fill-in is          556918


             total workspace needed with in-core matrix storage =        23703763
               part of solver workspace is allocated separately


             load increments for each degree of freedom
             summed over the whole model

             from distributed loads
             dist. loads on deformed configuration - totals below for dist. loads
             increments for point loads
             0.000000E+00   0.000000E+00   0.000000E+00


             point loads
             0.000000E+00   0.000000E+00   0.000000E+00

             start of assembly     cycle number is     1
             wall time =        1992.00


             solver workspace for phase1 (matrix input)    (64bit words) =          653367 (      4.98 MByte)
             Metis nested dissection ordering used
             solver workspace for phase2 (nodal ordering)  (64bit words) =         1467875 (     11.20 MByte)
             solver workspace for phase3 (symbolic factor) (64bit words) =         3396773 (     25.92 MByte)
             solver workspace for phase4 (factorization)   (64bit words) =         8110471 (     61.88 MByte) (MINIMUM)
             solver workspace for phase4 (factorization)   (64bit words) =        68084387 (    519.44 MByte) (MAXIMUM)
             solver workspace available and used           (64bit words) =        71634406 (    546.53 MByte)


             start of matrix solution
             wall time =        2004.00


             singularity ratio    1.8635E-04


             end of matrix solution
             wall time =        2019.00


             maximum residual force  at node     21556 degree of freedom  2 is equal to    3.793E-11
             maximum reaction force  at node     56163 degree of freedom  1 is equal to    4.744E+04
             residual convergence ratio    7.995E-16

             maximum displacement  change   at node     15916 degree of freedom  2 is equal to    2.227E-01
             maximum displacement increment at node     63766 degree of freedom  1 is equal to    2.512E+00
             displacement convergence ratio   8.864E-02
             *** warning: node      3653 separated 5 times and will be skipped in separation check
             *** warning: node      3776 separated 5 times and will be skipped in separation check


             total transient time = 6.66667E-01


   NT version
   Marc 2007r1, Build 42812, May 25, 2007
   output for increment       8. "          lcase1"


             total strain energy         is    2.63406E+05
               within which:
               elastic strain energy     is    2.63406E+05
             total ext-force work        is    2.67652E+05
               within which:
               work by appl. force/disp. is    9.07085E-01
               work by  contact forces   is    1.32865E+04
               work by frictional forces is    2.54365E+05
             total work by  springs      is    4.24569E+03


             memory usage:                       MByte       words  % of total

              within general memory:           
               element stiffness matrices:          31     8017932         2.5
               solver: first part                   59    15425176         4.7
               overallocation initial allocation     7     1750582         0.5
               other:                                1      263271         0.1
              allocated separately:
               incremental backup:                 186    48718898        14.9
               solver 8                            547   143268812        43.9
               nodal vectors:                       48    12506925         3.8
               defined sets:                         1      261038         0.1
               contact:                             31     8190430         2.5
               tyings:                               4      991982         0.3
               transformations:                      2      396270         0.1
               kinematic boundary conditions:        0        2860         0.0
               points, curves and surfaces:          0          54         0.0
               element storage:                    285    74602698        22.9
               material properties:                  0        3704         0.0
               executable and common blocks:        27     7000000         2.1
               miscellaneous                        18     4644761         1.4
               ---------------------------------------------------------------
               total:                             1244   326045393

               general memory allocated:            97    25456961
               general memory used:                 90    23706379

               peak memory usage:                 1430   374762578

             e n d   o f   i n c r e m e n t       8

             binary post data at increment       8.  subincrement    0.  on file 16
             wall time =        2027.00


             s t a r t   o f   i n c r e m e n t       9


          space needed for incremental backup:    48719159


             maximum connectivity in stiffness matrix is       207 at node     63833


             maximum half-bandwidth is     60010  between nodes      4232  and     64241

             number of profile entries excluding fill-in is          556929


             total workspace needed with in-core matrix storage =        23704061
               part of solver workspace is allocated separately


             load increments for each degree of freedom
             summed over the whole model

             from distributed loads
             dist. loads on deformed configuration - totals below for dist. loads
             increments for point loads
             0.000000E+00   0.000000E+00   0.000000E+00


             point loads
             0.000000E+00   0.000000E+00   0.000000E+00

             start of assembly     cycle number is     0
             wall time =        2029.00


             solver workspace for phase1 (matrix input)    (64bit words) =          653378 (      4.98 MByte)
             Metis nested dissection ordering used
             solver workspace for phase2 (nodal ordering)  (64bit words) =         1467625 (     11.20 MByte)
             solver workspace for phase3 (symbolic factor) (64bit words) =         3356893 (     25.61 MByte)
             solver workspace for phase4 (factorization)   (64bit words) =         8012114 (     61.13 MByte) (MINIMUM)
             solver workspace for phase4 (factorization)   (64bit words) =        64786211 (    494.28 MByte) (MAXIMUM)
             solver workspace available and used           (64bit words) =        71634406 (    546.53 MByte)


             start of matrix solution
             wall time =        2041.00


             singularity ratio    9.1083E-05


             end of matrix solution
             wall time =        2054.00


             ddu multiplied with    2.20990E-02 due to penetration


             maximum residual force  at node      3855 degree of freedom  1 is equal to    5.945E+00
             maximum reaction force  at node     56163 degree of freedom  1 is equal to    4.770E+04
             residual convergence ratio    1.246E-04

             maximum displacement  change   at node     63766 degree of freedom  1 is equal to    5.904E-02
             maximum displacement increment at node     63766 degree of freedom  1 is equal to    5.904E-02
             displacement convergence ratio   1.000E+00

             failure to converge to tolerance

             iterative penetration checking has reached   0.022099 of total increment

             increment will be recycled


             maximum connectivity in stiffness matrix is       207 at node     63833


             maximum half-bandwidth is     60010  between nodes      4232  and     64241

             number of profile entries excluding fill-in is          556990


             total workspace needed with in-core matrix storage =        23705707
               part of solver workspace is allocated separately


             load increments for each degree of freedom
             summed over the whole model

             from distributed loads
             dist. loads on deformed configuration - totals below for dist. loads
             increments for point loads
             0.000000E+00   0.000000E+00   0.000000E+00


             point loads
             0.000000E+00   0.000000E+00   0.000000E+00

             start of assembly     cycle number is     1
             wall time =        2061.00


             solver workspace for phase1 (matrix input)    (64bit words) =          653439 (      4.99 MByte)
             Metis nested dissection ordering used
             solver workspace for phase2 (nodal ordering)  (64bit words) =         1467715 (     11.20 MByte)
             solver workspace for phase3 (symbolic factor) (64bit words) =         3364698 (     25.67 MByte)
             solver workspace for phase4 (factorization)   (64bit words) =         8028714 (     61.25 MByte) (MINIMUM)
             solver workspace for phase4 (factorization)   (64bit words) =        66927767 (    510.62 MByte) (MAXIMUM)
             solver workspace available and used           (64bit words) =        71634406 (    546.53 MByte)


             start of matrix solution
             wall time =        2073.00


             singularity ratio    9.1585E-05


             end of matrix solution
             wall time =        2087.00


             maximum residual force  at node     59813 degree of freedom  2 is equal to    2.762E-10
             maximum reaction force  at node     56163 degree of freedom  1 is equal to    5.914E+04
             residual convergence ratio    4.671E-15

             maximum displacement  change   at node     63766 degree of freedom  1 is equal to    2.607E+00
             maximum displacement increment at node     63766 degree of freedom  1 is equal to    2.666E+00
             displacement convergence ratio   9.779E-01

             failure to converge to tolerance

             increment will be recycled


             maximum connectivity in stiffness matrix is       207 at node     63833


             maximum half-bandwidth is     60010  between nodes      4232  and     64241

             number of profile entries excluding fill-in is          556816


             total workspace needed with in-core matrix storage =        23701009
               part of solver workspace is allocated separately


             load increments for each degree of freedom
             summed over the whole model

             from distributed loads
             dist. loads on deformed configuration - totals below for dist. loads
             increments for point loads
             0.000000E+00   0.000000E+00   0.000000E+00


             point loads
             0.000000E+00   0.000000E+00   0.000000E+00

             start of assembly     cycle number is     2
             wall time =        2095.00


             solver workspace for phase1 (matrix input)    (64bit words) =          653265 (      4.98 MByte)
             Metis nested dissection ordering used
             solver workspace for phase2 (nodal ordering)  (64bit words) =         1467543 (     11.20 MByte)
             solver workspace for phase3 (symbolic factor) (64bit words) =         3365555 (     25.68 MByte)
             solver workspace for phase4 (factorization)   (64bit words) =         8016853 (     61.16 MByte) (MINIMUM)
             solver workspace for phase4 (factorization)   (64bit words) =        65562434 (    500.20 MByte) (MAXIMUM)
             solver workspace available and used           (64bit words) =        71634406 (    546.53 MByte)


             start of matrix solution
             wall time =        2107.00


             singularity ratio    9.1398E-05


             end of matrix solution
             wall time =        2120.00


             maximum residual force  at node     22399 degree of freedom  2 is equal to    2.872E-10
             maximum reaction force  at node     56163 degree of freedom  1 is equal to    5.894E+04
             residual convergence ratio    4.872E-15

             maximum displacement  change   at node     15916 degree of freedom  2 is equal to    1.081E+00
             maximum displacement increment at node     63713 degree of freedom  1 is equal to    1.966E+00
             displacement convergence ratio   5.498E-01

             failure to converge to tolerance

             increment will be recycled


             maximum connectivity in stiffness matrix is       207 at node     63833


             maximum half-bandwidth is     60010  between nodes      4232  and     64241

             number of profile entries excluding fill-in is          556983


             total workspace needed with in-core matrix storage =        23705519
               part of solver workspace is allocated separately


             load increments for each degree of freedom
             summed over the whole model

             from distributed loads
             dist. loads on deformed configuration - totals below for dist. loads
             increments for point loads
             0.000000E+00   0.000000E+00   0.000000E+00


             point loads
             0.000000E+00   0.000000E+00   0.000000E+00

             start of assembly     cycle number is     3
             wall time =        2128.00


             solver workspace for phase1 (matrix input)    (64bit words) =          653432 (      4.99 MByte)
             Metis nested dissection ordering used
             solver workspace for phase2 (nodal ordering)  (64bit words) =         1467598 (     11.20 MByte)
             solver workspace for phase3 (symbolic factor) (64bit words) =         3351334 (     25.57 MByte)
             solver workspace for phase4 (factorization)   (64bit words) =         8030354 (     61.27 MByte) (MINIMUM)
             solver workspace for phase4 (factorization)   (64bit words) =        65767752 (    501.77 MByte) (MAXIMUM)
             solver workspace available and used           (64bit words) =        71634406 (    546.53 MByte)


             start of matrix solution
             wall time =        2139.00


             singularity ratio    8.6563E-05


             end of matrix solution
             wall time =        2153.00


             maximum residual force  at node     20548 degree of freedom  1 is equal to    1.197E-10
             maximum reaction force  at node     56163 degree of freedom  1 is equal to    5.892E+04
             residual convergence ratio    2.031E-15

             maximum displacement  change   at node     15916 degree of freedom  2 is equal to    8.034E-01
             maximum displacement increment at node     63766 degree of freedom  1 is equal to    2.488E+00
             displacement convergence ratio   3.229E-01

             failure to converge to tolerance

             increment will be recycled


             maximum connectivity in stiffness matrix is       207 at node     63833


             maximum half-bandwidth is     60010  between nodes      4232  and     64241

             number of profile entries excluding fill-in is          556928


             total workspace needed with in-core matrix storage =        23704033
               part of solver workspace is allocated separately


             load increments for each degree of freedom
             summed over the whole model

             from distributed loads
             dist. loads on deformed configuration - totals below for dist. loads
             increments for point loads
             0.000000E+00   0.000000E+00   0.000000E+00


             point loads
             0.000000E+00   0.000000E+00   0.000000E+00

             start of assembly     cycle number is     4
             wall time =        2159.00


             solver workspace for phase1 (matrix input)    (64bit words) =          653377 (      4.98 MByte)
             Metis nested dissection ordering used
             solver workspace for phase2 (nodal ordering)  (64bit words) =         1467694 (     11.20 MByte)
             solver workspace for phase3 (symbolic factor) (64bit words) =         3338282 (     25.47 MByte)
             solver workspace for phase4 (factorization)   (64bit words) =         8023969 (     61.22 MByte) (MINIMUM)
             solver workspace for phase4 (factorization)   (64bit words) =        65662117 (    500.96 MByte) (MAXIMUM)
             solver workspace available and used           (64bit words) =        71634406 (    546.53 MByte)


             start of matrix solution
             wall time =        2171.00


             singularity ratio    9.1421E-05


             end of matrix solution
             wall time =        2184.00


             maximum residual force  at node     17884 degree of freedom  2 is equal to    6.977E-11
             maximum reaction force  at node     56163 degree of freedom  1 is equal to    5.894E+04
             residual convergence ratio    1.184E-15

             maximum displacement  change   at node     15916 degree of freedom  2 is equal to    6.069E-01
             maximum displacement increment at node     63766 degree of freedom  1 is equal to    2.174E+00
             displacement convergence ratio   2.791E-01

             failure to converge to tolerance

             increment will be recycled


             maximum connectivity in stiffness matrix is       207 at node     63833


             maximum half-bandwidth is     60010  between nodes      4232  and     64241

             number of profile entries excluding fill-in is          556978


             total workspace needed with in-core matrix storage =        23705383
               part of solver workspace is allocated separately


             load increments for each degree of freedom
             summed over the whole model

             from distributed loads
             dist. loads on deformed configuration - totals below for dist. loads
             increments for point loads
             0.000000E+00   0.000000E+00   0.000000E+00


             point loads
             0.000000E+00   0.000000E+00   0.000000E+00

             start of assembly     cycle number is     5
             wall time =        2190.00


             solver workspace for phase1 (matrix input)    (64bit words) =          653427 (      4.99 MByte)
             Metis nested dissection ordering used
             solver workspace for phase2 (nodal ordering)  (64bit words) =         1467617 (     11.20 MByte)
             solver workspace for phase3 (symbolic factor) (64bit words) =         3345797 (     25.53 MByte)
             solver workspace for phase4 (factorization)   (64bit words) =         7985276 (     60.92 MByte) (MINIMUM)
             solver workspace for phase4 (factorization)   (64bit words) =        63540442 (    484.78 MByte) (MAXIMUM)
             solver workspace available and used           (64bit words) =        71634406 (    546.53 MByte)


             start of matrix solution
             wall time =        2201.00


             singularity ratio    8.6712E-05


             end of matrix solution
             wall time =        2214.00


             maximum residual force  at node     60611 degree of freedom  1 is equal to    4.999E-11
             maximum reaction force  at node     56163 degree of freedom  1 is equal to    5.893E+04
             residual convergence ratio    8.483E-16

             maximum displacement  change   at node     15916 degree of freedom  2 is equal to    5.092E-01
             maximum displacement increment at node     63766 degree of freedom  1 is equal to    2.423E+00
             displacement convergence ratio   2.102E-01

             failure to converge to tolerance

             increment will be recycled


             maximum connectivity in stiffness matrix is       207 at node     63833


             maximum half-bandwidth is     60010  between nodes      4232  and     64241

             number of profile entries excluding fill-in is          556938


             total workspace needed with in-core matrix storage =        23704303
               part of solver workspace is allocated separately


             load increments for each degree of freedom
             summed over the whole model

             from distributed loads
             dist. loads on deformed configuration - totals below for dist. loads
             increments for point loads
             0.000000E+00   0.000000E+00   0.000000E+00


             point loads
             0.000000E+00   0.000000E+00   0.000000E+00

             start of assembly     cycle number is     6
             wall time =        2219.00


             solver workspace for phase1 (matrix input)    (64bit words) =          653387 (      4.98 MByte)
             Metis nested dissection ordering used
             solver workspace for phase2 (nodal ordering)  (64bit words) =         1467580 (     11.20 MByte)
             solver workspace for phase3 (symbolic factor) (64bit words) =         3380200 (     25.79 MByte)
             solver workspace for phase4 (factorization)   (64bit words) =         8047423 (     61.40 MByte) (MINIMUM)
             solver workspace for phase4 (factorization)   (64bit words) =        65259532 (    497.89 MByte) (MAXIMUM)
             solver workspace available and used           (64bit words) =        71634406 (    546.53 MByte)


             start of matrix solution
             wall time =        2231.00


             singularity ratio    9.1571E-05


             end of matrix solution
             wall time =        2245.00


             maximum residual force  at node     31706 degree of freedom  1 is equal to    5.002E-11
             maximum reaction force  at node     56163 degree of freedom  1 is equal to    5.893E+04
             residual convergence ratio    8.488E-16

             maximum displacement  change   at node     15916 degree of freedom  2 is equal to    3.390E-01
             maximum displacement increment at node     63766 degree of freedom  1 is equal to    2.269E+00
             displacement convergence ratio   1.494E-01

             recycling increment due to body to body contact 

             increment will be recycled


             maximum connectivity in stiffness matrix is       207 at node     63833


             maximum half-bandwidth is     60010  between nodes      4232  and     64241

             number of profile entries excluding fill-in is          556955


             total workspace needed with in-core matrix storage =        23704763
               part of solver workspace is allocated separately


             load increments for each degree of freedom
             summed over the whole model

             from distributed loads
             dist. loads on deformed configuration - totals below for dist. loads
             increments for point loads
             0.000000E+00   0.000000E+00   0.000000E+00


             point loads
             0.000000E+00   0.000000E+00   0.000000E+00

             start of assembly     cycle number is     7
             wall time =        2252.00


             solver workspace for phase1 (matrix input)    (64bit words) =          653404 (      4.99 MByte)
             Metis nested dissection ordering used
             solver workspace for phase2 (nodal ordering)  (64bit words) =         1467827 (     11.20 MByte)
             solver workspace for phase3 (symbolic factor) (64bit words) =         3323698 (     25.36 MByte)
             solver workspace for phase4 (factorization)   (64bit words) =         8024693 (     61.22 MByte) (MINIMUM)
             solver workspace for phase4 (factorization)   (64bit words) =        66517175 (    507.49 MByte) (MAXIMUM)
             solver workspace available and used           (64bit words) =        71634406 (    546.53 MByte)


             start of matrix solution
             wall time =        2264.00


             singularity ratio    9.1567E-05


             end of matrix solution
             wall time =        2277.00


             maximum residual force  at node     60295 degree of freedom  1 is equal to    4.623E-11
             maximum reaction force  at node     56163 degree of freedom  1 is equal to    5.893E+04
             residual convergence ratio    7.845E-16

             maximum displacement  change   at node     16003 degree of freedom  1 is equal to    2.384E-01
             maximum displacement increment at node     63766 degree of freedom  1 is equal to    2.401E+00
             displacement convergence ratio   9.929E-02

             recycling increment due to body to body contact 

             increment will be recycled


             maximum connectivity in stiffness matrix is       207 at node     63833


             maximum half-bandwidth is     60010  between nodes      4232  and     64241

             number of profile entries excluding fill-in is          557031


             total workspace needed with in-core matrix storage =        23706815
               part of solver workspace is allocated separately


             load increments for each degree of freedom
             summed over the whole model

             from distributed loads
             dist. loads on deformed configuration - totals below for dist. loads
             increments for point loads
             0.000000E+00   0.000000E+00   0.000000E+00


             point loads
             0.000000E+00   0.000000E+00   0.000000E+00

             start of assembly     cycle number is     8
             wall time =        2283.00


             solver workspace for phase1 (matrix input)    (64bit words) =          653480 (      4.99 MByte)
             Metis nested dissection ordering used
             solver workspace for phase2 (nodal ordering)  (64bit words) =         1467745 (     11.20 MByte)
             solver workspace for phase3 (symbolic factor) (64bit words) =         3333013 (     25.43 MByte)
             solver workspace for phase4 (factorization)   (64bit words) =         7991831 (     60.97 MByte) (MINIMUM)
             solver workspace for phase4 (factorization)   (64bit words) =        64885361 (    495.04 MByte) (MAXIMUM)
             solver workspace available and used           (64bit words) =        71634406 (    546.53 MByte)


             start of matrix solution
             wall time =        2295.00


             singularity ratio    9.1617E-05


             end of matrix solution
             wall time =        2308.00


             maximum residual force  at node     60655 degree of freedom  2 is equal to    3.505E-11
             maximum reaction force  at node     56163 degree of freedom  1 is equal to    5.893E+04
             residual convergence ratio    5.947E-16

             maximum displacement  change   at node      3856 degree of freedom  2 is equal to    1.941E-01
             maximum displacement increment at node     63766 degree of freedom  1 is equal to    2.318E+00
             displacement convergence ratio   8.373E-02

             recycling increment due to separation 


             maximum connectivity in stiffness matrix is       207 at node     63833


             maximum half-bandwidth is     60010  between nodes      4232  and     64241

             number of profile entries excluding fill-in is          556710


             total workspace needed with in-core matrix storage =        23698147
               part of solver workspace is allocated separately


             load increments for each degree of freedom
             summed over the whole model

             from distributed loads
             dist. loads on deformed configuration - totals below for dist. loads
             increments for point loads
             0.000000E+00   0.000000E+00   0.000000E+00


             point loads
             0.000000E+00   0.000000E+00   0.000000E+00

             start of assembly     cycle number is     1
             wall time =        2313.00


             solver workspace for phase1 (matrix input)    (64bit words) =          653159 (      4.98 MByte)
             Metis nested dissection ordering used
             solver workspace for phase2 (nodal ordering)  (64bit words) =         1467667 (     11.20 MByte)
             solver workspace for phase3 (symbolic factor) (64bit words) =         3343954 (     25.51 MByte)
             solver workspace for phase4 (factorization)   (64bit words) =         8010197 (     61.11 MByte) (MINIMUM)
             solver workspace for phase4 (factorization)   (64bit words) =        65873978 (    502.58 MByte) (MAXIMUM)
             solver workspace available and used           (64bit words) =        71634406 (    546.53 MByte)


             start of matrix solution
             wall time =        2325.00


             singularity ratio    8.6792E-05


             end of matrix solution
             wall time =        2338.00


             maximum residual force  at node     60250 degree of freedom  1 is equal to    4.385E-11
             maximum reaction force  at node     56163 degree of freedom  1 is equal to    5.893E+04
             residual convergence ratio    7.441E-16

             maximum displacement  change   at node     16937 degree of freedom  1 is equal to    2.737E-01
             maximum displacement increment at node     63766 degree of freedom  1 is equal to    2.394E+00
             displacement convergence ratio   1.143E-01

             recycling increment due to separation 


             maximum connectivity in stiffness matrix is       207 at node     63833


             maximum half-bandwidth is     60010  between nodes      4232  and     64241

             number of profile entries excluding fill-in is          556622


             total workspace needed with in-core matrix storage =        23695771
               part of solver workspace is allocated separately


             load increments for each degree of freedom
             summed over the whole model

             from distributed loads
             dist. loads on deformed configuration - totals below for dist. loads
             increments for point loads
             0.000000E+00   0.000000E+00   0.000000E+00


             point loads
             0.000000E+00   0.000000E+00   0.000000E+00

             start of assembly     cycle number is     1
             wall time =        2344.00


             solver workspace for phase1 (matrix input)    (64bit words) =          653071 (      4.98 MByte)
             Metis nested dissection ordering used
             solver workspace for phase2 (nodal ordering)  (64bit words) =         1467383 (     11.20 MByte)
             solver workspace for phase3 (symbolic factor) (64bit words) =         3365220 (     25.67 MByte)
             solver workspace for phase4 (factorization)   (64bit words) =         8004820 (     61.07 MByte) (MINIMUM)
             solver workspace for phase4 (factorization)   (64bit words) =        64529131 (    492.32 MByte) (MAXIMUM)
             solver workspace available and used           (64bit words) =        71634406 (    546.53 MByte)


             start of matrix solution
             wall time =        2356.00


             singularity ratio    9.1547E-05


             end of matrix solution
             wall time =        2369.00


             ddu multiplied with    1.06279E-02 due to penetration


             maximum residual force  at node      2172 degree of freedom  1 is equal to    4.716E+00
             maximum reaction force  at node     56163 degree of freedom  1 is equal to    5.893E+04
             residual convergence ratio    8.002E-05

             maximum displacement  change   at node      1578 degree of freedom  1 is equal to    3.325E-03
             maximum displacement increment at node     63766 degree of freedom  1 is equal to    2.393E+00
             displacement convergence ratio   1.389E-03

             recycling increment due to separation 


             maximum connectivity in stiffness matrix is       207 at node     63833


             maximum half-bandwidth is     60010  between nodes      4232  and     64241

             number of profile entries excluding fill-in is          556632


             total workspace needed with in-core matrix storage =        23696041
               part of solver workspace is allocated separately


             load increments for each degree of freedom
             summed over the whole model

             from distributed loads
             dist. loads on deformed configuration - totals below for dist. loads
             increments for point loads
             0.000000E+00   0.000000E+00   0.000000E+00


             point loads
             0.000000E+00   0.000000E+00   0.000000E+00

             start of assembly     cycle number is     1
             wall time =        2376.00


             solver workspace for phase1 (matrix input)    (64bit words) =          653081 (      4.98 MByte)
             Metis nested dissection ordering used
             solver workspace for phase2 (nodal ordering)  (64bit words) =         1467274 (     11.19 MByte)
             solver workspace for phase3 (symbolic factor) (64bit words) =         3351811 (     25.57 MByte)
             solver workspace for phase4 (factorization)   (64bit words) =         7998155 (     61.02 MByte) (MINIMUM)
             solver workspace for phase4 (factorization)   (64bit words) =        64860619 (    494.85 MByte) (MAXIMUM)
             solver workspace available and used           (64bit words) =        71634406 (    546.53 MByte)


             start of matrix solution
             wall time =        2388.00


             singularity ratio    9.1553E-05


             end of matrix solution
             wall time =        2402.00


             maximum residual force  at node     53679 degree of freedom  2 is equal to    4.457E-11
             maximum reaction force  at node     56163 degree of freedom  1 is equal to    5.893E+04
             residual convergence ratio    7.562E-16

             maximum displacement  change   at node      1578 degree of freedom  1 is equal to    3.055E-01
             maximum displacement increment at node     63766 degree of freedom  1 is equal to    2.342E+00
             displacement convergence ratio   1.304E-01

             recycling increment due to body to body contact 

             increment will be recycled


             maximum connectivity in stiffness matrix is       207 at node     63833


             maximum half-bandwidth is     60010  between nodes      4232  and     64241

             number of profile entries excluding fill-in is          556606


             total workspace needed with in-core matrix storage =        23695339
               part of solver workspace is allocated separately


             load increments for each degree of freedom
             summed over the whole model

             from distributed loads
             dist. loads on deformed configuration - totals below for dist. loads
             increments for point loads
             0.000000E+00   0.000000E+00   0.000000E+00


             point loads
             0.000000E+00   0.000000E+00   0.000000E+00

             start of assembly     cycle number is     2
             wall time =        2407.00


             solver workspace for phase1 (matrix input)    (64bit words) =          653055 (      4.98 MByte)
             Metis nested dissection ordering used
             solver workspace for phase2 (nodal ordering)  (64bit words) =         1467238 (     11.19 MByte)
             solver workspace for phase3 (symbolic factor) (64bit words) =         3342161 (     25.50 MByte)
             solver workspace for phase4 (factorization)   (64bit words) =         7983632 (     60.91 MByte) (MINIMUM)
             solver workspace for phase4 (factorization)   (64bit words) =        63876439 (    487.34 MByte) (MAXIMUM)
             solver workspace available and used           (64bit words) =        71634406 (    546.53 MByte)


             start of matrix solution
             wall time =        2419.00


             singularity ratio    9.1512E-05


             end of matrix solution
             wall time =        2431.00


             maximum residual force  at node     54918 degree of freedom  1 is equal to    3.227E-11
             maximum reaction force  at node     56163 degree of freedom  1 is equal to    5.893E+04
             residual convergence ratio    5.476E-16

             maximum displacement  change   at node     15917 degree of freedom  3 is equal to    1.653E-01
             maximum displacement increment at node     63766 degree of freedom  1 is equal to    2.392E+00
             displacement convergence ratio   6.908E-02

             recycling increment due to separation 


             maximum connectivity in stiffness matrix is       207 at node     63833


             maximum half-bandwidth is     60010  between nodes      4232  and     64241

             number of profile entries excluding fill-in is          556413


             total workspace needed with in-core matrix storage =        23690129
               part of solver workspace is allocated separately


             load increments for each degree of freedom
             summed over the whole model

             from distributed loads
             dist. loads on deformed configuration - totals below for dist. loads
             increments for point loads
             0.000000E+00   0.000000E+00   0.000000E+00


             point loads
             0.000000E+00   0.000000E+00   0.000000E+00

             start of assembly     cycle number is     1
             wall time =        2437.00


             solver workspace for phase1 (matrix input)    (64bit words) =          652862 (      4.98 MByte)
             Metis nested dissection ordering used
             solver workspace for phase2 (nodal ordering)  (64bit words) =         1467331 (     11.19 MByte)
             solver workspace for phase3 (symbolic factor) (64bit words) =         3338830 (     25.47 MByte)
             solver workspace for phase4 (factorization)   (64bit words) =         7979782 (     60.88 MByte) (MINIMUM)
             solver workspace for phase4 (factorization)   (64bit words) =        64490961 (    492.03 MByte) (MAXIMUM)
             solver workspace available and used           (64bit words) =        71634406 (    546.53 MByte)


             start of matrix solution
             wall time =        2449.00


             singularity ratio    8.6791E-05


             end of matrix solution
             wall time =        2461.00


             maximum residual force  at node     53679 degree of freedom  2 is equal to    4.093E-11
             maximum reaction force  at node     56163 degree of freedom  1 is equal to    5.893E+04
             residual convergence ratio    6.945E-16

             maximum displacement  change   at node      1543 degree of freedom  1 is equal to    2.321E-01
             maximum displacement increment at node     63766 degree of freedom  1 is equal to    2.370E+00
             displacement convergence ratio   9.791E-02

             recycling increment due to separation 


             maximum connectivity in stiffness matrix is       207 at node     63833


             maximum half-bandwidth is     60010  between nodes      4232  and     64241

             number of profile entries excluding fill-in is          556323


             total workspace needed with in-core matrix storage =        23687699
               part of solver workspace is allocated separately


             load increments for each degree of freedom
             summed over the whole model

             from distributed loads
             dist. loads on deformed configuration - totals below for dist. loads
             increments for point loads
             0.000000E+00   0.000000E+00   0.000000E+00


             point loads
             0.000000E+00   0.000000E+00   0.000000E+00

             start of assembly     cycle number is     1
             wall time =        2467.00


             solver workspace for phase1 (matrix input)    (64bit words) =          652772 (      4.98 MByte)
             Metis nested dissection ordering used
             solver workspace for phase2 (nodal ordering)  (64bit words) =         1467064 (     11.19 MByte)
             solver workspace for phase3 (symbolic factor) (64bit words) =         3326700 (     25.38 MByte)
             solver workspace for phase4 (factorization)   (64bit words) =         8012136 (     61.13 MByte) (MINIMUM)
             solver workspace for phase4 (factorization)   (64bit words) =        64877719 (    494.98 MByte) (MAXIMUM)
             solver workspace available and used           (64bit words) =        71634406 (    546.53 MByte)


             start of matrix solution
             wall time =        2479.00


             singularity ratio    9.1427E-05


             end of matrix solution
             wall time =        2492.00


             maximum residual force  at node     21267 degree of freedom  2 is equal to    3.552E-11
             maximum reaction force  at node     56163 degree of freedom  1 is equal to    5.893E+04
             residual convergence ratio    6.027E-16

             maximum displacement  change   at node     15693 degree of freedom  3 is equal to    3.326E-01
             maximum displacement increment at node     63766 degree of freedom  1 is equal to    2.396E+00
             displacement convergence ratio   1.388E-01

             recycling increment due to separation 


             maximum connectivity in stiffness matrix is       207 at node     63833


             maximum half-bandwidth is     60010  between nodes      4232  and     64241

             number of profile entries excluding fill-in is          556173


             total workspace needed with in-core matrix storage =        23683649
               part of solver workspace is allocated separately


             load increments for each degree of freedom
             summed over the whole model

             from distributed loads
             dist. loads on deformed configuration - totals below for dist. loads
             increments for point loads
             0.000000E+00   0.000000E+00   0.000000E+00


             point loads
             0.000000E+00   0.000000E+00   0.000000E+00

             start of assembly     cycle number is     1
             wall time =        2499.00


             solver workspace for phase1 (matrix input)    (64bit words) =          652622 (      4.98 MByte)
             Metis nested dissection ordering used
             solver workspace for phase2 (nodal ordering)  (64bit words) =         1467039 (     11.19 MByte)
             solver workspace for phase3 (symbolic factor) (64bit words) =         3339808 (     25.48 MByte)
             solver workspace for phase4 (factorization)   (64bit words) =         7965542 (     60.77 MByte) (MINIMUM)
             solver workspace for phase4 (factorization)   (64bit words) =        63875785 (    487.33 MByte) (MAXIMUM)
             solver workspace available and used           (64bit words) =        71634406 (    546.53 MByte)


             start of matrix solution
             wall time =        2511.00


             singularity ratio    9.1408E-05


             end of matrix solution
             wall time =        2524.00


             maximum residual force  at node     23284 degree of freedom  2 is equal to    3.367E-11
             maximum reaction force  at node     56163 degree of freedom  1 is equal to    5.893E+04
             residual convergence ratio    5.713E-16

             maximum displacement  change   at node     15693 degree of freedom  3 is equal to    3.289E-01
             maximum displacement increment at node     63766 degree of freedom  1 is equal to    2.386E+00
             displacement convergence ratio   1.379E-01

             recycling increment due to body to body contact 

             increment will be recycled


             maximum connectivity in stiffness matrix is       207 at node     63833


             maximum half-bandwidth is     60010  between nodes      4232  and     64241

             number of profile entries excluding fill-in is          556266


             total workspace needed with in-core matrix storage =        23686159
               part of solver workspace is allocated separately


             load increments for each degree of freedom
             summed over the whole model

             from distributed loads
             dist. loads on deformed configuration - totals below for dist. loads
             increments for point loads
             0.000000E+00   0.000000E+00   0.000000E+00


             point loads
             0.000000E+00   0.000000E+00   0.000000E+00

             start of assembly     cycle number is     2
             wall time =        2529.00


             solver workspace for phase1 (matrix input)    (64bit words) =          652715 (      4.98 MByte)
             Metis nested dissection ordering used
             solver workspace for phase2 (nodal ordering)  (64bit words) =         1466960 (     11.19 MByte)
             solver workspace for phase3 (symbolic factor) (64bit words) =         3361941 (     25.65 MByte)
             solver workspace for phase4 (factorization)   (64bit words) =         7994249 (     60.99 MByte) (MINIMUM)
             solver workspace for phase4 (factorization)   (64bit words) =        63692150 (    485.93 MByte) (MAXIMUM)
             solver workspace available and used           (64bit words) =        71634406 (    546.53 MByte)


             start of matrix solution
             wall time =        2541.00


             singularity ratio    8.6643E-05


             end of matrix solution
             wall time =        2554.00


             maximum residual force  at node     22929 degree of freedom  2 is equal to    4.289E-11
             maximum reaction force  at node     56163 degree of freedom  1 is equal to    5.893E+04
             residual convergence ratio    7.278E-16

             maximum displacement  change   at node     36345 degree of freedom  2 is equal to    1.941E-01
             maximum displacement increment at node     63766 degree of freedom  1 is equal to    2.399E+00
             displacement convergence ratio   8.089E-02

             recycling increment due to separation 


             maximum connectivity in stiffness matrix is       207 at node     63833


             maximum half-bandwidth is     60010  between nodes      4232  and     64241

             number of profile entries excluding fill-in is          555986


             total workspace needed with in-core matrix storage =        23678599
               part of solver workspace is allocated separately


             load increments for each degree of freedom
             summed over the whole model

             from distributed loads
             dist. loads on deformed configuration - totals below for dist. loads
             increments for point loads
             0.000000E+00   0.000000E+00   0.000000E+00


             point loads
             0.000000E+00   0.000000E+00   0.000000E+00

             start of assembly     cycle number is     1
             wall time =        2559.00


             solver workspace for phase1 (matrix input)    (64bit words) =          652435 (      4.98 MByte)
             Metis nested dissection ordering used
             solver workspace for phase2 (nodal ordering)  (64bit words) =         1467035 (     11.19 MByte)
             solver workspace for phase3 (symbolic factor) (64bit words) =         3337754 (     25.47 MByte)
             solver workspace for phase4 (factorization)   (64bit words) =         8023521 (     61.21 MByte) (MINIMUM)
             solver workspace for phase4 (factorization)   (64bit words) =        66790721 (    509.57 MByte) (MAXIMUM)
             solver workspace available and used           (64bit words) =        71634406 (    546.53 MByte)


             start of matrix solution
             wall time =        2571.00


             singularity ratio    8.6688E-05


             end of matrix solution
             wall time =        2585.00


             maximum residual force  at node     56611 degree of freedom  2 is equal to    4.093E-11
             maximum reaction force  at node     56163 degree of freedom  1 is equal to    5.893E+04
             residual convergence ratio    6.945E-16

             maximum displacement  change   at node      1682 degree of freedom  1 is equal to    2.278E-01
             maximum displacement increment at node     63766 degree of freedom  1 is equal to    2.395E+00
             displacement convergence ratio   9.510E-02
             *** warning: node      3652 separated 5 times and will be skipped in separation check
             *** warning: node      3778 separated 5 times and will be skipped in separation check

             recycling increment due to separation 


             maximum connectivity in stiffness matrix is       207 at node     63833


             maximum half-bandwidth is     60010  between nodes      4232  and     64241

             number of profile entries excluding fill-in is          556106


             total workspace needed with in-core matrix storage =        23681839
               part of solver workspace is allocated separately


             load increments for each degree of freedom
             summed over the whole model

             from distributed loads
             dist. loads on deformed configuration - totals below for dist. loads
             increments for point loads
             0.000000E+00   0.000000E+00   0.000000E+00


             point loads
             0.000000E+00   0.000000E+00   0.000000E+00

             start of assembly     cycle number is     1
             wall time =        2590.00


             solver workspace for phase1 (matrix input)    (64bit words) =          652555 (      4.98 MByte)
             Metis nested dissection ordering used
             solver workspace for phase2 (nodal ordering)  (64bit words) =         1466967 (     11.19 MByte)
             solver workspace for phase3 (symbolic factor) (64bit words) =         3379504 (     25.78 MByte)
             solver workspace for phase4 (factorization)   (64bit words) =         8104689 (     61.83 MByte) (MINIMUM)
             solver workspace for phase4 (factorization)   (64bit words) =        69002535 (    526.45 MByte) (MAXIMUM)
             solver workspace available and used           (64bit words) =        71634406 (    546.53 MByte)


             start of matrix solution
             wall time =        2602.00


             singularity ratio    1.0329E-04


             end of matrix solution
             wall time =        2617.00


             maximum residual force  at node     18664 degree of freedom  2 is equal to    4.079E-11
             maximum reaction force  at node     56163 degree of freedom  1 is equal to    5.893E+04
             residual convergence ratio    6.921E-16

             maximum displacement  change   at node      1171 degree of freedom  1 is equal to    2.469E-01
             maximum displacement increment at node     63766 degree of freedom  1 is equal to    2.404E+00
             displacement convergence ratio   1.027E-01
             *** warning: node      3652 separated 5 times and will be skipped in separation check
             *** warning: node      3778 separated 5 times and will be skipped in separation check

             recycling increment due to separation 


             maximum connectivity in stiffness matrix is       207 at node     63833


             maximum half-bandwidth is     60010  between nodes      4232  and     64241

             number of profile entries excluding fill-in is          555902


             total workspace needed with in-core matrix storage =        23676331
               part of solver workspace is allocated separately


             load increments for each degree of freedom
             summed over the whole model

             from distributed loads
             dist. loads on deformed configuration - totals below for dist. loads
             increments for point loads
             0.000000E+00   0.000000E+00   0.000000E+00


             point loads
             0.000000E+00   0.000000E+00   0.000000E+00

             start of assembly     cycle number is     1
             wall time =        2623.00


             solver workspace for phase1 (matrix input)    (64bit words) =          652351 (      4.98 MByte)
             Metis nested dissection ordering used
             solver workspace for phase2 (nodal ordering)  (64bit words) =         1466870 (     11.19 MByte)
             solver workspace for phase3 (symbolic factor) (64bit words) =         3345526 (     25.52 MByte)
             solver workspace for phase4 (factorization)   (64bit words) =         8023914 (     61.22 MByte) (MINIMUM)
             solver workspace for phase4 (factorization)   (64bit words) =        65890029 (    502.70 MByte) (MAXIMUM)
             solver workspace available and used           (64bit words) =        71634406 (    546.53 MByte)


             start of matrix solution
             wall time =        2634.00


             singularity ratio    9.1463E-05


             end of matrix solution
             wall time =        2648.00


             maximum residual force  at node     60669 degree of freedom  1 is equal to    4.078E-11
             maximum reaction force  at node     56163 degree of freedom  1 is equal to    5.893E+04
             residual convergence ratio    6.921E-16

             maximum displacement  change   at node     15691 degree of freedom  2 is equal to    2.425E-01
             maximum displacement increment at node     63766 degree of freedom  1 is equal to    2.397E+00
             displacement convergence ratio   1.011E-01
             *** warning: node      3652 separated 5 times and will be skipped in separation check
             *** warning: node      3778 separated 5 times and will be skipped in separation check
             *** warning: node      4015 separated 5 times and will be skipped in separation check
             *** warning: node      4016 separated 5 times and will be skipped in separation check

             recycling increment due to separation 


             maximum connectivity in stiffness matrix is       207 at node     63833


             maximum half-bandwidth is     60010  between nodes      4232  and     64241

             number of profile entries excluding fill-in is          555991


             total workspace needed with in-core matrix storage =        23678735
               part of solver workspace is allocated separately


             load increments for each degree of freedom
             summed over the whole model

             from distributed loads
             dist. loads on deformed configuration - totals below for dist. loads
             increments for point loads
             0.000000E+00   0.000000E+00   0.000000E+00


             point loads
             0.000000E+00   0.000000E+00   0.000000E+00

             start of assembly     cycle number is     1
             wall time =        2654.00


             solver workspace for phase1 (matrix input)    (64bit words) =          652440 (      4.98 MByte)
             Metis nested dissection ordering used
             solver workspace for phase2 (nodal ordering)  (64bit words) =         1466774 (     11.19 MByte)
             solver workspace for phase3 (symbolic factor) (64bit words) =         3372060 (     25.73 MByte)
             solver workspace for phase4 (factorization)   (64bit words) =         8141550 (     62.12 MByte) (MINIMUM)
             solver workspace for phase4 (factorization)   (64bit words) =        70859867 (    540.62 MByte) (MAXIMUM)
             solver workspace available and used           (64bit words) =        71634406 (    546.53 MByte)


             start of matrix solution
             wall time =        2666.00


             singularity ratio    9.1403E-05


             end of matrix solution
             wall time =        2682.00


             maximum residual force  at node     26182 degree of freedom  2 is equal to    4.586E-11
             maximum reaction force  at node     56163 degree of freedom  1 is equal to    5.893E+04
             residual convergence ratio    7.783E-16

             maximum displacement  change   at node     15691 degree of freedom  2 is equal to    2.467E-01
             maximum displacement increment at node     63766 degree of freedom  1 is equal to    2.405E+00
             displacement convergence ratio   1.026E-01
             *** warning: node      3652 separated 5 times and will be skipped in separation check
             *** warning: node      3778 separated 5 times and will be skipped in separation check
             *** warning: node      4015 separated 5 times and will be skipped in separation check
             *** warning: node      4016 separated 5 times and will be skipped in separation check

             recycling increment due to separation 


             maximum connectivity in stiffness matrix is       207 at node     63833


             maximum half-bandwidth is     60010  between nodes      4232  and     64241

             number of profile entries excluding fill-in is          555823


             total workspace needed with in-core matrix storage =        23674199
               part of solver workspace is allocated separately


             load increments for each degree of freedom
             summed over the whole model

             from distributed loads
             dist. loads on deformed configuration - totals below for dist. loads
             increments for point loads
             0.000000E+00   0.000000E+00   0.000000E+00


             point loads
             0.000000E+00   0.000000E+00   0.000000E+00

             start of assembly     cycle number is     1
             wall time =        2687.00


             solver workspace for phase1 (matrix input)    (64bit words) =          652272 (      4.98 MByte)
             Metis nested dissection ordering used
             solver workspace for phase2 (nodal ordering)  (64bit words) =         1466834 (     11.19 MByte)
             solver workspace for phase3 (symbolic factor) (64bit words) =         3337614 (     25.46 MByte)
             solver workspace for phase4 (factorization)   (64bit words) =         7998803 (     61.03 MByte) (MINIMUM)
             solver workspace for phase4 (factorization)   (64bit words) =        65514732 (    499.84 MByte) (MAXIMUM)
             solver workspace available and used           (64bit words) =        71634406 (    546.53 MByte)


             start of matrix solution
             wall time =        2699.00


             singularity ratio    9.1453E-05


             end of matrix solution
             wall time =        2712.00


             maximum residual force  at node     54768 degree of freedom  1 is equal to    3.411E-11
             maximum reaction force  at node     56163 degree of freedom  1 is equal to    5.893E+04
             residual convergence ratio    5.788E-16

             maximum displacement  change   at node     15691 degree of freedom  2 is equal to    2.502E-01
             maximum displacement increment at node     63766 degree of freedom  1 is equal to    2.388E+00
             displacement convergence ratio   1.048E-01
             *** warning: node      3652 separated 5 times and will be skipped in separation check
             *** warning: node      3778 separated 5 times and will be skipped in separation check
             *** warning: node      3957 separated 5 times and will be skipped in separation check
             *** warning: node      4015 separated 5 times and will be skipped in separation check
             *** warning: node      4016 separated 5 times and will be skipped in separation check


             total transient time = 7.50000E-01


   NT version
   Marc 2007r1, Build 42812, May 25, 2007
   output for increment       9. "          lcase1"


             total strain energy         is    4.12918E+05
               within which:
               elastic strain energy     is    4.12918E+05
             total ext-force work        is    4.18011E+05
               within which:
               work by appl. force/disp. is    1.33606E+00
               work by  contact forces   is    1.94752E+04
               work by frictional forces is    3.98534E+05
             total work by  springs      is    5.09262E+03


             memory usage:                       MByte       words  % of total

              within general memory:           
               element stiffness matrices:          31     8017932         2.5
               solver: first part                   59    15425608         4.7
               overallocation initial allocation     7     1750150         0.5
               other:                                1      263271         0.1
              allocated separately:
               incremental backup:                 186    48719159        14.9
               solver 8                            547   143268812        43.9
               nodal vectors:                       48    12506925         3.8
               defined sets:                         1      261038         0.1
               contact:                             31     8190430         2.5
               tyings:                               4      992882         0.3
               transformations:                      2      396270         0.1
               kinematic boundary conditions:        0        2860         0.0
               points, curves and surfaces:          0          54         0.0
               element storage:                    285    74602698        22.9
               material properties:                  0        3704         0.0
               executable and common blocks:        27     7000000         2.1
               miscellaneous                        18     4644782         1.4
               ---------------------------------------------------------------
               total:                             1244   326046575

               general memory allocated:            97    25456961
               general memory used:                 90    23706811

               peak memory usage:                 1430   374764552

             e n d   o f   i n c r e m e n t       9

             binary post data at increment       9.  subincrement    0.  on file 16
             wall time =        2721.00


             s t a r t   o f   i n c r e m e n t      10


          space needed for incremental backup:    48719309


             maximum connectivity in stiffness matrix is       207 at node     63833


             maximum half-bandwidth is     60010  between nodes      4232  and     64241

             number of profile entries excluding fill-in is          555973


             total workspace needed with in-core matrix storage =        23678249
               part of solver workspace is allocated separately


             load increments for each degree of freedom
             summed over the whole model

             from distributed loads
             dist. loads on deformed configuration - totals below for dist. loads
             increments for point loads
             0.000000E+00   0.000000E+00   0.000000E+00


             point loads
             0.000000E+00   0.000000E+00   0.000000E+00

             start of assembly     cycle number is     0
             wall time =        2723.00


             solver workspace for phase1 (matrix input)    (64bit words) =          652422 (      4.98 MByte)
             Metis nested dissection ordering used
             solver workspace for phase2 (nodal ordering)  (64bit words) =         1466777 (     11.19 MByte)
             solver workspace for phase3 (symbolic factor) (64bit words) =         3318795 (     25.32 MByte)
             solver workspace for phase4 (factorization)   (64bit words) =         7982654 (     60.90 MByte) (MINIMUM)
             solver workspace for phase4 (factorization)   (64bit words) =        64024381 (    488.47 MByte) (MAXIMUM)
             solver workspace available and used           (64bit words) =        71634406 (    546.53 MByte)


             start of matrix solution
             wall time =        2735.00


             singularity ratio    9.1360E-05


             end of matrix solution
             wall time =        2748.00


             maximum residual force  at node     60450 degree of freedom  2 is equal to    2.999E-10
             maximum reaction force  at node     56163 degree of freedom  1 is equal to    7.167E+04
             residual convergence ratio    4.185E-15

             maximum displacement  change   at node     63766 degree of freedom  1 is equal to    2.501E+00
             maximum displacement increment at node     63766 degree of freedom  1 is equal to    2.501E+00
             displacement convergence ratio   1.000E+00

             failure to converge to tolerance

             increment will be recycled


             maximum connectivity in stiffness matrix is       207 at node     63833


             maximum half-bandwidth is     60010  between nodes      4232  and     64241

             number of profile entries excluding fill-in is          555925


             total workspace needed with in-core matrix storage =        23676953
               part of solver workspace is allocated separately


             load increments for each degree of freedom
             summed over the whole model

             from distributed loads
             dist. loads on deformed configuration - totals below for dist. loads
             increments for point loads
             0.000000E+00   0.000000E+00   0.000000E+00


             point loads
             0.000000E+00   0.000000E+00   0.000000E+00

             start of assembly     cycle number is     1
             wall time =        2755.00


             solver workspace for phase1 (matrix input)    (64bit words) =          652374 (      4.98 MByte)
             Metis nested dissection ordering used
             solver workspace for phase2 (nodal ordering)  (64bit words) =         1466603 (     11.19 MByte)
             solver workspace for phase3 (symbolic factor) (64bit words) =         3347673 (     25.54 MByte)
             solver workspace for phase4 (factorization)   (64bit words) =         8023152 (     61.21 MByte) (MINIMUM)
             solver workspace for phase4 (factorization)   (64bit words) =        66356269 (    506.26 MByte) (MAXIMUM)
             solver workspace available and used           (64bit words) =        71634406 (    546.53 MByte)


             start of matrix solution
             wall time =        2767.00


             singularity ratio    1.5055E-04


             end of matrix solution
             wall time =        2781.00


             maximum residual force  at node     59849 degree of freedom  2 is equal to    1.345E-10
             maximum reaction force  at node     56163 degree of freedom  1 is equal to    7.121E+04
             residual convergence ratio    1.890E-15

             maximum displacement  change   at node     38031 degree of freedom  2 is equal to    8.036E-01
             maximum displacement increment at node     63766 degree of freedom  1 is equal to    1.953E+00
             displacement convergence ratio   4.115E-01

             failure to converge to tolerance

             increment will be recycled


             maximum connectivity in stiffness matrix is       207 at node     63833


             maximum half-bandwidth is     60010  between nodes      4232  and     64241

             number of profile entries excluding fill-in is          556166


             total workspace needed with in-core matrix storage =        23683459
               part of solver workspace is allocated separately


             load increments for each degree of freedom
             summed over the whole model

             from distributed loads
             dist. loads on deformed configuration - totals below for dist. loads
             increments for point loads
             0.000000E+00   0.000000E+00   0.000000E+00


             point loads
             0.000000E+00   0.000000E+00   0.000000E+00

             start of assembly     cycle number is     2
             wall time =        2788.00


             solver workspace for phase1 (matrix input)    (64bit words) =          652615 (      4.98 MByte)
             Metis nested dissection ordering used
             solver workspace for phase2 (nodal ordering)  (64bit words) =         1466727 (     11.19 MByte)
             solver workspace for phase3 (symbolic factor) (64bit words) =         3353348 (     25.58 MByte)
             solver workspace for phase4 (factorization)   (64bit words) =         7977126 (     60.86 MByte) (MINIMUM)
             solver workspace for phase4 (factorization)   (64bit words) =        64229632 (    490.03 MByte) (MAXIMUM)
             solver workspace available and used           (64bit words) =        71634406 (    546.53 MByte)


             start of matrix solution
             wall time =        2800.00


             singularity ratio    9.1647E-05


             end of matrix solution
             wall time =        2813.00


             maximum residual force  at node     59802 degree of freedom  1 is equal to    1.261E-10
             maximum reaction force  at node     56163 degree of freedom  1 is equal to    7.119E+04
             residual convergence ratio    1.771E-15

             maximum displacement  change   at node     16510 degree of freedom  2 is equal to    4.968E-01
             maximum displacement increment at node     63766 degree of freedom  1 is equal to    2.354E+00
             displacement convergence ratio   2.111E-01

             failure to converge to tolerance

             increment will be recycled


             maximum connectivity in stiffness matrix is       207 at node     63833


             maximum half-bandwidth is     60010  between nodes      4232  and     64241

             number of profile entries excluding fill-in is          556200


             total workspace needed with in-core matrix storage =        23684377
               part of solver workspace is allocated separately


             load increments for each degree of freedom
             summed over the whole model

             from distributed loads
             dist. loads on deformed configuration - totals below for dist. loads
             increments for point loads
             0.000000E+00   0.000000E+00   0.000000E+00


             point loads
             0.000000E+00   0.000000E+00   0.000000E+00

             start of assembly     cycle number is     3
             wall time =        2820.00


             solver workspace for phase1 (matrix input)    (64bit words) =          652649 (      4.98 MByte)
             Metis nested dissection ordering used
             solver workspace for phase2 (nodal ordering)  (64bit words) =         1466690 (     11.19 MByte)
             solver workspace for phase3 (symbolic factor) (64bit words) =         3311644 (     25.27 MByte)
             solver workspace for phase4 (factorization)   (64bit words) =         7982833 (     60.90 MByte) (MINIMUM)
             solver workspace for phase4 (factorization)   (64bit words) =        66104453 (    504.34 MByte) (MAXIMUM)
             solver workspace available and used           (64bit words) =        71634406 (    546.53 MByte)


             start of matrix solution
             wall time =        2832.00


             singularity ratio    9.1694E-05


             end of matrix solution
             wall time =        2845.00


             maximum residual force  at node     63678 degree of freedom  2 is equal to    6.082E-11
             maximum reaction force  at node     56163 degree of freedom  1 is equal to    7.120E+04
             residual convergence ratio    8.543E-16

             maximum displacement  change   at node      3783 degree of freedom  2 is equal to    4.166E-01
             maximum displacement increment at node     63766 degree of freedom  1 is equal to    2.082E+00
             displacement convergence ratio   2.001E-01

             failure to converge to tolerance

             increment will be recycled


             maximum connectivity in stiffness matrix is       207 at node     63833


             maximum half-bandwidth is     60010  between nodes      4232  and     64241

             number of profile entries excluding fill-in is          556144


             total workspace needed with in-core matrix storage =        23682865
               part of solver workspace is allocated separately


             load increments for each degree of freedom
             summed over the whole model

             from distributed loads
             dist. loads on deformed configuration - totals below for dist. loads
             increments for point loads
             0.000000E+00   0.000000E+00   0.000000E+00


             point loads
             0.000000E+00   0.000000E+00   0.000000E+00

             start of assembly     cycle number is     4
             wall time =        2851.00


             solver workspace for phase1 (matrix input)    (64bit words) =          652593 (      4.98 MByte)
             Metis nested dissection ordering used
             solver workspace for phase2 (nodal ordering)  (64bit words) =         1466807 (     11.19 MByte)
             solver workspace for phase3 (symbolic factor) (64bit words) =         3359552 (     25.63 MByte)
             solver workspace for phase4 (factorization)   (64bit words) =         8040323 (     61.34 MByte) (MINIMUM)
             solver workspace for phase4 (factorization)   (64bit words) =        65521841 (    499.89 MByte) (MAXIMUM)
             solver workspace available and used           (64bit words) =        71634406 (    546.53 MByte)


             start of matrix solution
             wall time =        2863.00


             singularity ratio    9.1630E-05


             end of matrix solution
             wall time =        2877.00


             ddu multiplied with    2.80531E-02 due to penetration


             maximum residual force  at node      3783 degree of freedom  2 is equal to    6.059E+00
             maximum reaction force  at node     56163 degree of freedom  1 is equal to    7.120E+04
             residual convergence ratio    8.510E-05

             maximum displacement  change   at node      3783 degree of freedom  1 is equal to    1.181E-02
             maximum displacement increment at node     63766 degree of freedom  1 is equal to    2.088E+00
             displacement convergence ratio   5.656E-03

             recycling increment due to separation 


             maximum connectivity in stiffness matrix is       207 at node     63833


             maximum half-bandwidth is     60010  between nodes      4232  and     64241

             number of profile entries excluding fill-in is          556022


             total workspace needed with in-core matrix storage =        23679571
               part of solver workspace is allocated separately


             load increments for each degree of freedom
             summed over the whole model

             from distributed loads
             dist. loads on deformed configuration - totals below for dist. loads
             increments for point loads
             0.000000E+00   0.000000E+00   0.000000E+00


             point loads
             0.000000E+00   0.000000E+00   0.000000E+00

             start of assembly     cycle number is     1
             wall time =        2884.00


             solver workspace for phase1 (matrix input)    (64bit words) =          652471 (      4.98 MByte)
             Metis nested dissection ordering used
             solver workspace for phase2 (nodal ordering)  (64bit words) =         1467096 (     11.19 MByte)
             solver workspace for phase3 (symbolic factor) (64bit words) =         3333449 (     25.43 MByte)
             solver workspace for phase4 (factorization)   (64bit words) =         8010241 (     61.11 MByte) (MINIMUM)
             solver workspace for phase4 (factorization)   (64bit words) =        65878951 (    502.62 MByte) (MAXIMUM)
             solver workspace available and used           (64bit words) =        71634406 (    546.53 MByte)


             start of matrix solution
             wall time =        2896.00


             singularity ratio    9.1496E-05


             end of matrix solution
             wall time =        2909.00


             maximum residual force  at node     59994 degree of freedom  1 is equal to    5.150E-11
             maximum reaction force  at node     56163 degree of freedom  1 is equal to    7.119E+04
             residual convergence ratio    7.233E-16

             maximum displacement  change   at node     15691 degree of freedom  2 is equal to    5.401E-01
             maximum displacement increment at node     63766 degree of freedom  1 is equal to    2.300E+00
             displacement convergence ratio   2.348E-01

             failure to converge to tolerance

             increment will be recycled


             maximum connectivity in stiffness matrix is       207 at node     63833


             maximum half-bandwidth is     60010  between nodes      4232  and     64241

             number of profile entries excluding fill-in is          556050


             total workspace needed with in-core matrix storage =        23680327
               part of solver workspace is allocated separately


             load increments for each degree of freedom
             summed over the whole model

             from distributed loads
             dist. loads on deformed configuration - totals below for dist. loads
             increments for point loads
             0.000000E+00   0.000000E+00   0.000000E+00


             point loads
             0.000000E+00   0.000000E+00   0.000000E+00

             start of assembly     cycle number is     2
             wall time =        2917.00


             solver workspace for phase1 (matrix input)    (64bit words) =          652499 (      4.98 MByte)
             Metis nested dissection ordering used
             solver workspace for phase2 (nodal ordering)  (64bit words) =         1466657 (     11.19 MByte)
             solver workspace for phase3 (symbolic factor) (64bit words) =         3318721 (     25.32 MByte)
             solver workspace for phase4 (factorization)   (64bit words) =         7981502 (     60.89 MByte) (MINIMUM)
             solver workspace for phase4 (factorization)   (64bit words) =        64951325 (    495.54 MByte) (MAXIMUM)
             solver workspace available and used           (64bit words) =        71634406 (    546.53 MByte)


             start of matrix solution
             wall time =        2929.00


             singularity ratio    9.1623E-05


             end of matrix solution
             wall time =        2941.00


             ddu multiplied with    1.95589E-02 due to penetration


             maximum residual force  at node      4029 degree of freedom  2 is equal to    1.020E+01
             maximum reaction force  at node     56163 degree of freedom  1 is equal to    7.119E+04
             residual convergence ratio    1.432E-04

             maximum displacement  change   at node      4029 degree of freedom  2 is equal to    1.007E-02
             maximum displacement increment at node     63766 degree of freedom  1 is equal to    2.297E+00
             displacement convergence ratio   4.386E-03

             recycling increment due to separation 


             maximum connectivity in stiffness matrix is       207 at node     63833


             maximum half-bandwidth is     60010  between nodes      4232  and     64241

             number of profile entries excluding fill-in is          555833


             total workspace needed with in-core matrix storage =        23674469
               part of solver workspace is allocated separately


             load increments for each degree of freedom
             summed over the whole model

             from distributed loads
             dist. loads on deformed configuration - totals below for dist. loads
             increments for point loads
             0.000000E+00   0.000000E+00   0.000000E+00


             point loads
             0.000000E+00   0.000000E+00   0.000000E+00

             start of assembly     cycle number is     1
             wall time =        2948.00


             solver workspace for phase1 (matrix input)    (64bit words) =          652282 (      4.98 MByte)
             Metis nested dissection ordering used
             solver workspace for phase2 (nodal ordering)  (64bit words) =         1466512 (     11.19 MByte)
             solver workspace for phase3 (symbolic factor) (64bit words) =         3352387 (     25.58 MByte)
             solver workspace for phase4 (factorization)   (64bit words) =         8067081 (     61.55 MByte) (MINIMUM)
             solver workspace for phase4 (factorization)   (64bit words) =        67805397 (    517.31 MByte) (MAXIMUM)
             solver workspace available and used           (64bit words) =        71634406 (    546.53 MByte)


             start of matrix solution
             wall time =        2961.00


             singularity ratio    1.0346E-04


             end of matrix solution
             wall time =        2975.00


             maximum residual force  at node     20418 degree of freedom  1 is equal to    3.881E-11
             maximum reaction force  at node     56163 degree of freedom  1 is equal to    7.120E+04
             residual convergence ratio    5.452E-16

             maximum displacement  change   at node     15691 degree of freedom  2 is equal to    5.041E-01
             maximum displacement increment at node     63766 degree of freedom  1 is equal to    2.164E+00
             displacement convergence ratio   2.330E-01

             failure to converge to tolerance

             increment will be recycled


             maximum connectivity in stiffness matrix is       207 at node     63833


             maximum half-bandwidth is     60010  between nodes      4232  and     64241

             number of profile entries excluding fill-in is          555804


             total workspace needed with in-core matrix storage =        23673685
               part of solver workspace is allocated separately


             load increments for each degree of freedom
             summed over the whole model

             from distributed loads
             dist. loads on deformed configuration - totals below for dist. loads
             increments for point loads
             0.000000E+00   0.000000E+00   0.000000E+00


             point loads
             0.000000E+00   0.000000E+00   0.000000E+00

             start of assembly     cycle number is     2
             wall time =        2980.00


             solver workspace for phase1 (matrix input)    (64bit words) =          652253 (      4.98 MByte)
             Metis nested dissection ordering used
             solver workspace for phase2 (nodal ordering)  (64bit words) =         1466531 (     11.19 MByte)
             solver workspace for phase3 (symbolic factor) (64bit words) =         3349695 (     25.56 MByte)
             solver workspace for phase4 (factorization)   (64bit words) =         7976064 (     60.85 MByte) (MINIMUM)
             solver workspace for phase4 (factorization)   (64bit words) =        64326356 (    490.77 MByte) (MAXIMUM)
             solver workspace available and used           (64bit words) =        71634406 (    546.53 MByte)


             start of matrix solution
             wall time =        2992.00


             singularity ratio    9.1418E-05


             end of matrix solution
             wall time =        3005.00


             ddu multiplied with    1.01710E-02 due to penetration


             maximum residual force  at node      3994 degree of freedom  1 is equal to    4.743E+00
             maximum reaction force  at node     56163 degree of freedom  1 is equal to    7.120E+04
             residual convergence ratio    6.662E-05

             maximum displacement  change   at node     15822 degree of freedom  2 is equal to    4.480E-03
             maximum displacement increment at node     63766 degree of freedom  1 is equal to    2.165E+00
             displacement convergence ratio   2.069E-03

             recycling increment due to separation 


             maximum connectivity in stiffness matrix is       207 at node     63833


             maximum half-bandwidth is     60010  between nodes      4232  and     64241

             number of profile entries excluding fill-in is          555398


             total workspace needed with in-core matrix storage =        23662723
               part of solver workspace is allocated separately


             load increments for each degree of freedom
             summed over the whole model

             from distributed loads
             dist. loads on deformed configuration - totals below for dist. loads
             increments for point loads
             0.000000E+00   0.000000E+00   0.000000E+00


             point loads
             0.000000E+00   0.000000E+00   0.000000E+00

             start of assembly     cycle number is     1
             wall time =        3012.00


             solver workspace for phase1 (matrix input)    (64bit words) =          651847 (      4.97 MByte)
             Metis nested dissection ordering used
             solver workspace for phase2 (nodal ordering)  (64bit words) =         1466399 (     11.19 MByte)
             solver workspace for phase3 (symbolic factor) (64bit words) =         3311385 (     25.26 MByte)
             solver workspace for phase4 (factorization)   (64bit words) =         7954195 (     60.69 MByte) (MINIMUM)
             solver workspace for phase4 (factorization)   (64bit words) =        64071580 (    488.83 MByte) (MAXIMUM)
             solver workspace available and used           (64bit words) =        71634406 (    546.53 MByte)


             start of matrix solution
             wall time =        3024.00


             singularity ratio    9.1246E-05


             end of matrix solution
             wall time =        3037.00


             maximum residual force  at node     60087 degree of freedom  2 is equal to    4.209E-11
             maximum reaction force  at node     56163 degree of freedom  1 is equal to    7.119E+04
             residual convergence ratio    5.913E-16

             maximum displacement  change   at node     15691 degree of freedom  2 is equal to    5.427E-01
             maximum displacement increment at node     63766 degree of freedom  1 is equal to    2.284E+00
             displacement convergence ratio   2.376E-01

             failure to converge to tolerance

             increment will be recycled


             maximum connectivity in stiffness matrix is       207 at node     63833


             maximum half-bandwidth is     60010  between nodes      4232  and     64241

             number of profile entries excluding fill-in is          555356


             total workspace needed with in-core matrix storage =        23661589
               part of solver workspace is allocated separately


             load increments for each degree of freedom
             summed over the whole model

             from distributed loads
             dist. loads on deformed configuration - totals below for dist. loads
             increments for point loads
             0.000000E+00   0.000000E+00   0.000000E+00


             point loads
             0.000000E+00   0.000000E+00   0.000000E+00

             start of assembly     cycle number is     2
             wall time =        3042.00


             solver workspace for phase1 (matrix input)    (64bit words) =          651805 (      4.97 MByte)
             Metis nested dissection ordering used
             solver workspace for phase2 (nodal ordering)  (64bit words) =         1466389 (     11.19 MByte)
             solver workspace for phase3 (symbolic factor) (64bit words) =         3342978 (     25.50 MByte)
             solver workspace for phase4 (factorization)   (64bit words) =         7970942 (     60.81 MByte) (MINIMUM)
             solver workspace for phase4 (factorization)   (64bit words) =        63862694 (    487.23 MByte) (MAXIMUM)
             solver workspace available and used           (64bit words) =        71634406 (    546.53 MByte)


             start of matrix solution
             wall time =        3054.00


             singularity ratio    9.1369E-05


             end of matrix solution
             wall time =        3066.00


             ddu multiplied with    3.49944E-02 due to penetration


             maximum residual force  at node      3988 degree of freedom  2 is equal to    8.600E+00
             maximum reaction force  at node     56163 degree of freedom  1 is equal to    7.119E+04
             residual convergence ratio    1.208E-04

             maximum displacement  change   at node     15691 degree of freedom  2 is equal to    1.864E-02
             maximum displacement increment at node     63766 degree of freedom  1 is equal to    2.282E+00
             displacement convergence ratio   8.168E-03

             recycling increment due to separation 


             maximum connectivity in stiffness matrix is       207 at node     63833


             maximum half-bandwidth is     60010  between nodes      4232  and     64241

             number of profile entries excluding fill-in is          554831


             total workspace needed with in-core matrix storage =        23647415
               part of solver workspace is allocated separately


             load increments for each degree of freedom
             summed over the whole model

             from distributed loads
             dist. loads on deformed configuration - totals below for dist. loads
             increments for point loads
             0.000000E+00   0.000000E+00   0.000000E+00


             point loads
             0.000000E+00   0.000000E+00   0.000000E+00

             start of assembly     cycle number is     1
             wall time =        3073.00


             solver workspace for phase1 (matrix input)    (64bit words) =          651280 (      4.97 MByte)
             Metis nested dissection ordering used
             solver workspace for phase2 (nodal ordering)  (64bit words) =         1466088 (     11.19 MByte)
             solver workspace for phase3 (symbolic factor) (64bit words) =         3349034 (     25.55 MByte)
             solver workspace for phase4 (factorization)   (64bit words) =         8000043 (     61.04 MByte) (MINIMUM)
             solver workspace for phase4 (factorization)   (64bit words) =        66101061 (    504.31 MByte) (MAXIMUM)
             solver workspace available and used           (64bit words) =        71634406 (    546.53 MByte)


             start of matrix solution
             wall time =        3085.00


             singularity ratio    9.1099E-05


             end of matrix solution
             wall time =        3099.00


             ddu multiplied with    5.70574E-02 due to penetration


             maximum residual force  at node      3988 degree of freedom  2 is equal to    8.110E+00
             maximum reaction force  at node     56163 degree of freedom  1 is equal to    7.119E+04
             residual convergence ratio    1.139E-04

             maximum displacement  change   at node     15691 degree of freedom  2 is equal to    3.207E-02
             maximum displacement increment at node     63766 degree of freedom  1 is equal to    2.277E+00
             displacement convergence ratio   1.408E-02

             recycling increment due to body to body contact 

             increment will be recycled


             maximum connectivity in stiffness matrix is       207 at node     63833


             maximum half-bandwidth is     60010  between nodes      4232  and     64241

             number of profile entries excluding fill-in is          554874


             total workspace needed with in-core matrix storage =        23648575
               part of solver workspace is allocated separately


             load increments for each degree of freedom
             summed over the whole model

             from distributed loads
             dist. loads on deformed configuration - totals below for dist. loads
             increments for point loads
             0.000000E+00   0.000000E+00   0.000000E+00


             point loads
             0.000000E+00   0.000000E+00   0.000000E+00

             start of assembly     cycle number is     2
             wall time =        3106.00


             solver workspace for phase1 (matrix input)    (64bit words) =          651323 (      4.97 MByte)
             Metis nested dissection ordering used
             solver workspace for phase2 (nodal ordering)  (64bit words) =         1466163 (     11.19 MByte)
             solver workspace for phase3 (symbolic factor) (64bit words) =         3330738 (     25.41 MByte)
             solver workspace for phase4 (factorization)   (64bit words) =         7990235 (     60.96 MByte) (MINIMUM)
             solver workspace for phase4 (factorization)   (64bit words) =        63916287 (    487.64 MByte) (MAXIMUM)
             solver workspace available and used           (64bit words) =        71634406 (    546.53 MByte)


             start of matrix solution
             wall time =        3118.00


             singularity ratio    9.1131E-05


             end of matrix solution
             wall time =        3131.00


             maximum residual force  at node     54767 degree of freedom  1 is equal to    2.875E-11
             maximum reaction force  at node     56163 degree of freedom  1 is equal to    7.120E+04
             residual convergence ratio    4.038E-16

             maximum displacement  change   at node     15691 degree of freedom  2 is equal to    5.179E-01
             maximum displacement increment at node     63766 degree of freedom  1 is equal to    2.206E+00
             displacement convergence ratio   2.347E-01

             failure to converge to tolerance

             increment will be recycled


             maximum connectivity in stiffness matrix is       207 at node     63833


             maximum half-bandwidth is     60010  between nodes      4232  and     64241

             number of profile entries excluding fill-in is          554961


             total workspace needed with in-core matrix storage =        23650925
               part of solver workspace is allocated separately


             load increments for each degree of freedom
             summed over the whole model

             from distributed loads
             dist. loads on deformed configuration - totals below for dist. loads
             increments for point loads
             0.000000E+00   0.000000E+00   0.000000E+00


             point loads
             0.000000E+00   0.000000E+00   0.000000E+00

             start of assembly     cycle number is     3
             wall time =        3137.00


             solver workspace for phase1 (matrix input)    (64bit words) =          651410 (      4.97 MByte)
             Metis nested dissection ordering used
             solver workspace for phase2 (nodal ordering)  (64bit words) =         1466206 (     11.19 MByte)
             solver workspace for phase3 (symbolic factor) (64bit words) =         3338445 (     25.47 MByte)
             solver workspace for phase4 (factorization)   (64bit words) =         7957659 (     60.71 MByte) (MINIMUM)
             solver workspace for phase4 (factorization)   (64bit words) =        63934998 (    487.79 MByte) (MAXIMUM)
             solver workspace available and used           (64bit words) =        71634406 (    546.53 MByte)


             start of matrix solution
             wall time =        3148.00


             singularity ratio    8.6582E-05


             end of matrix solution
             wall time =        3161.00


             maximum residual force  at node     53679 degree of freedom  2 is equal to    5.275E-11
             maximum reaction force  at node     56163 degree of freedom  1 is equal to    7.119E+04
             residual convergence ratio    7.409E-16

             maximum displacement  change   at node      1325 degree of freedom  3 is equal to    3.539E-01
             maximum displacement increment at node     63766 degree of freedom  1 is equal to    2.283E+00
             displacement convergence ratio   1.551E-01

             failure to converge to tolerance

             increment will be recycled


             maximum connectivity in stiffness matrix is       207 at node     63833


             maximum half-bandwidth is     60010  between nodes      4232  and     64241

             number of profile entries excluding fill-in is          554870


             total workspace needed with in-core matrix storage =        23648467
               part of solver workspace is allocated separately


             load increments for each degree of freedom
             summed over the whole model

             from distributed loads
             dist. loads on deformed configuration - totals below for dist. loads
             increments for point loads
             0.000000E+00   0.000000E+00   0.000000E+00


             point loads
             0.000000E+00   0.000000E+00   0.000000E+00

             start of assembly     cycle number is     4
             wall time =        3166.00


             solver workspace for phase1 (matrix input)    (64bit words) =          651319 (      4.97 MByte)
             Metis nested dissection ordering used
             solver workspace for phase2 (nodal ordering)  (64bit words) =         1466055 (     11.19 MByte)
             solver workspace for phase3 (symbolic factor) (64bit words) =         3353176 (     25.58 MByte)
             solver workspace for phase4 (factorization)   (64bit words) =         8011688 (     61.12 MByte) (MINIMUM)
             solver workspace for phase4 (factorization)   (64bit words) =        65229447 (    497.66 MByte) (MAXIMUM)
             solver workspace available and used           (64bit words) =        71634406 (    546.53 MByte)


             start of matrix solution
             wall time =        3178.00


             singularity ratio    8.6613E-05


             end of matrix solution
             wall time =        3191.00


             maximum residual force  at node     26804 degree of freedom  2 is equal to    4.743E-11
             maximum reaction force  at node     56163 degree of freedom  1 is equal to    7.119E+04
             residual convergence ratio    6.662E-16

             maximum displacement  change   at node      1325 degree of freedom  3 is equal to    4.071E-01
             maximum displacement increment at node     63766 degree of freedom  1 is equal to    2.231E+00
             displacement convergence ratio   1.825E-01

             failure to converge to tolerance

             increment will be recycled


             maximum connectivity in stiffness matrix is       207 at node     63833


             maximum half-bandwidth is     60010  between nodes      4232  and     64241

             number of profile entries excluding fill-in is          555032


             total workspace needed with in-core matrix storage =        23652841
               part of solver workspace is allocated separately


             load increments for each degree of freedom
             summed over the whole model

             from distributed loads
             dist. loads on deformed configuration - totals below for dist. loads
             increments for point loads
             0.000000E+00   0.000000E+00   0.000000E+00


             point loads
             0.000000E+00   0.000000E+00   0.000000E+00

             start of assembly     cycle number is     5
             wall time =        3198.00


             solver workspace for phase1 (matrix input)    (64bit words) =          651481 (      4.97 MByte)
             Metis nested dissection ordering used
             solver workspace for phase2 (nodal ordering)  (64bit words) =         1466450 (     11.19 MByte)
             solver workspace for phase3 (symbolic factor) (64bit words) =         3355301 (     25.60 MByte)
             solver workspace for phase4 (factorization)   (64bit words) =         7992639 (     60.98 MByte) (MINIMUM)
             solver workspace for phase4 (factorization)   (64bit words) =        65915552 (    502.90 MByte) (MAXIMUM)
             solver workspace available and used           (64bit words) =        71634406 (    546.53 MByte)


             start of matrix solution
             wall time =        3210.00


             singularity ratio    9.1428E-05


             end of matrix solution
             wall time =        3224.00


             maximum residual force  at node     53679 degree of freedom  2 is equal to    4.093E-11
             maximum reaction force  at node     56163 degree of freedom  1 is equal to    7.119E+04
             residual convergence ratio    5.749E-16

             maximum displacement  change   at node      1325 degree of freedom  3 is equal to    3.779E-01
             maximum displacement increment at node     63766 degree of freedom  1 is equal to    2.303E+00
             displacement convergence ratio   1.641E-01

             failure to converge to tolerance

             increment will be recycled


             maximum connectivity in stiffness matrix is       207 at node     63833


             maximum half-bandwidth is     60010  between nodes      4232  and     64241

             number of profile entries excluding fill-in is          555022


             total workspace needed with in-core matrix storage =        23652571
               part of solver workspace is allocated separately


             load increments for each degree of freedom
             summed over the whole model

             from distributed loads
             dist. loads on deformed configuration - totals below for dist. loads
             increments for point loads
             0.000000E+00   0.000000E+00   0.000000E+00


             point loads
             0.000000E+00   0.000000E+00   0.000000E+00

             start of assembly     cycle number is     6
             wall time =        3230.00


             solver workspace for phase1 (matrix input)    (64bit words) =          651471 (      4.97 MByte)
             Metis nested dissection ordering used
             solver workspace for phase2 (nodal ordering)  (64bit words) =         1466163 (     11.19 MByte)
             solver workspace for phase3 (symbolic factor) (64bit words) =         3347076 (     25.54 MByte)
             solver workspace for phase4 (factorization)   (64bit words) =         7994787 (     61.00 MByte) (MINIMUM)
             solver workspace for phase4 (factorization)   (64bit words) =        64683046 (    493.49 MByte) (MAXIMUM)
             solver workspace available and used           (64bit words) =        71634406 (    546.53 MByte)


             start of matrix solution
             wall time =        3241.00


             singularity ratio    8.6832E-05


             end of matrix solution
             wall time =        3255.00


             maximum residual force  at node     54512 degree of freedom  1 is equal to    4.048E-11
             maximum reaction force  at node     56163 degree of freedom  1 is equal to    7.119E+04
             residual convergence ratio    5.685E-16

             maximum displacement  change   at node      1325 degree of freedom  3 is equal to    3.691E-01
             maximum displacement increment at node     63766 degree of freedom  1 is equal to    2.245E+00
             displacement convergence ratio   1.644E-01

             failure to converge to tolerance

             increment will be recycled


             maximum connectivity in stiffness matrix is       207 at node     63833


             maximum half-bandwidth is     60010  between nodes      4232  and     64241

             number of profile entries excluding fill-in is          554968


             total workspace needed with in-core matrix storage =        23651113
               part of solver workspace is allocated separately


             load increments for each degree of freedom
             summed over the whole model

             from distributed loads
             dist. loads on deformed configuration - totals below for dist. loads
             increments for point loads
             0.000000E+00   0.000000E+00   0.000000E+00


             point loads
             0.000000E+00   0.000000E+00   0.000000E+00

             start of assembly     cycle number is     7
             wall time =        3260.00


             solver workspace for phase1 (matrix input)    (64bit words) =          651417 (      4.97 MByte)
             Metis nested dissection ordering used
             solver workspace for phase2 (nodal ordering)  (64bit words) =         1466110 (     11.19 MByte)
             solver workspace for phase3 (symbolic factor) (64bit words) =         3310858 (     25.26 MByte)
             solver workspace for phase4 (factorization)   (64bit words) =         7977383 (     60.86 MByte) (MINIMUM)
             solver workspace for phase4 (factorization)   (64bit words) =        66230737 (    505.30 MByte) (MAXIMUM)
             solver workspace available and used           (64bit words) =        71634406 (    546.53 MByte)


             start of matrix solution
             wall time =        3272.00


             singularity ratio    8.6737E-05


             end of matrix solution
             wall time =        3286.00


             ddu multiplied with    3.19381E-02 due to penetration


             maximum residual force  at node      3779 degree of freedom  2 is equal to    7.801E+00
             maximum reaction force  at node     56163 degree of freedom  1 is equal to    7.119E+04
             residual convergence ratio    1.096E-04

             maximum displacement  change   at node      1325 degree of freedom  3 is equal to    1.266E-02
             maximum displacement increment at node     63766 degree of freedom  1 is equal to    2.247E+00
             displacement convergence ratio   5.635E-03

             recycling increment due to separation 


             maximum connectivity in stiffness matrix is       207 at node     63833


             maximum half-bandwidth is     60010  between nodes      4232  and     64241

             number of profile entries excluding fill-in is          554310


             total workspace needed with in-core matrix storage =        23633347
               part of solver workspace is allocated separately


             load increments for each degree of freedom
             summed over the whole model

             from distributed loads
             dist. loads on deformed configuration - totals below for dist. loads
             increments for point loads
             0.000000E+00   0.000000E+00   0.000000E+00


             point loads
             0.000000E+00   0.000000E+00   0.000000E+00

             start of assembly     cycle number is     1
             wall time =        3293.00


             solver workspace for phase1 (matrix input)    (64bit words) =          650759 (      4.96 MByte)
             Metis nested dissection ordering used
             solver workspace for phase2 (nodal ordering)  (64bit words) =         1465946 (     11.18 MByte)
             solver workspace for phase3 (symbolic factor) (64bit words) =         3323174 (     25.35 MByte)
             solver workspace for phase4 (factorization)   (64bit words) =         7963193 (     60.75 MByte) (MINIMUM)
             solver workspace for phase4 (factorization)   (64bit words) =        65276475 (    498.02 MByte) (MAXIMUM)
             solver workspace available and used           (64bit words) =        71634406 (    546.53 MByte)


             start of matrix solution
             wall time =        3305.00


             singularity ratio    9.1077E-05


             end of matrix solution
             wall time =        3318.00


             maximum residual force  at node     19120 degree of freedom  3 is equal to    4.900E-11
             maximum reaction force  at node     56163 degree of freedom  1 is equal to    7.119E+04
             residual convergence ratio    6.883E-16

             maximum displacement  change   at node      1325 degree of freedom  3 is equal to    5.502E-01
             maximum displacement increment at node     63766 degree of freedom  1 is equal to    2.288E+00
             displacement convergence ratio   2.405E-01

             failure to converge to tolerance

             increment will be recycled


             maximum connectivity in stiffness matrix is       207 at node     63833


             maximum half-bandwidth is     60010  between nodes      4232  and     64241

             number of profile entries excluding fill-in is          554506


             total workspace needed with in-core matrix storage =        23638639
               part of solver workspace is allocated separately


             load increments for each degree of freedom
             summed over the whole model

             from distributed loads
             dist. loads on deformed configuration - totals below for dist. loads
             increments for point loads
             0.000000E+00   0.000000E+00   0.000000E+00


             point loads
             0.000000E+00   0.000000E+00   0.000000E+00

             start of assembly     cycle number is     2
             wall time =        3324.00


             solver workspace for phase1 (matrix input)    (64bit words) =          650955 (      4.97 MByte)
             Metis nested dissection ordering used
             solver workspace for phase2 (nodal ordering)  (64bit words) =         1465907 (     11.18 MByte)
             solver workspace for phase3 (symbolic factor) (64bit words) =         3344960 (     25.52 MByte)
             solver workspace for phase4 (factorization)   (64bit words) =         7963454 (     60.76 MByte) (MINIMUM)
             solver workspace for phase4 (factorization)   (64bit words) =        63367728 (    483.46 MByte) (MAXIMUM)
             solver workspace available and used           (64bit words) =        71634406 (    546.53 MByte)


             start of matrix solution
             wall time =        3335.00


             singularity ratio    9.1426E-05


             end of matrix solution
             wall time =        3348.00


             maximum residual force  at node     53679 degree of freedom  2 is equal to    6.639E-11
             maximum reaction force  at node     56163 degree of freedom  1 is equal to    7.119E+04
             residual convergence ratio    9.326E-16

             maximum displacement  change   at node      1657 degree of freedom  3 is equal to    3.513E-01
             maximum displacement increment at node     63766 degree of freedom  1 is equal to    2.261E+00
             displacement convergence ratio   1.554E-01

             failure to converge to tolerance

             increment will be recycled


             maximum connectivity in stiffness matrix is       207 at node     63833


             maximum half-bandwidth is     60010  between nodes      4232  and     64241

             number of profile entries excluding fill-in is          554355


             total workspace needed with in-core matrix storage =        23634563
               part of solver workspace is allocated separately


             load increments for each degree of freedom
             summed over the whole model

             from distributed loads
             dist. loads on deformed configuration - totals below for dist. loads
             increments for point loads
             0.000000E+00   0.000000E+00   0.000000E+00


             point loads
             0.000000E+00   0.000000E+00   0.000000E+00

             start of assembly     cycle number is     3
             wall time =        3354.00


             solver workspace for phase1 (matrix input)    (64bit words) =          650804 (      4.97 MByte)
             Metis nested dissection ordering used
             solver workspace for phase2 (nodal ordering)  (64bit words) =         1465707 (     11.18 MByte)
             solver workspace for phase3 (symbolic factor) (64bit words) =         3319890 (     25.33 MByte)
             solver workspace for phase4 (factorization)   (64bit words) =         7989094 (     60.95 MByte) (MINIMUM)
             solver workspace for phase4 (factorization)   (64bit words) =        64725172 (    493.81 MByte) (MAXIMUM)
             solver workspace available and used           (64bit words) =        71634406 (    546.53 MByte)


             start of matrix solution
             wall time =        3365.00


             singularity ratio    9.1304E-05


             end of matrix solution
             wall time =        3379.00


             maximum residual force  at node     21268 degree of freedom  2 is equal to    5.175E-11
             maximum reaction force  at node     56163 degree of freedom  1 is equal to    7.119E+04
             residual convergence ratio    7.269E-16

             maximum displacement  change   at node     36343 degree of freedom  2 is equal to    4.379E-01
             maximum displacement increment at node     63766 degree of freedom  1 is equal to    2.316E+00
             displacement convergence ratio   1.891E-01

             failure to converge to tolerance

             increment will be recycled


             maximum connectivity in stiffness matrix is       207 at node     63833


             maximum half-bandwidth is     60010  between nodes      4232  and     64241

             number of profile entries excluding fill-in is          554543


             total workspace needed with in-core matrix storage =        23639639
               part of solver workspace is allocated separately


             load increments for each degree of freedom
             summed over the whole model

             from distributed loads
             dist. loads on deformed configuration - totals below for dist. loads
             increments for point loads
             0.000000E+00   0.000000E+00   0.000000E+00


             point loads
             0.000000E+00   0.000000E+00   0.000000E+00

             start of assembly     cycle number is     4
             wall time =        3384.00


             solver workspace for phase1 (matrix input)    (64bit words) =          650992 (      4.97 MByte)
             Metis nested dissection ordering used
             solver workspace for phase2 (nodal ordering)  (64bit words) =         1465726 (     11.18 MByte)
             solver workspace for phase3 (symbolic factor) (64bit words) =         3326869 (     25.38 MByte)
             solver workspace for phase4 (factorization)   (64bit words) =         7963954 (     60.76 MByte) (MINIMUM)
             solver workspace for phase4 (factorization)   (64bit words) =        63312339 (    483.03 MByte) (MAXIMUM)
             solver workspace available and used           (64bit words) =        71634406 (    546.53 MByte)


             start of matrix solution
             wall time =        3396.00


             singularity ratio    9.1735E-05


             end of matrix solution
             wall time =        3408.00


             ddu multiplied with    1.00000E-06 due to penetration


             maximum residual force  at node      4016 degree of freedom  1 is equal to    9.925E+00
             maximum reaction force  at node     56163 degree of freedom  1 is equal to    7.119E+04
             residual convergence ratio    1.394E-04

             maximum displacement  change   at node     15999 degree of freedom  1 is equal to    6.093E-07
             maximum displacement increment at node     63766 degree of freedom  1 is equal to    2.316E+00
             displacement convergence ratio   2.631E-07
             *** warning: node      3652 separated 5 times and will be skipped in separation check
             *** warning: node      3776 separated 5 times and will be skipped in separation check
             *** warning: node      3957 separated 5 times and will be skipped in separation check
             *** warning: node      3965 separated 5 times and will be skipped in separation check

             recycling increment due to separation 


             maximum connectivity in stiffness matrix is       207 at node     63833


             maximum half-bandwidth is     60010  between nodes      4232  and     64241

             number of profile entries excluding fill-in is          553975


             total workspace needed with in-core matrix storage =        23624303
               part of solver workspace is allocated separately


             load increments for each degree of freedom
             summed over the whole model

             from distributed loads
             dist. loads on deformed configuration - totals below for dist. loads
             increments for point loads
             0.000000E+00   0.000000E+00   0.000000E+00


             point loads
             0.000000E+00   0.000000E+00   0.000000E+00

             start of assembly     cycle number is     1
             wall time =        3415.00


             solver workspace for phase1 (matrix input)    (64bit words) =          650424 (      4.96 MByte)
             Metis nested dissection ordering used
             solver workspace for phase2 (nodal ordering)  (64bit words) =         1465422 (     11.18 MByte)
             solver workspace for phase3 (symbolic factor) (64bit words) =         3337746 (     25.46 MByte)
             solver workspace for phase4 (factorization)   (64bit words) =         7988916 (     60.95 MByte) (MINIMUM)
             solver workspace for phase4 (factorization)   (64bit words) =        65326214 (    498.40 MByte) (MAXIMUM)
             solver workspace available and used           (64bit words) =        71634406 (    546.53 MByte)


             start of matrix solution
             wall time =        3427.00


             singularity ratio    9.1382E-05


             end of matrix solution
             wall time =        3441.00


             maximum residual force  at node     28507 degree of freedom  2 is equal to    3.530E-11
             maximum reaction force  at node     56163 degree of freedom  1 is equal to    7.120E+04
             residual convergence ratio    4.958E-16

             maximum displacement  change   at node      2325 degree of freedom  1 is equal to    8.124E-01
             maximum displacement increment at node     63766 degree of freedom  1 is equal to    2.250E+00
             displacement convergence ratio   3.610E-01

             failure to converge to tolerance

             increment will be recycled


             maximum connectivity in stiffness matrix is       207 at node     63833


             maximum half-bandwidth is     60010  between nodes      4232  and     64241

             number of profile entries excluding fill-in is          553966


             total workspace needed with in-core matrix storage =        23624059
               part of solver workspace is allocated separately


             load increments for each degree of freedom
             summed over the whole model

             from distributed loads
             dist. loads on deformed configuration - totals below for dist. loads
             increments for point loads
             0.000000E+00   0.000000E+00   0.000000E+00


             point loads
             0.000000E+00   0.000000E+00   0.000000E+00

             start of assembly     cycle number is     2
             wall time =        3446.00


             solver workspace for phase1 (matrix input)    (64bit words) =          650415 (      4.96 MByte)
             Metis nested dissection ordering used
             solver workspace for phase2 (nodal ordering)  (64bit words) =         1465589 (     11.18 MByte)
             solver workspace for phase3 (symbolic factor) (64bit words) =         3332430 (     25.42 MByte)
             solver workspace for phase4 (factorization)   (64bit words) =         7933603 (     60.53 MByte) (MINIMUM)
             solver workspace for phase4 (factorization)   (64bit words) =        63841068 (    487.07 MByte) (MAXIMUM)
             solver workspace available and used           (64bit words) =        71634406 (    546.53 MByte)


             start of matrix solution
             wall time =        3458.00


             singularity ratio    9.1517E-05


             end of matrix solution
             wall time =        3471.00


             maximum residual force  at node     19278 degree of freedom  2 is equal to    5.015E-11
             maximum reaction force  at node     56163 degree of freedom  1 is equal to    7.119E+04
             residual convergence ratio    7.044E-16

             maximum displacement  change   at node      1657 degree of freedom  3 is equal to    4.765E-01
             maximum displacement increment at node     34654 degree of freedom  2 is equal to    2.364E+00
             displacement convergence ratio   2.016E-01

             failure to converge to tolerance

             increment will be recycled


             maximum connectivity in stiffness matrix is       207 at node     63833


             maximum half-bandwidth is     60010  between nodes      4232  and     64241

             number of profile entries excluding fill-in is          554051


             total workspace needed with in-core matrix storage =        23626355
               part of solver workspace is allocated separately


             load increments for each degree of freedom
             summed over the whole model

             from distributed loads
             dist. loads on deformed configuration - totals below for dist. loads
             increments for point loads
             0.000000E+00   0.000000E+00   0.000000E+00


             point loads
             0.000000E+00   0.000000E+00   0.000000E+00

             start of assembly     cycle number is     3
             wall time =        3476.00


             solver workspace for phase1 (matrix input)    (64bit words) =          650500 (      4.96 MByte)
             Metis nested dissection ordering used
             solver workspace for phase2 (nodal ordering)  (64bit words) =         1465611 (     11.18 MByte)
             solver workspace for phase3 (symbolic factor) (64bit words) =         3351642 (     25.57 MByte)
             solver workspace for phase4 (factorization)   (64bit words) =         7993062 (     60.98 MByte) (MINIMUM)
             solver workspace for phase4 (factorization)   (64bit words) =        66985661 (    511.06 MByte) (MAXIMUM)
             solver workspace available and used           (64bit words) =        71634406 (    546.53 MByte)


             start of matrix solution
             wall time =        3488.00


             singularity ratio    9.1583E-05


             end of matrix solution
             wall time =        3502.00


             ddu multiplied with    1.09283E-02 due to penetration


             maximum residual force  at node      4029 degree of freedom  1 is equal to    1.277E+01
             maximum reaction force  at node     56163 degree of freedom  1 is equal to    7.119E+04
             residual convergence ratio    1.793E-04

             maximum displacement  change   at node      4029 degree of freedom  1 is equal to    5.121E-03
             maximum displacement increment at node     34654 degree of freedom  2 is equal to    2.360E+00
             displacement convergence ratio   2.169E-03
             *** warning: node      3652 separated 5 times and will be skipped in separation check
             *** warning: node      3776 separated 5 times and will be skipped in separation check
             *** warning: node      3957 separated 5 times and will be skipped in separation check
             *** warning: node      3965 separated 5 times and will be skipped in separation check

             recycling increment due to separation 


             maximum connectivity in stiffness matrix is       207 at node     63833


             maximum half-bandwidth is     60010  between nodes      4232  and     64241

             number of profile entries excluding fill-in is          553507


             total workspace needed with in-core matrix storage =        23611667
               part of solver workspace is allocated separately


             load increments for each degree of freedom
             summed over the whole model

             from distributed loads
             dist. loads on deformed configuration - totals below for dist. loads
             increments for point loads
             0.000000E+00   0.000000E+00   0.000000E+00


             point loads
             0.000000E+00   0.000000E+00   0.000000E+00

             start of assembly     cycle number is     1
             wall time =        3509.00


             solver workspace for phase1 (matrix input)    (64bit words) =          649956 (      4.96 MByte)
             Metis nested dissection ordering used
             solver workspace for phase2 (nodal ordering)  (64bit words) =         1465366 (     11.18 MByte)
             solver workspace for phase3 (symbolic factor) (64bit words) =         3338747 (     25.47 MByte)
             solver workspace for phase4 (factorization)   (64bit words) =         7986648 (     60.93 MByte) (MINIMUM)
             solver workspace for phase4 (factorization)   (64bit words) =        65409900 (    499.04 MByte) (MAXIMUM)
             solver workspace available and used           (64bit words) =        71634406 (    546.53 MByte)


             start of matrix solution
             wall time =        3521.00


             singularity ratio    9.1292E-05


             end of matrix solution
             wall time =        3534.00


             maximum residual force  at node     59848 degree of freedom  1 is equal to    4.295E-11
             maximum reaction force  at node     56163 degree of freedom  1 is equal to    7.120E+04
             residual convergence ratio    6.033E-16

             maximum displacement  change   at node      1657 degree of freedom  3 is equal to    5.109E-01
             maximum displacement increment at node     63766 degree of freedom  1 is equal to    2.234E+00
             displacement convergence ratio   2.287E-01

             failure to converge to tolerance

             increment will be recycled


             maximum connectivity in stiffness matrix is       207 at node     63833


             maximum half-bandwidth is     60010  between nodes      4232  and     64241

             number of profile entries excluding fill-in is          553444


             total workspace needed with in-core matrix storage =        23609965
               part of solver workspace is allocated separately


             load increments for each degree of freedom
             summed over the whole model

             from distributed loads
             dist. loads on deformed configuration - totals below for dist. loads
             increments for point loads
             0.000000E+00   0.000000E+00   0.000000E+00


             point loads
             0.000000E+00   0.000000E+00   0.000000E+00

             start of assembly     cycle number is     2
             wall time =        3540.00


             solver workspace for phase1 (matrix input)    (64bit words) =          649893 (      4.96 MByte)
             Metis nested dissection ordering used
             solver workspace for phase2 (nodal ordering)  (64bit words) =         1465160 (     11.18 MByte)
             solver workspace for phase3 (symbolic factor) (64bit words) =         3318569 (     25.32 MByte)
             solver workspace for phase4 (factorization)   (64bit words) =         7973898 (     60.84 MByte) (MINIMUM)
             solver workspace for phase4 (factorization)   (64bit words) =        64565372 (    492.59 MByte) (MAXIMUM)
             solver workspace available and used           (64bit words) =        71634406 (    546.53 MByte)


             start of matrix solution
             wall time =        3552.00


             singularity ratio    9.1454E-05


             end of matrix solution
             wall time =        3565.00


             maximum residual force  at node     17880 degree of freedom  1 is equal to    3.910E-11
             maximum reaction force  at node     56163 degree of freedom  1 is equal to    7.119E+04
             residual convergence ratio    5.492E-16

             maximum displacement  change   at node      1657 degree of freedom  3 is equal to    4.638E-01
             maximum displacement increment at node     36343 degree of freedom  2 is equal to    2.394E+00
             displacement convergence ratio   1.938E-01

             failure to converge to tolerance

             increment will be recycled


             maximum connectivity in stiffness matrix is       207 at node     63833


             maximum half-bandwidth is     60010  between nodes      4232  and     64241

             number of profile entries excluding fill-in is          553565


             total workspace needed with in-core matrix storage =        23613233
               part of solver workspace is allocated separately


             load increments for each degree of freedom
             summed over the whole model

             from distributed loads
             dist. loads on deformed configuration - totals below for dist. loads
             increments for point loads
             0.000000E+00   0.000000E+00   0.000000E+00


             point loads
             0.000000E+00   0.000000E+00   0.000000E+00

             start of assembly     cycle number is     3
             wall time =        3570.00


             solver workspace for phase1 (matrix input)    (64bit words) =          650014 (      4.96 MByte)
             Metis nested dissection ordering used
             solver workspace for phase2 (nodal ordering)  (64bit words) =         1465090 (     11.18 MByte)
             solver workspace for phase3 (symbolic factor) (64bit words) =         3318347 (     25.32 MByte)
             solver workspace for phase4 (factorization)   (64bit words) =         7938627 (     60.57 MByte) (MINIMUM)
             solver workspace for phase4 (factorization)   (64bit words) =        61975626 (    472.84 MByte) (MAXIMUM)
             solver workspace available and used           (64bit words) =        71634406 (    546.53 MByte)


             start of matrix solution
             wall time =        3582.00


             singularity ratio    8.6800E-05


             end of matrix solution
             wall time =        3594.00


             maximum residual force  at node     18018 degree of freedom  2 is equal to    3.504E-11
             maximum reaction force  at node     56163 degree of freedom  1 is equal to    7.120E+04
             residual convergence ratio    4.921E-16

             maximum displacement  change   at node      1657 degree of freedom  3 is equal to    4.540E-01
             maximum displacement increment at node     63766 degree of freedom  1 is equal to    2.246E+00
             displacement convergence ratio   2.021E-01

             failure to converge to tolerance

             increment will be recycled


             maximum connectivity in stiffness matrix is       207 at node     63833


             maximum half-bandwidth is     60010  between nodes      4232  and     64241

             number of profile entries excluding fill-in is          553427


             total workspace needed with in-core matrix storage =        23609507
               part of solver workspace is allocated separately


             load increments for each degree of freedom
             summed over the whole model

             from distributed loads
             dist. loads on deformed configuration - totals below for dist. loads
             increments for point loads
             0.000000E+00   0.000000E+00   0.000000E+00


             point loads
             0.000000E+00   0.000000E+00   0.000000E+00

             start of assembly     cycle number is     4
             wall time =        3599.00


             solver workspace for phase1 (matrix input)    (64bit words) =          649876 (      4.96 MByte)
             Metis nested dissection ordering used
             solver workspace for phase2 (nodal ordering)  (64bit words) =         1465156 (     11.18 MByte)
             solver workspace for phase3 (symbolic factor) (64bit words) =         3337087 (     25.46 MByte)
             solver workspace for phase4 (factorization)   (64bit words) =         7965262 (     60.77 MByte) (MINIMUM)
             solver workspace for phase4 (factorization)   (64bit words) =        65182072 (    497.30 MByte) (MAXIMUM)
             solver workspace available and used           (64bit words) =        71634406 (    546.53 MByte)


             start of matrix solution
             wall time =        3611.00


             singularity ratio    9.1463E-05


             end of matrix solution
             wall time =        3624.00


             ddu multiplied with    1.00000E-06 due to penetration


             maximum residual force  at node      3654 degree of freedom  2 is equal to    1.400E+01
             maximum reaction force  at node     56163 degree of freedom  1 is equal to    7.120E+04
             residual convergence ratio    1.966E-04

             maximum displacement  change   at node     15538 degree of freedom  2 is equal to    7.659E-07
             maximum displacement increment at node     63766 degree of freedom  1 is equal to    2.246E+00
             displacement convergence ratio   3.410E-07
             *** warning: node      3652 separated 5 times and will be skipped in separation check
             *** warning: node      3776 separated 5 times and will be skipped in separation check
             *** warning: node      3957 separated 5 times and will be skipped in separation check
             *** warning: node      3965 separated 5 times and will be skipped in separation check

             recycling increment due to separation 


             maximum connectivity in stiffness matrix is       207 at node     63833


             maximum half-bandwidth is     60010  between nodes      4232  and     64241

             number of profile entries excluding fill-in is          552875


             total workspace needed with in-core matrix storage =        23594603
               part of solver workspace is allocated separately


             load increments for each degree of freedom
             summed over the whole model

             from distributed loads
             dist. loads on deformed configuration - totals below for dist. loads
             increments for point loads
             0.000000E+00   0.000000E+00   0.000000E+00


             point loads
             0.000000E+00   0.000000E+00   0.000000E+00

             start of assembly     cycle number is     1
             wall time =        3631.00


             solver workspace for phase1 (matrix input)    (64bit words) =          649324 (      4.95 MByte)
             Metis nested dissection ordering used
             solver workspace for phase2 (nodal ordering)  (64bit words) =         1464993 (     11.18 MByte)
             solver workspace for phase3 (symbolic factor) (64bit words) =         3326996 (     25.38 MByte)
             solver workspace for phase4 (factorization)   (64bit words) =         7971022 (     60.81 MByte) (MINIMUM)
             solver workspace for phase4 (factorization)   (64bit words) =        63926436 (    487.72 MByte) (MAXIMUM)
             solver workspace available and used           (64bit words) =        71634406 (    546.53 MByte)


             start of matrix solution
             wall time =        3643.00


             singularity ratio    8.6491E-05


             end of matrix solution
             wall time =        3656.00


             maximum residual force  at node     17835 degree of freedom  1 is equal to    4.860E-11
             maximum reaction force  at node     56163 degree of freedom  1 is equal to    7.120E+04
             residual convergence ratio    6.826E-16

             maximum displacement  change   at node      1657 degree of freedom  3 is equal to    5.922E-01
             maximum displacement increment at node     36343 degree of freedom  2 is equal to    2.350E+00
             displacement convergence ratio   2.520E-01

             failure to converge to tolerance

             increment will be recycled


             maximum connectivity in stiffness matrix is       207 at node     63833


             maximum half-bandwidth is     60010  between nodes      4232  and     64241

             number of profile entries excluding fill-in is          552965


             total workspace needed with in-core matrix storage =        23597033
               part of solver workspace is allocated separately


             load increments for each degree of freedom
             summed over the whole model

             from distributed loads
             dist. loads on deformed configuration - totals below for dist. loads
             increments for point loads
             0.000000E+00   0.000000E+00   0.000000E+00


             point loads
             0.000000E+00   0.000000E+00   0.000000E+00

             start of assembly     cycle number is     2
             wall time =        3662.00


             solver workspace for phase1 (matrix input)    (64bit words) =          649414 (      4.95 MByte)
             Metis nested dissection ordering used
             solver workspace for phase2 (nodal ordering)  (64bit words) =         1464975 (     11.18 MByte)
             solver workspace for phase3 (symbolic factor) (64bit words) =         3329331 (     25.40 MByte)
             solver workspace for phase4 (factorization)   (64bit words) =         7942851 (     60.60 MByte) (MINIMUM)
             solver workspace for phase4 (factorization)   (64bit words) =        63655691 (    485.65 MByte) (MAXIMUM)
             solver workspace available and used           (64bit words) =        71634406 (    546.53 MByte)


             start of matrix solution
             wall time =        3673.00


             singularity ratio    9.1410E-05


             end of matrix solution
             wall time =        3686.00


             ddu multiplied with    1.00000E-06 due to penetration


             maximum residual force  at node      3674 degree of freedom  2 is equal to    4.358E+00
             maximum reaction force  at node     56163 degree of freedom  1 is equal to    7.120E+04
             residual convergence ratio    6.121E-05

             maximum displacement  change   at node     15538 degree of freedom  1 is equal to    3.037E-07
             maximum displacement increment at node     36343 degree of freedom  2 is equal to    2.350E+00
             displacement convergence ratio   1.293E-07
             *** warning: node      3652 separated 5 times and will be skipped in separation check
             *** warning: node      3776 separated 5 times and will be skipped in separation check
             *** warning: node      3957 separated 5 times and will be skipped in separation check
             *** warning: node      3965 separated 5 times and will be skipped in separation check

             recycling increment due to separation 


             maximum connectivity in stiffness matrix is       207 at node     63833


             maximum half-bandwidth is     60010  between nodes      4232  and     64241

             number of profile entries excluding fill-in is          552533


             total workspace needed with in-core matrix storage =        23585369
               part of solver workspace is allocated separately


             load increments for each degree of freedom
             summed over the whole model

             from distributed loads
             dist. loads on deformed configuration - totals below for dist. loads
             increments for point loads
             0.000000E+00   0.000000E+00   0.000000E+00


             point loads
             0.000000E+00   0.000000E+00   0.000000E+00

             start of assembly     cycle number is     1
             wall time =        3693.00


             solver workspace for phase1 (matrix input)    (64bit words) =          648982 (      4.95 MByte)
             Metis nested dissection ordering used
             solver workspace for phase2 (nodal ordering)  (64bit words) =         1464689 (     11.17 MByte)
             solver workspace for phase3 (symbolic factor) (64bit words) =         3334311 (     25.44 MByte)
             solver workspace for phase4 (factorization)   (64bit words) =         7968164 (     60.79 MByte) (MINIMUM)
             solver workspace for phase4 (factorization)   (64bit words) =        66220706 (    505.22 MByte) (MAXIMUM)
             solver workspace available and used           (64bit words) =        71634406 (    546.53 MByte)


             start of matrix solution
             wall time =        3705.00


             singularity ratio    9.1101E-05


             end of matrix solution
             wall time =        3719.00


             maximum residual force  at node     18367 degree of freedom  2 is equal to    3.952E-11
             maximum reaction force  at node     56163 degree of freedom  1 is equal to    7.120E+04
             residual convergence ratio    5.551E-16

             maximum displacement  change   at node      1170 degree of freedom  1 is equal to    5.699E-01
             maximum displacement increment at node     36343 degree of freedom  2 is equal to    2.320E+00
             displacement convergence ratio   2.456E-01

             failure to converge to tolerance

             increment will be recycled


             maximum connectivity in stiffness matrix is       207 at node     63833


             maximum half-bandwidth is     60010  between nodes      4232  and     64241

             number of profile entries excluding fill-in is          552483


             total workspace needed with in-core matrix storage =        23584019
               part of solver workspace is allocated separately


             load increments for each degree of freedom
             summed over the whole model

             from distributed loads
             dist. loads on deformed configuration - totals below for dist. loads
             increments for point loads
             0.000000E+00   0.000000E+00   0.000000E+00


             point loads
             0.000000E+00   0.000000E+00   0.000000E+00

             start of assembly     cycle number is     2
             wall time =        3724.00


             solver workspace for phase1 (matrix input)    (64bit words) =          648932 (      4.95 MByte)
             Metis nested dissection ordering used
             solver workspace for phase2 (nodal ordering)  (64bit words) =         1464539 (     11.17 MByte)
             solver workspace for phase3 (symbolic factor) (64bit words) =         3322223 (     25.35 MByte)
             solver workspace for phase4 (factorization)   (64bit words) =         7974721 (     60.84 MByte) (MINIMUM)
             solver workspace for phase4 (factorization)   (64bit words) =        65570976 (    500.27 MByte) (MAXIMUM)
             solver workspace available and used           (64bit words) =        71634406 (    546.53 MByte)


             start of matrix solution
             wall time =        3736.00


             singularity ratio    9.1265E-05


             end of matrix solution
             wall time =        3749.00


             ddu multiplied with    3.13168E-03 due to penetration


             maximum residual force  at node      3654 degree of freedom  2 is equal to    1.322E+01
             maximum reaction force  at node     56163 degree of freedom  1 is equal to    7.120E+04
             residual convergence ratio    1.858E-04

             maximum displacement  change   at node     15538 degree of freedom  2 is equal to    2.543E-03
             maximum displacement increment at node     36343 degree of freedom  2 is equal to    2.320E+00
             displacement convergence ratio   1.096E-03
             *** warning: node      3652 separated 5 times and will be skipped in separation check
             *** warning: node      3776 separated 5 times and will be skipped in separation check
             *** warning: node      3957 separated 5 times and will be skipped in separation check
             *** warning: node      3965 separated 5 times and will be skipped in separation check
             *** warning: node      3997 separated 5 times and will be skipped in separation check

             recycling increment due to separation 


             maximum connectivity in stiffness matrix is       207 at node     63833


             maximum half-bandwidth is     60010  between nodes      4232  and     64241

             number of profile entries excluding fill-in is          552174


             total workspace needed with in-core matrix storage =        23575675
               part of solver workspace is allocated separately


             load increments for each degree of freedom
             summed over the whole model

             from distributed loads
             dist. loads on deformed configuration - totals below for dist. loads
             increments for point loads
             0.000000E+00   0.000000E+00   0.000000E+00


             point loads
             0.000000E+00   0.000000E+00   0.000000E+00

             start of assembly     cycle number is     1
             wall time =        3756.00


             solver workspace for phase1 (matrix input)    (64bit words) =          648623 (      4.95 MByte)
             Metis nested dissection ordering used
             solver workspace for phase2 (nodal ordering)  (64bit words) =         1464405 (     11.17 MByte)
             solver workspace for phase3 (symbolic factor) (64bit words) =         3351067 (     25.57 MByte)
             solver workspace for phase4 (factorization)   (64bit words) =         7978620 (     60.87 MByte) (MINIMUM)
             solver workspace for phase4 (factorization)   (64bit words) =        66119225 (    504.45 MByte) (MAXIMUM)
             solver workspace available and used           (64bit words) =        71634406 (    546.53 MByte)


             start of matrix solution
             wall time =        3768.00


             singularity ratio    8.6456E-05


             end of matrix solution
             wall time =        3782.00


             maximum residual force  at node     53679 degree of freedom  2 is equal to    5.002E-11
             maximum reaction force  at node     56163 degree of freedom  1 is equal to    7.120E+04
             residual convergence ratio    7.026E-16

             maximum displacement  change   at node     15538 degree of freedom  1 is equal to    3.798E-01
             maximum displacement increment at node     36343 degree of freedom  2 is equal to    2.407E+00
             displacement convergence ratio   1.578E-01

             failure to converge to tolerance

             increment will be recycled


             maximum connectivity in stiffness matrix is       207 at node     63833


             maximum half-bandwidth is     60010  between nodes      4232  and     64241

             number of profile entries excluding fill-in is          552188


             total workspace needed with in-core matrix storage =        23576053
               part of solver workspace is allocated separately


             load increments for each degree of freedom
             summed over the whole model

             from distributed loads
             dist. loads on deformed configuration - totals below for dist. loads
             increments for point loads
             0.000000E+00   0.000000E+00   0.000000E+00


             point loads
             0.000000E+00   0.000000E+00   0.000000E+00

             start of assembly     cycle number is     2
             wall time =        3787.00


             solver workspace for phase1 (matrix input)    (64bit words) =          648637 (      4.95 MByte)
             Metis nested dissection ordering used
             solver workspace for phase2 (nodal ordering)  (64bit words) =         1464453 (     11.17 MByte)
             solver workspace for phase3 (symbolic factor) (64bit words) =         3322083 (     25.35 MByte)
             solver workspace for phase4 (factorization)   (64bit words) =         7942844 (     60.60 MByte) (MINIMUM)
             solver workspace for phase4 (factorization)   (64bit words) =        62592302 (    477.54 MByte) (MAXIMUM)
             solver workspace available and used           (64bit words) =        71634406 (    546.53 MByte)


             start of matrix solution
             wall time =        3799.00


             singularity ratio    9.1192E-05


             end of matrix solution
             wall time =        3811.00


             ddu multiplied with    5.29235E-02 due to penetration


             maximum residual force  at node      4009 degree of freedom  1 is equal to    8.482E+00
             maximum reaction force  at node     56163 degree of freedom  1 is equal to    7.120E+04
             residual convergence ratio    1.191E-04

             maximum displacement  change   at node     15820 degree of freedom  1 is equal to    2.497E-02
             maximum displacement increment at node     36343 degree of freedom  2 is equal to    2.404E+00
             displacement convergence ratio   1.039E-02

             recycling increment due to body to body contact 

             increment will be recycled


             maximum connectivity in stiffness matrix is       207 at node     63833


             maximum half-bandwidth is     60010  between nodes      4232  and     64241

             number of profile entries excluding fill-in is          552218


             total workspace needed with in-core matrix storage =        23576863
               part of solver workspace is allocated separately


             load increments for each degree of freedom
             summed over the whole model

             from distributed loads
             dist. loads on deformed configuration - totals below for dist. loads
             increments for point loads
             0.000000E+00   0.000000E+00   0.000000E+00


             point loads
             0.000000E+00   0.000000E+00   0.000000E+00

             start of assembly     cycle number is     3
             wall time =        3818.00


             solver workspace for phase1 (matrix input)    (64bit words) =          648667 (      4.95 MByte)
             Metis nested dissection ordering used
             solver workspace for phase2 (nodal ordering)  (64bit words) =         1464475 (     11.17 MByte)
             solver workspace for phase3 (symbolic factor) (64bit words) =         3319548 (     25.33 MByte)
             solver workspace for phase4 (factorization)   (64bit words) =         7957598 (     60.71 MByte) (MINIMUM)
             solver workspace for phase4 (factorization)   (64bit words) =        65282630 (    498.07 MByte) (MAXIMUM)
             solver workspace available and used           (64bit words) =        71634406 (    546.53 MByte)


             start of matrix solution
             wall time =        3830.00


             singularity ratio    9.1189E-05


             end of matrix solution
             wall time =        3843.00


             maximum residual force  at node     53679 degree of freedom  2 is equal to    5.912E-11
             maximum reaction force  at node     56163 degree of freedom  1 is equal to    7.120E+04
             residual convergence ratio    8.303E-16

             maximum displacement  change   at node     15538 degree of freedom  1 is equal to    2.570E-01
             maximum displacement increment at node     36343 degree of freedom  2 is equal to    2.357E+00
             displacement convergence ratio   1.090E-01

             recycling increment due to body to body contact 

             increment will be recycled


             maximum connectivity in stiffness matrix is       207 at node     63833


             maximum half-bandwidth is     60010  between nodes      4232  and     64241

             number of profile entries excluding fill-in is          552238


             total workspace needed with in-core matrix storage =        23577403
               part of solver workspace is allocated separately


             load increments for each degree of freedom
             summed over the whole model

             from distributed loads
             dist. loads on deformed configuration - totals below for dist. loads
             increments for point loads
             0.000000E+00   0.000000E+00   0.000000E+00


             point loads
             0.000000E+00   0.000000E+00   0.000000E+00

             start of assembly     cycle number is     4
             wall time =        3849.00


             solver workspace for phase1 (matrix input)    (64bit words) =          648687 (      4.95 MByte)
             Metis nested dissection ordering used
             solver workspace for phase2 (nodal ordering)  (64bit words) =         1464527 (     11.17 MByte)
             solver workspace for phase3 (symbolic factor) (64bit words) =         3344219 (     25.51 MByte)
             solver workspace for phase4 (factorization)   (64bit words) =         7955082 (     60.69 MByte) (MINIMUM)
             solver workspace for phase4 (factorization)   (64bit words) =        64267047 (    490.32 MByte) (MAXIMUM)
             solver workspace available and used           (64bit words) =        71634406 (    546.53 MByte)


             start of matrix solution
             wall time =        3861.00


             singularity ratio    9.1219E-05


             end of matrix solution
             wall time =        3874.00


             maximum residual force  at node     26283 degree of freedom  2 is equal to    3.756E-11
             maximum reaction force  at node     56163 degree of freedom  1 is equal to    7.120E+04
             residual convergence ratio    5.275E-16

             maximum displacement  change   at node      1690 degree of freedom  3 is equal to    2.399E-01
             maximum displacement increment at node     36343 degree of freedom  2 is equal to    2.512E+00
             displacement convergence ratio   9.552E-02
             *** warning: node      3652 separated 5 times and will be skipped in separation check
             *** warning: node      3776 separated 5 times and will be skipped in separation check
             *** warning: node      3957 separated 5 times and will be skipped in separation check
             *** warning: node      3965 separated 5 times and will be skipped in separation check
             *** warning: node      3997 separated 5 times and will be skipped in separation check

             recycling increment due to separation 


             maximum connectivity in stiffness matrix is       207 at node     63833


             maximum half-bandwidth is     60010  between nodes      4232  and     64241

             number of profile entries excluding fill-in is          551939


             total workspace needed with in-core matrix storage =        23569331
               part of solver workspace is allocated separately


             load increments for each degree of freedom
             summed over the whole model

             from distributed loads
             dist. loads on deformed configuration - totals below for dist. loads
             increments for point loads
             0.000000E+00   0.000000E+00   0.000000E+00


             point loads
             0.000000E+00   0.000000E+00   0.000000E+00

             start of assembly     cycle number is     1
             wall time =        3879.00


             solver workspace for phase1 (matrix input)    (64bit words) =          648388 (      4.95 MByte)
             Metis nested dissection ordering used
             solver workspace for phase2 (nodal ordering)  (64bit words) =         1464383 (     11.17 MByte)
             solver workspace for phase3 (symbolic factor) (64bit words) =         3329027 (     25.40 MByte)
             solver workspace for phase4 (factorization)   (64bit words) =         7956015 (     60.70 MByte) (MINIMUM)
             solver workspace for phase4 (factorization)   (64bit words) =        63742573 (    486.32 MByte) (MAXIMUM)
             solver workspace available and used           (64bit words) =        71634406 (    546.53 MByte)


             start of matrix solution
             wall time =        3891.00


             singularity ratio    9.1000E-05


             end of matrix solution
             wall time =        3904.00


             maximum residual force  at node     54625 degree of freedom  1 is equal to    3.750E-11
             maximum reaction force  at node     56163 degree of freedom  1 is equal to    7.120E+04
             residual convergence ratio    5.266E-16

             maximum displacement  change   at node      1690 degree of freedom  1 is equal to    3.280E-01
             maximum displacement increment at node     36343 degree of freedom  2 is equal to    2.524E+00
             displacement convergence ratio   1.300E-01
             *** warning: node      3652 separated 5 times and will be skipped in separation check
             *** warning: node      3776 separated 5 times and will be skipped in separation check
             *** warning: node      3957 separated 5 times and will be skipped in separation check
             *** warning: node      3965 separated 5 times and will be skipped in separation check
             *** warning: node      3997 separated 5 times and will be skipped in separation check

             recycling increment due to separation 


             maximum connectivity in stiffness matrix is       207 at node     63833


             maximum half-bandwidth is     60010  between nodes      4232  and     64241

             number of profile entries excluding fill-in is          551633


             total workspace needed with in-core matrix storage =        23561069
               part of solver workspace is allocated separately


             load increments for each degree of freedom
             summed over the whole model

             from distributed loads
             dist. loads on deformed configuration - totals below for dist. loads
             increments for point loads
             0.000000E+00   0.000000E+00   0.000000E+00


             point loads
             0.000000E+00   0.000000E+00   0.000000E+00

             start of assembly     cycle number is     1
             wall time =        3909.00


             solver workspace for phase1 (matrix input)    (64bit words) =          648082 (      4.94 MByte)
             Metis nested dissection ordering used
             solver workspace for phase2 (nodal ordering)  (64bit words) =         1464107 (     11.17 MByte)
             solver workspace for phase3 (symbolic factor) (64bit words) =         3331425 (     25.42 MByte)
             solver workspace for phase4 (factorization)   (64bit words) =         7987150 (     60.94 MByte) (MINIMUM)
             solver workspace for phase4 (factorization)   (64bit words) =        65846788 (    502.37 MByte) (MAXIMUM)
             solver workspace available and used           (64bit words) =        71634406 (    546.53 MByte)


             start of matrix solution
             wall time =        3921.00


             singularity ratio    8.6396E-05


             end of matrix solution
             wall time =        3934.00


             maximum residual force  at node     59649 degree of freedom  2 is equal to    3.366E-11
             maximum reaction force  at node     56163 degree of freedom  1 is equal to    7.120E+04
             residual convergence ratio    4.728E-16

             maximum displacement  change   at node      3127 degree of freedom  2 is equal to    2.222E-01
             maximum displacement increment at node     36343 degree of freedom  2 is equal to    2.582E+00
             displacement convergence ratio   8.608E-02
             *** warning: node      3652 separated 5 times and will be skipped in separation check
[truncated: 234,406 more chars]
