# Supplementary material for: A finite element model of the shoulder: application to the changes of biomechanical environment induced by postoperative malrotation of humeral shaft fracture
Source: BMC Musculoskelet Disord. 2022 Jun 2;23:525. doi: 10.1186/s12891-022-05479-3 (PMC9161483; doi:10.1186/s12891-022-05479-3)
Supplement: Supplementary file 3 — Additional file 3. [file 12891_2022_5479_MOESM3_ESM.zip › Abacus/in_set_20_outreach_90_model_0909.out]

                            M               M
                            W               W
                          MMMMM           MMMMM
                          WWWWW           WWWWW
                        MMMMMMMMM       MMMMMMMMM
                        WWWWWWWWW       WWWWWWWWW
                      MMMMMMMMMMMMM   MMMMMMMMMMMMM
                      WWWWWWWWWWWWW   WWWWWWWWWWWWW
                    MMMMMMMMMMMMMMMMMMMMMMMMMMMMMMMMM
                    WWWWWWWWWWWWWWWWWWWWWWWWWWWWWWWWW
                    MMMMMMMM MMMMMMMMMMMMMMM MMMMMMMM
                    WWWWWWWW WWWWWWWWWWWWWWW WWWWWWWW
                    MMMMMM     MMMMMMMMMMM     MMMMMM
                    WWWWWW     WWWWWWWWWWW     WWWWWW
                    MMMM         MMMMMMM         MMMM
                    WWWW         WWWWWWW         WWWW
                    MM             MMM             MM
                    WW             WWW             WW
                    M               M               M
                    W               W               W
                    MM             MMM             MM
                    WW             WWW             WW
                    MMMM         MMMMMMM         MMMM
                    WWWW         WWWWWWW         WWWW
                    MMMMMM     MMMMMMMMMMM     MMMMMM
                    WWWWWW     WWWWWWWWWWW     WWWWWW
                    MMMMMMMM MMMMMMMMMMMMMMM MMMMMMMM
                    WWWWWWWW WWWWWWWWWWWWWWW WWWWWWWW
                    MMMMMMMMMMMMMMMMMMMMMMMMMMMMMMMMM
                    WWWWWWWWWWWWWWWWWWWWWWWWWWWWWWWWW
                      MMMMMMMMMMMMM   MMMMMMMMMMMMM
                      WWWWWWWWWWWWW   WWWWWWWWWWWWW
                        MMMMMMMMM       MMMMMMMMM
                        WWWWWWWWW       WWWWWWWWW
                          MMMMM           MMMMM
                          WWWWW           WWWWW
                            M               M
                            W               W

             version: Marc 2007r1, Build 42812, May 25, 2007

             machine type: NT

             integer*4 version: integers are 32-bits

             date: Tue Oct 05 20:22:54 2010


             (c) COPYRIGHT 2007 MSC.Software Corporation, all rights reserved

                    Marc - N T                 

                     i n p u t   d a t a


                p a g e   1

                             10        20        30        40        50        60        70        80        90       100       110       120       130       140       150       160
                     ----------------------------------------------------------------------------------------------------------------------------------------------------------------
                     title               model_0909
                     $....MARC input file produced by Marc Mentat 2007 r1 (32bit)
                     $...................................
                     $....input file using extended precision
    card         5   extended
                     $...................................
                     sizing                                 0    260848     64295        42
                     alloc                       25
                     elements                   134
    card        10   version                     11
                     table                        0         0         2         1         1
                     processor                    1         1         1         0
                     ----------------------------------------------------------------------------------------------------------------------------------------------------------------
                             10        20        30        40        50        60        70        80        90       100       110       120       130       140       150       160
                     ----------------------------------------------------------------------------------------------------------------------------------------------------------------
                     ----------------------------------------------------------------------------------------------------------------------------------------------------------------
1
             general memory increasing from      25 MByte to      53 MByte


             memory increased to        14001931 words during 
             pre-reading of sets


1
                    *************************************************
                    *************************************************

                     program sizing and options requested as follows


                     element type requested*************************       134
                     number of elements in mesh*********************    260848
                     number of nodes in mesh************************     64295
                     load correction flagged or set*****************
                     values stored at all integration points********
                     tape no.for input of coordinates + connectivity         5
                     no. of springs ********************************        35
                     boundary conditions applied on current geometry
                     no.of different materials    3 max.no of slopes         5
                     number of points on shell section *************        11
                     new style input format will be used************
                     number of processors used *********************         1
                     extended precision input is used ************** 
                     MSC.Marc input version ************************        11
                     maximum number of boundary conditions *********         2
                     suppress echo of list items *******************
                     suppress echo of bc summary *******************
                     suppress echo of nurbs data *******************


                     end of parameters and sizing
                    *************************************************
                    *************************************************
1


                              key to stress, strain and displacement output


                                        element type       134


                              4-node isoparametric tetrahedral                       

                              stresses and strains in global directions               
                                1=xx                                                  
                                2=yy                                                  
                                3=zz                                                  
                                4=xy                                                  
                                5=yz                                                  
                                6=xz                                                  
                                                                                      
                              displacements in global directions                      
                                1=u global x direction                                
                                2=v global y direction                                
                                3=w global w direction                                

             allocated   11958886 words of memory due to nodal vectors


             allocated        556 words of memory due to boundary conditions


             allocated          7 words of memory due to geometric points


             allocated         32 words of memory due to geometric curves


             allocated         15 words of memory due to geometric surfaces


             allocated     128590 words of memory due to shell, user or contact transformations


             workspace needed for input and stiffness assembly:         8281207


             internal core allocation parameters
             degrees of freedom per node (ndeg)  3
             max. number of coordinates per node  3
             max. nodes per element (nnodmx)  5
             max. invariants per int. points (neqst)  1
             max.stress components per int. point (nstrmx)   6
             strains per integration point (ngens)  6


             flag for element storage (ielsto)  0
             element data in core

             memory usage per element group
                group   # elements     nelsto      MByte            words
                  1       164793         270         170          44494110
                  2        24543         270          25           6626610
                  3        71512         270          74          19308240
                ----------------------------------------------------------
                total     260848                     269          70428960


                              internal element variables


                              internal element number         1  library code type  134
                              number of nodes=  4
                              stresses stored per integration point =  6
                              direct continuum components stored =  3
                              shear continuum components stored =  3
                              shell/beam flag = 0
                              curvilinear  coord. flag = 0
                              int.points for elem. stiffness  1
                              number of local inertia directions  3
                              int.point for print if all points not flagged  1
                              int. points for dist. surface loads (pressure)  4
                              library code type = 134
                              large disp. row counts     6    6    6   11   11   11


                              residual load correction is invoked


             $...................                                                                                                                                            

             solver                                                                                                                                                          
             ----------


             multifrontal direct sparse solver invoked

             optimize                    11                                                                                                                                  
             ----------


             metis nested dissection algorithm

             connectivity                                                                                                                                                    
             ----------

                meshr1,  iprnt
                      5      1
                elem no., type,        nodes

             coordinates                                                                                                                                                     
             ----------

             ncrd1 ,meshr1,iprnt
                    3         5         1
                   node      coordinates

             define              element             set                 ruangu_jiajia                                                                                       
             ----------

             a list of elements given below 
                     1         2         3         4         5         6         7         8         9        10        11        12        13
                     echo suppressed for     15121 items
                     total number of items read:     15134

             define              element             set                 ruangu_shangbi                                                                                      
             ----------

             a list of elements given below 
                 15136     15137     15138     15139     15140     15141     15142     15143     15144     15145     15146     15147     15148
                     echo suppressed for     56365 items
                     total number of items read:     56378

             define              element             set                 jianjia                                                                                             
             ----------

             from element      71516 to element     190827 by          1

             define              element             set                 songzhigu                                                                                           
             ----------

             a list of elements given below 
                190828    190829    190830    190831    190832    190833    190834    190835    190836    190837    190838    190839    190840
                     echo suppressed for     24530 items
                     total number of items read:     24543

             define              element             set                 suogu                                                                                               
             ----------

             from element     215372 to element     217861 by          1

             define              element             set                 Shangbi_lower                                                                                       
             ----------

             from element     217862 to element     243179 by          1

             define              element             set                 Shangbi_upper                                                                                       
             ----------

             from element     243180 to element     260852 by          1

             define              node                set                 fix_suogu_nodes                                                                                     
             ----------

             a list of nodes given below 
                 53056     53069     53076     53126     53173

             define              node                set                 fix_jizhu_nodes                                                                                     
             ----------

             from node      64287 to node      64295 by          1

             isotropic                                                                                                                                                       
             ----------


             isotropic material  material id =          1
              elastic    yield criteria
              isotropic  hardening rule

             material name is:       pizhigu     


                 property                                     value       table id


             Youngs modulus                              1.38000E+04         0
             Poissons ratio                              3.00000E-01         0
             mass density                                1.00000E+00         0
             shear modulus                               5.30769E+03         0
             coefficient of thermal expansion            0.00000E+00         0
             Yield stress                                1.00000E+20         0
             cost per unit volume                        0.00000E+00         0
             cost per unit mass                          0.00000E+00         0


             a list of elements given below 
                 71516     71517     71518     71519     71520     71521     71522     71523     71524     71525     71526     71527     71528
                     echo suppressed for    164780 items
                     total number of items read:    164793

             isotropic                                                                                                                                                       
             ----------


             isotropic material  material id =          2
              elastic    yield criteria
              isotropic  hardening rule

             material name is:       songzhigu   


                 property                                     value       table id


             Youngs modulus                              1.38000E+03         0
             Poissons ratio                              3.00000E-01         0
             mass density                                1.00000E+00         0
             shear modulus                               5.30769E+02         0
             coefficient of thermal expansion            0.00000E+00         0
             Yield stress                                1.00000E+20         0
             cost per unit volume                        0.00000E+00         0
             cost per unit mass                          0.00000E+00         0


             a list of elements given below 
                190828    190829    190830    190831    190832    190833    190834    190835    190836    190837    190838    190839    190840
                     echo suppressed for     24530 items
                     total number of items read:     24543

             isotropic                                                                                                                                                       
             ----------


             isotropic material  material id =          3
              elastic    yield criteria
              isotropic  hardening rule

             material name is:       ruangu      


                 property                                     value       table id


             Youngs modulus                              1.20000E+01         0
             Poissons ratio                              4.50000E-01         0
             mass density                                1.00000E+00         0
             shear modulus                               4.13793E+00         0
             coefficient of thermal expansion            0.00000E+00         0
             Yield stress                                1.00000E+20         0
             cost per unit volume                        0.00000E+00         0
             cost per unit mass                          0.00000E+00         0


             a list of elements given below 
                     1         2         3         4         5         6         7         8         9        10        11        12        13
                     echo suppressed for     71499 items
                     total number of items read:     71512

             fixed disp                                                                                                                                                      
             ----------


             read data from unit    5

             name of boundary condition fix_suogu

             Displacements are applied incrementally relative to current position

             Prescribed Displacement for dof  1 =      0.00000E+00  table id is     0

             Prescribed Displacement for dof  2 =      0.00000E+00  table id is     0

             Prescribed Displacement for dof  3 =      0.00000E+00  table id is     0

             applied to node ids       

             fix_suogu_nodes                                                                                                                                                 

             name of boundary condition fix_jizhu

             Displacements are applied incrementally relative to current position

             Prescribed Displacement for dof  1 =      0.00000E+00  table id is     0

             Prescribed Displacement for dof  2 =      0.00000E+00  table id is     0

             Prescribed Displacement for dof  3 =      0.00000E+00  table id is     0

             applied to node ids       

             fix_jizhu_nodes                                                                                                                                                 

             loadcase            model_0909                                                                                                                                  
             ----------


             activate boundary condition fix_suogu

             activate boundary condition fix_jizhu

             contact                                                                                                                                                         
             ----------

             number of bodies                  =         7

             Coulomb friction with atan function regularization selected (type 4)

             friction calculations based on nodal forces

             no increment splitting during analysis

             separation based upon nodal forces:
               separation threshold is treated as a force

             suppress contact surface print out


             relative velocity below which a    
             node is considered sticking       =  2.00000E-01
             distance below which a node is     
             considered touching a surface     =  2.00000E-01
             separation threshold              =  0.00000E+00
             contact bias factor               =  9.50000E-01


             $....contact body 1: C_jianjiaruangu                                                                                                                            

             body number                       =    1
             body name                         = C_jianjiaruangu
             number of sets of data            =    0

                       body positioning data          
             1st coordinate of center of rotation       0.00000E+00
             2nd coordinate of center of rotation       0.00000E+00
             3rd coordinate of center of rotation       0.00000E+00
             initial angle rotated around axis          0.00000E+00

             1st component of directional cosine        0.00000E+00
             2nd component of directional cosine        0.00000E+00
             3rd component of directional cosine        1.00000E+00

             1st component of approach velocity         0.00000E+00
             2nd component of approach velocity         0.00000E+00
             3rd component of approach velocity         0.00000E+00
             angular approach velocity                  0.00000E+00

             1st component of velocity                  0.00000E+00     table id           0
             2nd component of velocity                  0.00000E+00     table id           0
             3rd component of velocity                  0.00000E+00     table id           0
             angular velocity                           0.00000E+00     table id           0

             1st component of surface growth factor     0.00000E+00     table id           0
             2nd component of surface growth factor     0.00000E+00     table id           0
             3rd component of surface growth factor     0.00000E+00     table id           0

             friction coefficient                       1.00000E-02     table id           0

             a list of elements given below 
                     1         2         3         4         5         6         7         8         9        10        11        12        13
                     echo suppressed for     15121 items
                     total number of items read:     15134


             $....contact body 2: C_shangbiruangu                                                                                                                            

             body number                       =    2
             body name                         = C_shangbiruangu
             number of sets of data            =    0

                       body positioning data          
             1st coordinate of center of rotation       0.00000E+00
             2nd coordinate of center of rotation       0.00000E+00
             3rd coordinate of center of rotation       0.00000E+00
             initial angle rotated around axis          0.00000E+00

             1st component of directional cosine        0.00000E+00
             2nd component of directional cosine        0.00000E+00
             3rd component of directional cosine        1.00000E+00

             1st component of approach velocity         0.00000E+00
             2nd component of approach velocity         0.00000E+00
             3rd component of approach velocity         0.00000E+00
             angular approach velocity                  0.00000E+00

             1st component of velocity                  0.00000E+00     table id           0
             2nd component of velocity                  0.00000E+00     table id           0
             3rd component of velocity                  0.00000E+00     table id           0
             angular velocity                           0.00000E+00     table id           0

             1st component of surface growth factor     0.00000E+00     table id           0
             2nd component of surface growth factor     0.00000E+00     table id           0
             3rd component of surface growth factor     0.00000E+00     table id           0

             friction coefficient                       1.00000E-02     table id           0

             a list of elements given below 
                 15136     15137     15138     15139     15140     15141     15142     15143     15144     15145     15146     15147     15148
                     echo suppressed for     56365 items
                     total number of items read:     56378


             $....contact body 3: C_jianjiagu                                                                                                                                

             body number                       =    3
             body name                         = C_jianjiagu
             number of sets of data            =    0

                       body positioning data          
             1st coordinate of center of rotation       0.00000E+00
             2nd coordinate of center of rotation       0.00000E+00
             3rd coordinate of center of rotation       0.00000E+00
             initial angle rotated around axis          0.00000E+00

             1st component of directional cosine        0.00000E+00
             2nd component of directional cosine        0.00000E+00
             3rd component of directional cosine        1.00000E+00

             1st component of approach velocity         0.00000E+00
             2nd component of approach velocity         0.00000E+00
             3rd component of approach velocity         0.00000E+00
             angular approach velocity                  0.00000E+00

             1st component of velocity                  0.00000E+00     table id           0
             2nd component of velocity                  0.00000E+00     table id           0
             3rd component of velocity                  0.00000E+00     table id           0
             angular velocity                           0.00000E+00     table id           0

             1st component of surface growth factor     0.00000E+00     table id           0
             2nd component of surface growth factor     0.00000E+00     table id           0
             3rd component of surface growth factor     0.00000E+00     table id           0

             friction coefficient                       1.00000E-01     table id           0

             from element      71516 to element     190827 by          1


             $....contact body 4: C_songzhigu                                                                                                                                

             body number                       =    4
             body name                         = C_songzhigu
             number of sets of data            =    0

                       body positioning data          
             1st coordinate of center of rotation       0.00000E+00
             2nd coordinate of center of rotation       0.00000E+00
             3rd coordinate of center of rotation       0.00000E+00
             initial angle rotated around axis          0.00000E+00

             1st component of directional cosine        0.00000E+00
             2nd component of directional cosine        0.00000E+00
             3rd component of directional cosine        1.00000E+00

             1st component of approach velocity         0.00000E+00
             2nd component of approach velocity         0.00000E+00
             3rd component of approach velocity         0.00000E+00
             angular approach velocity                  0.00000E+00

             1st component of velocity                  0.00000E+00     table id           0
             2nd component of velocity                  0.00000E+00     table id           0
             3rd component of velocity                  0.00000E+00     table id           0
             angular velocity                           0.00000E+00     table id           0

             1st component of surface growth factor     0.00000E+00     table id           0
             2nd component of surface growth factor     0.00000E+00     table id           0
             3rd component of surface growth factor     0.00000E+00     table id           0

             friction coefficient                       1.00000E-01     table id           0

             a list of elements given below 
                190828    190829    190830    190831    190832    190833    190834    190835    190836    190837    190838    190839    190840
                     echo suppressed for     24530 items
                     total number of items read:     24543


             $....contact body 5: C_shangbixia                                                                                                                               

             body number                       =    5
             body name                         = C_shangbixia
             number of sets of data            =    0

                       body positioning data          
             1st coordinate of center of rotation       0.00000E+00
             2nd coordinate of center of rotation       0.00000E+00
             3rd coordinate of center of rotation       0.00000E+00
             initial angle rotated around axis          0.00000E+00

             1st component of directional cosine        0.00000E+00
             2nd component of directional cosine        0.00000E+00
             3rd component of directional cosine        1.00000E+00

             1st component of approach velocity         0.00000E+00
             2nd component of approach velocity         0.00000E+00
             3rd component of approach velocity         0.00000E+00
             angular approach velocity                  0.00000E+00

             1st component of velocity                  0.00000E+00     table id           0
             2nd component of velocity                  0.00000E+00     table id           0
             3rd component of velocity                  0.00000E+00     table id           0
             angular velocity                           0.00000E+00     table id           0

             1st component of surface growth factor     0.00000E+00     table id           0
             2nd component of surface growth factor     0.00000E+00     table id           0
             3rd component of surface growth factor     0.00000E+00     table id           0

             friction coefficient                       1.00000E-01     table id           0

             from element     217862 to element     243179 by          1


             $....contact body 6: C_shangbiup                                                                                                                                

             body number                       =    6
             body name                         = C_shangbiup
             number of sets of data            =    0

                       body positioning data          
             1st coordinate of center of rotation       0.00000E+00
             2nd coordinate of center of rotation       0.00000E+00
             3rd coordinate of center of rotation       0.00000E+00
             initial angle rotated around axis          0.00000E+00

             1st component of directional cosine        0.00000E+00
             2nd component of directional cosine        0.00000E+00
             3rd component of directional cosine        1.00000E+00

             1st component of approach velocity         0.00000E+00
             2nd component of approach velocity         0.00000E+00
             3rd component of approach velocity         0.00000E+00
             angular approach velocity                  0.00000E+00

             1st component of velocity                  0.00000E+00     table id           0
             2nd component of velocity                  0.00000E+00     table id           0
             3rd component of velocity                  0.00000E+00     table id           0
             angular velocity                           0.00000E+00     table id           0

             1st component of surface growth factor     0.00000E+00     table id           0
             2nd component of surface growth factor     0.00000E+00     table id           0
             3rd component of surface growth factor     0.00000E+00     table id           0

             friction coefficient                       1.00000E-01     table id           0

             from element     243180 to element     260852 by          1


             $....contact body 7: rigidsurface                                                                                                                               

             body number                       =    7
             body name                         = rigidsurface
             number of sets of data            =    1

             analytical form of contact surface used

             body number     7 is a velocity controlled rigid surface 
                       body positioning data          
             1st coordinate of center of rotation       0.00000E+00
             2nd coordinate of center of rotation       0.00000E+00
             3rd coordinate of center of rotation       0.00000E+00
             initial angle rotated around axis          0.00000E+00

             1st component of directional cosine        0.00000E+00
             2nd component of directional cosine        1.00000E+00
             3rd component of directional cosine        0.00000E+00

             1st component of approach velocity         0.00000E+00
             2nd component of approach velocity         0.00000E+00
             3rd component of approach velocity         0.00000E+00
             angular approach velocity                  1.00000E+00

             1st component of velocity                  0.00000E+00     table id           0
             2nd component of velocity                  0.00000E+00     table id           0
             3rd component of velocity                  0.00000E+00     table id           0
             angular velocity                           1.57080E+00     table id           0

             1st component of surface growth factor     0.00000E+00     table id           0
             2nd component of surface growth factor     0.00000E+00     table id           0
             3rd component of surface growth factor     0.00000E+00     table id           0

             friction coefficient                       1.00000E-01     table id           0

                    data set type :  NURBS surface    =        9
                               internal NURBS id is   =        1
      number of control points in local u direction   =        2
      number of control points in local v direction   =        2
                         order in local u direction   =        2
                         order in local v direction   =        2
        number of subdivisions in local u direction   =        1
        number of subdivisions in local v direction   =        1
                          number of trimming curves   =        0


             data internally reduced to          1 segments 


             * * * * * * * * * * * * * * * * * * * * *
             TOTAL number of NURBS surfaces are:                             1
             TOTAL number of trimming curves are:                            0
             TOTAL number of control points for NURBS are:                  24
             TOTAL number of control points for trimming curves are:         1
             TOTAL number of segments on post file are:                      1
             * * * * * * * * * * * * * * * * * * * * *


             contact table                                                                                                                                                   
             ----------


             touching body:    1
             a list of bodies given below 
                     2

             flexible body #  1 (C_jianjiaruangu) will detect flexible body #  2 (C_shangbiruangu)
             flexible body #  2 (C_shangbiruangu) will detect flexible body #  1 (C_jianjiaruangu)

             the contact tolerance has been reset to be:         1.0000E-01     table id          0

             the separation force has been reset to be:          3.0000E+00     table id          0

             the friction coefficient has been reset to be:      1.0000E-02     table id          0

             the contact bias factor has been reset to be:       9.5000E-01     table id          0

             touching body:    1
             a list of bodies given below 
                     3

             flexible body #  1 (C_jianjiaruangu) will detect flexible body #  3 (C_jianjiagu)
             flexible body #  3 (C_jianjiagu) will detect flexible body #  1 (C_jianjiaruangu)

             glue condition is turned on - nodes are projected onto contacted segment
                                         - shell-shell contact is fully moment constrained
                                         - separation is not allowed

             touching body:    2
             a list of bodies given below 
                     6

             flexible body #  2 (C_shangbiruangu) will detect flexible body #  6 (C_shangbiup)
             flexible body #  6 (C_shangbiup) will detect flexible body #  2 (C_shangbiruangu)

             glue condition is turned on - nodes are projected onto contacted segment
                                         - shell-shell contact is fully moment constrained
                                         - separation is not allowed

             touching body:    4
             a list of bodies given below 
                     6

             flexible body #  4 (C_songzhigu) will detect flexible body #  6 (C_shangbiup)
             flexible body #  6 (C_shangbiup) will detect flexible body #  4 (C_songzhigu)

             glue condition is turned on - nodes are projected onto contacted segment
                                         - shell-shell contact is fully moment constrained
                                         - separation is not allowed

             touching body:    5
             a list of bodies given below 
                     6

             flexible body #  5 (C_shangbixia) will detect flexible body #  6 (C_shangbiup)
             flexible body #  6 (C_shangbiup) will detect flexible body #  5 (C_shangbixia)

             glue condition is turned on - nodes are projected onto contacted segment
                                         - shell-shell contact is fully moment constrained
                                         - separation is not allowed

             touching body:    5
             a list of bodies given below 
                     7

             flexible body #  5 (C_shangbixia) will detect rigid body #  7 (rigidsurface)

             glue condition is turned on - nodes are projected onto contacted segment
                                         - separation is not allowed

             springs                                                                                                                                                         
             ----------


             spring no         1   spring id         1   spring type: true direction 
             node 1         57273   dof 1        0
             node 2         38294   dof 2        0
             stiffness  5.000E+01   table id     0

             spring no         2   spring id         2   spring type: true direction 
             node 1         57274   dof 1        0
             node 2         38117   dof 2        0
             stiffness  5.000E+01   table id     0

             spring no         3   spring id         3   spring type: true direction 
             node 1         57244   dof 1        0
             node 2         38029   dof 2        0
             stiffness  5.000E+01   table id     0

             spring no         4   spring id         4   spring type: true direction 
             node 1         57292   dof 1        0
             node 2         37720   dof 2        0
             stiffness  5.000E+01   table id     0

             spring no         5   spring id         5   spring type: true direction 
             node 1         57322   dof 1        0
             node 2         37728   dof 2        0
             stiffness  5.000E+01   table id     0

             spring no         6   spring id         6   spring type: true direction 
             node 1         57319   dof 1        0
             node 2         53530   dof 2        0
             stiffness  5.000E+01   table id     0

             spring no         7   spring id         7   spring type: true direction 
             node 1         57319   dof 1        0
             node 2         53506   dof 2        0
             stiffness  5.000E+01   table id     0

             spring no         8   spring id        10   spring type: true direction 
             node 1         64260   dof 1        0
             node 2         41116   dof 2        0
             stiffness  5.000E+01   table id     0

             spring no         9   spring id        14   spring type: true direction 
             node 1         63795   dof 1        0
             node 2         39771   dof 2        0
             stiffness  5.000E+01   table id     0

             spring no        10   spring id        15   spring type: true direction 
             node 1         63661   dof 1        0
             node 2         39434   dof 2        0
             stiffness  5.000E+01   table id     0

             spring no        11   spring id        16   spring type: true direction 
             node 1         63609   dof 1        0
             node 2         38868   dof 2        0
             stiffness  5.000E+01   table id     0

             spring no        12   spring id        17   spring type: true direction 
             node 1         63867   dof 1        0
             node 2         34293   dof 2        0
             stiffness  5.000E+01   table id     0

             spring no        13   spring id        18   spring type: true direction 
             node 1         63709   dof 1        0
             node 2         34310   dof 2        0
             stiffness  5.000E+01   table id     0

             spring no        14   spring id        19   spring type: true direction 
             node 1         63514   dof 1        0
             node 2         33815   dof 2        0
             stiffness  5.000E+01   table id     0

             spring no        15   spring id        20   spring type: true direction 
             node 1         63889   dof 1        0
             node 2         33821   dof 2        0
             stiffness  5.000E+01   table id     0

             spring no        16   spring id        21   spring type: true direction 
             node 1         63821   dof 1        0
             node 2         41469   dof 2        0
             stiffness  5.000E+01   table id     0

             spring no        17   spring id        22   spring type: true direction 
             node 1         36355   dof 1        0
             node 2         64213   dof 2        0
             stiffness  5.000E+01   table id     0

             spring no        18   spring id        23   spring type: true direction 
             node 1         38495   dof 1        0
             node 2         64212   dof 2        0
             stiffness  5.000E+01   table id     0

             spring no        19   spring id        24   spring type: true direction 
             node 1         38450   dof 1        0
             node 2         64183   dof 2        0
             stiffness  5.000E+01   table id     0

             spring no        20   spring id        25   spring type: true direction 
             node 1         36079   dof 1        0
             node 2         64182   dof 2        0
             stiffness  5.000E+01   table id     0

             spring no        21   spring id        26   spring type: true direction 
             node 1         38348   dof 1        0
             node 2         64287   dof 2        0
             stiffness  1.000E+02   table id     0

             spring no        22   spring id        27   spring type: true direction 
             node 1         38268   dof 1        0
             node 2         64288   dof 2        0
             stiffness  1.000E+02   table id     0

             spring no        23   spring id        28   spring type: true direction 
             node 1         43869   dof 1        0
             node 2         64289   dof 2        0
             stiffness  1.000E+02   table id     0

             spring no        24   spring id        29   spring type: true direction 
             node 1         35470   dof 1        0
             node 2         64289   dof 2        0
             stiffness  1.000E+02   table id     0

             spring no        25   spring id        30   spring type: true direction 
             node 1         42216   dof 1        0
             node 2         64290   dof 2        0
             stiffness  1.000E+02   table id     0

             spring no        26   spring id        31   spring type: true direction 
             node 1         35243   dof 1        0
             node 2         64290   dof 2        0
             stiffness  1.000E+02   table id     0

             spring no        27   spring id        32   spring type: true direction 
             node 1         43864   dof 1        0
             node 2         64291   dof 2        0
             stiffness  1.000E+02   table id     0

             spring no        28   spring id        33   spring type: true direction 
             node 1         35482   dof 1        0
             node 2         64291   dof 2        0
             stiffness  1.000E+02   table id     0

             spring no        29   spring id        34   spring type: true direction 
             node 1         42205   dof 1        0
             node 2         64292   dof 2        0
             stiffness  1.000E+02   table id     0

             spring no        30   spring id        35   spring type: true direction 
             node 1         39106   dof 1        0
             node 2         64292   dof 2        0
             stiffness  1.000E+02   table id     0

             spring no        31   spring id        36   spring type: true direction 
             node 1         43853   dof 1        0
             node 2         64293   dof 2        0
             stiffness  1.000E+02   table id     0

             spring no        32   spring id        37   spring type: true direction 
             node 1         39647   dof 1        0
             node 2         64293   dof 2        0
             stiffness  1.000E+02   table id     0

             spring no        33   spring id        38   spring type: true direction 
             node 1         44454   dof 1        0
             node 2         64294   dof 2        0
             stiffness  1.000E+02   table id     0

             spring no        34   spring id        39   spring type: true direction 
             node 1         40566   dof 1        0
             node 2         64294   dof 2        0
             stiffness  1.000E+02   table id     0

             spring no        35   spring id        40   spring type: true direction 
             node 1         37914   dof 1        0
             node 2         64295   dof 2        0
             stiffness  1.000E+02   table id     0

             no print                                                                                                                                                        
             ----------


             post                                                                                                                                                            
             ----------

             number of element variables on post file:    9

             binary post file will be used

             initial output frequency of post file:       1

             MSC.Marc 2005 style post file

             post variable     1 is post code   17 =                                                 
             post variable     2 is post code   18 =                                                 
             post variable     3 is post code   58 =                                                 
             post variable     4 is post code  127 =                                                 
             post variable     5 is post code  301 =                                                 
             post variable    11 is post code  311 =                                                 
             post variable    17 is post code  401 =                                                 
             post variable    23 is post code  411 at layer      1 =                                                 
             post variable    29 is post code  421 at layer      1 =                                                 
             maximum record length on binary post file=          64295
             approximate no. of words per increment on file=        8868848


             parameters                                                                                                                                                      
             ----------


             parameters set as follows 

             predictor used for stress-strain calculation    1.00000E+00
             penalty factor for boundary conditions          1.00000E+09
             penalty for incompressibility - r-p flow        1.00000E+02
             penalty for incompressibility - fluid flow      1.00000E+06
             beta parameter for Newmark operator             2.50000E-01
             gamma parameter for Newmark operator            5.00000E-01
             gamma1 parameter for Single-Step-Houbolt        1.50000E+00
             gamma parameter for Single-Step-Houbolt        -5.00000E-01
             sharp angle for sticking/separating - 2D        8.62500E+00
             sharp angle for sticking/separating - 3D        2.00000E+01
             initial strain rate for r-p flow                1.00000E-04
             lowest strain rate cutoff for r-p flow          1.00000E-06
             fraction of dilatational stress neglected       1.00000E+00
             factor for drilling d.o.f for shells            1.00000E-04
             factor for displacement after rezoning          1.00000E+00

             universal gas constant                          8.31400E+00
             absolute temperature offset                     2.73150E+02
             thermal properties evaluation weight            5.00000E-01
             surface projection factor in ssh dynamics       0.00000E+00
             Stefan Boltzmann constant                       5.67051E-08
             Planck's second radiation constant              1.43877E-02
             Speed of light in vacuum                        2.99790E+08
             maximum iterative displacement component        1.00000E+30
             initial stiffness to simulate sticking          0.00000E+00


             end option                                                                                                                                                      
             ----------


             direct symmetric multi-frontal sparse solver is invoked for region   1


             number of element groups used:         3

                group     # elements     element type     material

                   1      164793           134              1
                   2       24543           134              2
                   3       71512           134              3
 

     **** note ****
     can not find the following flow-data file 
     in job directory or in the material library:
     C:\MSC.SOFTWARE\Marc\2007r1\marc2007r1\tools\..\AF_flowmat\pizhigu.mat
     This is ok if no separate flow-data file is required.
     Otherwise please provide the data file or result
     will be wrong.


     **** note ****
     can not find the following flow-data file 
     in job directory or in the material library:
     C:\MSC.SOFTWARE\Marc\2007r1\marc2007r1\tools\..\AF_flowmat\songzhigu.mat
     This is ok if no separate flow-data file is required.
     Otherwise please provide the data file or result
     will be wrong.


     **** note ****
     can not find the following flow-data file 
     in job directory or in the material library:
     C:\MSC.SOFTWARE\Marc\2007r1\marc2007r1\tools\..\AF_flowmat\ruangu.mat
     This is ok if no separate flow-data file is required.
     Otherwise please provide the data file or result
     will be wrong.


             maximum connectivity in stiffness matrix is        18 at node      8929


             maximum half-bandwidth is     30069  between nodes     33821  and     63889

             number of profile entries excluding fill-in is          430296
             general memory increasing from      53 MByte to      97 MByte


             memory increased to        25456961 words during 
             finding contact boundary nodes


             * * * * * * * * * * *

              contact tolerance calculated by program is  2.41005E-03


             * * * * * * * * * * *

              distance below which a node is considered 
              touching a surface is                       2.00000E-01

             * * * * * * * * * * *

              warning: the distance which you have provided 
              is of the same order of magnitude as the element 
              size and may cause undesired contact detections 

             * * * * * * * * * * *
             contact tolerances per contact body:

               body    contact tolerance
                    1      7.05515E-03
                    2      8.67655E-05
                    3      3.64699E-03
                    4      1.74435E-03
                    5      2.83284E-02
                    6      7.86529E-03


             total workspace needed with in-core matrix storage =        20284969
               part of solver workspace is allocated separately

             allocated        504 words of memory due to kinematic boundary conditions


             allocated       1428 words of memory due to shell, user or contact transformations


             allocated        902 words of memory due to tyings


             allocated       1800 words of memory due to tyings


             allocated       2828 words of memory due to shell, user or contact transformations


             allocated       3600 words of memory due to tyings


             allocated       5628 words of memory due to shell, user or contact transformations


             allocated       7200 words of memory due to tyings


             allocated      11228 words of memory due to shell, user or contact transformations


             allocated      14400 words of memory due to tyings


             allocated      22428 words of memory due to shell, user or contact transformations


             allocated      28800 words of memory due to tyings


             allocated      44828 words of memory due to shell, user or contact transformations


             allocated      28800 words of memory due to tyings


             allocated      44828 words of memory due to shell, user or contact transformations


             allocated      28800 words of memory due to tyings


             allocated      44828 words of memory due to shell, user or contact transformations


             allocated      28800 words of memory due to tyings


             allocated      44828 words of memory due to shell, user or contact transformations


             allocated      28800 words of memory due to tyings


             allocated      44828 words of memory due to shell, user or contact transformations


                 now moving rigid surfaces into initial contact with deformable bodies  


             allocated        600 words of memory due to kinematic boundary conditions


             allocated       1200 words of memory due to kinematic boundary conditions


             maximum connectivity in stiffness matrix is       207 at node     63833


             maximum half-bandwidth is     60010  between nodes      4232  and     64241

             number of profile entries excluding fill-in is          553529


             total workspace needed with in-core matrix storage =        23612261
               part of solver workspace is allocated separately


             load increments for each degree of freedom
             summed over the whole model

             from distributed loads
             dist. loads on deformed configuration - totals below for dist. loads
             increments for point loads
             0.000000E+00   0.000000E+00   0.000000E+00


             point loads
             0.000000E+00   0.000000E+00   0.000000E+00


             increment zero is a null step


             total strain energy         is    0.00000E+00
               within which:
               elastic strain energy     is    0.00000E+00
             total ext-force work        is    0.00000E+00
               within which:
               work by appl. force/disp. is    0.00000E+00
               work by  contact forces   is    0.00000E+00
               work by frictional forces is    0.00000E+00
             total work by  springs      is    0.00000E+00


             memory usage:                       MByte       words  % of total

              within general memory:           
               element stiffness matrices:          31     8017932         6.0
               solver: first part                   58    15331054        11.5
               overallocation initial allocation     7     1844704         1.4
               other:                                1      263271         0.2
              allocated separately:
               nodal vectors:                       48    12506925         9.4
               defined sets:                         1      261038         0.2
               contact:                             31     8190430         6.2
               tyings:                               4      971732         0.7
               transformations:                      2      396270         0.3
               kinematic boundary conditions:        0        2860         0.0
               points, curves and surfaces:          0          54         0.0
               element storage:                    285    74602698        56.0
               material properties:                  0        3704         0.0
               executable and common blocks:        27     7000000         5.3
               miscellaneous                        14     3757550         2.8
               ---------------------------------------------------------------
               total:                              508   133150222

               general memory allocated:            97    25456961
               general memory used:                 90    23612257

               peak memory usage:                  522   136947251

             e n d   o f   i n c r e m e n t       0

             binary post data at increment       0.  subincrement    0.  on file 16
             wall time =          37.00

             $...................                                                                                                                                            
             $....start of loadcase lcase1                                                                                                                                   

             title               lcase1                                                                                                                                      
             ----------


             loadcase            lcase1                                                                                                                                      
             ----------


             activate boundary condition fix_suogu

             activate boundary condition fix_jizhu

             contact table                                                                                                                                                   
             ----------


             touching body:    1
             a list of bodies given below 
                     2

             flexible body #  1 (C_jianjiaruangu) will detect flexible body #  2 (C_shangbiruangu)
             flexible body #  2 (C_shangbiruangu) will detect flexible body #  1 (C_jianjiaruangu)

             the contact tolerance has been reset to be:         1.0000E-01     table id          0

             the separation force has been reset to be:          3.0000E+00     table id          0

             the friction coefficient has been reset to be:      1.0000E-02     table id          0

             the contact bias factor has been reset to be:       9.5000E-01     table id          0

             touching body:    1
             a list of bodies given below 
                     3

             flexible body #  1 (C_jianjiaruangu) will detect flexible body #  3 (C_jianjiagu)
             flexible body #  3 (C_jianjiagu) will detect flexible body #  1 (C_jianjiaruangu)

             glue condition is turned on - nodes are projected onto contacted segment
                                         - shell-shell contact is fully moment constrained
                                         - separation is not allowed

             touching body:    2
             a list of bodies given below 
                     6

             flexible body #  2 (C_shangbiruangu) will detect flexible body #  6 (C_shangbiup)
             flexible body #  6 (C_shangbiup) will detect flexible body #  2 (C_shangbiruangu)

             glue condition is turned on - nodes are projected onto contacted segment
                                         - shell-shell contact is fully moment constrained
                                         - separation is not allowed

             touching body:    4
             a list of bodies given below 
                     6

             flexible body #  4 (C_songzhigu) will detect flexible body #  6 (C_shangbiup)
             flexible body #  6 (C_shangbiup) will detect flexible body #  4 (C_songzhigu)

             glue condition is turned on - nodes are projected onto contacted segment
                                         - shell-shell contact is fully moment constrained
                                         - separation is not allowed

             touching body:    5
             a list of bodies given below 
                     6

             flexible body #  5 (C_shangbixia) will detect flexible body #  6 (C_shangbiup)
             flexible body #  6 (C_shangbiup) will detect flexible body #  5 (C_shangbixia)

             glue condition is turned on - nodes are projected onto contacted segment
                                         - shell-shell contact is fully moment constrained
                                         - separation is not allowed

             touching body:    5
             a list of bodies given below 
                     7

             flexible body #  5 (C_shangbixia) will detect rigid body #  7 (rigidsurface)

             glue condition is turned on - nodes are projected onto contacted segment
                                         - separation is not allowed

             control                                                                                                                                                         
             ----------


             control information for region   1

             maximum number of increments      99999
             maximum number of recycles           10
             minimum number of recycles            0
             control of displacement convergence:
               relative tolerance:              1.50000E-01
               cut-off value     :              0.00000E+00
               absolute tolerance:              0.00000E+00
               relative rotation tolerance:     0.00000E+00
               rotation cut-off value     :     0.00000E+00
               absolute rotation tolerance:     0.00000E+00


             maximum allowed relative change in displacement increment    1.50000E-01


             full newton-raphson technique chosen

             convergence testing is automatically switched between
             residual and displacement testing if reactions or displacements 
             become too small 


             solution of non-positive definite equation systems will be forced

             analysis will be continued if convergence has not been reached

             control messages will be written to log file

             parameters                                                                                                                                                      
             ----------


             parameters set as follows 

             predictor used for stress-strain calculation    1.00000E+00
             penalty factor for boundary conditions          1.00000E+09
             penalty for incompressibility - r-p flow        1.00000E+02
             penalty for incompressibility - fluid flow      1.00000E+06
             beta parameter for Newmark operator             2.50000E-01
             gamma parameter for Newmark operator            5.00000E-01
             gamma1 parameter for Single-Step-Houbolt        1.50000E+00
             gamma parameter for Single-Step-Houbolt        -5.00000E-01
             sharp angle for sticking/separating - 2D        8.62500E+00
             sharp angle for sticking/separating - 3D        2.00000E+01
             initial strain rate for r-p flow                1.00000E-04
             lowest strain rate cutoff for r-p flow          1.00000E-06
             fraction of dilatational stress neglected       1.00000E+00
             factor for drilling d.o.f for shells            1.00000E-04
             factor for displacement after rezoning          1.00000E+00

             universal gas constant                          8.31400E+00
             absolute temperature offset                     2.73150E+02
             thermal properties evaluation weight            5.00000E-01
             surface projection factor in ssh dynamics       0.00000E+00
             Stefan Boltzmann constant                       5.67051E-08
             Planck's second radiation constant              1.43877E-02
             Speed of light in vacuum                        2.99790E+08
             maximum iterative displacement component        1.00000E+30
             initial stiffness to simulate sticking          0.00000E+00


             auto load                                                                                                                                                       
             ----------


             iotnum,incasm
             maximum times of restarting last increment is:        10
                     18         0

             time step                                                                                                                                                       
             ----------

             time increment =     5.55556E-02

             continue                                                                                                                                                        
             ----------


             equal load incs specified for      18 increments


             s t a r t   o f   i n c r e m e n t       1


          space needed for incremental backup:    48715676


             maximum connectivity in stiffness matrix is       207 at node     63833


             maximum half-bandwidth is     60010  between nodes      4232  and     64241

             number of profile entries excluding fill-in is          553529


             total workspace needed with in-core matrix storage =        23612261
               part of solver workspace is allocated separately


             load increments for each degree of freedom
             summed over the whole model

             from distributed loads
             dist. loads on deformed configuration - totals below for dist. loads
             increments for point loads
             0.000000E+00   0.000000E+00   0.000000E+00


             point loads
             0.000000E+00   0.000000E+00   0.000000E+00

             start of assembly     cycle number is     0
             wall time =          40.00


             solver workspace for phase1 (matrix input)    (64bit words) =          649978 (      4.96 MByte)
             Metis nested dissection ordering used
             solver workspace for phase2 (nodal ordering)  (64bit words) =         1466022 (     11.18 MByte)
             solver workspace for phase3 (symbolic factor) (64bit words) =         3346853 (     25.53 MByte)
             solver workspace for phase4 (factorization)   (64bit words) =         7982639 (     60.90 MByte) (MINIMUM)
             solver workspace for phase4 (factorization)   (64bit words) =        64591598 (    492.79 MByte) (MAXIMUM)
             solver workspace available and used           (64bit words) =        67821177 (    517.43 MByte)


             start of matrix solution
             wall time =          56.00


             singularity ratio    9.2792E-05


             end of matrix solution
             wall time =          70.00


             ddu multiplied with    1.21497E-01 due to large value of    2.23339E+01


             maximum residual force  at node     54918 degree of freedom  1 is equal to    4.314E-10
             maximum reaction force  at node     56163 degree of freedom  1 is equal to    9.379E+01
             residual convergence ratio    4.600E-12

             maximum displacement  change   at node     56166 degree of freedom  1 is equal to    2.714E+00
             maximum displacement increment at node     56166 degree of freedom  1 is equal to    2.714E+00
             displacement convergence ratio   1.000E+00

             failure to converge to tolerance

             iterative penetration checking has reached   0.121497 of total increment

             increment will be recycled


             maximum connectivity in stiffness matrix is       207 at node     63833


             maximum half-bandwidth is     60010  between nodes      4232  and     64241

             number of profile entries excluding fill-in is          553496


             total workspace needed with in-core matrix storage =        23611369
               part of solver workspace is allocated separately


             load increments for each degree of freedom
             summed over the whole model

             from distributed loads
             dist. loads on deformed configuration - totals below for dist. loads
             increments for point loads
             0.000000E+00   0.000000E+00   0.000000E+00


             point loads
             0.000000E+00   0.000000E+00   0.000000E+00

             start of assembly     cycle number is     1
             wall time =          76.00


             solver workspace for phase1 (matrix input)    (64bit words) =          649945 (      4.96 MByte)
             Metis nested dissection ordering used
             solver workspace for phase2 (nodal ordering)  (64bit words) =         1466011 (     11.18 MByte)
             solver workspace for phase3 (symbolic factor) (64bit words) =         3334439 (     25.44 MByte)
             solver workspace for phase4 (factorization)   (64bit words) =         7969090 (     60.80 MByte) (MINIMUM)
             solver workspace for phase4 (factorization)   (64bit words) =        64412945 (    491.43 MByte) (MAXIMUM)
             solver workspace available and used           (64bit words) =        67821177 (    517.43 MByte)


             start of matrix solution
             wall time =          88.00


             singularity ratio    9.2892E-05


             end of matrix solution
             wall time =         102.00


             ddu multiplied with    1.38298E-01 due to large value of    1.96208E+01


             maximum residual force  at node     16844 degree of freedom  1 is equal to    6.898E-03
             maximum reaction force  at node     56163 degree of freedom  1 is equal to    1.910E+02
             residual convergence ratio    3.612E-05

             maximum displacement  change   at node     56166 degree of freedom  1 is equal to    2.714E+00
             maximum displacement increment at node     56166 degree of freedom  1 is equal to    5.427E+00
             displacement convergence ratio   5.000E-01

             failure to converge to tolerance

             iterative penetration checking has reached   0.242992 of total increment

             increment will be recycled


             maximum connectivity in stiffness matrix is       207 at node     63833


             maximum half-bandwidth is     60010  between nodes      4232  and     64241

             number of profile entries excluding fill-in is          553669


             total workspace needed with in-core matrix storage =        23616041
               part of solver workspace is allocated separately


             load increments for each degree of freedom
             summed over the whole model

             from distributed loads
             dist. loads on deformed configuration - totals below for dist. loads
             increments for point loads
             0.000000E+00   0.000000E+00   0.000000E+00


             point loads
             0.000000E+00   0.000000E+00   0.000000E+00

             start of assembly     cycle number is     2
             wall time =         109.00


             solver workspace for phase1 (matrix input)    (64bit words) =          650118 (      4.96 MByte)
             Metis nested dissection ordering used
             solver workspace for phase2 (nodal ordering)  (64bit words) =         1466265 (     11.19 MByte)
             solver workspace for phase3 (symbolic factor) (64bit words) =         3320922 (     25.34 MByte)
             solver workspace for phase4 (factorization)   (64bit words) =         8000315 (     61.04 MByte) (MINIMUM)
             solver workspace for phase4 (factorization)   (64bit words) =        66669924 (    508.65 MByte) (MAXIMUM)
             solver workspace available and used           (64bit words) =        67821177 (    517.43 MByte)


             start of matrix solution
             wall time =         122.00


             singularity ratio    9.3556E-05


             end of matrix solution
             wall time =         136.00


             ddu multiplied with    1.60649E-01 due to large value of    1.68981E+01


             maximum residual force  at node     14908 degree of freedom  1 is equal to    4.722E-02
             maximum reaction force  at node     56392 degree of freedom  3 is equal to    1.357E+03
             residual convergence ratio    3.479E-05

             maximum displacement  change   at node     56166 degree of freedom  1 is equal to    2.715E+00
             maximum displacement increment at node     56166 degree of freedom  1 is equal to    8.142E+00
             displacement convergence ratio   3.334E-01

             failure to converge to tolerance

             iterative penetration checking has reached   0.364604 of total increment

             increment will be recycled


             maximum connectivity in stiffness matrix is       207 at node     63833


             maximum half-bandwidth is     60010  between nodes      4232  and     64241

             number of profile entries excluding fill-in is          553655


             total workspace needed with in-core matrix storage =        23615663
               part of solver workspace is allocated separately


             load increments for each degree of freedom
             summed over the whole model

             from distributed loads
             dist. loads on deformed configuration - totals below for dist. loads
             increments for point loads
             0.000000E+00   0.000000E+00   0.000000E+00


             point loads
             0.000000E+00   0.000000E+00   0.000000E+00

             start of assembly     cycle number is     3
             wall time =         142.00


             solver workspace for phase1 (matrix input)    (64bit words) =          650104 (      4.96 MByte)
             Metis nested dissection ordering used
             solver workspace for phase2 (nodal ordering)  (64bit words) =         1466100 (     11.19 MByte)
             solver workspace for phase3 (symbolic factor) (64bit words) =         3317885 (     25.31 MByte)
             solver workspace for phase4 (factorization)   (64bit words) =         7958904 (     60.72 MByte) (MINIMUM)
             solver workspace for phase4 (factorization)   (64bit words) =        64954350 (    495.56 MByte) (MAXIMUM)
             solver workspace available and used           (64bit words) =        67821177 (    517.43 MByte)


             start of matrix solution
             wall time =         154.00


             singularity ratio    9.3654E-05


             end of matrix solution
             wall time =         169.00


             ddu multiplied with    1.91392E-01 due to large value of    1.41838E+01


             maximum residual force  at node     15999 degree of freedom  2 is equal to    2.661E-02
             maximum reaction force  at node     56392 degree of freedom  3 is equal to    2.709E+03
             residual convergence ratio    9.823E-06

             maximum displacement  change   at node     56166 degree of freedom  1 is equal to    2.715E+00
             maximum displacement increment at node     56166 degree of freedom  1 is equal to    1.086E+01
             displacement convergence ratio   2.501E-01

             failure to converge to tolerance

             iterative penetration checking has reached   0.486214 of total increment

             increment will be recycled


             maximum connectivity in stiffness matrix is       207 at node     63833


             maximum half-bandwidth is     60010  between nodes      4232  and     64241

             number of profile entries excluding fill-in is          553762


             total workspace needed with in-core matrix storage =        23618551
               part of solver workspace is allocated separately


             load increments for each degree of freedom
             summed over the whole model

             from distributed loads
             dist. loads on deformed configuration - totals below for dist. loads
             increments for point loads
             0.000000E+00   0.000000E+00   0.000000E+00


             point loads
             0.000000E+00   0.000000E+00   0.000000E+00

             start of assembly     cycle number is     4
             wall time =         177.00


             solver workspace for phase1 (matrix input)    (64bit words) =          650211 (      4.96 MByte)
             Metis nested dissection ordering used
             solver workspace for phase2 (nodal ordering)  (64bit words) =         1466178 (     11.19 MByte)
             solver workspace for phase3 (symbolic factor) (64bit words) =         3332271 (     25.42 MByte)
             solver workspace for phase4 (factorization)   (64bit words) =         7977987 (     60.87 MByte) (MINIMUM)
             solver workspace for phase4 (factorization)   (64bit words) =        64174993 (    489.62 MByte) (MAXIMUM)
             solver workspace available and used           (64bit words) =        67821177 (    517.43 MByte)


             start of matrix solution
             wall time =         189.00


             singularity ratio    9.5355E-05


             end of matrix solution
             wall time =         203.00


             ddu multiplied with    2.36457E-01 due to large value of    1.14875E+01


             maximum residual force  at node     14837 degree of freedom  1 is equal to    1.086E-01
             maximum reaction force  at node     56216 degree of freedom  3 is equal to    3.591E+03
             residual convergence ratio    3.024E-05

             maximum displacement  change   at node     56166 degree of freedom  1 is equal to    2.716E+00
             maximum displacement increment at node     56166 degree of freedom  1 is equal to    1.357E+01
             displacement convergence ratio   2.001E-01

             failure to converge to tolerance

             iterative penetration checking has reached   0.607702 of total increment

             increment will be recycled


             maximum connectivity in stiffness matrix is       207 at node     63833


             maximum half-bandwidth is     60010  between nodes      4232  and     64241

             number of profile entries excluding fill-in is          553841


             total workspace needed with in-core matrix storage =        23620685
               part of solver workspace is allocated separately


             load increments for each degree of freedom
             summed over the whole model

             from distributed loads
             dist. loads on deformed configuration - totals below for dist. loads
             increments for point loads
             0.000000E+00   0.000000E+00   0.000000E+00


             point loads
             0.000000E+00   0.000000E+00   0.000000E+00

             start of assembly     cycle number is     5
             wall time =         209.00


             solver workspace for phase1 (matrix input)    (64bit words) =          650290 (      4.96 MByte)
             Metis nested dissection ordering used
             solver workspace for phase2 (nodal ordering)  (64bit words) =         1466247 (     11.19 MByte)
             solver workspace for phase3 (symbolic factor) (64bit words) =         3326288 (     25.38 MByte)
             solver workspace for phase4 (factorization)   (64bit words) =         7969323 (     60.80 MByte) (MINIMUM)
             solver workspace for phase4 (factorization)   (64bit words) =        64135153 (    489.31 MByte) (MAXIMUM)
             solver workspace available and used           (64bit words) =        67821177 (    517.43 MByte)


             start of matrix solution
             wall time =         222.00


             singularity ratio    9.5492E-05


             end of matrix solution
             wall time =         236.00


             ddu multiplied with    3.09660E-01 due to large value of    8.77190E+00


             maximum residual force  at node     15819 degree of freedom  2 is equal to    7.778E-02
             maximum reaction force  at node     56216 degree of freedom  3 is equal to    4.747E+03
             residual convergence ratio    1.638E-05

             maximum displacement  change   at node     56166 degree of freedom  1 is equal to    2.716E+00
             maximum displacement increment at node     56166 degree of freedom  1 is equal to    1.629E+01
             displacement convergence ratio   1.668E-01

             failure to converge to tolerance

             iterative penetration checking has reached   0.729181 of total increment

             increment will be recycled


             maximum connectivity in stiffness matrix is       207 at node     63833


             maximum half-bandwidth is     60010  between nodes      4232  and     64241

             number of profile entries excluding fill-in is          554021


             total workspace needed with in-core matrix storage =        23625545
               part of solver workspace is allocated separately


             load increments for each degree of freedom
             summed over the whole model

             from distributed loads
             dist. loads on deformed configuration - totals below for dist. loads
             increments for point loads
             0.000000E+00   0.000000E+00   0.000000E+00


             point loads
             0.000000E+00   0.000000E+00   0.000000E+00

             start of assembly     cycle number is     6
             wall time =         244.00


             solver workspace for phase1 (matrix input)    (64bit words) =          650470 (      4.96 MByte)
             Metis nested dissection ordering used
             solver workspace for phase2 (nodal ordering)  (64bit words) =         1466384 (     11.19 MByte)
             solver workspace for phase3 (symbolic factor) (64bit words) =         3317662 (     25.31 MByte)
             solver workspace for phase4 (factorization)   (64bit words) =         7960181 (     60.73 MByte) (MINIMUM)
             solver workspace for phase4 (factorization)   (64bit words) =        63573528 (    485.03 MByte) (MAXIMUM)
             solver workspace available and used           (64bit words) =        67821177 (    517.43 MByte)


             start of matrix solution
             wall time =         257.00


             singularity ratio    9.5670E-05


             end of matrix solution
             wall time =         270.00


             ddu multiplied with    4.48910E-01 due to large value of    6.05610E+00


             maximum residual force  at node     16248 degree of freedom  2 is equal to    7.925E-02
             maximum reaction force  at node     56615 degree of freedom  3 is equal to    6.120E+03
             residual convergence ratio    1.295E-05

             maximum displacement  change   at node     56166 degree of freedom  1 is equal to    2.719E+00
             maximum displacement increment at node     56166 degree of freedom  1 is equal to    1.901E+01
             displacement convergence ratio   1.430E-01

             recycling increment due to body to body contact 

             iterative penetration checking has reached   0.850754 of total increment

             increment will be recycled


             maximum connectivity in stiffness matrix is       207 at node     63833


             maximum half-bandwidth is     60010  between nodes      4232  and     64241

             number of profile entries excluding fill-in is          553991


             total workspace needed with in-core matrix storage =        23624735
               part of solver workspace is allocated separately


             load increments for each degree of freedom
             summed over the whole model

             from distributed loads
             dist. loads on deformed configuration - totals below for dist. loads
             increments for point loads
             0.000000E+00   0.000000E+00   0.000000E+00


             point loads
             0.000000E+00   0.000000E+00   0.000000E+00

             start of assembly     cycle number is     7
             wall time =         276.00


             solver workspace for phase1 (matrix input)    (64bit words) =          650440 (      4.96 MByte)
             Metis nested dissection ordering used
             solver workspace for phase2 (nodal ordering)  (64bit words) =         1466357 (     11.19 MByte)
             solver workspace for phase3 (symbolic factor) (64bit words) =         3322494 (     25.35 MByte)
             solver workspace for phase4 (factorization)   (64bit words) =         7989963 (     60.96 MByte) (MINIMUM)
             solver workspace for phase4 (factorization)   (64bit words) =        66411139 (    506.68 MByte) (MAXIMUM)
             solver workspace available and used           (64bit words) =        67821177 (    517.43 MByte)


             start of matrix solution
             wall time =         289.00


             singularity ratio    9.5735E-05


             end of matrix solution
             wall time =         304.00


             ddu multiplied with    8.14503E-01 due to large value of    3.33779E+00


             maximum residual force  at node     15534 degree of freedom  2 is equal to    2.004E-02
             maximum reaction force  at node     56615 degree of freedom  3 is equal to    8.149E+03
             residual convergence ratio    2.459E-06

             maximum displacement  change   at node     56166 degree of freedom  1 is equal to    2.719E+00
             maximum displacement increment at node     56166 degree of freedom  1 is equal to    2.173E+01
             displacement convergence ratio   1.251E-01

             iterative penetration checking has reached   0.972315 of total increment

             increment will be recycled


             maximum connectivity in stiffness matrix is       207 at node     63833


             maximum half-bandwidth is     60010  between nodes      4232  and     64241

             number of profile entries excluding fill-in is          554018


             total workspace needed with in-core matrix storage =        23625463
               part of solver workspace is allocated separately


             load increments for each degree of freedom
             summed over the whole model

             from distributed loads
             dist. loads on deformed configuration - totals below for dist. loads
             increments for point loads
             0.000000E+00   0.000000E+00   0.000000E+00


             point loads
             0.000000E+00   0.000000E+00   0.000000E+00

             start of assembly     cycle number is     8
             wall time =         310.00


             solver workspace for phase1 (matrix input)    (64bit words) =          650467 (      4.96 MByte)
             Metis nested dissection ordering used
             solver workspace for phase2 (nodal ordering)  (64bit words) =         1466393 (     11.19 MByte)
             solver workspace for phase3 (symbolic factor) (64bit words) =         3345235 (     25.52 MByte)
             solver workspace for phase4 (factorization)   (64bit words) =         7987603 (     60.94 MByte) (MINIMUM)
             solver workspace for phase4 (factorization)   (64bit words) =        65841939 (    502.33 MByte) (MAXIMUM)
             solver workspace available and used           (64bit words) =        67821177 (    517.43 MByte)


             start of matrix solution
             wall time =         322.00


             singularity ratio    9.5206E-05


             end of matrix solution
             wall time =         337.00


             maximum residual force  at node     37096 degree of freedom  1 is equal to    1.291E-02
             maximum reaction force  at node     56615 degree of freedom  3 is equal to    8.595E+03
             residual convergence ratio    1.502E-06

             maximum displacement  change   at node     56166 degree of freedom  1 is equal to    6.193E-01
             maximum displacement increment at node     56166 degree of freedom  1 is equal to    2.235E+01
             displacement convergence ratio   2.771E-02


             total transient time = 5.55556E-02


   NT version
   Marc 2007r1, Build 42812, May 25, 2007
   output for increment       1. "          lcase1"


             total strain energy         is    9.22222E+03
               within which:
               elastic strain energy     is    9.22222E+03
             total ext-force work        is    9.52040E+03
               within which:
               work by appl. force/disp. is   -3.63238E+00
               work by  contact forces   is    8.69052E+03
               work by frictional forces is    8.33513E+02
             total work by  springs      is    2.98183E+02


             memory usage:                       MByte       words  % of total

              within general memory:           
               element stiffness matrices:          31     8017932         2.5
               solver: first part                   59    15344338         4.8
               overallocation initial allocation     7     1831420         0.6
               other:                                1      263271         0.1
              allocated separately:
               incremental backup:                 186    48715676        15.3
               solver 8                            517   135642354        42.6
               nodal vectors:                       48    12506925         3.9
               defined sets:                         1      261038         0.1
               contact:                             31     8190430         2.6
               tyings:                               4      973082         0.3
               transformations:                      2      396270         0.1
               kinematic boundary conditions:        0        2860         0.0
               points, curves and surfaces:          0          54         0.0
               element storage:                    285    74602698        23.4
               material properties:                  0        3704         0.0
               executable and common blocks:        27     7000000         2.2
               miscellaneous                        18     4645523         1.5
               ---------------------------------------------------------------
               total:                             1215   318397575

               general memory allocated:            97    25456961
               general memory used:                 90    23625541

               peak memory usage:                 1240   325093310

             e n d   o f   i n c r e m e n t       1

             binary post data at increment       1.  subincrement    0.  on file 16
             wall time =         345.00


             s t a r t   o f   i n c r e m e n t       2


          space needed for incremental backup:    48716189


             maximum connectivity in stiffness matrix is       207 at node     63833


             maximum half-bandwidth is     60010  between nodes      4232  and     64241

             number of profile entries excluding fill-in is          554174


             total workspace needed with in-core matrix storage =        23629675
               part of solver workspace is allocated separately


             load increments for each degree of freedom
             summed over the whole model

             from distributed loads
             dist. loads on deformed configuration - totals below for dist. loads
             increments for point loads
             0.000000E+00   0.000000E+00   0.000000E+00


             point loads
             0.000000E+00   0.000000E+00   0.000000E+00

             start of assembly     cycle number is     0
             wall time =         348.00


             solver workspace for phase1 (matrix input)    (64bit words) =          650623 (      4.96 MByte)
             Metis nested dissection ordering used
             solver workspace for phase2 (nodal ordering)  (64bit words) =         1466373 (     11.19 MByte)
             solver workspace for phase3 (symbolic factor) (64bit words) =         3329739 (     25.40 MByte)
             solver workspace for phase4 (factorization)   (64bit words) =         7990506 (     60.96 MByte) (MINIMUM)
             solver workspace for phase4 (factorization)   (64bit words) =        65581797 (    500.35 MByte) (MAXIMUM)
             solver workspace available and used           (64bit words) =        67821177 (    517.43 MByte)


             start of matrix solution
             wall time =         360.00


             singularity ratio    9.5797E-05


             end of matrix solution
             wall time =         374.00


             ddu multiplied with    1.22489E-01 due to large value of    2.22154E+01


             maximum residual force  at node     37096 degree of freedom  1 is equal to    1.133E-02
             maximum reaction force  at node     56615 degree of freedom  3 is equal to    8.611E+03
             residual convergence ratio    1.316E-06

             maximum displacement  change   at node     56166 degree of freedom  1 is equal to    2.721E+00
             maximum displacement increment at node     56166 degree of freedom  1 is equal to    2.721E+00
             displacement convergence ratio   1.000E+00

             failure to converge to tolerance

             iterative penetration checking has reached   0.122489 of total increment

             increment will be recycled


             maximum connectivity in stiffness matrix is       207 at node     63833


             maximum half-bandwidth is     60010  between nodes      4232  and     64241

             number of profile entries excluding fill-in is          554151


             total workspace needed with in-core matrix storage =        23629055
               part of solver workspace is allocated separately


             load increments for each degree of freedom
             summed over the whole model

             from distributed loads
             dist. loads on deformed configuration - totals below for dist. loads
             increments for point loads
             0.000000E+00   0.000000E+00   0.000000E+00


             point loads
             0.000000E+00   0.000000E+00   0.000000E+00

             start of assembly     cycle number is     1
             wall time =         380.00


             solver workspace for phase1 (matrix input)    (64bit words) =          650600 (      4.96 MByte)
             Metis nested dissection ordering used
             solver workspace for phase2 (nodal ordering)  (64bit words) =         1466401 (     11.19 MByte)
             solver workspace for phase3 (symbolic factor) (64bit words) =         3320188 (     25.33 MByte)
             solver workspace for phase4 (factorization)   (64bit words) =         7965635 (     60.77 MByte) (MINIMUM)
             solver workspace for phase4 (factorization)   (64bit words) =        64485053 (    491.98 MByte) (MAXIMUM)
             solver workspace available and used           (64bit words) =        67821177 (    517.43 MByte)


             start of matrix solution
             wall time =         393.00


             singularity ratio    9.5973E-05


             end of matrix solution
             wall time =         406.00


             ddu multiplied with    1.39584E-01 due to large value of    1.94947E+01


             maximum residual force  at node     16985 degree of freedom  1 is equal to    1.952E-01
             maximum reaction force  at node     56615 degree of freedom  3 is equal to    8.612E+03
             residual convergence ratio    2.266E-05

             maximum displacement  change   at node     56166 degree of freedom  1 is equal to    2.721E+00
             maximum displacement increment at node     56166 degree of freedom  1 is equal to    5.442E+00
             displacement convergence ratio   5.000E-01

             failure to converge to tolerance

             iterative penetration checking has reached   0.244976 of total increment

             increment will be recycled


             maximum connectivity in stiffness matrix is       207 at node     63833


             maximum half-bandwidth is     60010  between nodes      4232  and     64241

             number of profile entries excluding fill-in is          554133


             total workspace needed with in-core matrix storage =        23628569
               part of solver workspace is allocated separately


             load increments for each degree of freedom
             summed over the whole model

             from distributed loads
             dist. loads on deformed configuration - totals below for dist. loads
             increments for point loads
             0.000000E+00   0.000000E+00   0.000000E+00


             point loads
             0.000000E+00   0.000000E+00   0.000000E+00

             start of assembly     cycle number is     2
             wall time =         412.00


             solver workspace for phase1 (matrix input)    (64bit words) =          650582 (      4.96 MByte)
             Metis nested dissection ordering used
             solver workspace for phase2 (nodal ordering)  (64bit words) =         1466313 (     11.19 MByte)
             solver workspace for phase3 (symbolic factor) (64bit words) =         3333941 (     25.44 MByte)
             solver workspace for phase4 (factorization)   (64bit words) =         7983707 (     60.91 MByte) (MINIMUM)
             solver workspace for phase4 (factorization)   (64bit words) =        65596778 (    500.46 MByte) (MAXIMUM)
             solver workspace available and used           (64bit words) =        67821177 (    517.43 MByte)


             start of matrix solution
             wall time =         428.00


             singularity ratio    9.6149E-05


             end of matrix solution
             wall time =         443.00


             ddu multiplied with    1.62225E-01 due to large value of    1.67739E+01


             maximum residual force  at node     15908 degree of freedom  2 is equal to    1.338E-01
             maximum reaction force  at node     56615 degree of freedom  3 is equal to    8.614E+03
             residual convergence ratio    1.553E-05

             maximum displacement  change   at node     56166 degree of freedom  1 is equal to    2.721E+00
             maximum displacement increment at node     56166 degree of freedom  1 is equal to    8.163E+00
             displacement convergence ratio   3.333E-01

             failure to converge to tolerance

             iterative penetration checking has reached   0.367460 of total increment

             increment will be recycled


             maximum connectivity in stiffness matrix is       207 at node     63833


             maximum half-bandwidth is     60010  between nodes      4232  and     64241

             number of profile entries excluding fill-in is          554289


             total workspace needed with in-core matrix storage =        23632781
               part of solver workspace is allocated separately


             load increments for each degree of freedom
             summed over the whole model

             from distributed loads
             dist. loads on deformed configuration - totals below for dist. loads
             increments for point loads
             0.000000E+00   0.000000E+00   0.000000E+00


             point loads
             0.000000E+00   0.000000E+00   0.000000E+00

             start of assembly     cycle number is     3
             wall time =         451.00


             solver workspace for phase1 (matrix input)    (64bit words) =          650738 (      4.96 MByte)
             Metis nested dissection ordering used
             solver workspace for phase2 (nodal ordering)  (64bit words) =         1466471 (     11.19 MByte)
             solver workspace for phase3 (symbolic factor) (64bit words) =         3348576 (     25.55 MByte)
             solver workspace for phase4 (factorization)   (64bit words) =         7988965 (     60.95 MByte) (MINIMUM)
             solver workspace for phase4 (factorization)   (64bit words) =        64879655 (    494.99 MByte) (MAXIMUM)
             solver workspace available and used           (64bit words) =        67821177 (    517.43 MByte)


             start of matrix solution
             wall time =         465.00


             singularity ratio    9.0048E-05


             end of matrix solution
             wall time =         479.00


             ddu multiplied with    1.93879E-01 due to large value of    1.40680E+01


             maximum residual force  at node     16778 degree of freedom  2 is equal to    2.748E-01
             maximum reaction force  at node     56615 degree of freedom  3 is equal to    8.386E+03
             residual convergence ratio    3.277E-05

             maximum displacement  change   at node     56166 degree of freedom  1 is equal to    2.727E+00
             maximum displacement increment at node     56166 degree of freedom  1 is equal to    1.089E+01
             displacement convergence ratio   2.504E-01

             failure to converge to tolerance

             iterative penetration checking has reached   0.490096 of total increment

             increment will be recycled


             maximum connectivity in stiffness matrix is       207 at node     63833


             maximum half-bandwidth is     60010  between nodes      4232  and     64241

             number of profile entries excluding fill-in is          554296


             total workspace needed with in-core matrix storage =        23632969
               part of solver workspace is allocated separately


             load increments for each degree of freedom
             summed over the whole model

             from distributed loads
             dist. loads on deformed configuration - totals below for dist. loads
             increments for point loads
             0.000000E+00   0.000000E+00   0.000000E+00


             point loads
             0.000000E+00   0.000000E+00   0.000000E+00

             start of assembly     cycle number is     4
             wall time =         485.00


             solver workspace for phase1 (matrix input)    (64bit words) =          650745 (      4.96 MByte)
             Metis nested dissection ordering used
             solver workspace for phase2 (nodal ordering)  (64bit words) =         1466437 (     11.19 MByte)
             solver workspace for phase3 (symbolic factor) (64bit words) =         3362377 (     25.65 MByte)
             solver workspace for phase4 (factorization)   (64bit words) =         8040827 (     61.35 MByte) (MINIMUM)
             solver workspace for phase4 (factorization)   (64bit words) =        66524482 (    507.54 MByte) (MAXIMUM)
             solver workspace available and used           (64bit words) =        67821177 (    517.43 MByte)


             start of matrix solution
             wall time =         498.00


             singularity ratio    9.6927E-05


             end of matrix solution
             wall time =         513.00


             ddu multiplied with    2.40500E-01 due to large value of    1.13409E+01


             maximum residual force  at node     16694 degree of freedom  2 is equal to    3.680E-01
             maximum reaction force  at node     56615 degree of freedom  3 is equal to    8.163E+03
             residual convergence ratio    4.508E-05

             maximum displacement  change   at node     56166 degree of freedom  1 is equal to    2.727E+00
             maximum displacement increment at node     56166 degree of freedom  1 is equal to    1.362E+01
             displacement convergence ratio   2.003E-01

             failure to converge to tolerance

             iterative penetration checking has reached   0.612728 of total increment

             increment will be recycled


             maximum connectivity in stiffness matrix is       207 at node     63833


             maximum half-bandwidth is     60010  between nodes      4232  and     64241

             number of profile entries excluding fill-in is          554292


             total workspace needed with in-core matrix storage =        23632861
               part of solver workspace is allocated separately


             load increments for each degree of freedom
             summed over the whole model

             from distributed loads
             dist. loads on deformed configuration - totals below for dist. loads
             increments for point loads
             0.000000E+00   0.000000E+00   0.000000E+00


             point loads
             0.000000E+00   0.000000E+00   0.000000E+00

             start of assembly     cycle number is     5
             wall time =         519.00


             solver workspace for phase1 (matrix input)    (64bit words) =          650741 (      4.96 MByte)
             Metis nested dissection ordering used
             solver workspace for phase2 (nodal ordering)  (64bit words) =         1466429 (     11.19 MByte)
             solver workspace for phase3 (symbolic factor) (64bit words) =         3355726 (     25.60 MByte)
             solver workspace for phase4 (factorization)   (64bit words) =         7992835 (     60.98 MByte) (MINIMUM)
             solver workspace for phase4 (factorization)   (64bit words) =        65800154 (    502.02 MByte) (MAXIMUM)
             solver workspace available and used           (64bit words) =        67821177 (    517.43 MByte)


             start of matrix solution
             wall time =         532.00


             singularity ratio    9.7054E-05


             end of matrix solution
             wall time =         546.00


             ddu multiplied with    3.16642E-01 due to large value of    8.61379E+00


             maximum residual force  at node     16247 degree of freedom  2 is equal to    3.280E-01
             maximum reaction force  at node     56163 degree of freedom  3 is equal to    8.017E+03
             residual convergence ratio    4.091E-05

             maximum displacement  change   at node     56166 degree of freedom  1 is equal to    2.727E+00
             maximum displacement increment at node     56166 degree of freedom  1 is equal to    1.635E+01
             displacement convergence ratio   1.669E-01

             failure to converge to tolerance

             iterative penetration checking has reached   0.735355 of total increment

             increment will be recycled


             maximum connectivity in stiffness matrix is       207 at node     63833


             maximum half-bandwidth is     60010  between nodes      4232  and     64241

             number of profile entries excluding fill-in is          554329


             total workspace needed with in-core matrix storage =        23633861
               part of solver workspace is allocated separately


             load increments for each degree of freedom
             summed over the whole model

             from distributed loads
             dist. loads on deformed configuration - totals below for dist. loads
             increments for point loads
             0.000000E+00   0.000000E+00   0.000000E+00


             point loads
             0.000000E+00   0.000000E+00   0.000000E+00

             start of assembly     cycle number is     6
             wall time =         553.00


             solver workspace for phase1 (matrix input)    (64bit words) =          650778 (      4.97 MByte)
             Metis nested dissection ordering used
             solver workspace for phase2 (nodal ordering)  (64bit words) =         1466455 (     11.19 MByte)
             solver workspace for phase3 (symbolic factor) (64bit words) =         3353141 (     25.58 MByte)
             solver workspace for phase4 (factorization)   (64bit words) =         7998973 (     61.03 MByte) (MINIMUM)
             solver workspace for phase4 (factorization)   (64bit words) =        65671972 (    501.04 MByte) (MAXIMUM)
             solver workspace available and used           (64bit words) =        67821177 (    517.43 MByte)


             start of matrix solution
             wall time =         566.00


             singularity ratio    9.7154E-05


             end of matrix solution
             wall time =         580.00


             ddu multiplied with    4.63342E-01 due to large value of    5.88656E+00


             maximum residual force  at node     17783 degree of freedom  1 is equal to    1.912E-01
             maximum reaction force  at node     56553 degree of freedom  3 is equal to    8.442E+03
             residual convergence ratio    2.265E-05

             maximum displacement  change   at node     56166 degree of freedom  1 is equal to    2.727E+00
             maximum displacement increment at node     56166 degree of freedom  1 is equal to    1.907E+01
             displacement convergence ratio   1.430E-01

             recycling increment due to body to body contact 

             iterative penetration checking has reached   0.857976 of total increment

             increment will be recycled


             maximum connectivity in stiffness matrix is       207 at node     63833


             maximum half-bandwidth is     60010  between nodes      4232  and     64241

             number of profile entries excluding fill-in is          554271


             total workspace needed with in-core matrix storage =        23632295
               part of solver workspace is allocated separately


             load increments for each degree of freedom
             summed over the whole model

             from distributed loads
             dist. loads on deformed configuration - totals below for dist. loads
             increments for point loads
             0.000000E+00   0.000000E+00   0.000000E+00


             point loads
             0.000000E+00   0.000000E+00   0.000000E+00

             start of assembly     cycle number is     7
             wall time =         586.00


             solver workspace for phase1 (matrix input)    (64bit words) =          650720 (      4.96 MByte)
             Metis nested dissection ordering used
             solver workspace for phase2 (nodal ordering)  (64bit words) =         1466406 (     11.19 MByte)
             solver workspace for phase3 (symbolic factor) (64bit words) =         3351754 (     25.57 MByte)
             solver workspace for phase4 (factorization)   (64bit words) =         8056266 (     61.46 MByte) (MINIMUM)
             solver workspace for phase4 (factorization)   (64bit words) =        66634678 (    508.38 MByte) (MAXIMUM)
             solver workspace available and used           (64bit words) =        67821177 (    517.43 MByte)


             start of matrix solution
             wall time =         599.00


             singularity ratio    1.0977E-04


             end of matrix solution
             wall time =         614.00


             ddu multiplied with    8.63339E-01 due to large value of    3.15923E+00


             maximum residual force  at node     15817 degree of freedom  2 is equal to    4.069E-02
             maximum reaction force  at node     56553 degree of freedom  3 is equal to    1.053E+04
             residual convergence ratio    3.865E-06

             maximum displacement  change   at node     56166 degree of freedom  1 is equal to    2.727E+00
             maximum displacement increment at node     56166 degree of freedom  1 is equal to    2.180E+01
             displacement convergence ratio   1.251E-01

             iterative penetration checking has reached   0.980591 of total increment

             increment will be recycled


             maximum connectivity in stiffness matrix is       207 at node     63833


             maximum half-bandwidth is     60010  between nodes      4232  and     64241

             number of profile entries excluding fill-in is          554285


             total workspace needed with in-core matrix storage =        23632673
               part of solver workspace is allocated separately


             load increments for each degree of freedom
             summed over the whole model

             from distributed loads
             dist. loads on deformed configuration - totals below for dist. loads
             increments for point loads
             0.000000E+00   0.000000E+00   0.000000E+00


             point loads
             0.000000E+00   0.000000E+00   0.000000E+00

             start of assembly     cycle number is     8
             wall time =         620.00


             solver workspace for phase1 (matrix input)    (64bit words) =          650734 (      4.96 MByte)
             Metis nested dissection ordering used
             solver workspace for phase2 (nodal ordering)  (64bit words) =         1466419 (     11.19 MByte)
             solver workspace for phase3 (symbolic factor) (64bit words) =         3358195 (     25.62 MByte)
             solver workspace for phase4 (factorization)   (64bit words) =         7987057 (     60.94 MByte) (MINIMUM)
             solver workspace for phase4 (factorization)   (64bit words) =        65889901 (    502.70 MByte) (MAXIMUM)
             solver workspace available and used           (64bit words) =        67821177 (    517.43 MByte)


             start of matrix solution
             wall time =         633.00


             singularity ratio    9.7279E-05


             end of matrix solution
             wall time =         647.00


             maximum residual force  at node     55387 degree of freedom  1 is equal to    6.220E-10
             maximum reaction force  at node     56553 degree of freedom  3 is equal to    1.082E+04
             residual convergence ratio    5.748E-14

             maximum displacement  change   at node     56166 degree of freedom  1 is equal to    4.318E-01
             maximum displacement increment at node     56166 degree of freedom  1 is equal to    2.223E+01
             displacement convergence ratio   1.942E-02

             recycling increment due to separation 


             maximum connectivity in stiffness matrix is       207 at node     63833


             maximum half-bandwidth is     60010  between nodes      4232  and     64241

             number of profile entries excluding fill-in is          554282


             total workspace needed with in-core matrix storage =        23632591
               part of solver workspace is allocated separately


             load increments for each degree of freedom
             summed over the whole model

             from distributed loads
             dist. loads on deformed configuration - totals below for dist. loads
             increments for point loads
             0.000000E+00   0.000000E+00   0.000000E+00


             point loads
             0.000000E+00   0.000000E+00   0.000000E+00

             start of assembly     cycle number is     1
             wall time =         653.00


             solver workspace for phase1 (matrix input)    (64bit words) =          650731 (      4.96 MByte)
             Metis nested dissection ordering used
             solver workspace for phase2 (nodal ordering)  (64bit words) =         1466432 (     11.19 MByte)
             solver workspace for phase3 (symbolic factor) (64bit words) =         3325155 (     25.37 MByte)
             solver workspace for phase4 (factorization)   (64bit words) =         8011529 (     61.12 MByte) (MINIMUM)
             solver workspace for phase4 (factorization)   (64bit words) =        64866778 (    494.89 MByte) (MAXIMUM)
             solver workspace available and used           (64bit words) =        67821177 (    517.43 MByte)


             start of matrix solution
             wall time =         666.00


             singularity ratio    9.7228E-05


             end of matrix solution
             wall time =         681.00


             maximum residual force  at node     55113 degree of freedom  1 is equal to    5.452E-10
             maximum reaction force  at node     56553 degree of freedom  3 is equal to    1.081E+04
             residual convergence ratio    5.043E-14

             maximum displacement  change   at node      4029 degree of freedom  2 is equal to    1.283E-01
             maximum displacement increment at node     56166 degree of freedom  1 is equal to    2.223E+01
             displacement convergence ratio   5.770E-03

             recycling increment due to separation 


             maximum connectivity in stiffness matrix is       207 at node     63833


             maximum half-bandwidth is     60010  between nodes      4232  and     64241

             number of profile entries excluding fill-in is          554246


             total workspace needed with in-core matrix storage =        23631619
               part of solver workspace is allocated separately


             load increments for each degree of freedom
             summed over the whole model

             from distributed loads
             dist. loads on deformed configuration - totals below for dist. loads
             increments for point loads
             0.000000E+00   0.000000E+00   0.000000E+00


             point loads
             0.000000E+00   0.000000E+00   0.000000E+00

             start of assembly     cycle number is     1
             wall time =         687.00


             solver workspace for phase1 (matrix input)    (64bit words) =          650695 (      4.96 MByte)
             Metis nested dissection ordering used
             solver workspace for phase2 (nodal ordering)  (64bit words) =         1466407 (     11.19 MByte)
             solver workspace for phase3 (symbolic factor) (64bit words) =         3350846 (     25.56 MByte)
             solver workspace for phase4 (factorization)   (64bit words) =         7997092 (     61.01 MByte) (MINIMUM)
             solver workspace for phase4 (factorization)   (64bit words) =        64475220 (    491.91 MByte) (MAXIMUM)
             solver workspace available and used           (64bit words) =        67821177 (    517.43 MByte)


             start of matrix solution
             wall time =         700.00


             singularity ratio    9.7226E-05


             end of matrix solution
             wall time =         714.00


             maximum residual force  at node     54527 degree of freedom  1 is equal to    6.098E-10
             maximum reaction force  at node     56553 degree of freedom  3 is equal to    1.081E+04
             residual convergence ratio    5.639E-14

             maximum displacement  change   at node      4020 degree of freedom  1 is equal to    9.131E-02
             maximum displacement increment at node     56166 degree of freedom  1 is equal to    2.223E+01
             displacement convergence ratio   4.107E-03


             total transient time = 1.11111E-01


   NT version
   Marc 2007r1, Build 42812, May 25, 2007
   output for increment       2. "          lcase1"


             total strain energy         is    1.22869E+04
               within which:
               elastic strain energy     is    1.22869E+04
             total ext-force work        is    1.32650E+04
               within which:
               work by appl. force/disp. is   -7.27997E+00
               work by  contact forces   is    1.17676E+04
               work by frictional forces is    1.50464E+03
             total work by  springs      is    9.78042E+02


             memory usage:                       MByte       words  % of total

              within general memory:           
               element stiffness matrices:          31     8017932         2.5
               solver: first part                   59    15352654         4.8
               overallocation initial allocation     7     1823104         0.6
               other:                                1      263271         0.1
              allocated separately:
               incremental backup:                 186    48716189        15.3
               solver 8                            517   135642354        42.6
               nodal vectors:                       48    12506925         3.9
               defined sets:                         1      261038         0.1
               contact:                             31     8190430         2.6
               tyings:                               4      974522         0.3
               transformations:                      2      396270         0.1
               kinematic boundary conditions:        0        2860         0.0
               points, curves and surfaces:          0          54         0.0
               element storage:                    285    74602698        23.4
               material properties:                  0        3704         0.0
               executable and common blocks:        27     7000000         2.2
               miscellaneous                        18     4645451         1.5
               ---------------------------------------------------------------
               total:                             1215   318399456

               general memory allocated:            97    25456961
               general memory used:                 90    23633857

               peak memory usage:                 1400   367113764

             e n d   o f   i n c r e m e n t       2

             binary post data at increment       2.  subincrement    0.  on file 16
             wall time =         723.00


             s t a r t   o f   i n c r e m e n t       3


          space needed for incremental backup:    48716465


             maximum connectivity in stiffness matrix is       207 at node     63833


             maximum half-bandwidth is     60010  between nodes      4232  and     64241

             number of profile entries excluding fill-in is          554376


             total workspace needed with in-core matrix storage =        23635129
               part of solver workspace is allocated separately


             load increments for each degree of freedom
             summed over the whole model

             from distributed loads
             dist. loads on deformed configuration - totals below for dist. loads
             increments for point loads
             0.000000E+00   0.000000E+00   0.000000E+00


             point loads
             0.000000E+00   0.000000E+00   0.000000E+00

             start of assembly     cycle number is     0
             wall time =         726.00


             solver workspace for phase1 (matrix input)    (64bit words) =          650825 (      4.97 MByte)
             Metis nested dissection ordering used
             solver workspace for phase2 (nodal ordering)  (64bit words) =         1466329 (     11.19 MByte)
             solver workspace for phase3 (symbolic factor) (64bit words) =         3411892 (     26.03 MByte)
             solver workspace for phase4 (factorization)   (64bit words) =         8108969 (     61.87 MByte) (MINIMUM)
             solver workspace for phase4 (factorization)   (64bit words) =        68361214 (    521.55 MByte) (MAXIMUM)
             solver workspace available and used           (64bit words) =        71779274 (    547.63 MByte)


             start of matrix solution
             wall time =         754.00


             singularity ratio    9.7252E-05


             end of matrix solution
             wall time =         769.00


             ddu multiplied with    1.24994E-01 due to large value of    2.19265E+01


             maximum residual force  at node     54150 degree of freedom  1 is equal to    6.390E-10
             maximum reaction force  at node     56553 degree of freedom  3 is equal to    1.083E+04
             residual convergence ratio    5.901E-14

             maximum displacement  change   at node     56166 degree of freedom  1 is equal to    2.741E+00
             maximum displacement increment at node     56166 degree of freedom  1 is equal to    2.741E+00
             displacement convergence ratio   1.000E+00

             failure to converge to tolerance

             iterative penetration checking has reached   0.124994 of total increment

             increment will be recycled


             maximum connectivity in stiffness matrix is       207 at node     63833


             maximum half-bandwidth is     60010  between nodes      4232  and     64241

             number of profile entries excluding fill-in is          554379


             total workspace needed with in-core matrix storage =        23635211
               part of solver workspace is allocated separately


             load increments for each degree of freedom
             summed over the whole model

             from distributed loads
             dist. loads on deformed configuration - totals below for dist. loads
             increments for point loads
             0.000000E+00   0.000000E+00   0.000000E+00


             point loads
             0.000000E+00   0.000000E+00   0.000000E+00

             start of assembly     cycle number is     1
             wall time =         775.00


             solver workspace for phase1 (matrix input)    (64bit words) =          650828 (      4.97 MByte)
             Metis nested dissection ordering used
             solver workspace for phase2 (nodal ordering)  (64bit words) =         1466327 (     11.19 MByte)
             solver workspace for phase3 (symbolic factor) (64bit words) =         3336610 (     25.46 MByte)
             solver workspace for phase4 (factorization)   (64bit words) =         7984331 (     60.92 MByte) (MINIMUM)
             solver workspace for phase4 (factorization)   (64bit words) =        64982987 (    495.78 MByte) (MAXIMUM)
             solver workspace available and used           (64bit words) =        71779274 (    547.63 MByte)


             start of matrix solution
             wall time =         787.00


             singularity ratio    9.0679E-05


             end of matrix solution
             wall time =         801.00


             ddu multiplied with    1.42845E-01 due to large value of    1.91863E+01


             maximum residual force  at node     16985 degree of freedom  1 is equal to    3.240E-01
             maximum reaction force  at node     56553 degree of freedom  3 is equal to    1.080E+04
             residual convergence ratio    3.000E-05

             maximum displacement  change   at node     56166 degree of freedom  1 is equal to    2.741E+00
             maximum displacement increment at node     56166 degree of freedom  1 is equal to    5.481E+00
             displacement convergence ratio   5.000E-01

             failure to converge to tolerance

             iterative penetration checking has reached   0.249984 of total increment

             increment will be recycled


             maximum connectivity in stiffness matrix is       207 at node     63833


             maximum half-bandwidth is     60010  between nodes      4232  and     64241

             number of profile entries excluding fill-in is          554531


             total workspace needed with in-core matrix storage =        23639315
               part of solver workspace is allocated separately


             load increments for each degree of freedom
             summed over the whole model

             from distributed loads
             dist. loads on deformed configuration - totals below for dist. loads
             increments for point loads
             0.000000E+00   0.000000E+00   0.000000E+00


             point loads
             0.000000E+00   0.000000E+00   0.000000E+00

             start of assembly     cycle number is     2
             wall time =         806.00


             solver workspace for phase1 (matrix input)    (64bit words) =          650980 (      4.97 MByte)
             Metis nested dissection ordering used
             solver workspace for phase2 (nodal ordering)  (64bit words) =         1466468 (     11.19 MByte)
             solver workspace for phase3 (symbolic factor) (64bit words) =         3339537 (     25.48 MByte)
             solver workspace for phase4 (factorization)   (64bit words) =         7995616 (     61.00 MByte) (MINIMUM)
             solver workspace for phase4 (factorization)   (64bit words) =        64460868 (    491.80 MByte) (MAXIMUM)
             solver workspace available and used           (64bit words) =        71779274 (    547.63 MByte)


             start of matrix solution
             wall time =         819.00


             singularity ratio    9.7771E-05


             end of matrix solution
             wall time =         832.00


             ddu multiplied with    1.66646E-01 due to large value of    1.64461E+01


             maximum residual force  at node     16310 degree of freedom  2 is equal to    2.569E-01
             maximum reaction force  at node     56553 degree of freedom  3 is equal to    1.078E+04
             residual convergence ratio    2.383E-05

             maximum displacement  change   at node     56166 degree of freedom  1 is equal to    2.741E+00
             maximum displacement increment at node     56166 degree of freedom  1 is equal to    8.222E+00
             displacement convergence ratio   3.333E-01

             failure to converge to tolerance

             iterative penetration checking has reached   0.374972 of total increment

             increment will be recycled


             maximum connectivity in stiffness matrix is       207 at node     63833


             maximum half-bandwidth is     60010  between nodes      4232  and     64241

             number of profile entries excluding fill-in is          554511


             total workspace needed with in-core matrix storage =        23638775
               part of solver workspace is allocated separately


             load increments for each degree of freedom
             summed over the whole model

             from distributed loads
             dist. loads on deformed configuration - totals below for dist. loads
             increments for point loads
             0.000000E+00   0.000000E+00   0.000000E+00


             point loads
             0.000000E+00   0.000000E+00   0.000000E+00

             start of assembly     cycle number is     3
             wall time =         838.00


             solver workspace for phase1 (matrix input)    (64bit words) =          650960 (      4.97 MByte)
             Metis nested dissection ordering used
             solver workspace for phase2 (nodal ordering)  (64bit words) =         1466459 (     11.19 MByte)
             solver workspace for phase3 (symbolic factor) (64bit words) =         3337192 (     25.46 MByte)
             solver workspace for phase4 (factorization)   (64bit words) =         7971555 (     60.82 MByte) (MINIMUM)
             solver workspace for phase4 (factorization)   (64bit words) =        64901733 (    495.16 MByte) (MAXIMUM)
             solver workspace available and used           (64bit words) =        71779274 (    547.63 MByte)


             start of matrix solution
             wall time =         851.00


             singularity ratio    9.1000E-05


             end of matrix solution
             wall time =         865.00


             ddu multiplied with    1.99966E-01 due to large value of    1.37057E+01


             maximum residual force  at node     16693 degree of freedom  2 is equal to    9.962E-01
             maximum reaction force  at node     56553 degree of freedom  3 is equal to    1.075E+04
             residual convergence ratio    9.263E-05

             maximum displacement  change   at node     56166 degree of freedom  1 is equal to    2.741E+00
             maximum displacement increment at node     56166 degree of freedom  1 is equal to    1.096E+01
             displacement convergence ratio   2.500E-01

             failure to converge to tolerance

             iterative penetration checking has reached   0.499956 of total increment

             increment will be recycled


             maximum connectivity in stiffness matrix is       207 at node     63833


             maximum half-bandwidth is     60010  between nodes      4232  and     64241

             number of profile entries excluding fill-in is          554633


             total workspace needed with in-core matrix storage =        23642069
               part of solver workspace is allocated separately


             load increments for each degree of freedom
             summed over the whole model

             from distributed loads
             dist. loads on deformed configuration - totals below for dist. loads
             increments for point loads
             0.000000E+00   0.000000E+00   0.000000E+00


             point loads
             0.000000E+00   0.000000E+00   0.000000E+00

             start of assembly     cycle number is     4
             wall time =         871.00


             solver workspace for phase1 (matrix input)    (64bit words) =          651082 (      4.97 MByte)
             Metis nested dissection ordering used
             solver workspace for phase2 (nodal ordering)  (64bit words) =         1466561 (     11.19 MByte)
             solver workspace for phase3 (symbolic factor) (64bit words) =         3349875 (     25.56 MByte)
             solver workspace for phase4 (factorization)   (64bit words) =         8048669 (     61.41 MByte) (MINIMUM)
             solver workspace for phase4 (factorization)   (64bit words) =        64836673 (    494.66 MByte) (MAXIMUM)
             solver workspace available and used           (64bit words) =        71779274 (    547.63 MByte)


             start of matrix solution
             wall time =         884.00


             singularity ratio    9.8129E-05


             end of matrix solution
             wall time =         898.00


             ddu multiplied with    2.49940E-01 due to large value of    1.09654E+01


             maximum residual force  at node     16130 degree of freedom  2 is equal to    7.720E-01
             maximum reaction force  at node     56553 degree of freedom  3 is equal to    1.074E+04
             residual convergence ratio    7.191E-05

             maximum displacement  change   at node     56166 degree of freedom  1 is equal to    2.741E+00
             maximum displacement increment at node     56166 degree of freedom  1 is equal to    1.370E+01
             displacement convergence ratio   2.000E-01

             failure to converge to tolerance

             iterative penetration checking has reached   0.624937 of total increment

             increment will be recycled


             maximum connectivity in stiffness matrix is       207 at node     63833


             maximum half-bandwidth is     60010  between nodes      4232  and     64241

             number of profile entries excluding fill-in is          554643


             total workspace needed with in-core matrix storage =        23642339
               part of solver workspace is allocated separately


             load increments for each degree of freedom
             summed over the whole model

             from distributed loads
             dist. loads on deformed configuration - totals below for dist. loads
             increments for point loads
             0.000000E+00   0.000000E+00   0.000000E+00


             point loads
             0.000000E+00   0.000000E+00   0.000000E+00

             start of assembly     cycle number is     5
             wall time =         904.00


             solver workspace for phase1 (matrix input)    (64bit words) =          651092 (      4.97 MByte)
             Metis nested dissection ordering used
             solver workspace for phase2 (nodal ordering)  (64bit words) =         1466566 (     11.19 MByte)
             solver workspace for phase3 (symbolic factor) (64bit words) =         3346163 (     25.53 MByte)
             solver workspace for phase4 (factorization)   (64bit words) =         8045105 (     61.38 MByte) (MINIMUM)
             solver workspace for phase4 (factorization)   (64bit words) =        66935667 (    510.68 MByte) (MAXIMUM)
             solver workspace available and used           (64bit words) =        71779274 (    547.63 MByte)


             start of matrix solution
             wall time =         917.00


             singularity ratio    9.8284E-05


             end of matrix solution
             wall time =         932.00


             ddu multiplied with    3.33217E-01 due to large value of    8.22490E+00


             maximum residual force  at node     16392 degree of freedom  2 is equal to    5.159E-01
             maximum reaction force  at node     56553 degree of freedom  3 is equal to    1.072E+04
             residual convergence ratio    4.812E-05

             maximum displacement  change   at node     56166 degree of freedom  1 is equal to    2.741E+00
             maximum displacement increment at node     56166 degree of freedom  1 is equal to    1.644E+01
             displacement convergence ratio   1.667E-01

             failure to converge to tolerance

             iterative penetration checking has reached   0.749915 of total increment

             increment will be recycled


             maximum connectivity in stiffness matrix is       207 at node     63833


             maximum half-bandwidth is     60010  between nodes      4232  and     64241

             number of profile entries excluding fill-in is          554922


             total workspace needed with in-core matrix storage =        23649871
               part of solver workspace is allocated separately


             load increments for each degree of freedom
             summed over the whole model

             from distributed loads
             dist. loads on deformed configuration - totals below for dist. loads
             increments for point loads
             0.000000E+00   0.000000E+00   0.000000E+00


             point loads
             0.000000E+00   0.000000E+00   0.000000E+00

             start of assembly     cycle number is     6
             wall time =         940.00


             solver workspace for phase1 (matrix input)    (64bit words) =          651371 (      4.97 MByte)
             Metis nested dissection ordering used
             solver workspace for phase2 (nodal ordering)  (64bit words) =         1466752 (     11.19 MByte)
             solver workspace for phase3 (symbolic factor) (64bit words) =         3331150 (     25.41 MByte)
             solver workspace for phase4 (factorization)   (64bit words) =         8027146 (     61.24 MByte) (MINIMUM)
             solver workspace for phase4 (factorization)   (64bit words) =        65322471 (    498.37 MByte) (MAXIMUM)
             solver workspace available and used           (64bit words) =        71779274 (    547.63 MByte)


             start of matrix solution
             wall time =         953.00


             singularity ratio    9.1546E-05


             end of matrix solution
             wall time =         967.00


             ddu multiplied with    5.04603E-01 due to large value of    5.48439E+00


             maximum residual force  at node     17036 degree of freedom  1 is equal to    3.411E-01
             maximum reaction force  at node     56553 degree of freedom  3 is equal to    1.071E+04
             residual convergence ratio    3.185E-05

             maximum displacement  change   at node     56166 degree of freedom  1 is equal to    2.767E+00
             maximum displacement increment at node     56166 degree of freedom  1 is equal to    1.921E+01
             displacement convergence ratio   1.441E-01

             recycling increment due to body to body contact 

             iterative penetration checking has reached   0.876108 of total increment

             increment will be recycled


             maximum connectivity in stiffness matrix is       207 at node     63833


             maximum half-bandwidth is     60010  between nodes      4232  and     64241

             number of profile entries excluding fill-in is          554943


             total workspace needed with in-core matrix storage =        23650439
               part of solver workspace is allocated separately


             load increments for each degree of freedom
             summed over the whole model

             from distributed loads
             dist. loads on deformed configuration - totals below for dist. loads
             increments for point loads
             0.000000E+00   0.000000E+00   0.000000E+00


             point loads
             0.000000E+00   0.000000E+00   0.000000E+00

             start of assembly     cycle number is     7
             wall time =         973.00


             solver workspace for phase1 (matrix input)    (64bit words) =          651392 (      4.97 MByte)
             Metis nested dissection ordering used
             solver workspace for phase2 (nodal ordering)  (64bit words) =         1466769 (     11.19 MByte)
             solver workspace for phase3 (symbolic factor) (64bit words) =         3342251 (     25.50 MByte)
             solver workspace for phase4 (factorization)   (64bit words) =         7989622 (     60.96 MByte) (MINIMUM)
             solver workspace for phase4 (factorization)   (64bit words) =        64409075 (    491.40 MByte) (MAXIMUM)
             solver workspace available and used           (64bit words) =        71779274 (    547.63 MByte)


             start of matrix solution
             wall time =         986.00


             singularity ratio    9.8579E-05


             end of matrix solution
             wall time =         999.00


             maximum residual force  at node     54653 degree of freedom  1 is equal to    6.358E-10
             maximum reaction force  at node     56553 degree of freedom  3 is equal to    1.070E+04
             residual convergence ratio    5.943E-14

             maximum displacement  change   at node     56166 degree of freedom  1 is equal to    2.717E+00
             maximum displacement increment at node     56166 degree of freedom  1 is equal to    2.193E+01
             displacement convergence ratio   1.239E-01

             recycling increment due to separation 


             maximum connectivity in stiffness matrix is       207 at node     63833


             maximum half-bandwidth is     60010  between nodes      4232  and     64241

             number of profile entries excluding fill-in is          553830


             total workspace needed with in-core matrix storage =        23620387
               part of solver workspace is allocated separately


             load increments for each degree of freedom
             summed over the whole model

             from distributed loads
             dist. loads on deformed configuration - totals below for dist. loads
             increments for point loads
             0.000000E+00   0.000000E+00   0.000000E+00


             point loads
             0.000000E+00   0.000000E+00   0.000000E+00

             start of assembly     cycle number is     1
             wall time =        1005.00


             solver workspace for phase1 (matrix input)    (64bit words) =          650279 (      4.96 MByte)
             Metis nested dissection ordering used
             solver workspace for phase2 (nodal ordering)  (64bit words) =         1466059 (     11.19 MByte)
             solver workspace for phase3 (symbolic factor) (64bit words) =         3348350 (     25.55 MByte)
             solver workspace for phase4 (factorization)   (64bit words) =         8108335 (     61.86 MByte) (MINIMUM)
             solver workspace for phase4 (factorization)   (64bit words) =        69007678 (    526.49 MByte) (MAXIMUM)
             solver workspace available and used           (64bit words) =        71779274 (    547.63 MByte)


             start of matrix solution
             wall time =        1017.00


             singularity ratio    9.8793E-05


             end of matrix solution
             wall time =        1032.00


             maximum residual force  at node     53800 degree of freedom  1 is equal to    5.374E-10
             maximum reaction force  at node     56553 degree of freedom  3 is equal to    1.064E+04
             residual convergence ratio    5.051E-14

             maximum displacement  change   at node      3964 degree of freedom  2 is equal to    5.411E-01
             maximum displacement increment at node     56166 degree of freedom  1 is equal to    2.193E+01
             displacement convergence ratio   2.467E-02

             recycling increment due to separation 


             maximum connectivity in stiffness matrix is       207 at node     63833


             maximum half-bandwidth is     60010  between nodes      4232  and     64241

             number of profile entries excluding fill-in is          552878


             total workspace needed with in-core matrix storage =        23594683
               part of solver workspace is allocated separately


             load increments for each degree of freedom
             summed over the whole model

             from distributed loads
             dist. loads on deformed configuration - totals below for dist. loads
             increments for point loads
             0.000000E+00   0.000000E+00   0.000000E+00


             point loads
             0.000000E+00   0.000000E+00   0.000000E+00

             start of assembly     cycle number is     1
             wall time =        1040.00


             solver workspace for phase1 (matrix input)    (64bit words) =          649327 (      4.95 MByte)
             Metis nested dissection ordering used
             solver workspace for phase2 (nodal ordering)  (64bit words) =         1465515 (     11.18 MByte)
             solver workspace for phase3 (symbolic factor) (64bit words) =         3337542 (     25.46 MByte)
             solver workspace for phase4 (factorization)   (64bit words) =         7959354 (     60.73 MByte) (MINIMUM)
             solver workspace for phase4 (factorization)   (64bit words) =        64470241 (    491.87 MByte) (MAXIMUM)
             solver workspace available and used           (64bit words) =        71779274 (    547.63 MByte)


             start of matrix solution
             wall time =        1052.00


             singularity ratio    9.0316E-05


             end of matrix solution
             wall time =        1067.00


             maximum residual force  at node     56689 degree of freedom  1 is equal to    5.980E-10
             maximum reaction force  at node     56553 degree of freedom  3 is equal to    1.064E+04
             residual convergence ratio    5.622E-14

             maximum displacement  change   at node      4015 degree of freedom  2 is equal to    4.558E-01
             maximum displacement increment at node     56166 degree of freedom  1 is equal to    2.193E+01
             displacement convergence ratio   2.078E-02

             recycling increment due to body to body contact 

             increment will be recycled


             maximum connectivity in stiffness matrix is       207 at node     63833


             maximum half-bandwidth is     60010  between nodes      4232  and     64241

             number of profile entries excluding fill-in is          552921


             total workspace needed with in-core matrix storage =        23595845
               part of solver workspace is allocated separately


             load increments for each degree of freedom
             summed over the whole model

             from distributed loads
             dist. loads on deformed configuration - totals below for dist. loads
             increments for point loads
             0.000000E+00   0.000000E+00   0.000000E+00


             point loads
             0.000000E+00   0.000000E+00   0.000000E+00

             start of assembly     cycle number is     2
             wall time =        1074.00


             solver workspace for phase1 (matrix input)    (64bit words) =          649370 (      4.95 MByte)
             Metis nested dissection ordering used
             solver workspace for phase2 (nodal ordering)  (64bit words) =         1465541 (     11.18 MByte)
             solver workspace for phase3 (symbolic factor) (64bit words) =         3335899 (     25.45 MByte)
             solver workspace for phase4 (factorization)   (64bit words) =         7972945 (     60.83 MByte) (MINIMUM)
             solver workspace for phase4 (factorization)   (64bit words) =        64562997 (    492.58 MByte) (MAXIMUM)
             solver workspace available and used           (64bit words) =        71779274 (    547.63 MByte)


             start of matrix solution
             wall time =        1086.00


             singularity ratio    9.7102E-05


             end of matrix solution
             wall time =        1100.00


             maximum residual force  at node     53592 degree of freedom  1 is equal to    5.216E-10
             maximum reaction force  at node     56553 degree of freedom  3 is equal to    1.064E+04
             residual convergence ratio    4.902E-14

             maximum displacement  change   at node     36345 degree of freedom  2 is equal to    2.213E-01
             maximum displacement increment at node     56166 degree of freedom  1 is equal to    2.193E+01
             displacement convergence ratio   1.009E-02

             recycling increment due to separation 


             maximum connectivity in stiffness matrix is       207 at node     63833


             maximum half-bandwidth is     60025  between nodes      3886  and     63910

             number of profile entries excluding fill-in is          551608


             total workspace needed with in-core matrix storage =        23560393
               part of solver workspace is allocated separately


             load increments for each degree of freedom
             summed over the whole model

             from distributed loads
             dist. loads on deformed configuration - totals below for dist. loads
             increments for point loads
             0.000000E+00   0.000000E+00   0.000000E+00


             point loads
             0.000000E+00   0.000000E+00   0.000000E+00

             start of assembly     cycle number is     1
             wall time =        1107.00


             solver workspace for phase1 (matrix input)    (64bit words) =          648057 (      4.94 MByte)
             Metis nested dissection ordering used
             solver workspace for phase2 (nodal ordering)  (64bit words) =         1464666 (     11.17 MByte)
             solver workspace for phase3 (symbolic factor) (64bit words) =         3341806 (     25.50 MByte)
             solver workspace for phase4 (factorization)   (64bit words) =         7975428 (     60.85 MByte) (MINIMUM)
             solver workspace for phase4 (factorization)   (64bit words) =        63949975 (    487.90 MByte) (MAXIMUM)
             solver workspace available and used           (64bit words) =        71779274 (    547.63 MByte)


             start of matrix solution
             wall time =        1119.00


             singularity ratio    9.6200E-05


             end of matrix solution
             wall time =        1133.00


             maximum residual force  at node     53680 degree of freedom  1 is equal to    5.783E-10
             maximum reaction force  at node     56553 degree of freedom  3 is equal to    1.064E+04
             residual convergence ratio    5.437E-14

             maximum displacement  change   at node     36345 degree of freedom  2 is equal to    8.252E-01
             maximum displacement increment at node     56166 degree of freedom  1 is equal to    2.193E+01
             displacement convergence ratio   3.763E-02

             recycling increment due to body to body contact 

             increment will be recycled


             maximum connectivity in stiffness matrix is       207 at node     63833


             maximum half-bandwidth is     60183  between nodes      3728  and     63910

             number of profile entries excluding fill-in is          551620


             total workspace needed with in-core matrix storage =        23560717
               part of solver workspace is allocated separately


             load increments for each degree of freedom
             summed over the whole model

             from distributed loads
             dist. loads on deformed configuration - totals below for dist. loads
             increments for point loads
             0.000000E+00   0.000000E+00   0.000000E+00


             point loads
             0.000000E+00   0.000000E+00   0.000000E+00

             start of assembly     cycle number is     2
             wall time =        1140.00


             solver workspace for phase1 (matrix input)    (64bit words) =          648069 (      4.94 MByte)
             Metis nested dissection ordering used
             solver workspace for phase2 (nodal ordering)  (64bit words) =         1464669 (     11.17 MByte)
             solver workspace for phase3 (symbolic factor) (64bit words) =         3293574 (     25.13 MByte)
             solver workspace for phase4 (factorization)   (64bit words) =         7935353 (     60.54 MByte) (MINIMUM)
             solver workspace for phase4 (factorization)   (64bit words) =        63586748 (    485.13 MByte) (MAXIMUM)
             solver workspace available and used           (64bit words) =        71779274 (    547.63 MByte)


             start of matrix solution
             wall time =        1152.00


             singularity ratio    9.5801E-05


             end of matrix solution
             wall time =        1165.00


             maximum residual force  at node     54899 degree of freedom  1 is equal to    4.521E-10
             maximum reaction force  at node     56553 degree of freedom  3 is equal to    1.064E+04
             residual convergence ratio    4.251E-14

             maximum displacement  change   at node     36343 degree of freedom  2 is equal to    6.590E-01
             maximum displacement increment at node     56166 degree of freedom  1 is equal to    2.193E+01
             displacement convergence ratio   3.005E-02

             recycling increment due to body to body contact 

             increment will be recycled


             maximum connectivity in stiffness matrix is       207 at node     63833


             maximum half-bandwidth is     60025  between nodes      3886  and     63910

             number of profile entries excluding fill-in is          551551


             total workspace needed with in-core matrix storage =        23558855
               part of solver workspace is allocated separately


             load increments for each degree of freedom
             summed over the whole model

             from distributed loads
             dist. loads on deformed configuration - totals below for dist. loads
             increments for point loads
             0.000000E+00   0.000000E+00   0.000000E+00


             point loads
             0.000000E+00   0.000000E+00   0.000000E+00

             start of assembly     cycle number is     3
             wall time =        1171.00


             solver workspace for phase1 (matrix input)    (64bit words) =          648000 (      4.94 MByte)
             Metis nested dissection ordering used
             solver workspace for phase2 (nodal ordering)  (64bit words) =         1464608 (     11.17 MByte)
             solver workspace for phase3 (symbolic factor) (64bit words) =         3336592 (     25.46 MByte)
             solver workspace for phase4 (factorization)   (64bit words) =         7971459 (     60.82 MByte) (MINIMUM)
             solver workspace for phase4 (factorization)   (64bit words) =        64446804 (    491.69 MByte) (MAXIMUM)
             solver workspace available and used           (64bit words) =        71779274 (    547.63 MByte)


             start of matrix solution
             wall time =        1183.00


             singularity ratio    1.0815E-04


             end of matrix solution
             wall time =        1196.00


             maximum residual force  at node     54526 degree of freedom  1 is equal to    5.886E-10
             maximum reaction force  at node     56553 degree of freedom  3 is equal to    1.064E+04
             residual convergence ratio    5.530E-14

             maximum displacement  change   at node     36343 degree of freedom  2 is equal to    5.749E-01
             maximum displacement increment at node     56166 degree of freedom  1 is equal to    2.193E+01
             displacement convergence ratio   2.622E-02

             recycling increment due to separation 


             maximum connectivity in stiffness matrix is       207 at node     63833


             maximum half-bandwidth is     60010  between nodes      4232  and     64241

             number of profile entries excluding fill-in is          550449


             total workspace needed with in-core matrix storage =        23529101
               part of solver workspace is allocated separately


             load increments for each degree of freedom
             summed over the whole model

             from distributed loads
             dist. loads on deformed configuration - totals below for dist. loads
             increments for point loads
             0.000000E+00   0.000000E+00   0.000000E+00


             point loads
             0.000000E+00   0.000000E+00   0.000000E+00

             start of assembly     cycle number is     1
             wall time =        1203.00


             solver workspace for phase1 (matrix input)    (64bit words) =          646898 (      4.94 MByte)
             Metis nested dissection ordering used
             solver workspace for phase2 (nodal ordering)  (64bit words) =         1463916 (     11.17 MByte)
             solver workspace for phase3 (symbolic factor) (64bit words) =         3336987 (     25.46 MByte)
             solver workspace for phase4 (factorization)   (64bit words) =         7947622 (     60.64 MByte) (MINIMUM)
             solver workspace for phase4 (factorization)   (64bit words) =        64208596 (    489.87 MByte) (MAXIMUM)
             solver workspace available and used           (64bit words) =        71779274 (    547.63 MByte)


             start of matrix solution
             wall time =        1216.00


             singularity ratio    9.4981E-05


             end of matrix solution
             wall time =        1229.00


             maximum residual force  at node     55029 degree of freedom  1 is equal to    4.512E-10
             maximum reaction force  at node     56553 degree of freedom  3 is equal to    1.063E+04
             residual convergence ratio    4.244E-14

             maximum displacement  change   at node     17000 degree of freedom  1 is equal to    5.824E-01
             maximum displacement increment at node     56166 degree of freedom  1 is equal to    2.193E+01
             displacement convergence ratio   2.656E-02

             recycling increment due to body to body contact 

             increment will be recycled


             maximum connectivity in stiffness matrix is       207 at node     63833


             maximum half-bandwidth is     60010  between nodes      4232  and     64241

             number of profile entries excluding fill-in is          550524


             total workspace needed with in-core matrix storage =        23531125
               part of solver workspace is allocated separately


             load increments for each degree of freedom
             summed over the whole model

             from distributed loads
             dist. loads on deformed configuration - totals below for dist. loads
             increments for point loads
             0.000000E+00   0.000000E+00   0.000000E+00


             point loads
             0.000000E+00   0.000000E+00   0.000000E+00

             start of assembly     cycle number is     2
             wall time =        1235.00


             solver workspace for phase1 (matrix input)    (64bit words) =          646973 (      4.94 MByte)
             Metis nested dissection ordering used
             solver workspace for phase2 (nodal ordering)  (64bit words) =         1463987 (     11.17 MByte)
             solver workspace for phase3 (symbolic factor) (64bit words) =         3352004 (     25.57 MByte)
             solver workspace for phase4 (factorization)   (64bit words) =         7973968 (     60.84 MByte) (MINIMUM)
             solver workspace for phase4 (factorization)   (64bit words) =        64535985 (    492.37 MByte) (MAXIMUM)
             solver workspace available and used           (64bit words) =        71779274 (    547.63 MByte)


             start of matrix solution
             wall time =        1248.00


             singularity ratio    9.4825E-05


             end of matrix solution
             wall time =        1262.00


             maximum residual force  at node     55546 degree of freedom  1 is equal to    5.116E-10
             maximum reaction force  at node     56553 degree of freedom  3 is equal to    1.064E+04
             residual convergence ratio    4.808E-14

             maximum displacement  change   at node     36345 degree of freedom  2 is equal to    3.410E-01
             maximum displacement increment at node     56166 degree of freedom  1 is equal to    2.193E+01
             displacement convergence ratio   1.555E-02

             recycling increment due to separation 


             maximum connectivity in stiffness matrix is       207 at node     63833


             maximum half-bandwidth is     60010  between nodes      4232  and     64241

             number of profile entries excluding fill-in is          549250


             total workspace needed with in-core matrix storage =        23496727
               part of solver workspace is allocated separately


             load increments for each degree of freedom
             summed over the whole model

             from distributed loads
             dist. loads on deformed configuration - totals below for dist. loads
             increments for point loads
             0.000000E+00   0.000000E+00   0.000000E+00


             point loads
             0.000000E+00   0.000000E+00   0.000000E+00

             start of assembly     cycle number is     1
             wall time =        1268.00


             solver workspace for phase1 (matrix input)    (64bit words) =          645699 (      4.93 MByte)
             Metis nested dissection ordering used
             solver workspace for phase2 (nodal ordering)  (64bit words) =         1463137 (     11.16 MByte)
             solver workspace for phase3 (symbolic factor) (64bit words) =         3319576 (     25.33 MByte)
             solver workspace for phase4 (factorization)   (64bit words) =         7965160 (     60.77 MByte) (MINIMUM)
             solver workspace for phase4 (factorization)   (64bit words) =        65624089 (    500.67 MByte) (MAXIMUM)
             solver workspace available and used           (64bit words) =        71779274 (    547.63 MByte)


             start of matrix solution
             wall time =        1281.00


             singularity ratio    8.7194E-05


             end of matrix solution
             wall time =        1294.00


             maximum residual force  at node     54533 degree of freedom  3 is equal to    5.034E-10
             maximum reaction force  at node     56553 degree of freedom  3 is equal to    1.063E+04
             residual convergence ratio    4.735E-14

             maximum displacement  change   at node     36345 degree of freedom  2 is equal to    6.835E-01
             maximum displacement increment at node     56166 degree of freedom  1 is equal to    2.193E+01
             displacement convergence ratio   3.117E-02

             recycling increment due to separation 


             maximum connectivity in stiffness matrix is       207 at node     63833


             maximum half-bandwidth is     60010  between nodes      4232  and     64241

             number of profile entries excluding fill-in is          548357


             total workspace needed with in-core matrix storage =        23472617
               part of solver workspace is allocated separately


             load increments for each degree of freedom
             summed over the whole model

             from distributed loads
             dist. loads on deformed configuration - totals below for dist. loads
             increments for point loads
             0.000000E+00   0.000000E+00   0.000000E+00


             point loads
             0.000000E+00   0.000000E+00   0.000000E+00

             start of assembly     cycle number is     1
             wall time =        1299.00


             solver workspace for phase1 (matrix input)    (64bit words) =          644806 (      4.92 MByte)
             Metis nested dissection ordering used
             solver workspace for phase2 (nodal ordering)  (64bit words) =         1462550 (     11.16 MByte)
             solver workspace for phase3 (symbolic factor) (64bit words) =         3326613 (     25.38 MByte)
             solver workspace for phase4 (factorization)   (64bit words) =         7924535 (     60.46 MByte) (MINIMUM)
             solver workspace for phase4 (factorization)   (64bit words) =        62573935 (    477.40 MByte) (MAXIMUM)
             solver workspace available and used           (64bit words) =        71779274 (    547.63 MByte)


             start of matrix solution
             wall time =        1312.00


             singularity ratio    9.2300E-05


             end of matrix solution
             wall time =        1324.00


             maximum residual force  at node     53679 degree of freedom  1 is equal to    6.441E-10
             maximum reaction force  at node     56553 degree of freedom  3 is equal to    1.064E+04
             residual convergence ratio    6.055E-14

             maximum displacement  change   at node      2407 degree of freedom  1 is equal to    3.648E-01
             maximum displacement increment at node     56166 degree of freedom  1 is equal to    2.193E+01
             displacement convergence ratio   1.664E-02

             recycling increment due to separation 


             maximum connectivity in stiffness matrix is       207 at node     63833


             maximum half-bandwidth is     60010  between nodes      4232  and     64241

             number of profile entries excluding fill-in is          547596


             total workspace needed with in-core matrix storage =        23452069
               part of solver workspace is allocated separately


             load increments for each degree of freedom
             summed over the whole model

             from distributed loads
             dist. loads on deformed configuration - totals below for dist. loads
             increments for point loads
             0.000000E+00   0.000000E+00   0.000000E+00


             point loads
             0.000000E+00   0.000000E+00   0.000000E+00

             start of assembly     cycle number is     1
             wall time =        1331.00


             solver workspace for phase1 (matrix input)    (64bit words) =          644045 (      4.91 MByte)
             Metis nested dissection ordering used
             solver workspace for phase2 (nodal ordering)  (64bit words) =         1462008 (     11.15 MByte)
             solver workspace for phase3 (symbolic factor) (64bit words) =         3331174 (     25.41 MByte)
             solver workspace for phase4 (factorization)   (64bit words) =         7925633 (     60.47 MByte) (MINIMUM)
             solver workspace for phase4 (factorization)   (64bit words) =        64149520 (    489.42 MByte) (MAXIMUM)
             solver workspace available and used           (64bit words) =        71779274 (    547.63 MByte)


             start of matrix solution
             wall time =        1344.00


             singularity ratio    9.0953E-05


             end of matrix solution
             wall time =        1357.00


             maximum residual force  at node     54531 degree of freedom  3 is equal to    5.000E-10
             maximum reaction force  at node     56553 degree of freedom  3 is equal to    1.063E+04
             residual convergence ratio    4.702E-14

             maximum displacement  change   at node     36345 degree of freedom  2 is equal to    4.352E-01
             maximum displacement increment at node     56166 degree of freedom  1 is equal to    2.193E+01
             displacement convergence ratio   1.985E-02

             recycling increment due to body to body contact 

             increment will be recycled


             maximum connectivity in stiffness matrix is       207 at node     63833


             maximum half-bandwidth is     60010  between nodes      4232  and     64241

             number of profile entries excluding fill-in is          547609


             total workspace needed with in-core matrix storage =        23452421
               part of solver workspace is allocated separately


             load increments for each degree of freedom
             summed over the whole model

             from distributed loads
             dist. loads on deformed configuration - totals below for dist. loads
             increments for point loads
             0.000000E+00   0.000000E+00   0.000000E+00


             point loads
             0.000000E+00   0.000000E+00   0.000000E+00

             start of assembly     cycle number is     2
             wall time =        1362.00


             solver workspace for phase1 (matrix input)    (64bit words) =          644058 (      4.91 MByte)
             Metis nested dissection ordering used
             solver workspace for phase2 (nodal ordering)  (64bit words) =         1462025 (     11.15 MByte)
             solver workspace for phase3 (symbolic factor) (64bit words) =         3358294 (     25.62 MByte)
             solver workspace for phase4 (factorization)   (64bit words) =         8051379 (     61.43 MByte) (MINIMUM)
             solver workspace for phase4 (factorization)   (64bit words) =        68255401 (    520.75 MByte) (MAXIMUM)
             solver workspace available and used           (64bit words) =        71779274 (    547.63 MByte)


             start of matrix solution
             wall time =        1375.00


             singularity ratio    1.0256E-04


             end of matrix solution
             wall time =        1390.00


             maximum residual force  at node     55258 degree of freedom  3 is equal to    4.713E-10
             maximum reaction force  at node     56553 degree of freedom  3 is equal to    1.064E+04
             residual convergence ratio    4.431E-14

             maximum displacement  change   at node     36345 degree of freedom  2 is equal to    4.167E-01
             maximum displacement increment at node     56166 degree of freedom  1 is equal to    2.193E+01
             displacement convergence ratio   1.900E-02

             recycling increment due to separation 


             maximum connectivity in stiffness matrix is       207 at node     63833


             maximum half-bandwidth is     60010  between nodes      4232  and     64241

             number of profile entries excluding fill-in is          547128


             total workspace needed with in-core matrix storage =        23439433
               part of solver workspace is allocated separately


             load increments for each degree of freedom
             summed over the whole model

             from distributed loads
             dist. loads on deformed configuration - totals below for dist. loads
             increments for point loads
             0.000000E+00   0.000000E+00   0.000000E+00


             point loads
             0.000000E+00   0.000000E+00   0.000000E+00

             start of assembly     cycle number is     1
             wall time =        1396.00


             solver workspace for phase1 (matrix input)    (64bit words) =          643577 (      4.91 MByte)
             Metis nested dissection ordering used
             solver workspace for phase2 (nodal ordering)  (64bit words) =         1461705 (     11.15 MByte)
             solver workspace for phase3 (symbolic factor) (64bit words) =         3332101 (     25.42 MByte)
             solver workspace for phase4 (factorization)   (64bit words) =         7930158 (     60.50 MByte) (MINIMUM)
             solver workspace for phase4 (factorization)   (64bit words) =        64176739 (    489.63 MByte) (MAXIMUM)
             solver workspace available and used           (64bit words) =        71779274 (    547.63 MByte)


             start of matrix solution
             wall time =        1408.00


             singularity ratio    9.0479E-05


             end of matrix solution
             wall time =        1420.00


             maximum residual force  at node     53679 degree of freedom  1 is equal to    7.817E-10
             maximum reaction force  at node     56553 degree of freedom  3 is equal to    1.064E+04
             residual convergence ratio    7.349E-14

             maximum displacement  change   at node     36345 degree of freedom  2 is equal to    4.428E-01
             maximum displacement increment at node     56166 degree of freedom  1 is equal to    2.193E+01
             displacement convergence ratio   2.019E-02

             recycling increment due to separation 


             maximum connectivity in stiffness matrix is       207 at node     63833


             maximum half-bandwidth is     60010  between nodes      4232  and     64241

             number of profile entries excluding fill-in is          546686


             total workspace needed with in-core matrix storage =        23427499
               part of solver workspace is allocated separately


             load increments for each degree of freedom
             summed over the whole model

             from distributed loads
             dist. loads on deformed configuration - totals below for dist. loads
             increments for point loads
             0.000000E+00   0.000000E+00   0.000000E+00


             point loads
             0.000000E+00   0.000000E+00   0.000000E+00

             start of assembly     cycle number is     1
             wall time =        1426.00


             solver workspace for phase1 (matrix input)    (64bit words) =          643135 (      4.91 MByte)
             Metis nested dissection ordering used
             solver workspace for phase2 (nodal ordering)  (64bit words) =         1461406 (     11.15 MByte)
             solver workspace for phase3 (symbolic factor) (64bit words) =         3293421 (     25.13 MByte)
             solver workspace for phase4 (factorization)   (64bit words) =         7885132 (     60.16 MByte) (MINIMUM)
             solver workspace for phase4 (factorization)   (64bit words) =        62867161 (    479.64 MByte) (MAXIMUM)
             solver workspace available and used           (64bit words) =        71779274 (    547.63 MByte)


             start of matrix solution
             wall time =        1438.00


             singularity ratio    1.2484E-04


             end of matrix solution
             wall time =        1450.00


             maximum residual force  at node     54526 degree of freedom  1 is equal to    5.139E-10
             maximum reaction force  at node     56553 degree of freedom  3 is equal to    1.063E+04
             residual convergence ratio    4.832E-14

             maximum displacement  change   at node      2937 degree of freedom  3 is equal to    3.095E-01
             maximum displacement increment at node     56166 degree of freedom  1 is equal to    2.193E+01
             displacement convergence ratio   1.412E-02

             recycling increment due to separation 


             maximum connectivity in stiffness matrix is       207 at node     63833


             maximum half-bandwidth is     60010  between nodes      4232  and     64241

             number of profile entries excluding fill-in is          546302


             total workspace needed with in-core matrix storage =        23417131
               part of solver workspace is allocated separately


             load increments for each degree of freedom
             summed over the whole model

             from distributed loads
             dist. loads on deformed configuration - totals below for dist. loads
             increments for point loads
             0.000000E+00   0.000000E+00   0.000000E+00


             point loads
             0.000000E+00   0.000000E+00   0.000000E+00

             start of assembly     cycle number is     1
             wall time =        1456.00


             solver workspace for phase1 (matrix input)    (64bit words) =          642751 (      4.90 MByte)
             Metis nested dissection ordering used
             solver workspace for phase2 (nodal ordering)  (64bit words) =         1461120 (     11.15 MByte)
             solver workspace for phase3 (symbolic factor) (64bit words) =         3322835 (     25.35 MByte)
             solver workspace for phase4 (factorization)   (64bit words) =         8034154 (     61.30 MByte) (MINIMUM)
             solver workspace for phase4 (factorization)   (64bit words) =        69087089 (    527.09 MByte) (MAXIMUM)
             solver workspace available and used           (64bit words) =        71779274 (    547.63 MByte)


             start of matrix solution
             wall time =        1468.00


             singularity ratio    1.4755E-03


             end of matrix solution
             wall time =        1483.00


             maximum residual force  at node     54526 degree of freedom  1 is equal to    4.871E-10
             maximum reaction force  at node     56553 degree of freedom  3 is equal to    1.064E+04
             residual convergence ratio    4.579E-14

             maximum displacement  change   at node      2937 degree of freedom  2 is equal to    5.486E-01
             maximum displacement increment at node     56166 degree of freedom  1 is equal to    2.193E+01
             displacement convergence ratio   2.502E-02

             recycling increment due to separation 


             maximum connectivity in stiffness matrix is       207 at node     63833


             maximum half-bandwidth is     60010  between nodes      4232  and     64241

             number of profile entries excluding fill-in is          545987


             total workspace needed with in-core matrix storage =        23408627
               part of solver workspace is allocated separately


             load increments for each degree of freedom
             summed over the whole model

             from distributed loads
             dist. loads on deformed configuration - totals below for dist. loads
             increments for point loads
             0.000000E+00   0.000000E+00   0.000000E+00


             point loads
             0.000000E+00   0.000000E+00   0.000000E+00

             start of assembly     cycle number is     1
             wall time =        1489.00


             solver workspace for phase1 (matrix input)    (64bit words) =          642436 (      4.90 MByte)
             Metis nested dissection ordering used
             solver workspace for phase2 (nodal ordering)  (64bit words) =         1460904 (     11.15 MByte)
             solver workspace for phase3 (symbolic factor) (64bit words) =         3311524 (     25.26 MByte)
             solver workspace for phase4 (factorization)   (64bit words) =         8002102 (     61.05 MByte) (MINIMUM)
             solver workspace for phase4 (factorization)   (64bit words) =        65679018 (    501.09 MByte) (MAXIMUM)
             solver workspace available and used           (64bit words) =        71779274 (    547.63 MByte)


             start of matrix solution
             wall time =        1501.00


             singularity ratio    1.5559E-03


             end of matrix solution
             wall time =        1514.00


             maximum residual force  at node     54637 degree of freedom  1 is equal to    5.712E-10
             maximum reaction force  at node     56553 degree of freedom  3 is equal to    1.063E+04
             residual convergence ratio    5.371E-14

             maximum displacement  change   at node     16203 degree of freedom  1 is equal to    2.029E-01
             maximum displacement increment at node     56166 degree of freedom  1 is equal to    2.193E+01
             displacement convergence ratio   9.251E-03

             recycling increment due to separation 


             maximum connectivity in stiffness matrix is       207 at node     63833


             maximum half-bandwidth is     60010  between nodes      4232  and     64241

             number of profile entries excluding fill-in is          545704


             total workspace needed with in-core matrix storage =        23400985
               part of solver workspace is allocated separately


             load increments for each degree of freedom
             summed over the whole model

             from distributed loads
             dist. loads on deformed configuration - totals below for dist. loads
             increments for point loads
             0.000000E+00   0.000000E+00   0.000000E+00


             point loads
             0.000000E+00   0.000000E+00   0.000000E+00

             start of assembly     cycle number is     1
             wall time =        1520.00


             solver workspace for phase1 (matrix input)    (64bit words) =          642153 (      4.90 MByte)
             Metis nested dissection ordering used
             solver workspace for phase2 (nodal ordering)  (64bit words) =         1460695 (     11.14 MByte)
             solver workspace for phase3 (symbolic factor) (64bit words) =         3312744 (     25.27 MByte)
             solver workspace for phase4 (factorization)   (64bit words) =         7913941 (     60.38 MByte) (MINIMUM)
             solver workspace for phase4 (factorization)   (64bit words) =        63350757 (    483.33 MByte) (MAXIMUM)
             solver workspace available and used           (64bit words) =        71779274 (    547.63 MByte)


             start of matrix solution
             wall time =        1532.00


             singularity ratio    8.8269E-05


             end of matrix solution
             wall time =        1545.00


             maximum residual force  at node     55546 degree of freedom  1 is equal to    6.254E-10
             maximum reaction force  at node     56553 degree of freedom  3 is equal to    1.064E+04
             residual convergence ratio    5.878E-14

             maximum displacement  change   at node      2085 degree of freedom  1 is equal to    2.128E-01
             maximum displacement increment at node     56166 degree of freedom  1 is equal to    2.193E+01
             displacement convergence ratio   9.703E-03

             recycling increment due to separation 


             maximum connectivity in stiffness matrix is       207 at node     63833


             maximum half-bandwidth is     60010  between nodes      4232  and     64241

             number of profile entries excluding fill-in is          545532


             total workspace needed with in-core matrix storage =        23396341
               part of solver workspace is allocated separately


             load increments for each degree of freedom
             summed over the whole model

             from distributed loads
             dist. loads on deformed configuration - totals below for dist. loads
             increments for point loads
             0.000000E+00   0.000000E+00   0.000000E+00


             point loads
             0.000000E+00   0.000000E+00   0.000000E+00

             start of assembly     cycle number is     1
             wall time =        1551.00


             solver workspace for phase1 (matrix input)    (64bit words) =          641981 (      4.90 MByte)
             Metis nested dissection ordering used
             solver workspace for phase2 (nodal ordering)  (64bit words) =         1460589 (     11.14 MByte)
             solver workspace for phase3 (symbolic factor) (64bit words) =         3292641 (     25.12 MByte)
             solver workspace for phase4 (factorization)   (64bit words) =         7859097 (     59.96 MByte) (MINIMUM)
             solver workspace for phase4 (factorization)   (64bit words) =        61865374 (    472.00 MByte) (MAXIMUM)
             solver workspace available and used           (64bit words) =        71779274 (    547.63 MByte)


             start of matrix solution
             wall time =        1563.00


             singularity ratio    8.7910E-05


             end of matrix solution
             wall time =        1575.00


             maximum residual force  at node     55108 degree of freedom  1 is equal to    5.541E-10
             maximum reaction force  at node     56553 degree of freedom  3 is equal to    1.063E+04
             residual convergence ratio    5.210E-14

             maximum displacement  change   at node      2171 degree of freedom  1 is equal to    1.717E-01
             maximum displacement increment at node     56166 degree of freedom  1 is equal to    2.193E+01
             displacement convergence ratio   7.832E-03

             recycling increment due to separation 


             maximum connectivity in stiffness matrix is       207 at node     63833


             maximum half-bandwidth is     60010  between nodes      4232  and     64241

             number of profile entries excluding fill-in is          545370


             total workspace needed with in-core matrix storage =        23391967
               part of solver workspace is allocated separately


             load increments for each degree of freedom
             summed over the whole model

             from distributed loads
             dist. loads on deformed configuration - totals below for dist. loads
             increments for point loads
             0.000000E+00   0.000000E+00   0.000000E+00


             point loads
             0.000000E+00   0.000000E+00   0.000000E+00

             start of assembly     cycle number is     1
             wall time =        1580.00


             solver workspace for phase1 (matrix input)    (64bit words) =          641819 (      4.90 MByte)
             Metis nested dissection ordering used
             solver workspace for phase2 (nodal ordering)  (64bit words) =         1460455 (     11.14 MByte)
             solver workspace for phase3 (symbolic factor) (64bit words) =         3306632 (     25.23 MByte)
             solver workspace for phase4 (factorization)   (64bit words) =         7922227 (     60.44 MByte) (MINIMUM)
             solver workspace for phase4 (factorization)   (64bit words) =        63463666 (    484.19 MByte) (MAXIMUM)
             solver workspace available and used           (64bit words) =        71779274 (    547.63 MByte)


             start of matrix solution
             wall time =        1592.00


             singularity ratio    1.2081E-04


             end of matrix solution
             wall time =        1605.00


             maximum residual force  at node     54895 degree of freedom  1 is equal to    5.767E-10
             maximum reaction force  at node     56553 degree of freedom  3 is equal to    1.064E+04
             residual convergence ratio    5.420E-14

             maximum displacement  change   at node      2108 degree of freedom  1 is equal to    1.911E-01
             maximum displacement increment at node     56166 degree of freedom  1 is equal to    2.193E+01
             displacement convergence ratio   8.715E-03

             recycling increment due to separation 


             maximum connectivity in stiffness matrix is       207 at node     63833


             maximum half-bandwidth is     60010  between nodes      4232  and     64241

             number of profile entries excluding fill-in is          545339


             total workspace needed with in-core matrix storage =        23391131
               part of solver workspace is allocated separately


             load increments for each degree of freedom
             summed over the whole model

             from distributed loads
             dist. loads on deformed configuration - totals below for dist. loads
             increments for point loads
             0.000000E+00   0.000000E+00   0.000000E+00


             point loads
             0.000000E+00   0.000000E+00   0.000000E+00

             start of assembly     cycle number is     1
             wall time =        1611.00


             solver workspace for phase1 (matrix input)    (64bit words) =          641788 (      4.90 MByte)
             Metis nested dissection ordering used
             solver workspace for phase2 (nodal ordering)  (64bit words) =         1460446 (     11.14 MByte)
             solver workspace for phase3 (symbolic factor) (64bit words) =         3329704 (     25.40 MByte)
             solver workspace for phase4 (factorization)   (64bit words) =         7915793 (     60.39 MByte) (MINIMUM)
             solver workspace for phase4 (factorization)   (64bit words) =        61864680 (    471.99 MByte) (MAXIMUM)
             solver workspace available and used           (64bit words) =        71779274 (    547.63 MByte)


             start of matrix solution
             wall time =        1623.00


             singularity ratio    1.2083E-04


             end of matrix solution
             wall time =        1635.00


             maximum residual force  at node     53679 degree of freedom  3 is equal to    5.397E-10
             maximum reaction force  at node     56553 degree of freedom  3 is equal to    1.064E+04
             residual convergence ratio    5.074E-14

             maximum displacement  change   at node     16766 degree of freedom  1 is equal to    1.495E-01
             maximum displacement increment at node     56166 degree of freedom  1 is equal to    2.193E+01
             displacement convergence ratio   6.816E-03

             recycling increment due to separation 


             maximum connectivity in stiffness matrix is       207 at node     63833


             maximum half-bandwidth is     60010  between nodes      4232  and     64241

             number of profile entries excluding fill-in is          545304


             total workspace needed with in-core matrix storage =        23390185
               part of solver workspace is allocated separately


             load increments for each degree of freedom
             summed over the whole model

             from distributed loads
             dist. loads on deformed configuration - totals below for dist. loads
             increments for point loads
             0.000000E+00   0.000000E+00   0.000000E+00


             point loads
             0.000000E+00   0.000000E+00   0.000000E+00

             start of assembly     cycle number is     1
             wall time =        1640.00


             solver workspace for phase1 (matrix input)    (64bit words) =          641753 (      4.90 MByte)
             Metis nested dissection ordering used
             solver workspace for phase2 (nodal ordering)  (64bit words) =         1460426 (     11.14 MByte)
             solver workspace for phase3 (symbolic factor) (64bit words) =         3317122 (     25.31 MByte)
             solver workspace for phase4 (factorization)   (64bit words) =         7889045 (     60.19 MByte) (MINIMUM)
             solver workspace for phase4 (factorization)   (64bit words) =        62548448 (    477.21 MByte) (MAXIMUM)
             solver workspace available and used           (64bit words) =        71779274 (    547.63 MByte)


             start of matrix solution
             wall time =        1652.00


             singularity ratio    8.1981E-05


             end of matrix solution
             wall time =        1665.00


             maximum residual force  at node     55113 degree of freedom  3 is equal to    5.701E-10
             maximum reaction force  at node     56553 degree of freedom  3 is equal to    1.064E+04
             residual convergence ratio    5.359E-14

             maximum displacement  change   at node      2702 degree of freedom  1 is equal to    1.832E-01
             maximum displacement increment at node     56166 degree of freedom  1 is equal to    2.193E+01
             displacement convergence ratio   8.356E-03

             recycling increment due to separation 


             maximum connectivity in stiffness matrix is       207 at node     63833


             maximum half-bandwidth is     60010  between nodes      4232  and     64241

             number of profile entries excluding fill-in is          545292


             total workspace needed with in-core matrix storage =        23389861
               part of solver workspace is allocated separately


             load increments for each degree of freedom
             summed over the whole model

             from distributed loads
             dist. loads on deformed configuration - totals below for dist. loads
             increments for point loads
             0.000000E+00   0.000000E+00   0.000000E+00


             point loads
             0.000000E+00   0.000000E+00   0.000000E+00

             start of assembly     cycle number is     1
             wall time =        1670.00


             solver workspace for phase1 (matrix input)    (64bit words) =          641741 (      4.90 MByte)
             Metis nested dissection ordering used
             solver workspace for phase2 (nodal ordering)  (64bit words) =         1460422 (     11.14 MByte)
             solver workspace for phase3 (symbolic factor) (64bit words) =         3303953 (     25.21 MByte)
             solver workspace for phase4 (factorization)   (64bit words) =         7896416 (     60.24 MByte) (MINIMUM)
             solver workspace for phase4 (factorization)   (64bit words) =        63823658 (    486.94 MByte) (MAXIMUM)
             solver workspace available and used           (64bit words) =        71779274 (    547.63 MByte)


             start of matrix solution
             wall time =        1682.00


             singularity ratio    8.7291E-05


             end of matrix solution
             wall time =        1695.00


             maximum residual force  at node     54531 degree of freedom  3 is equal to    6.830E-10
             maximum reaction force  at node     56553 degree of freedom  3 is equal to    1.064E+04
             residual convergence ratio    6.422E-14

             maximum displacement  change   at node     16729 degree of freedom  1 is equal to    1.701E-01
             maximum displacement increment at node     56166 degree of freedom  1 is equal to    2.193E+01
             displacement convergence ratio   7.756E-03

             recycling increment due to separation 


             maximum connectivity in stiffness matrix is       207 at node     63833


             maximum half-bandwidth is     60010  between nodes      4232  and     64241

             number of profile entries excluding fill-in is          545215


             total workspace needed with in-core matrix storage =        23387783
               part of solver workspace is allocated separately


             load increments for each degree of freedom
             summed over the whole model

             from distributed loads
             dist. loads on deformed configuration - totals below for dist. loads
             increments for point loads
             0.000000E+00   0.000000E+00   0.000000E+00


             point loads
             0.000000E+00   0.000000E+00   0.000000E+00

             start of assembly     cycle number is     1
             wall time =        1701.00


             solver workspace for phase1 (matrix input)    (64bit words) =          641664 (      4.90 MByte)
             Metis nested dissection ordering used
             solver workspace for phase2 (nodal ordering)  (64bit words) =         1460372 (     11.14 MByte)
             solver workspace for phase3 (symbolic factor) (64bit words) =         3309253 (     25.25 MByte)
             solver workspace for phase4 (factorization)   (64bit words) =         7900778 (     60.28 MByte) (MINIMUM)
             solver workspace for phase4 (factorization)   (64bit words) =        62721455 (    478.53 MByte) (MAXIMUM)
             solver workspace available and used           (64bit words) =        71779274 (    547.63 MByte)


             start of matrix solution
             wall time =        1713.00


             singularity ratio    8.7330E-05


             end of matrix solution
             wall time =        1725.00


             maximum residual force  at node     54221 degree of freedom  1 is equal to    5.091E-10
             maximum reaction force  at node     56553 degree of freedom  3 is equal to    1.064E+04
             residual convergence ratio    4.785E-14

             maximum displacement  change   at node      2195 degree of freedom  1 is equal to    1.321E-01
             maximum displacement increment at node     56166 degree of freedom  1 is equal to    2.193E+01
             displacement convergence ratio   6.024E-03

             recycling increment due to separation 


             maximum connectivity in stiffness matrix is       207 at node     63833


             maximum half-bandwidth is     60010  between nodes      4232  and     64241

             number of profile entries excluding fill-in is          545208


             total workspace needed with in-core matrix storage =        23387593
               part of solver workspace is allocated separately


             load increments for each degree of freedom
             summed over the whole model

             from distributed loads
             dist. loads on deformed configuration - totals below for dist. loads
             increments for point loads
             0.000000E+00   0.000000E+00   0.000000E+00


             point loads
             0.000000E+00   0.000000E+00   0.000000E+00

             start of assembly     cycle number is     1
             wall time =        1730.00


             solver workspace for phase1 (matrix input)    (64bit words) =          641657 (      4.90 MByte)
             Metis nested dissection ordering used
             solver workspace for phase2 (nodal ordering)  (64bit words) =         1460369 (     11.14 MByte)
             solver workspace for phase3 (symbolic factor) (64bit words) =         3287696 (     25.08 MByte)
             solver workspace for phase4 (factorization)   (64bit words) =         7860320 (     59.97 MByte) (MINIMUM)
             solver workspace for phase4 (factorization)   (64bit words) =        61132578 (    466.40 MByte) (MAXIMUM)
             solver workspace available and used           (64bit words) =        71779274 (    547.63 MByte)


             start of matrix solution
             wall time =        1742.00


             singularity ratio    8.7180E-05


             end of matrix solution
             wall time =        1754.00


             maximum residual force  at node     55387 degree of freedom  1 is equal to    5.240E-10
             maximum reaction force  at node     56553 degree of freedom  3 is equal to    1.064E+04
             residual convergence ratio    4.927E-14

             maximum displacement  change   at node     16766 degree of freedom  1 is equal to    1.092E-01
             maximum displacement increment at node     56166 degree of freedom  1 is equal to    2.193E+01
             displacement convergence ratio   4.982E-03

             recycling increment due to separation 


             maximum connectivity in stiffness matrix is       207 at node     63833


             maximum half-bandwidth is     60010  between nodes      4232  and     64241

             number of profile entries excluding fill-in is          545156


             total workspace needed with in-core matrix storage =        23386189
               part of solver workspace is allocated separately


             load increments for each degree of freedom
             summed over the whole model

             from distributed loads
             dist. loads on deformed configuration - totals below for dist. loads
             increments for point loads
             0.000000E+00   0.000000E+00   0.000000E+00


             point loads
             0.000000E+00   0.000000E+00   0.000000E+00

             start of assembly     cycle number is     1
             wall time =        1760.00


             solver workspace for phase1 (matrix input)    (64bit words) =          641605 (      4.90 MByte)
             Metis nested dissection ordering used
             solver workspace for phase2 (nodal ordering)  (64bit words) =         1460334 (     11.14 MByte)
             solver workspace for phase3 (symbolic factor) (64bit words) =         3301017 (     25.18 MByte)
             solver workspace for phase4 (factorization)   (64bit words) =         7898176 (     60.26 MByte) (MINIMUM)
             solver workspace for phase4 (factorization)   (64bit words) =        63146523 (    481.77 MByte) (MAXIMUM)
             solver workspace available and used           (64bit words) =        71779274 (    547.63 MByte)


             start of matrix solution
             wall time =        1772.00


             singularity ratio    9.8341E-05


             end of matrix solution
             wall time =        1784.00


             maximum residual force  at node     53679 degree of freedom  1 is equal to    8.240E-10
             maximum reaction force  at node     56553 degree of freedom  3 is equal to    1.064E+04
             residual convergence ratio    7.746E-14

             maximum displacement  change   at node      2705 degree of freedom  1 is equal to    1.255E-01
             maximum displacement increment at node     56166 degree of freedom  1 is equal to    2.193E+01
             displacement convergence ratio   5.724E-03

             recycling increment due to separation 


             maximum connectivity in stiffness matrix is       207 at node     63833


             maximum half-bandwidth is     60010  between nodes      4232  and     64241

             number of profile entries excluding fill-in is          545101


             total workspace needed with in-core matrix storage =        23384705
               part of solver workspace is allocated separately


             load increments for each degree of freedom
             summed over the whole model

             from distributed loads
             dist. loads on deformed configuration - totals below for dist. loads
             increments for point loads
             0.000000E+00   0.000000E+00   0.000000E+00


             point loads
             0.000000E+00   0.000000E+00   0.000000E+00

             start of assembly     cycle number is     1
             wall time =        1789.00


             solver workspace for phase1 (matrix input)    (64bit words) =          641550 (      4.89 MByte)
             Metis nested dissection ordering used
             solver workspace for phase2 (nodal ordering)  (64bit words) =         1460302 (     11.14 MByte)
             solver workspace for phase3 (symbolic factor) (64bit words) =         3300368 (     25.18 MByte)
             solver workspace for phase4 (factorization)   (64bit words) =         7902433 (     60.29 MByte) (MINIMUM)
             solver workspace for phase4 (factorization)   (64bit words) =        63610651 (    485.31 MByte) (MAXIMUM)
             solver workspace available and used           (64bit words) =        71779274 (    547.63 MByte)


             start of matrix solution
             wall time =        1802.00


             singularity ratio    8.7128E-05


             end of matrix solution
             wall time =        1814.00


             maximum residual force  at node     54526 degree of freedom  1 is equal to    6.754E-10
             maximum reaction force  at node     56553 degree of freedom  3 is equal to    1.064E+04
             residual convergence ratio    6.350E-14

             maximum displacement  change   at node     16585 degree of freedom  1 is equal to    1.351E-01
             maximum displacement increment at node     56166 degree of freedom  1 is equal to    2.193E+01
             displacement convergence ratio   6.159E-03

             recycling increment due to separation 


             maximum connectivity in stiffness matrix is       207 at node     63833


             maximum half-bandwidth is     60010  between nodes      4232  and     64241

             number of profile entries excluding fill-in is          544987


             total workspace needed with in-core matrix storage =        23381627
               part of solver workspace is allocated separately


             load increments for each degree of freedom
             summed over the whole model

             from distributed loads
             dist. loads on deformed configuration - totals below for dist. loads
             increments for point loads
             0.000000E+00   0.000000E+00   0.000000E+00


             point loads
             0.000000E+00   0.000000E+00   0.000000E+00

             start of assembly     cycle number is     1
             wall time =        1820.00


             solver workspace for phase1 (matrix input)    (64bit words) =          641436 (      4.89 MByte)
             Metis nested dissection ordering used
             solver workspace for phase2 (nodal ordering)  (64bit words) =         1460226 (     11.14 MByte)
             solver workspace for phase3 (symbolic factor) (64bit words) =         3314602 (     25.29 MByte)
             solver workspace for phase4 (factorization)   (64bit words) =         7891065 (     60.20 MByte) (MINIMUM)
             solver workspace for phase4 (factorization)   (64bit words) =        62900189 (    479.89 MByte) (MAXIMUM)
             solver workspace available and used           (64bit words) =        71779274 (    547.63 MByte)


             start of matrix solution
             wall time =        1832.00


             singularity ratio    2.8506E-04


             end of matrix solution
             wall time =        1845.00


             maximum residual force  at node     55113 degree of freedom  1 is equal to    8.801E-10
             maximum reaction force  at node     56553 degree of freedom  3 is equal to    1.064E+04
             residual convergence ratio    8.273E-14

             maximum displacement  change   at node      2614 degree of freedom  1 is equal to    1.421E-01
             maximum displacement increment at node     56166 degree of freedom  1 is equal to    2.193E+01
             displacement convergence ratio   6.481E-03


             total transient time = 1.66667E-01


   NT version
   Marc 2007r1, Build 42812, May 25, 2007
   output for increment       3. "          lcase1"


             total strain energy         is    1.67363E+04
               within which:
               elastic strain energy     is    1.67363E+04
             total ext-force work        is    1.87871E+04
               within which:
               work by appl. force/disp. is   -9.05111E+00
               work by  contact forces   is    1.59235E+04
               work by frictional forces is    2.87265E+03
             total work by  springs      is    2.05080E+03


             memory usage:                       MByte       words  % of total

              within general memory:           
               element stiffness matrices:          31     8017932         2.5
               solver: first part                   59    15369232         4.7
               overallocation initial allocation     7     1806526         0.6
               other:                                1      263271         0.1
              allocated separately:
               incremental backup:                 186    48716465        14.9
               solver 8                            548   143558548        44.0
               nodal vectors:                       48    12506925         3.8
               defined sets:                         1      261038         0.1
               contact:                             31     8190430         2.5
               tyings:                               4      976502         0.3
               transformations:                      2      396270         0.1
               kinematic boundary conditions:        0        2860         0.0
               points, curves and surfaces:          0          54         0.0
               element storage:                    285    74602698        22.9
               material properties:                  0        3704         0.0
               executable and common blocks:        27     7000000         2.1
               miscellaneous                        18     4646366         1.4
               ---------------------------------------------------------------
               total:                             1245   326318821

               general memory allocated:            97    25456961
               general memory used:                 90    23650435

               peak memory usage:                 1400   367115921

             e n d   o f   i n c r e m e n t       3

             binary post data at increment       3.  subincrement    0.  on file 16
             wall time =        1854.00


             s t a r t   o f   i n c r e m e n t       4


          space needed for incremental backup:    48716795


             maximum connectivity in stiffness matrix is       207 at node     63833


             maximum half-bandwidth is     60010  between nodes      4232  and     64241

             number of profile entries excluding fill-in is          545036


             total workspace needed with in-core matrix storage =        23382949
               part of solver workspace is allocated separately


             load increments for each degree of freedom
             summed over the whole model

             from distributed loads
             dist. loads on deformed configuration - totals below for dist. loads
             increments for point loads
             0.000000E+00   0.000000E+00   0.000000E+00


             point loads
             0.000000E+00   0.000000E+00   0.000000E+00

             start of assembly     cycle number is     0
             wall time =        1856.00


             solver workspace for phase1 (matrix input)    (64bit words) =          641485 (      4.89 MByte)
             Metis nested dissection ordering used
             solver workspace for phase2 (nodal ordering)  (64bit words) =         1460203 (     11.14 MByte)
             solver workspace for phase3 (symbolic factor) (64bit words) =         3313974 (     25.28 MByte)
             solver workspace for phase4 (factorization)   (64bit words) =         7895103 (     60.23 MByte) (MINIMUM)
             solver workspace for phase4 (factorization)   (64bit words) =        63252441 (    482.58 MByte) (MAXIMUM)
             solver workspace available and used           (64bit words) =        71779274 (    547.63 MByte)


             start of matrix solution
             wall time =        1868.00


             singularity ratio    8.7095E-05


             end of matrix solution
             wall time =        1881.00


             ddu multiplied with    1.29264E-01 due to large value of    2.14692E+01


             maximum residual force  at node     15485 degree of freedom  1 is equal to    4.710E-02
             maximum reaction force  at node     56553 degree of freedom  3 is equal to    1.065E+04
             residual convergence ratio    4.424E-06

             maximum displacement  change   at node     56166 degree of freedom  1 is equal to    2.775E+00
             maximum displacement increment at node     56166 degree of freedom  1 is equal to    2.775E+00
             displacement convergence ratio   1.000E+00

             failure to converge to tolerance

             iterative penetration checking has reached   0.129264 of total increment

             increment will be recycled


             maximum connectivity in stiffness matrix is       207 at node     63833


             maximum half-bandwidth is     60010  between nodes      4232  and     64241

             number of profile entries excluding fill-in is          545015


             total workspace needed with in-core matrix storage =        23382383
               part of solver workspace is allocated separately


             load increments for each degree of freedom
             summed over the whole model

             from distributed loads
             dist. loads on deformed configuration - totals below for dist. loads
             increments for point loads
             0.000000E+00   0.000000E+00   0.000000E+00


             point loads
             0.000000E+00   0.000000E+00   0.000000E+00

             start of assembly     cycle number is     1
             wall time =        1887.00


             solver workspace for phase1 (matrix input)    (64bit words) =          641464 (      4.89 MByte)
             Metis nested dissection ordering used
             solver workspace for phase2 (nodal ordering)  (64bit words) =         1460184 (     11.14 MByte)
             solver workspace for phase3 (symbolic factor) (64bit words) =         3328393 (     25.39 MByte)
             solver workspace for phase4 (factorization)   (64bit words) =         7911139 (     60.36 MByte) (MINIMUM)
             solver workspace for phase4 (factorization)   (64bit words) =        61610839 (    470.05 MByte) (MAXIMUM)
             solver workspace available and used           (64bit words) =        71779274 (    547.63 MByte)


             start of matrix solution
             wall time =        1899.00


             singularity ratio    8.7280E-05


             end of matrix solution
             wall time =        1911.00


             ddu multiplied with    1.48450E-01 due to large value of    1.86945E+01


             maximum residual force  at node     16281 degree of freedom  1 is equal to    1.073E-01
             maximum reaction force  at node     56553 degree of freedom  3 is equal to    1.060E+04
             residual convergence ratio    1.012E-05

             maximum displacement  change   at node     56166 degree of freedom  1 is equal to    2.775E+00
             maximum displacement increment at node     56166 degree of freedom  1 is equal to    5.550E+00
             displacement convergence ratio   5.000E-01

             failure to converge to tolerance

             iterative penetration checking has reached   0.258525 of total increment

             increment will be recycled


             maximum connectivity in stiffness matrix is       207 at node     63833


             maximum half-bandwidth is     60010  between nodes      4232  and     64241

             number of profile entries excluding fill-in is          545080


             total workspace needed with in-core matrix storage =        23384137
               part of solver workspace is allocated separately


             load increments for each degree of freedom
             summed over the whole model

             from distributed loads
             dist. loads on deformed configuration - totals below for dist. loads
             increments for point loads
             0.000000E+00   0.000000E+00   0.000000E+00


             point loads
             0.000000E+00   0.000000E+00   0.000000E+00

             start of assembly     cycle number is     2
             wall time =        1918.00


             solver workspace for phase1 (matrix input)    (64bit words) =          641529 (      4.89 MByte)
             Metis nested dissection ordering used
             solver workspace for phase2 (nodal ordering)  (64bit words) =         1460235 (     11.14 MByte)
             solver workspace for phase3 (symbolic factor) (64bit words) =         3295304 (     25.14 MByte)
             solver workspace for phase4 (factorization)   (64bit words) =         7889262 (     60.19 MByte) (MINIMUM)
             solver workspace for phase4 (factorization)   (64bit words) =        61886651 (    472.16 MByte) (MAXIMUM)
             solver workspace available and used           (64bit words) =        71779274 (    547.63 MByte)


             start of matrix solution
             wall time =        1930.00


             singularity ratio    8.7304E-05


             end of matrix solution
             wall time =        1942.00


             ddu multiplied with    1.75222E-01 due to large value of    1.59197E+01


             maximum residual force  at node     14820 degree of freedom  2 is equal to    5.229E-01
             maximum reaction force  at node     56553 degree of freedom  3 is equal to    1.055E+04
             residual convergence ratio    4.956E-05

             maximum displacement  change   at node     56166 degree of freedom  1 is equal to    2.789E+00
             maximum displacement increment at node     56166 degree of freedom  1 is equal to    8.340E+00
             displacement convergence ratio   3.345E-01

             failure to converge to tolerance

             iterative penetration checking has reached   0.388448 of total increment

             increment will be recycled


             maximum connectivity in stiffness matrix is       207 at node     63833


             maximum half-bandwidth is     60010  between nodes      4232  and     64241

             number of profile entries excluding fill-in is          545061


             total workspace needed with in-core matrix storage =        23383625
               part of solver workspace is allocated separately


             load increments for each degree of freedom
             summed over the whole model

             from distributed loads
             dist. loads on deformed configuration - totals below for dist. loads
             increments for point loads
             0.000000E+00   0.000000E+00   0.000000E+00


             point loads
             0.000000E+00   0.000000E+00   0.000000E+00

             start of assembly     cycle number is     3
             wall time =        1948.00


             solver workspace for phase1 (matrix input)    (64bit words) =          641510 (      4.89 MByte)
             Metis nested dissection ordering used
             solver workspace for phase2 (nodal ordering)  (64bit words) =         1460229 (     11.14 MByte)
             solver workspace for phase3 (symbolic factor) (64bit words) =         3305832 (     25.22 MByte)
             solver workspace for phase4 (factorization)   (64bit words) =         7866596 (     60.02 MByte) (MINIMUM)
             solver workspace for phase4 (factorization)   (64bit words) =        62251201 (    474.94 MByte) (MAXIMUM)
             solver workspace available and used           (64bit words) =        71779274 (    547.63 MByte)


             start of matrix solution
             wall time =        1960.00


             singularity ratio    8.7225E-05


             end of matrix solution
             wall time =        1972.00


             ddu multiplied with    2.12442E-01 due to large value of    1.31306E+01


             maximum residual force  at node     16643 degree of freedom  1 is equal to    1.395E+00
             maximum reaction force  at node     56553 degree of freedom  3 is equal to    1.051E+04
             residual convergence ratio    1.327E-04

             maximum displacement  change   at node     56166 degree of freedom  1 is equal to    2.789E+00
             maximum displacement increment at node     56166 degree of freedom  1 is equal to    1.113E+01
             displacement convergence ratio   2.506E-01

             failure to converge to tolerance

             iterative penetration checking has reached   0.518367 of total increment

             increment will be recycled


             maximum connectivity in stiffness matrix is       207 at node     63833


             maximum half-bandwidth is     60010  between nodes      4232  and     64241

             number of profile entries excluding fill-in is          545146


             total workspace needed with in-core matrix storage =        23385919
               part of solver workspace is allocated separately


             load increments for each degree of freedom
             summed over the whole model

             from distributed loads
             dist. loads on deformed configuration - totals below for dist. loads
             increments for point loads
             0.000000E+00   0.000000E+00   0.000000E+00


             point loads
             0.000000E+00   0.000000E+00   0.000000E+00

             start of assembly     cycle number is     4
             wall time =        1978.00


             solver workspace for phase1 (matrix input)    (64bit words) =          641595 (      4.89 MByte)
             Metis nested dissection ordering used
             solver workspace for phase2 (nodal ordering)  (64bit words) =         1460302 (     11.14 MByte)
             solver workspace for phase3 (symbolic factor) (64bit words) =         3321321 (     25.34 MByte)
             solver workspace for phase4 (factorization)   (64bit words) =         7898201 (     60.26 MByte) (MINIMUM)
             solver workspace for phase4 (factorization)   (64bit words) =        62949544 (    480.27 MByte) (MAXIMUM)
             solver workspace available and used           (64bit words) =        71779274 (    547.63 MByte)


             start of matrix solution
             wall time =        1990.00


             singularity ratio    8.7202E-05


             end of matrix solution
             wall time =        2002.00


             ddu multiplied with    2.69740E-01 due to large value of    1.03414E+01


             maximum residual force  at node     16195 degree of freedom  1 is equal to    1.141E+00
             maximum reaction force  at node     56553 degree of freedom  3 is equal to    1.047E+04
             residual convergence ratio    1.090E-04

             maximum displacement  change   at node     56166 degree of freedom  1 is equal to    2.789E+00
             maximum displacement increment at node     56166 degree of freedom  1 is equal to    1.392E+01
             displacement convergence ratio   2.004E-01

             failure to converge to tolerance

             iterative penetration checking has reached   0.648283 of total increment

             increment will be recycled


             maximum connectivity in stiffness matrix is       207 at node     63833


             maximum half-bandwidth is     60010  between nodes      4232  and     64241

             number of profile entries excluding fill-in is          545085


             total workspace needed with in-core matrix storage =        23384273
               part of solver workspace is allocated separately


             load increments for each degree of freedom
             summed over the whole model

             from distributed loads
             dist. loads on deformed configuration - totals below for dist. loads
             increments for point loads
             0.000000E+00   0.000000E+00   0.000000E+00


             point loads
             0.000000E+00   0.000000E+00   0.000000E+00

             start of assembly     cycle number is     5
             wall time =        2008.00


             solver workspace for phase1 (matrix input)    (64bit words) =          641534 (      4.89 MByte)
             Metis nested dissection ordering used
             solver workspace for phase2 (nodal ordering)  (64bit words) =         1460249 (     11.14 MByte)
             solver workspace for phase3 (symbolic factor) (64bit words) =         3329157 (     25.40 MByte)
             solver workspace for phase4 (factorization)   (64bit words) =         7901494 (     60.28 MByte) (MINIMUM)
             solver workspace for phase4 (factorization)   (64bit words) =        62586455 (    477.50 MByte) (MAXIMUM)
             solver workspace available and used           (64bit words) =        71779274 (    547.63 MByte)


             start of matrix solution
             wall time =        2020.00


             singularity ratio    8.7067E-05


             end of matrix solution
             wall time =        2032.00


             ddu multiplied with    3.69362E-01 due to large value of    7.55217E+00


             maximum residual force  at node     15679 degree of freedom  1 is equal to    9.979E-01
             maximum reaction force  at node     56553 degree of freedom  3 is equal to    1.043E+04
             residual convergence ratio    9.570E-05

             maximum displacement  change   at node     56166 degree of freedom  1 is equal to    2.789E+00
             maximum displacement increment at node     56166 degree of freedom  1 is equal to    1.671E+01
             displacement convergence ratio   1.670E-01

             failure to converge to tolerance

             iterative penetration checking has reached   0.778194 of total increment

             increment will be recycled


             maximum connectivity in stiffness matrix is       207 at node     63833


             maximum half-bandwidth is     60010  between nodes      4232  and     64241

             number of profile entries excluding fill-in is          545118


             total workspace needed with in-core matrix storage =        23385163
               part of solver workspace is allocated separately


             load increments for each degree of freedom
             summed over the whole model

             from distributed loads
             dist. loads on deformed configuration - totals below for dist. loads
             increments for point loads
             0.000000E+00   0.000000E+00   0.000000E+00


             point loads
             0.000000E+00   0.000000E+00   0.000000E+00

             start of assembly     cycle number is     6
             wall time =        2038.00


             solver workspace for phase1 (matrix input)    (64bit words) =          641567 (      4.89 MByte)
             Metis nested dissection ordering used
             solver workspace for phase2 (nodal ordering)  (64bit words) =         1460274 (     11.14 MByte)
             solver workspace for phase3 (symbolic factor) (64bit words) =         3305723 (     25.22 MByte)
             solver workspace for phase4 (factorization)   (64bit words) =         7913826 (     60.38 MByte) (MINIMUM)
             solver workspace for phase4 (factorization)   (64bit words) =        63648037 (    485.60 MByte) (MAXIMUM)
             solver workspace available and used           (64bit words) =        71779274 (    547.63 MByte)


             start of matrix solution
             wall time =        2050.00


             singularity ratio    8.7216E-05


             end of matrix solution
             wall time =        2063.00


             ddu multiplied with    5.85673E-01 due to large value of    4.76287E+00


             maximum residual force  at node     16753 degree of freedom  1 is equal to    4.331E-01
             maximum reaction force  at node     56553 degree of freedom  3 is equal to    1.039E+04
             residual convergence ratio    4.168E-05

             maximum displacement  change   at node     56166 degree of freedom  1 is equal to    2.789E+00
             maximum displacement increment at node     56166 degree of freedom  1 is equal to    1.950E+01
             displacement convergence ratio   1.431E-01

             recycling increment due to body to body contact 

             iterative penetration checking has reached   0.908100 of total increment

             increment will be recycled


             maximum connectivity in stiffness matrix is       207 at node     63833


             maximum half-bandwidth is     60010  between nodes      4232  and     64241

             number of profile entries excluding fill-in is          545130


             total workspace needed with in-core matrix storage =        23385487
               part of solver workspace is allocated separately


             load increments for each degree of freedom
             summed over the whole model

             from distributed loads
             dist. loads on deformed configuration - totals below for dist. loads
             increments for point loads
             0.000000E+00   0.000000E+00   0.000000E+00


             point loads
             0.000000E+00   0.000000E+00   0.000000E+00

             start of assembly     cycle number is     7
             wall time =        2068.00


             solver workspace for phase1 (matrix input)    (64bit words) =          641579 (      4.89 MByte)
             Metis nested dissection ordering used
             solver workspace for phase2 (nodal ordering)  (64bit words) =         1460280 (     11.14 MByte)
             solver workspace for phase3 (symbolic factor) (64bit words) =         3298811 (     25.17 MByte)
             solver workspace for phase4 (factorization)   (64bit words) =         7871592 (     60.06 MByte) (MINIMUM)
             solver workspace for phase4 (factorization)   (64bit words) =        61436837 (    468.73 MByte) (MAXIMUM)
             solver workspace available and used           (64bit words) =        71779274 (    547.63 MByte)


             start of matrix solution
             wall time =        2081.00


             singularity ratio    8.7236E-05


             end of matrix solution
             wall time =        2092.00


             maximum residual force  at node     53679 degree of freedom  1 is equal to    7.012E-10
             maximum reaction force  at node     56553 degree of freedom  3 is equal to    1.035E+04
             residual convergence ratio    6.776E-14

             maximum displacement  change   at node     56166 degree of freedom  1 is equal to    1.973E+00
             maximum displacement increment at node     56166 degree of freedom  1 is equal to    2.147E+01
             displacement convergence ratio   9.191E-02

             recycling increment due to separation 


             maximum connectivity in stiffness matrix is       207 at node     63833


             maximum half-bandwidth is     60010  between nodes      4232  and     64241

             number of profile entries excluding fill-in is          544922


             total workspace needed with in-core matrix storage =        23379871
               part of solver workspace is allocated separately


             load increments for each degree of freedom
             summed over the whole model

             from distributed loads
             dist. loads on deformed configuration - totals below for dist. loads
             increments for point loads
             0.000000E+00   0.000000E+00   0.000000E+00


             point loads
             0.000000E+00   0.000000E+00   0.000000E+00

             start of assembly     cycle number is     1
             wall time =        2098.00


             solver workspace for phase1 (matrix input)    (64bit words) =          641371 (      4.89 MByte)
             Metis nested dissection ordering used
             solver workspace for phase2 (nodal ordering)  (64bit words) =         1460138 (     11.14 MByte)
             solver workspace for phase3 (symbolic factor) (64bit words) =         3318411 (     25.32 MByte)
             solver workspace for phase4 (factorization)   (64bit words) =         7923140 (     60.45 MByte) (MINIMUM)
             solver workspace for phase4 (factorization)   (64bit words) =        64784969 (    494.27 MByte) (MAXIMUM)
             solver workspace available and used           (64bit words) =        71779274 (    547.63 MByte)


             start of matrix solution
             wall time =        2110.00


             singularity ratio    8.6392E-05


             end of matrix solution
             wall time =        2124.00


             maximum residual force  at node     53679 degree of freedom  3 is equal to    5.095E-10
             maximum reaction force  at node     56553 degree of freedom  3 is equal to    1.030E+04
             residual convergence ratio    4.949E-14

             maximum displacement  change   at node      2238 degree of freedom  2 is equal to    2.285E-01
             maximum displacement increment at node     56166 degree of freedom  1 is equal to    2.147E+01
             displacement convergence ratio   1.064E-02

             recycling increment due to separation 


             maximum connectivity in stiffness matrix is       207 at node     63833


             maximum half-bandwidth is     60010  between nodes      4232  and     64241

             number of profile entries excluding fill-in is          544783


             total workspace needed with in-core matrix storage =        23376119
               part of solver workspace is allocated separately


             load increments for each degree of freedom
             summed over the whole model

             from distributed loads
             dist. loads on deformed configuration - totals below for dist. loads
             increments for point loads
             0.000000E+00   0.000000E+00   0.000000E+00


             point loads
             0.000000E+00   0.000000E+00   0.000000E+00

             start of assembly     cycle number is     1
             wall time =        2129.00


             solver workspace for phase1 (matrix input)    (64bit words) =          641232 (      4.89 MByte)
             Metis nested dissection ordering used
             solver workspace for phase2 (nodal ordering)  (64bit words) =         1460049 (     11.14 MByte)
             solver workspace for phase3 (symbolic factor) (64bit words) =         3303593 (     25.20 MByte)
             solver workspace for phase4 (factorization)   (64bit words) =         7875808 (     60.09 MByte) (MINIMUM)
             solver workspace for phase4 (factorization)   (64bit words) =        62214807 (    474.66 MByte) (MAXIMUM)
             solver workspace available and used           (64bit words) =        71779274 (    547.63 MByte)


             start of matrix solution
             wall time =        2141.00


             singularity ratio    8.6327E-05


             end of matrix solution
             wall time =        2154.00


             maximum residual force  at node     55542 degree of freedom  1 is equal to    4.852E-10
             maximum reaction force  at node     56553 degree of freedom  3 is equal to    1.030E+04
             residual convergence ratio    4.712E-14

             maximum displacement  change   at node      3146 degree of freedom  1 is equal to    1.950E-01
             maximum displacement increment at node     56166 degree of freedom  1 is equal to    2.147E+01
             displacement convergence ratio   9.080E-03

             recycling increment due to separation 


             maximum connectivity in stiffness matrix is       207 at node     63833


             maximum half-bandwidth is     60010  between nodes      4232  and     64241

             number of profile entries excluding fill-in is          544683


             total workspace needed with in-core matrix storage =        23373419
               part of solver workspace is allocated separately


             load increments for each degree of freedom
             summed over the whole model

             from distributed loads
             dist. loads on deformed configuration - totals below for dist. loads
             increments for point loads
             0.000000E+00   0.000000E+00   0.000000E+00


             point loads
             0.000000E+00   0.000000E+00   0.000000E+00

             start of assembly     cycle number is     1
             wall time =        2159.00


             solver workspace for phase1 (matrix input)    (64bit words) =          641132 (      4.89 MByte)
             Metis nested dissection ordering used
             solver workspace for phase2 (nodal ordering)  (64bit words) =         1459980 (     11.14 MByte)
             solver workspace for phase3 (symbolic factor) (64bit words) =         3315440 (     25.29 MByte)
             solver workspace for phase4 (factorization)   (64bit words) =         7886810 (     60.17 MByte) (MINIMUM)
             solver workspace for phase4 (factorization)   (64bit words) =        62442434 (    476.40 MByte) (MAXIMUM)
             solver workspace available and used           (64bit words) =        71779274 (    547.63 MByte)


             start of matrix solution
             wall time =        2171.00


             singularity ratio    8.6049E-05


             end of matrix solution
             wall time =        2184.00


             maximum residual force  at node     54531 degree of freedom  3 is equal to    5.476E-10
             maximum reaction force  at node     56553 degree of freedom  3 is equal to    1.030E+04
             residual convergence ratio    5.319E-14

             maximum displacement  change   at node      4163 degree of freedom  2 is equal to    1.619E-01
             maximum displacement increment at node     56166 degree of freedom  1 is equal to    2.147E+01
             displacement convergence ratio   7.539E-03

             recycling increment due to separation 


             maximum connectivity in stiffness matrix is       207 at node     63833


             maximum half-bandwidth is     60010  between nodes      4232  and     64241

             number of profile entries excluding fill-in is          544681


             total workspace needed with in-core matrix storage =        23373365
               part of solver workspace is allocated separately


             load increments for each degree of freedom
             summed over the whole model

             from distributed loads
             dist. loads on deformed configuration - totals below for dist. loads
             increments for point loads
             0.000000E+00   0.000000E+00   0.000000E+00


             point loads
             0.000000E+00   0.000000E+00   0.000000E+00

             start of assembly     cycle number is     1
             wall time =        2189.00


             solver workspace for phase1 (matrix input)    (64bit words) =          641130 (      4.89 MByte)
             Metis nested dissection ordering used
             solver workspace for phase2 (nodal ordering)  (64bit words) =         1459984 (     11.14 MByte)
             solver workspace for phase3 (symbolic factor) (64bit words) =         3309406 (     25.25 MByte)
             solver workspace for phase4 (factorization)   (64bit words) =         7923967 (     60.46 MByte) (MINIMUM)
             solver workspace for phase4 (factorization)   (64bit words) =        64936461 (    495.43 MByte) (MAXIMUM)
             solver workspace available and used           (64bit words) =        71779274 (    547.63 MByte)


             start of matrix solution
             wall time =        2201.00


             singularity ratio    9.6033E-05


             end of matrix solution
             wall time =        2214.00


             maximum residual force  at node     54895 degree of freedom  1 is equal to    5.165E-10
             maximum reaction force  at node     56553 degree of freedom  3 is equal to    1.030E+04
             residual convergence ratio    5.016E-14

             maximum displacement  change   at node      3410 degree of freedom  1 is equal to    1.159E-01
             maximum displacement increment at node     56166 degree of freedom  1 is equal to    2.147E+01
             displacement convergence ratio   5.396E-03

             recycling increment due to separation 


             maximum connectivity in stiffness matrix is       207 at node     63833


             maximum half-bandwidth is     60010  between nodes      4232  and     64241

             number of profile entries excluding fill-in is          544612


             total workspace needed with in-core matrix storage =        23371501
               part of solver workspace is allocated separately


             load increments for each degree of freedom
             summed over the whole model

             from distributed loads
             dist. loads on deformed configuration - totals below for dist. loads
             increments for point loads
             0.000000E+00   0.000000E+00   0.000000E+00


             point loads
             0.000000E+00   0.000000E+00   0.000000E+00

             start of assembly     cycle number is     1
             wall time =        2220.00


             solver workspace for phase1 (matrix input)    (64bit words) =          641061 (      4.89 MByte)
             Metis nested dissection ordering used
             solver workspace for phase2 (nodal ordering)  (64bit words) =         1459929 (     11.14 MByte)
             solver workspace for phase3 (symbolic factor) (64bit words) =         3303067 (     25.20 MByte)
             solver workspace for phase4 (factorization)   (64bit words) =         7916171 (     60.40 MByte) (MINIMUM)
             solver workspace for phase4 (factorization)   (64bit words) =        63233518 (    482.43 MByte) (MAXIMUM)
             solver workspace available and used           (64bit words) =        71779274 (    547.63 MByte)


             start of matrix solution
             wall time =        2232.00


             singularity ratio    8.6137E-05


             end of matrix solution
             wall time =        2244.00


             maximum residual force  at node     54631 degree of freedom  1 is equal to    5.262E-10
             maximum reaction force  at node     56553 degree of freedom  3 is equal to    1.030E+04
             residual convergence ratio    5.111E-14

             maximum displacement  change   at node     16814 degree of freedom  1 is equal to    1.089E-01
             maximum displacement increment at node     56166 degree of freedom  1 is equal to    2.147E+01
             displacement convergence ratio   5.071E-03


             total transient time = 2.22222E-01


   NT version
   Marc 2007r1, Build 42812, May 25, 2007
   output for increment       4. "          lcase1"


             total strain energy         is    2.79970E+04
               within which:
               elastic strain energy     is    2.79970E+04
             total ext-force work        is    3.26867E+04
               within which:
               work by appl. force/disp. is   -9.63560E+00
               work by  contact forces   is    2.63204E+04
               work by frictional forces is    6.37599E+03
             total work by  springs      is    4.68975E+03


             memory usage:                       MByte       words  % of total

              within general memory:           
               element stiffness matrices:          31     8017932         2.5
               solver: first part                   59    15369232         4.7
               overallocation initial allocation     7     1806526         0.6
               other:                                1      263271         0.1
              allocated separately:
               incremental backup:                 186    48716795        14.9
               solver 8                            548   143558548        44.0
               nodal vectors:                       48    12506925         3.8
               defined sets:                         1      261038         0.1
               contact:                             31     8190430         2.5
               tyings:                               4      976502         0.3
               transformations:                      2      396270         0.1
               kinematic boundary conditions:        0        2860         0.0
               points, curves and surfaces:          0          54         0.0
               element storage:                    285    74602698        22.9
               material properties:                  0        3704         0.0
               executable and common blocks:        27     7000000         2.1
               miscellaneous                        18     4646405         1.4
               ---------------------------------------------------------------
               total:                             1245   326319190

               general memory allocated:            97    25456961
               general memory used:                 90    23650435

               peak memory usage:                 1431   375035616

             e n d   o f   i n c r e m e n t       4

             binary post data at increment       4.  subincrement    0.  on file 16
             wall time =        2253.00


             s t a r t   o f   i n c r e m e n t       5


             maximum connectivity in stiffness matrix is       207 at node     63833


             maximum half-bandwidth is     60010  between nodes      4232  and     64241

             number of profile entries excluding fill-in is          544696


             total workspace needed with in-core matrix storage =        23373769
               part of solver workspace is allocated separately


             load increments for each degree of freedom
             summed over the whole model

             from distributed loads
             dist. loads on deformed configuration - totals below for dist. loads
             increments for point loads
             0.000000E+00   0.000000E+00   0.000000E+00


             point loads
             0.000000E+00   0.000000E+00   0.000000E+00

             start of assembly     cycle number is     0
             wall time =        2256.00


             solver workspace for phase1 (matrix input)    (64bit words) =          641145 (      4.89 MByte)
             Metis nested dissection ordering used
             solver workspace for phase2 (nodal ordering)  (64bit words) =         1459961 (     11.14 MByte)
             solver workspace for phase3 (symbolic factor) (64bit words) =         3333650 (     25.43 MByte)
             solver workspace for phase4 (factorization)   (64bit words) =         7914796 (     60.39 MByte) (MINIMUM)
             solver workspace for phase4 (factorization)   (64bit words) =        65250009 (    497.82 MByte) (MAXIMUM)
             solver workspace available and used           (64bit words) =        71779274 (    547.63 MByte)


             start of matrix solution
             wall time =        2268.00


             singularity ratio    8.6223E-05


             end of matrix solution
             wall time =        2281.00


             ddu multiplied with    1.36011E-01 due to large value of    2.08530E+01


             maximum residual force  at node     54892 degree of freedom  1 is equal to    6.482E-10
             maximum reaction force  at node     56553 degree of freedom  3 is equal to    1.029E+04
             residual convergence ratio    6.301E-14

             maximum displacement  change   at node     56058 degree of freedom  1 is equal to    2.836E+00
             maximum displacement increment at node     56058 degree of freedom  1 is equal to    2.836E+00
             displacement convergence ratio   1.000E+00

             failure to converge to tolerance

             iterative penetration checking has reached   0.136011 of total increment

             increment will be recycled


             maximum connectivity in stiffness matrix is       207 at node     63833


             maximum half-bandwidth is     60010  between nodes      4232  and     64241

             number of profile entries excluding fill-in is          544582


             total workspace needed with in-core matrix storage =        23370691
               part of solver workspace is allocated separately


             load increments for each degree of freedom
             summed over the whole model

             from distributed loads
             dist. loads on deformed configuration - totals below for dist. loads
             increments for point loads
             0.000000E+00   0.000000E+00   0.000000E+00


             point loads
             0.000000E+00   0.000000E+00   0.000000E+00

             start of assembly     cycle number is     1
             wall time =        2287.00


             solver workspace for phase1 (matrix input)    (64bit words) =          641031 (      4.89 MByte)
             Metis nested dissection ordering used
             solver workspace for phase2 (nodal ordering)  (64bit words) =         1459867 (     11.14 MByte)
             solver workspace for phase3 (symbolic factor) (64bit words) =         3362688 (     25.66 MByte)
             solver workspace for phase4 (factorization)   (64bit words) =         7942039 (     60.59 MByte) (MINIMUM)
             solver workspace for phase4 (factorization)   (64bit words) =        63685321 (    485.88 MByte) (MAXIMUM)
             solver workspace available and used           (64bit words) =        71779274 (    547.63 MByte)


             start of matrix solution
             wall time =        2300.00


             singularity ratio    8.5826E-05


             end of matrix solution
             wall time =        2313.00


             ddu multiplied with    1.57418E-01 due to large value of    1.80173E+01


             maximum residual force  at node     15332 degree of freedom  1 is equal to    3.786E-01
             maximum reaction force  at node     56163 degree of freedom  1 is equal to    1.055E+04
             residual convergence ratio    3.590E-05

             maximum displacement  change   at node     56058 degree of freedom  1 is equal to    2.836E+00
             maximum displacement increment at node     56058 degree of freedom  1 is equal to    5.673E+00
             displacement convergence ratio   5.000E-01

             failure to converge to tolerance

             iterative penetration checking has reached   0.272019 of total increment

             increment will be recycled


             maximum connectivity in stiffness matrix is       207 at node     63833


             maximum half-bandwidth is     60010  between nodes      4232  and     64241

             number of profile entries excluding fill-in is          544654


             total workspace needed with in-core matrix storage =        23372635
               part of solver workspace is allocated separately


             load increments for each degree of freedom
             summed over the whole model

             from distributed loads
             dist. loads on deformed configuration - totals below for dist. loads
             increments for point loads
             0.000000E+00   0.000000E+00   0.000000E+00


             point loads
             0.000000E+00   0.000000E+00   0.000000E+00

             start of assembly     cycle number is     2
             wall time =        2319.00


             solver workspace for phase1 (matrix input)    (64bit words) =          641103 (      4.89 MByte)
             Metis nested dissection ordering used
             solver workspace for phase2 (nodal ordering)  (64bit words) =         1459923 (     11.14 MByte)
             solver workspace for phase3 (symbolic factor) (64bit words) =         3319458 (     25.33 MByte)
             solver workspace for phase4 (factorization)   (64bit words) =         7890663 (     60.20 MByte) (MINIMUM)
             solver workspace for phase4 (factorization)   (64bit words) =        61918985 (    472.40 MByte) (MAXIMUM)
             solver workspace available and used           (64bit words) =        71779274 (    547.63 MByte)


             start of matrix solution
             wall time =        2331.00


             singularity ratio    8.5905E-05


             end of matrix solution
             wall time =        2344.00


             ddu multiplied with    1.86823E-01 due to large value of    1.51815E+01


             maximum residual force  at node     16025 degree of freedom  1 is equal to    5.273E-01
             maximum reaction force  at node     56163 degree of freedom  1 is equal to    1.144E+04
             residual convergence ratio    4.612E-05

             maximum displacement  change   at node     56058 degree of freedom  1 is equal to    2.836E+00
             maximum displacement increment at node     56058 degree of freedom  1 is equal to    8.509E+00
             displacement convergence ratio   3.333E-01

             failure to converge to tolerance

             iterative penetration checking has reached   0.408022 of total increment

             increment will be recycled


             maximum connectivity in stiffness matrix is       207 at node     63833


             maximum half-bandwidth is     60010  between nodes      4232  and     64241

             number of profile entries excluding fill-in is          544928


             total workspace needed with in-core matrix storage =        23380033
               part of solver workspace is allocated separately


             load increments for each degree of freedom
             summed over the whole model

             from distributed loads
             dist. loads on deformed configuration - totals below for dist. loads
             increments for point loads
             0.000000E+00   0.000000E+00   0.000000E+00


             point loads
             0.000000E+00   0.000000E+00   0.000000E+00

             start of assembly     cycle number is     3
             wall time =        2351.00


             solver workspace for phase1 (matrix input)    (64bit words) =          641377 (      4.89 MByte)
             Metis nested dissection ordering used
             solver workspace for phase2 (nodal ordering)  (64bit words) =         1460146 (     11.14 MByte)
             solver workspace for phase3 (symbolic factor) (64bit words) =         3313586 (     25.28 MByte)
             solver workspace for phase4 (factorization)   (64bit words) =         7928667 (     60.49 MByte) (MINIMUM)
             solver workspace for phase4 (factorization)   (64bit words) =        63960406 (    487.98 MByte) (MAXIMUM)
             solver workspace available and used           (64bit words) =        71779274 (    547.63 MByte)


             start of matrix solution
             wall time =        2363.00


             singularity ratio    8.1603E-05


             end of matrix solution
             wall time =        2376.00


             ddu multiplied with    2.32758E-01 due to large value of    1.23456E+01


             maximum residual force  at node     16815 degree of freedom  1 is equal to    1.046E+00
             maximum reaction force  at node     56163 degree of freedom  1 is equal to    1.234E+04
             residual convergence ratio    8.473E-05

             maximum displacement  change   at node     56058 degree of freedom  1 is equal to    2.874E+00
             maximum displacement increment at node     56058 degree of freedom  1 is equal to    1.138E+01
             displacement convergence ratio   2.525E-01

             failure to converge to tolerance

             iterative penetration checking has reached   0.545810 of total increment

             increment will be recycled


             maximum connectivity in stiffness matrix is       207 at node     63833


             maximum half-bandwidth is     60010  between nodes      4232  and     64241

             number of profile entries excluding fill-in is          544921


             total workspace needed with in-core matrix storage =        23379845
               part of solver workspace is allocated separately


             load increments for each degree of freedom
             summed over the whole model

             from distributed loads
             dist. loads on deformed configuration - totals below for dist. loads
             increments for point loads
             0.000000E+00   0.000000E+00   0.000000E+00


             point loads
             0.000000E+00   0.000000E+00   0.000000E+00

             start of assembly     cycle number is     4
             wall time =        2382.00


             solver workspace for phase1 (matrix input)    (64bit words) =          641370 (      4.89 MByte)
             Metis nested dissection ordering used
             solver workspace for phase2 (nodal ordering)  (64bit words) =         1460146 (     11.14 MByte)
             solver workspace for phase3 (symbolic factor) (64bit words) =         3313920 (     25.28 MByte)
             solver workspace for phase4 (factorization)   (64bit words) =         7906659 (     60.32 MByte) (MINIMUM)
             solver workspace for phase4 (factorization)   (64bit words) =        64657936 (    493.30 MByte) (MAXIMUM)
             solver workspace available and used           (64bit words) =        71779274 (    547.63 MByte)


             start of matrix solution
             wall time =        2394.00


             singularity ratio    8.6514E-05


             end of matrix solution
             wall time =        2407.00


             ddu multiplied with    3.03360E-01 due to large value of    9.47241E+00


             maximum residual force  at node     15809 degree of freedom  1 is equal to    1.342E+00
             maximum reaction force  at node     56163 degree of freedom  1 is equal to    1.325E+04
             residual convergence ratio    1.012E-04

             maximum displacement  change   at node     56058 degree of freedom  1 is equal to    2.874E+00
             maximum displacement increment at node     56058 degree of freedom  1 is equal to    1.426E+01
             displacement convergence ratio   2.016E-01

             failure to converge to tolerance

             iterative penetration checking has reached   0.683593 of total increment

             increment will be recycled


             maximum connectivity in stiffness matrix is       207 at node     63833


             maximum half-bandwidth is     60010  between nodes      4232  and     64241

             number of profile entries excluding fill-in is          545069


             total workspace needed with in-core matrix storage =        23383841
               part of solver workspace is allocated separately


             load increments for each degree of freedom
             summed over the whole model

             from distributed loads
             dist. loads on deformed configuration - totals below for dist. loads
             increments for point loads
             0.000000E+00   0.000000E+00   0.000000E+00


             point loads
             0.000000E+00   0.000000E+00   0.000000E+00

             start of assembly     cycle number is     5
             wall time =        2415.00


             solver workspace for phase1 (matrix input)    (64bit words) =          641518 (      4.89 MByte)
             Metis nested dissection ordering used
             solver workspace for phase2 (nodal ordering)  (64bit words) =         1460225 (     11.14 MByte)
             solver workspace for phase3 (symbolic factor) (64bit words) =         3339368 (     25.48 MByte)
             solver workspace for phase4 (factorization)   (64bit words) =         7977246 (     60.86 MByte) (MINIMUM)
             solver workspace for phase4 (factorization)   (64bit words) =        66949180 (    510.78 MByte) (MAXIMUM)
             solver workspace available and used           (64bit words) =        71779274 (    547.63 MByte)


             start of matrix solution
             wall time =        2427.00


             singularity ratio    9.7715E-05


             end of matrix solution
             wall time =        2441.00


             ddu multiplied with    4.39549E-01 due to large value of    6.59912E+00


             maximum residual force  at node     16461 degree of freedom  1 is equal to    9.182E-01
             maximum reaction force  at node     56163 degree of freedom  1 is equal to    1.418E+04
             residual convergence ratio    6.476E-05

             maximum displacement  change   at node     56058 degree of freedom  1 is equal to    2.901E+00
             maximum displacement increment at node     56058 degree of freedom  1 is equal to    1.716E+01
             displacement convergence ratio   1.691E-01

             failure to converge to tolerance

             iterative penetration checking has reached   0.822669 of total increment

             increment will be recycled


             maximum connectivity in stiffness matrix is       207 at node     63833


             maximum half-bandwidth is     60010  between nodes      4232  and     64241

             number of profile entries excluding fill-in is          545120


             total workspace needed with in-core matrix storage =        23385217
               part of solver workspace is allocated separately


             load increments for each degree of freedom
             summed over the whole model

             from distributed loads
             dist. loads on deformed configuration - totals below for dist. loads
             increments for point loads
             0.000000E+00   0.000000E+00   0.000000E+00


             point loads
             0.000000E+00   0.000000E+00   0.000000E+00

             start of assembly     cycle number is     6
             wall time =        2447.00


             solver workspace for phase1 (matrix input)    (64bit words) =          641569 (      4.89 MByte)
             Metis nested dissection ordering used
             solver workspace for phase2 (nodal ordering)  (64bit words) =         1460266 (     11.14 MByte)
             solver workspace for phase3 (symbolic factor) (64bit words) =         3358722 (     25.63 MByte)
             solver workspace for phase4 (factorization)   (64bit words) =         7916652 (     60.40 MByte) (MINIMUM)
             solver workspace for phase4 (factorization)   (64bit words) =        63497492 (    484.45 MByte) (MAXIMUM)
             solver workspace available and used           (64bit words) =        71779274 (    547.63 MByte)


             start of matrix solution
             wall time =        2459.00


             singularity ratio    8.2043E-05


             end of matrix solution
             wall time =        2472.00


             ddu multiplied with    7.84241E-01 due to large value of    3.69866E+00


             maximum residual force  at node     16563 degree of freedom  1 is equal to    2.092E-01
             maximum reaction force  at node     56163 degree of freedom  1 is equal to    1.511E+04
             residual convergence ratio    1.384E-05

             maximum displacement  change   at node     56058 degree of freedom  1 is equal to    2.901E+00
             maximum displacement increment at node     56058 degree of freedom  1 is equal to    2.006E+01
             displacement convergence ratio   1.446E-01

             recycling increment due to body to body contact 

             iterative penetration checking has reached   0.961739 of total increment

             increment will be recycled


             maximum connectivity in stiffness matrix is       207 at node     63833


             maximum half-bandwidth is     60010  between nodes      4232  and     64241

             number of profile entries excluding fill-in is          545394


             total workspace needed with in-core matrix storage =        23392615
               part of solver workspace is allocated separately


             load increments for each degree of freedom
             summed over the whole model

             from distributed loads
             dist. loads on deformed configuration - totals below for dist. loads
             increments for point loads
             0.000000E+00   0.000000E+00   0.000000E+00


             point loads
             0.000000E+00   0.000000E+00   0.000000E+00

             start of assembly     cycle number is     7
             wall time =        2479.00


             solver workspace for phase1 (matrix input)    (64bit words) =          641843 (      4.90 MByte)
             Metis nested dissection ordering used
             solver workspace for phase2 (nodal ordering)  (64bit words) =         1460508 (     11.14 MByte)
             solver workspace for phase3 (symbolic factor) (64bit words) =         3287062 (     25.08 MByte)
             solver workspace for phase4 (factorization)   (64bit words) =         7893185 (     60.22 MByte) (MINIMUM)
             solver workspace for phase4 (factorization)   (64bit words) =        62948886 (    480.26 MByte) (MAXIMUM)
             solver workspace available and used           (64bit words) =        71779274 (    547.63 MByte)


             start of matrix solution
             wall time =        2491.00


             singularity ratio    8.7970E-05


             end of matrix solution
             wall time =        2504.00


             maximum residual force  at node     55668 degree of freedom  1 is equal to    5.505E-10
             maximum reaction force  at node     56163 degree of freedom  1 is equal to    1.530E+04
             residual convergence ratio    3.598E-14

             maximum displacement  change   at node     56058 degree of freedom  1 is equal to    7.981E-01
             maximum displacement increment at node     56058 degree of freedom  1 is equal to    2.086E+01
             displacement convergence ratio   3.827E-02

             recycling increment due to body to body contact 

             increment will be recycled


             maximum connectivity in stiffness matrix is       207 at node     63833


             maximum half-bandwidth is     60010  between nodes      4232  and     64241

             number of profile entries excluding fill-in is          545375


             total workspace needed with in-core matrix storage =        23392103
               part of solver workspace is allocated separately


             load increments for each degree of freedom
             summed over the whole model

             from distributed loads
             dist. loads on deformed configuration - totals below for dist. loads
             increments for point loads
             0.000000E+00   0.000000E+00   0.000000E+00


             point loads
             0.000000E+00   0.000000E+00   0.000000E+00

             start of assembly     cycle number is     8
             wall time =        2509.00


             solver workspace for phase1 (matrix input)    (64bit words) =          641824 (      4.90 MByte)
             Metis nested dissection ordering used
             solver workspace for phase2 (nodal ordering)  (64bit words) =         1460484 (     11.14 MByte)
             solver workspace for phase3 (symbolic factor) (64bit words) =         3313302 (     25.28 MByte)
             solver workspace for phase4 (factorization)   (64bit words) =         7897620 (     60.25 MByte) (MINIMUM)
             solver workspace for phase4 (factorization)   (64bit words) =        63118509 (    481.56 MByte) (MAXIMUM)
             solver workspace available and used           (64bit words) =        71779274 (    547.63 MByte)


             start of matrix solution
             wall time =        2521.00


             singularity ratio    8.3076E-05


             end of matrix solution
             wall time =        2534.00


             maximum residual force  at node     56483 degree of freedom  1 is equal to    7.302E-10
             maximum reaction force  at node     56163 degree of freedom  1 is equal to    1.527E+04
             residual convergence ratio    4.783E-14

             maximum displacement  change   at node      3018 degree of freedom  2 is equal to    1.164E-01
             maximum displacement increment at node     56058 degree of freedom  1 is equal to    2.086E+01
             displacement convergence ratio   5.582E-03

             recycling increment due to separation 


             maximum connectivity in stiffness matrix is       207 at node     63833


             maximum half-bandwidth is     60010  between nodes      4232  and     64241

             number of profile entries excluding fill-in is          545056


             total workspace needed with in-core matrix storage =        23383489
               part of solver workspace is allocated separately


             load increments for each degree of freedom
             summed over the whole model

             from distributed loads
             dist. loads on deformed configuration - totals below for dist. loads
             increments for point loads
             0.000000E+00   0.000000E+00   0.000000E+00


             point loads
             0.000000E+00   0.000000E+00   0.000000E+00

             start of assembly     cycle number is     1
             wall time =        2539.00


             solver workspace for phase1 (matrix input)    (64bit words) =          641505 (      4.89 MByte)
             Metis nested dissection ordering used
             solver workspace for phase2 (nodal ordering)  (64bit words) =         1460267 (     11.14 MByte)
             solver workspace for phase3 (symbolic factor) (64bit words) =         3299071 (     25.17 MByte)
             solver workspace for phase4 (factorization)   (64bit words) =         7892985 (     60.22 MByte) (MINIMUM)
             solver workspace for phase4 (factorization)   (64bit words) =        63362370 (    483.42 MByte) (MAXIMUM)
             solver workspace available and used           (64bit words) =        71779274 (    547.63 MByte)


             start of matrix solution
             wall time =        2551.00


             singularity ratio    8.7115E-05


             end of matrix solution
             wall time =        2564.00


             maximum residual force  at node     54532 degree of freedom  3 is equal to    7.318E-10
             maximum reaction force  at node     56163 degree of freedom  1 is equal to    1.526E+04
             residual convergence ratio    4.794E-14

             maximum displacement  change   at node      1879 degree of freedom  3 is equal to    2.859E-01
             maximum displacement increment at node     56058 degree of freedom  1 is equal to    2.086E+01
             displacement convergence ratio   1.371E-02

             recycling increment due to separation 


             maximum connectivity in stiffness matrix is       207 at node     63833


             maximum half-bandwidth is     60010  between nodes      4232  and     64241

             number of profile entries excluding fill-in is          544883


             total workspace needed with in-core matrix storage =        23378819
               part of solver workspace is allocated separately


             load increments for each degree of freedom
             summed over the whole model

             from distributed loads
             dist. loads on deformed configuration - totals below for dist. loads
             increments for point loads
             0.000000E+00   0.000000E+00   0.000000E+00


             point loads
             0.000000E+00   0.000000E+00   0.000000E+00

             start of assembly     cycle number is     1
             wall time =        2571.00


             solver workspace for phase1 (matrix input)    (64bit words) =          641332 (      4.89 MByte)
             Metis nested dissection ordering used
             solver workspace for phase2 (nodal ordering)  (64bit words) =         1460137 (     11.14 MByte)
             solver workspace for phase3 (symbolic factor) (64bit words) =         3300312 (     25.18 MByte)
             solver workspace for phase4 (factorization)   (64bit words) =         7891367 (     60.21 MByte) (MINIMUM)
             solver workspace for phase4 (factorization)   (64bit words) =        62825441 (    479.32 MByte) (MAXIMUM)
             solver workspace available and used           (64bit words) =        71779274 (    547.63 MByte)


             start of matrix solution
             wall time =        2583.00


             singularity ratio    8.6794E-05


             end of matrix solution
             wall time =        2596.00


             maximum residual force  at node     54526 degree of freedom  1 is equal to    7.705E-10
             maximum reaction force  at node     56163 degree of freedom  1 is equal to    1.526E+04
             residual convergence ratio    5.047E-14

             maximum displacement  change   at node      1837 degree of freedom  3 is equal to    2.532E-01
             maximum displacement increment at node     56058 degree of freedom  1 is equal to    2.086E+01
             displacement convergence ratio   1.214E-02

             recycling increment due to body to body contact 

             increment will be recycled


             maximum connectivity in stiffness matrix is       207 at node     63833


             maximum half-bandwidth is     60010  between nodes      4232  and     64241

             number of profile entries excluding fill-in is          544853


             total workspace needed with in-core matrix storage =        23378009
               part of solver workspace is allocated separately


             load increments for each degree of freedom
             summed over the whole model

             from distributed loads
             dist. loads on deformed configuration - totals below for dist. loads
             increments for point loads
             0.000000E+00   0.000000E+00   0.000000E+00


             point loads
             0.000000E+00   0.000000E+00   0.000000E+00

             start of assembly     cycle number is     2
             wall time =        2601.00


             solver workspace for phase1 (matrix input)    (64bit words) =          641302 (      4.89 MByte)
             Metis nested dissection ordering used
             solver workspace for phase2 (nodal ordering)  (64bit words) =         1460111 (     11.14 MByte)
             solver workspace for phase3 (symbolic factor) (64bit words) =         3293525 (     25.13 MByte)
             solver workspace for phase4 (factorization)   (64bit words) =         7904143 (     60.30 MByte) (MINIMUM)
             solver workspace for phase4 (factorization)   (64bit words) =        64341847 (    490.89 MByte) (MAXIMUM)
             solver workspace available and used           (64bit words) =        71779274 (    547.63 MByte)


             start of matrix solution
             wall time =        2613.00


             singularity ratio    8.7017E-05


             end of matrix solution
             wall time =        2626.00


             maximum residual force  at node     53711 degree of freedom  1 is equal to    5.377E-10
             maximum reaction force  at node     56163 degree of freedom  1 is equal to    1.526E+04
             residual convergence ratio    3.523E-14

             maximum displacement  change   at node     15834 degree of freedom  3 is equal to    2.074E-01
             maximum displacement increment at node     56058 degree of freedom  1 is equal to    2.086E+01
             displacement convergence ratio   9.945E-03

             recycling increment due to separation 


             maximum connectivity in stiffness matrix is       207 at node     63833


             maximum half-bandwidth is     60010  between nodes      4232  and     64241

             number of profile entries excluding fill-in is          544659


             total workspace needed with in-core matrix storage =        23372771
               part of solver workspace is allocated separately


             load increments for each degree of freedom
             summed over the whole model

             from distributed loads
             dist. loads on deformed configuration - totals below for dist. loads
             increments for point loads
             0.000000E+00   0.000000E+00   0.000000E+00


             point loads
             0.000000E+00   0.000000E+00   0.000000E+00

             start of assembly     cycle number is     1
             wall time =        2632.00


             solver workspace for phase1 (matrix input)    (64bit words) =          641108 (      4.89 MByte)
             Metis nested dissection ordering used
             solver workspace for phase2 (nodal ordering)  (64bit words) =         1459968 (     11.14 MByte)
             solver workspace for phase3 (symbolic factor) (64bit words) =         3328782 (     25.40 MByte)
             solver workspace for phase4 (factorization)   (64bit words) =         7910303 (     60.35 MByte) (MINIMUM)
             solver workspace for phase4 (factorization)   (64bit words) =        64740794 (    493.93 MByte) (MAXIMUM)
             solver workspace available and used           (64bit words) =        71779274 (    547.63 MByte)


             start of matrix solution
             wall time =        2644.00


             singularity ratio    8.6703E-05


             end of matrix solution
             wall time =        2657.00


             maximum residual force  at node     55612 degree of freedom  1 is equal to    5.011E-10
             maximum reaction force  at node     56163 degree of freedom  1 is equal to    1.526E+04
             residual convergence ratio    3.283E-14

             maximum displacement  change   at node      1811 degree of freedom  3 is equal to    1.371E-01
             maximum displacement increment at node     56058 degree of freedom  1 is equal to    2.086E+01
             displacement convergence ratio   6.572E-03

             recycling increment due to separation 


             maximum connectivity in stiffness matrix is       207 at node     63833


             maximum half-bandwidth is     60010  between nodes      4232  and     64241

             number of profile entries excluding fill-in is          544581


             total workspace needed with in-core matrix storage =        23370665
               part of solver workspace is allocated separately


             load increments for each degree of freedom
             summed over the whole model

             from distributed loads
             dist. loads on deformed configuration - totals below for dist. loads
             increments for point loads
             0.000000E+00   0.000000E+00   0.000000E+00


             point loads
             0.000000E+00   0.000000E+00   0.000000E+00

             start of assembly     cycle number is     1
             wall time =        2663.00


             solver workspace for phase1 (matrix input)    (64bit words) =          641030 (      4.89 MByte)
             Metis nested dissection ordering used
             solver workspace for phase2 (nodal ordering)  (64bit words) =         1459915 (     11.14 MByte)
             solver workspace for phase3 (symbolic factor) (64bit words) =         3325877 (     25.37 MByte)
             solver workspace for phase4 (factorization)   (64bit words) =         7895703 (     60.24 MByte) (MINIMUM)
             solver workspace for phase4 (factorization)   (64bit words) =        62396567 (    476.05 MByte) (MAXIMUM)
             solver workspace available and used           (64bit words) =        71779274 (    547.63 MByte)


             start of matrix solution
             wall time =        2675.00


             singularity ratio    8.6649E-05


             end of matrix solution
             wall time =        2687.00


             maximum residual force  at node     54653 degree of freedom  1 is equal to    5.573E-10
             maximum reaction force  at node     56163 degree of freedom  1 is equal to    1.526E+04
             residual convergence ratio    3.651E-14

             maximum displacement  change   at node     15549 degree of freedom  1 is equal to    1.281E-01
             maximum displacement increment at node     56058 degree of freedom  1 is equal to    2.086E+01
             displacement convergence ratio   6.142E-03

             recycling increment due to separation 


             maximum connectivity in stiffness matrix is       207 at node     63833


             maximum half-bandwidth is     60010  between nodes      4232  and     64241

             number of profile entries excluding fill-in is          544438


             total workspace needed with in-core matrix storage =        23366803
               part of solver workspace is allocated separately


             load increments for each degree of freedom
             summed over the whole model

             from distributed loads
             dist. loads on deformed configuration - totals below for dist. loads
             increments for point loads
             0.000000E+00   0.000000E+00   0.000000E+00


             point loads
             0.000000E+00   0.000000E+00   0.000000E+00

             start of assembly     cycle number is     1
             wall time =        2693.00


             solver workspace for phase1 (matrix input)    (64bit words) =          640887 (      4.89 MByte)
             Metis nested dissection ordering used
             solver workspace for phase2 (nodal ordering)  (64bit words) =         1459802 (     11.14 MByte)
             solver workspace for phase3 (symbolic factor) (64bit words) =         3292743 (     25.12 MByte)
             solver workspace for phase4 (factorization)   (64bit words) =         7895367 (     60.24 MByte) (MINIMUM)
             solver workspace for phase4 (factorization)   (64bit words) =        61792580 (    471.44 MByte) (MAXIMUM)
             solver workspace available and used           (64bit words) =        71779274 (    547.63 MByte)


             start of matrix solution
             wall time =        2705.00


             singularity ratio    8.6463E-05


             end of matrix solution
             wall time =        2717.00


             maximum residual force  at node     55064 degree of freedom  1 is equal to    5.823E-10
             maximum reaction force  at node     56163 degree of freedom  1 is equal to    1.526E+04
             residual convergence ratio    3.815E-14

             maximum displacement  change   at node      1346 degree of freedom  3 is equal to    2.052E-01
             maximum displacement increment at node     56058 degree of freedom  1 is equal to    2.086E+01
             displacement convergence ratio   9.837E-03

             recycling increment due to separation 


             maximum connectivity in stiffness matrix is       207 at node     63833


             maximum half-bandwidth is     60010  between nodes      4232  and     64241

             number of profile entries excluding fill-in is          544390


             total workspace needed with in-core matrix storage =        23365507
               part of solver workspace is allocated separately


             load increments for each degree of freedom
             summed over the whole model

             from distributed loads
             dist. loads on deformed configuration - totals below for dist. loads
             increments for point loads
             0.000000E+00   0.000000E+00   0.000000E+00


             point loads
             0.000000E+00   0.000000E+00   0.000000E+00

             start of assembly     cycle number is     1
             wall time =        2722.00


             solver workspace for phase1 (matrix input)    (64bit words) =          640839 (      4.89 MByte)
             Metis nested dissection ordering used
             solver workspace for phase2 (nodal ordering)  (64bit words) =         1459785 (     11.14 MByte)
             solver workspace for phase3 (symbolic factor) (64bit words) =         3306518 (     25.23 MByte)
             solver workspace for phase4 (factorization)   (64bit words) =         7944704 (     60.61 MByte) (MINIMUM)
             solver workspace for phase4 (factorization)   (64bit words) =        64053974 (    488.69 MByte) (MAXIMUM)
             solver workspace available and used           (64bit words) =        71779274 (    547.63 MByte)


             start of matrix solution
             wall time =        2735.00


             singularity ratio    9.7115E-05


             end of matrix solution
             wall time =        2748.00


             maximum residual force  at node     54234 degree of freedom  1 is equal to    4.957E-10
             maximum reaction force  at node     56163 degree of freedom  1 is equal to    1.526E+04
             residual convergence ratio    3.248E-14

             maximum displacement  change   at node      1384 degree of freedom  3 is equal to    1.220E-01
             maximum displacement increment at node     56058 degree of freedom  1 is equal to    2.086E+01
             displacement convergence ratio   5.851E-03

             recycling increment due to separation 


             maximum connectivity in stiffness matrix is       207 at node     63833


             maximum half-bandwidth is     60010  between nodes      4232  and     64241

             number of profile entries excluding fill-in is          544295


             total workspace needed with in-core matrix storage =        23362943
               part of solver workspace is allocated separately


             load increments for each degree of freedom
             summed over the whole model

             from distributed loads
             dist. loads on deformed configuration - totals below for dist. loads
             increments for point loads
             0.000000E+00   0.000000E+00   0.000000E+00


             point loads
             0.000000E+00   0.000000E+00   0.000000E+00

             start of assembly     cycle number is     1
             wall time =        2753.00


             solver workspace for phase1 (matrix input)    (64bit words) =          640744 (      4.89 MByte)
             Metis nested dissection ordering used
             solver workspace for phase2 (nodal ordering)  (64bit words) =         1459708 (     11.14 MByte)
             solver workspace for phase3 (symbolic factor) (64bit words) =         3302155 (     25.19 MByte)
             solver workspace for phase4 (factorization)   (64bit words) =         7893665 (     60.22 MByte) (MINIMUM)
             solver workspace for phase4 (factorization)   (64bit words) =        61721389 (    470.90 MByte) (MAXIMUM)
             solver workspace available and used           (64bit words) =        71779274 (    547.63 MByte)


             start of matrix solution
             wall time =        2765.00


             singularity ratio    8.1447E-05


             end of matrix solution
             wall time =        2778.00


             maximum residual force  at node     55318 degree of freedom  1 is equal to    5.156E-10
             maximum reaction force  at node     56163 degree of freedom  1 is equal to    1.526E+04
             residual convergence ratio    3.378E-14

             maximum displacement  change   at node      3034 degree of freedom  1 is equal to    1.092E-01
             maximum displacement increment at node     56058 degree of freedom  1 is equal to    2.086E+01
             displacement convergence ratio   5.234E-03

             recycling increment due to separation 


             maximum connectivity in stiffness matrix is       207 at node     63833


             maximum half-bandwidth is     60010  between nodes      4232  and     64241

             number of profile entries excluding fill-in is          544271


             total workspace needed with in-core matrix storage =        23362295
               part of solver workspace is allocated separately


             load increments for each degree of freedom
             summed over the whole model

             from distributed loads
             dist. loads on deformed configuration - totals below for dist. loads
             increments for point loads
             0.000000E+00   0.000000E+00   0.000000E+00


             point loads
             0.000000E+00   0.000000E+00   0.000000E+00

             start of assembly     cycle number is     1
             wall time =        2783.00


             solver workspace for phase1 (matrix input)    (64bit words) =          640720 (      4.89 MByte)
             Metis nested dissection ordering used
             solver workspace for phase2 (nodal ordering)  (64bit words) =         1459693 (     11.14 MByte)
             solver workspace for phase3 (symbolic factor) (64bit words) =         3315455 (     25.29 MByte)
             solver workspace for phase4 (factorization)   (64bit words) =         7901995 (     60.29 MByte) (MINIMUM)
             solver workspace for phase4 (factorization)   (64bit words) =        65038165 (    496.20 MByte) (MAXIMUM)
             solver workspace available and used           (64bit words) =        71779274 (    547.63 MByte)


             start of matrix solution
             wall time =        2795.00


             singularity ratio    8.6004E-05


             end of matrix solution
             wall time =        2808.00


             maximum residual force  at node     55113 degree of freedom  3 is equal to    7.662E-10
             maximum reaction force  at node     56163 degree of freedom  1 is equal to    1.526E+04
             residual convergence ratio    5.020E-14

             maximum displacement  change   at node      1880 degree of freedom  3 is equal to    9.778E-02
             maximum displacement increment at node     56058 degree of freedom  1 is equal to    2.086E+01
             displacement convergence ratio   4.689E-03


             total transient time = 2.77778E-01


   NT version
   Marc 2007r1, Build 42812, May 25, 2007
   output for increment       5. "          lcase1"


             total strain energy         is    5.12944E+04
               within which:
               elastic strain energy     is    5.12944E+04
             total ext-force work        is    6.14374E+04
               within which:
               work by appl. force/disp. is   -9.25378E+00
               work by  contact forces   is    4.77290E+04
               work by frictional forces is    1.37176E+04
             total work by  springs      is    1.01430E+04


             memory usage:                       MByte       words  % of total

              within general memory:           
               element stiffness matrices:          31     8017932         2.5
               solver: first part                   59    15369232         4.7
               overallocation initial allocation     7     1806526         0.6
               other:                                1      263271         0.1
              allocated separately:
               incremental backup:                 186    48716795        14.9
               solver 8                            548   143558548        44.0
               nodal vectors:                       48    12506925         3.8
               defined sets:                         1      261038         0.1
               contact:                             31     8190430         2.5
               tyings:                               4      976502         0.3
               transformations:                      2      396270         0.1
               kinematic boundary conditions:        0        2860         0.0
               points, curves and surfaces:          0          54         0.0
               element storage:                    285    74602698        22.9
               material properties:                  0        3704         0.0
               executable and common blocks:        27     7000000         2.1
               miscellaneous                        18     4646426         1.4
               ---------------------------------------------------------------
               total:                             1245   326319211

               general memory allocated:            97    25456961
               general memory used:                 90    23650435

               peak memory usage:                 1431   375035616

             e n d   o f   i n c r e m e n t       5

             binary post data at increment       5.  subincrement    0.  on file 16
             wall time =        2817.00


             s t a r t   o f   i n c r e m e n t       6


             maximum connectivity in stiffness matrix is       207 at node     63833


             maximum half-bandwidth is     60010  between nodes      4232  and     64241

             number of profile entries excluding fill-in is          544262


             total workspace needed with in-core matrix storage =        23362051
               part of solver workspace is allocated separately


             load increments for each degree of freedom
             summed over the whole model

             from distributed loads
             dist. loads on deformed configuration - totals below for dist. loads
             increments for point loads
             0.000000E+00   0.000000E+00   0.000000E+00


             point loads
             0.000000E+00   0.000000E+00   0.000000E+00

             start of assembly     cycle number is     0
             wall time =        2819.00


             solver workspace for phase1 (matrix input)    (64bit words) =          640711 (      4.89 MByte)
             Metis nested dissection ordering used
             solver workspace for phase2 (nodal ordering)  (64bit words) =         1459683 (     11.14 MByte)
             solver workspace for phase3 (symbolic factor) (64bit words) =         3315933 (     25.30 MByte)
             solver workspace for phase4 (factorization)   (64bit words) =         7920433 (     60.43 MByte) (MINIMUM)
             solver workspace for phase4 (factorization)   (64bit words) =        62911367 (    479.98 MByte) (MAXIMUM)
             solver workspace available and used           (64bit words) =        71779274 (    547.63 MByte)


             start of matrix solution
             wall time =        2831.00


             singularity ratio    8.6100E-05


             end of matrix solution
             wall time =        2843.00


             ddu multiplied with    1.46168E-01 due to large value of    2.00783E+01


             maximum residual force  at node     16565 degree of freedom  1 is equal to    1.992E-02
             maximum reaction force  at node     56163 degree of freedom  1 is equal to    1.651E+04
             residual convergence ratio    1.207E-06

             maximum displacement  change   at node     56058 degree of freedom  1 is equal to    2.935E+00
             maximum displacement increment at node     56058 degree of freedom  1 is equal to    2.935E+00
             displacement convergence ratio   1.000E+00

             failure to converge to tolerance

             iterative penetration checking has reached   0.146168 of total increment

             increment will be recycled


             maximum connectivity in stiffness matrix is       207 at node     63833


             maximum half-bandwidth is     60010  between nodes      4232  and     64241

             number of profile entries excluding fill-in is          544272


             total workspace needed with in-core matrix storage =        23362321
               part of solver workspace is allocated separately


             load increments for each degree of freedom
             summed over the whole model

             from distributed loads
             dist. loads on deformed configuration - totals below for dist. loads
             increments for point loads
             0.000000E+00   0.000000E+00   0.000000E+00


             point loads
             0.000000E+00   0.000000E+00   0.000000E+00

             start of assembly     cycle number is     1
             wall time =        2851.00


             solver workspace for phase1 (matrix input)    (64bit words) =          640721 (      4.89 MByte)
             Metis nested dissection ordering used
             solver workspace for phase2 (nodal ordering)  (64bit words) =         1459693 (     11.14 MByte)
             solver workspace for phase3 (symbolic factor) (64bit words) =         3312497 (     25.27 MByte)
             solver workspace for phase4 (factorization)   (64bit words) =         7946924 (     60.63 MByte) (MINIMUM)
             solver workspace for phase4 (factorization)   (64bit words) =        64153979 (    489.46 MByte) (MAXIMUM)
             solver workspace available and used           (64bit words) =        71779274 (    547.63 MByte)


             start of matrix solution
             wall time =        2863.00


             singularity ratio    2.6856E-03


             end of matrix solution
             wall time =        2876.00


             ddu multiplied with    1.72339E-01 due to large value of    1.71441E+01


             maximum residual force  at node     16192 degree of freedom  1 is equal to    2.125E-01
             maximum reaction force  at node     56163 degree of freedom  1 is equal to    1.766E+04
             residual convergence ratio    1.203E-05

             maximum displacement  change   at node     56058 degree of freedom  1 is equal to    2.955E+00
             maximum displacement increment at node     56058 degree of freedom  1 is equal to    5.889E+00
             displacement convergence ratio   5.017E-01

             failure to converge to tolerance

             iterative penetration checking has reached   0.293317 of total increment

             increment will be recycled


             maximum connectivity in stiffness matrix is       207 at node     63833


             maximum half-bandwidth is     60010  between nodes      4232  and     64241

             number of profile entries excluding fill-in is          544516


             total workspace needed with in-core matrix storage =        23368909
               part of solver workspace is allocated separately


             load increments for each degree of freedom
             summed over the whole model

             from distributed loads
             dist. loads on deformed configuration - totals below for dist. loads
             increments for point loads
             0.000000E+00   0.000000E+00   0.000000E+00


             point loads
             0.000000E+00   0.000000E+00   0.000000E+00

             start of assembly     cycle number is     2
             wall time =        2883.00


             solver workspace for phase1 (matrix input)    (64bit words) =          640965 (      4.89 MByte)
             Metis nested dissection ordering used
             solver workspace for phase2 (nodal ordering)  (64bit words) =         1459871 (     11.14 MByte)
             solver workspace for phase3 (symbolic factor) (64bit words) =         3315169 (     25.29 MByte)
             solver workspace for phase4 (factorization)   (64bit words) =         7892759 (     60.22 MByte) (MINIMUM)
             solver workspace for phase4 (factorization)   (64bit words) =        63365754 (    483.44 MByte) (MAXIMUM)
             solver workspace available and used           (64bit words) =        71779274 (    547.63 MByte)


             start of matrix solution
             wall time =        2895.00


             singularity ratio    8.6914E-05


             end of matrix solution
             wall time =        2908.00


             ddu multiplied with    2.09657E-01 due to large value of    1.41900E+01


             maximum residual force  at node     16323 degree of freedom  1 is equal to    6.104E-01
             maximum reaction force  at node     56163 degree of freedom  1 is equal to    1.883E+04
             residual convergence ratio    3.242E-05

             maximum displacement  change   at node     56058 degree of freedom  1 is equal to    2.975E+00
             maximum displacement increment at node     56058 degree of freedom  1 is equal to    8.864E+00
             displacement convergence ratio   3.356E-01

             failure to converge to tolerance

             iterative penetration checking has reached   0.441478 of total increment

             increment will be recycled


             maximum connectivity in stiffness matrix is       207 at node     63833


             maximum half-bandwidth is     60010  between nodes      4232  and     64241

             number of profile entries excluding fill-in is          544577


             total workspace needed with in-core matrix storage =        23370557
               part of solver workspace is allocated separately


             load increments for each degree of freedom
             summed over the whole model

             from distributed loads
             dist. loads on deformed configuration - totals below for dist. loads
             increments for point loads
             0.000000E+00   0.000000E+00   0.000000E+00


             point loads
             0.000000E+00   0.000000E+00   0.000000E+00

             start of assembly     cycle number is     3
             wall time =        2913.00


             solver workspace for phase1 (matrix input)    (64bit words) =          641026 (      4.89 MByte)
             Metis nested dissection ordering used
             solver workspace for phase2 (nodal ordering)  (64bit words) =         1459940 (     11.14 MByte)
             solver workspace for phase3 (symbolic factor) (64bit words) =         3326276 (     25.38 MByte)
             solver workspace for phase4 (factorization)   (64bit words) =         7945098 (     60.62 MByte) (MINIMUM)
             solver workspace for phase4 (factorization)   (64bit words) =        65979688 (    503.39 MByte) (MAXIMUM)
             solver workspace available and used           (64bit words) =        71779274 (    547.63 MByte)


             start of matrix solution
             wall time =        2925.00


             singularity ratio    1.1782E-04


             end of matrix solution
             wall time =        2939.00


             ddu multiplied with    2.65264E-01 due to large value of    1.12154E+01


             maximum residual force  at node     15388 degree of freedom  1 is equal to    1.000E+00
             maximum reaction force  at node     56163 degree of freedom  1 is equal to    2.000E+04
             residual convergence ratio    5.003E-05

             maximum displacement  change   at node     56058 degree of freedom  1 is equal to    2.975E+00
             maximum displacement increment at node     56058 degree of freedom  1 is equal to    1.184E+01
             displacement convergence ratio   2.513E-01

             failure to converge to tolerance

             iterative penetration checking has reached   0.589634 of total increment

             increment will be recycled


             maximum connectivity in stiffness matrix is       207 at node     63833


             maximum half-bandwidth is     60010  between nodes      4232  and     64241

             number of profile entries excluding fill-in is          544884


             total workspace needed with in-core matrix storage =        23378845
               part of solver workspace is allocated separately


             load increments for each degree of freedom
             summed over the whole model

             from distributed loads
             dist. loads on deformed configuration - totals below for dist. loads
             increments for point loads
             0.000000E+00   0.000000E+00   0.000000E+00


             point loads
             0.000000E+00   0.000000E+00   0.000000E+00

             start of assembly     cycle number is     4
             wall time =        2946.00


             solver workspace for phase1 (matrix input)    (64bit words) =          641333 (      4.89 MByte)
             Metis nested dissection ordering used
             solver workspace for phase2 (nodal ordering)  (64bit words) =         1460120 (     11.14 MByte)
             solver workspace for phase3 (symbolic factor) (64bit words) =         3343034 (     25.51 MByte)
             solver workspace for phase4 (factorization)   (64bit words) =         7909787 (     60.35 MByte) (MINIMUM)
             solver workspace for phase4 (factorization)   (64bit words) =        64097000 (    489.02 MByte) (MAXIMUM)
             solver workspace available and used           (64bit words) =        71779274 (    547.63 MByte)


             start of matrix solution
             wall time =        2958.00


             singularity ratio    8.7215E-05


             end of matrix solution
             wall time =        2971.00


             ddu multiplied with    3.66192E-01 due to large value of    8.24066E+00


             maximum residual force  at node     16724 degree of freedom  1 is equal to    1.115E+00
             maximum reaction force  at node     56163 degree of freedom  1 is equal to    2.119E+04
             residual convergence ratio    5.264E-05

             maximum displacement  change   at node     56058 degree of freedom  1 is equal to    3.018E+00
             maximum displacement increment at node     56058 degree of freedom  1 is equal to    1.486E+01
             displacement convergence ratio   2.031E-01

             failure to converge to tolerance

             iterative penetration checking has reached   0.739907 of total increment

             increment will be recycled


             maximum connectivity in stiffness matrix is       207 at node     63833


             maximum half-bandwidth is     60010  between nodes      4232  and     64241

             number of profile entries excluding fill-in is          544958


             total workspace needed with in-core matrix storage =        23380843
               part of solver workspace is allocated separately


             load increments for each degree of freedom
             summed over the whole model

             from distributed loads
             dist. loads on deformed configuration - totals below for dist. loads
             increments for point loads
             0.000000E+00   0.000000E+00   0.000000E+00


             point loads
             0.000000E+00   0.000000E+00   0.000000E+00

             start of assembly     cycle number is     5
             wall time =        2979.00


             solver workspace for phase1 (matrix input)    (64bit words) =          641407 (      4.89 MByte)
             Metis nested dissection ordering used
             solver workspace for phase2 (nodal ordering)  (64bit words) =         1460167 (     11.14 MByte)
             solver workspace for phase3 (symbolic factor) (64bit words) =         3340868 (     25.49 MByte)
             solver workspace for phase4 (factorization)   (64bit words) =         7988049 (     60.94 MByte) (MINIMUM)
             solver workspace for phase4 (factorization)   (64bit words) =        65482919 (    499.60 MByte) (MAXIMUM)
             solver workspace available and used           (64bit words) =        71779274 (    547.63 MByte)


             start of matrix solution
             wall time =        2990.00


             singularity ratio    6.6587E-03


             end of matrix solution
             wall time =        3004.00


             ddu multiplied with    5.82014E-01 due to large value of    5.22325E+00


             maximum residual force  at node     16724 degree of freedom  1 is equal to    4.661E-01
             maximum reaction force  at node     56163 degree of freedom  1 is equal to    2.239E+04
             residual convergence ratio    2.082E-05

             maximum displacement  change   at node     56058 degree of freedom  1 is equal to    3.040E+00
             maximum displacement increment at node     56058 degree of freedom  1 is equal to    1.790E+01
             displacement convergence ratio   1.699E-01

             failure to converge to tolerance

             iterative penetration checking has reached   0.891285 of total increment

             increment will be recycled


             maximum connectivity in stiffness matrix is       207 at node     63833


             maximum half-bandwidth is     60010  between nodes      4232  and     64241

             number of profile entries excluding fill-in is          545221


             total workspace needed with in-core matrix storage =        23387945
               part of solver workspace is allocated separately


             load increments for each degree of freedom
             summed over the whole model

             from distributed loads
             dist. loads on deformed configuration - totals below for dist. loads
             increments for point loads
             0.000000E+00   0.000000E+00   0.000000E+00


             point loads
             0.000000E+00   0.000000E+00   0.000000E+00

             start of assembly     cycle number is     6
             wall time =        3011.00


             solver workspace for phase1 (matrix input)    (64bit words) =          641670 (      4.90 MByte)
             Metis nested dissection ordering used
             solver workspace for phase2 (nodal ordering)  (64bit words) =         1460391 (     11.14 MByte)
             solver workspace for phase3 (symbolic factor) (64bit words) =         3283830 (     25.05 MByte)
             solver workspace for phase4 (factorization)   (64bit words) =         7899798 (     60.27 MByte) (MINIMUM)
             solver workspace for phase4 (factorization)   (64bit words) =        64941489 (    495.46 MByte) (MAXIMUM)
             solver workspace available and used           (64bit words) =        71779274 (    547.63 MByte)


             start of matrix solution
             wall time =        3023.00


             singularity ratio    8.8131E-05


             end of matrix solution
             wall time =        3036.00


             maximum residual force  at node     54690 degree of freedom  1 is equal to    5.661E-10
             maximum reaction force  at node     56163 degree of freedom  1 is equal to    2.322E+04
             residual convergence ratio    2.438E-14

             maximum displacement  change   at node     56058 degree of freedom  1 is equal to    2.183E+00
             maximum displacement increment at node     56058 degree of freedom  1 is equal to    2.008E+01
             displacement convergence ratio   1.087E-01

             recycling increment due to body to body contact 

             increment will be recycled


             maximum connectivity in stiffness matrix is       207 at node     63833


             maximum half-bandwidth is     60010  between nodes      4232  and     64241

             number of profile entries excluding fill-in is          545295


             total workspace needed with in-core matrix storage =        23389943
               part of solver workspace is allocated separately


             load increments for each degree of freedom
             summed over the whole model

             from distributed loads
             dist. loads on deformed configuration - totals below for dist. loads
             increments for point loads
             0.000000E+00   0.000000E+00   0.000000E+00


             point loads
             0.000000E+00   0.000000E+00   0.000000E+00

             start of assembly     cycle number is     7
             wall time =        3044.00


             solver workspace for phase1 (matrix input)    (64bit words) =          641744 (      4.90 MByte)
             Metis nested dissection ordering used
             solver workspace for phase2 (nodal ordering)  (64bit words) =         1460429 (     11.14 MByte)
             solver workspace for phase3 (symbolic factor) (64bit words) =         3299988 (     25.18 MByte)
             solver workspace for phase4 (factorization)   (64bit words) =         7887529 (     60.18 MByte) (MINIMUM)
             solver workspace for phase4 (factorization)   (64bit words) =        63070637 (    481.19 MByte) (MAXIMUM)
             solver workspace available and used           (64bit words) =        71779274 (    547.63 MByte)


             start of matrix solution
             wall time =        3056.00


             singularity ratio    8.8429E-05


             end of matrix solution
             wall time =        3068.00


             maximum residual force  at node     53679 degree of freedom  1 is equal to    5.592E-10
             maximum reaction force  at node     56163 degree of freedom  1 is equal to    2.312E+04
             residual convergence ratio    2.418E-14

             maximum displacement  change   at node     14657 degree of freedom  2 is equal to    1.212E-01
             maximum displacement increment at node     56058 degree of freedom  1 is equal to    2.008E+01
             displacement convergence ratio   6.034E-03

             recycling increment due to separation 


             maximum connectivity in stiffness matrix is       207 at node     63833


             maximum half-bandwidth is     60010  between nodes      4232  and     64241

             number of profile entries excluding fill-in is          544916


             total workspace needed with in-core matrix storage =        23379709
               part of solver workspace is allocated separately


             load increments for each degree of freedom
             summed over the whole model

             from distributed loads
             dist. loads on deformed configuration - totals below for dist. loads
             increments for point loads
             0.000000E+00   0.000000E+00   0.000000E+00


             point loads
             0.000000E+00   0.000000E+00   0.000000E+00

             start of assembly     cycle number is     1
             wall time =        3074.00


             solver workspace for phase1 (matrix input)    (64bit words) =          641365 (      4.89 MByte)
             Metis nested dissection ordering used
             solver workspace for phase2 (nodal ordering)  (64bit words) =         1460163 (     11.14 MByte)
             solver workspace for phase3 (symbolic factor) (64bit words) =         3305953 (     25.22 MByte)
             solver workspace for phase4 (factorization)   (64bit words) =         7928848 (     60.49 MByte) (MINIMUM)
             solver workspace for phase4 (factorization)   (64bit words) =        64585603 (    492.75 MByte) (MAXIMUM)
             solver workspace available and used           (64bit words) =        71779274 (    547.63 MByte)


             start of matrix solution
             wall time =        3086.00


             singularity ratio    3.2642E-04


             end of matrix solution
             wall time =        3100.00


             maximum residual force  at node     54918 degree of freedom  1 is equal to    5.642E-10
             maximum reaction force  at node     56163 degree of freedom  1 is equal to    2.312E+04
             residual convergence ratio    2.440E-14

             maximum displacement  change   at node      1149 degree of freedom  3 is equal to    2.924E-01
             maximum displacement increment at node     56058 degree of freedom  1 is equal to    2.008E+01
             displacement convergence ratio   1.456E-02

             recycling increment due to body to body contact 

             increment will be recycled


             maximum connectivity in stiffness matrix is       207 at node     63833


             maximum half-bandwidth is     60010  between nodes      4232  and     64241

             number of profile entries excluding fill-in is          544922


             total workspace needed with in-core matrix storage =        23379871
               part of solver workspace is allocated separately


             load increments for each degree of freedom
             summed over the whole model

             from distributed loads
             dist. loads on deformed configuration - totals below for dist. loads
             increments for point loads
             0.000000E+00   0.000000E+00   0.000000E+00


             point loads
             0.000000E+00   0.000000E+00   0.000000E+00

             start of assembly     cycle number is     2
             wall time =        3105.00


             solver workspace for phase1 (matrix input)    (64bit words) =          641371 (      4.89 MByte)
             Metis nested dissection ordering used
             solver workspace for phase2 (nodal ordering)  (64bit words) =         1460169 (     11.14 MByte)
             solver workspace for phase3 (symbolic factor) (64bit words) =         3317283 (     25.31 MByte)
             solver workspace for phase4 (factorization)   (64bit words) =         7893061 (     60.22 MByte) (MINIMUM)
             solver workspace for phase4 (factorization)   (64bit words) =        63433691 (    483.96 MByte) (MAXIMUM)
             solver workspace available and used           (64bit words) =        71779274 (    547.63 MByte)


             start of matrix solution
             wall time =        3117.00


             singularity ratio    8.8628E-05


             end of matrix solution
             wall time =        3130.00


             maximum residual force  at node     54529 degree of freedom  1 is equal to    6.351E-10
             maximum reaction force  at node     56163 degree of freedom  1 is equal to    2.312E+04
             residual convergence ratio    2.747E-14

             maximum displacement  change   at node      2249 degree of freedom  2 is equal to    1.656E-01
             maximum displacement increment at node     56058 degree of freedom  1 is equal to    2.008E+01
             displacement convergence ratio   8.247E-03

             recycling increment due to separation 


             maximum connectivity in stiffness matrix is       207 at node     63833


             maximum half-bandwidth is     60010  between nodes      4232  and     64241

             number of profile entries excluding fill-in is          544677


             total workspace needed with in-core matrix storage =        23373257
               part of solver workspace is allocated separately


             load increments for each degree of freedom
             summed over the whole model

             from distributed loads
             dist. loads on deformed configuration - totals below for dist. loads
             increments for point loads
             0.000000E+00   0.000000E+00   0.000000E+00


             point loads
             0.000000E+00   0.000000E+00   0.000000E+00

             start of assembly     cycle number is     1
             wall time =        3136.00


             solver workspace for phase1 (matrix input)    (64bit words) =          641126 (      4.89 MByte)
             Metis nested dissection ordering used
             solver workspace for phase2 (nodal ordering)  (64bit words) =         1460008 (     11.14 MByte)
             solver workspace for phase3 (symbolic factor) (64bit words) =         3313023 (     25.28 MByte)
             solver workspace for phase4 (factorization)   (64bit words) =         7921975 (     60.44 MByte) (MINIMUM)
             solver workspace for phase4 (factorization)   (64bit words) =        63288116 (    482.85 MByte) (MAXIMUM)
             solver workspace available and used           (64bit words) =        71779274 (    547.63 MByte)


             start of matrix solution
             wall time =        3148.00


             singularity ratio    8.2944E-05


             end of matrix solution
             wall time =        3160.00


             maximum residual force  at node     55546 degree of freedom  1 is equal to    6.243E-10
             maximum reaction force  at node     56163 degree of freedom  1 is equal to    2.312E+04
             residual convergence ratio    2.700E-14

             maximum displacement  change   at node      1320 degree of freedom  2 is equal to    2.604E-01
             maximum displacement increment at node     56058 degree of freedom  1 is equal to    2.008E+01
             displacement convergence ratio   1.297E-02

             recycling increment due to separation 


             maximum connectivity in stiffness matrix is       207 at node     63833


             maximum half-bandwidth is     60010  between nodes      4232  and     64241

             number of profile entries excluding fill-in is          544530


             total workspace needed with in-core matrix storage =        23369287
               part of solver workspace is allocated separately


             load increments for each degree of freedom
             summed over the whole model

             from distributed loads
             dist. loads on deformed configuration - totals below for dist. loads
             increments for point loads
             0.000000E+00   0.000000E+00   0.000000E+00


             point loads
             0.000000E+00   0.000000E+00   0.000000E+00

             start of assembly     cycle number is     1
             wall time =        3166.00


             solver workspace for phase1 (matrix input)    (64bit words) =          640979 (      4.89 MByte)
             Metis nested dissection ordering used
             solver workspace for phase2 (nodal ordering)  (64bit words) =         1459901 (     11.14 MByte)
             solver workspace for phase3 (symbolic factor) (64bit words) =         3315826 (     25.30 MByte)
             solver workspace for phase4 (factorization)   (64bit words) =         7884605 (     60.15 MByte) (MINIMUM)
             solver workspace for phase4 (factorization)   (64bit words) =        63814385 (    486.87 MByte) (MAXIMUM)
             solver workspace available and used           (64bit words) =        71779274 (    547.63 MByte)


             start of matrix solution
             wall time =        3177.00


             singularity ratio    8.7640E-05


             end of matrix solution
             wall time =        3190.00


             maximum residual force  at node     55113 degree of freedom  3 is equal to    6.357E-10
             maximum reaction force  at node     56163 degree of freedom  1 is equal to    2.312E+04
             residual convergence ratio    2.750E-14

             maximum displacement  change   at node      2249 degree of freedom  1 is equal to    1.993E-01
             maximum displacement increment at node     56058 degree of freedom  1 is equal to    2.008E+01
             displacement convergence ratio   9.926E-03

             recycling increment due to separation 


             maximum connectivity in stiffness matrix is       207 at node     63833


             maximum half-bandwidth is     60010  between nodes      4232  and     64241

             number of profile entries excluding fill-in is          544537


             total workspace needed with in-core matrix storage =        23369477
               part of solver workspace is allocated separately


             load increments for each degree of freedom
             summed over the whole model

             from distributed loads
             dist. loads on deformed configuration - totals below for dist. loads
             increments for point loads
             0.000000E+00   0.000000E+00   0.000000E+00


             point loads
             0.000000E+00   0.000000E+00   0.000000E+00

             start of assembly     cycle number is     1
             wall time =        3198.00


             solver workspace for phase1 (matrix input)    (64bit words) =          640986 (      4.89 MByte)
             Metis nested dissection ordering used
             solver workspace for phase2 (nodal ordering)  (64bit words) =         1459909 (     11.14 MByte)
             solver workspace for phase3 (symbolic factor) (64bit words) =         3328498 (     25.39 MByte)
             solver workspace for phase4 (factorization)   (64bit words) =         7927142 (     60.48 MByte) (MINIMUM)
             solver workspace for phase4 (factorization)   (64bit words) =        61602095 (    469.99 MByte) (MAXIMUM)
             solver workspace available and used           (64bit words) =        71779274 (    547.63 MByte)


             start of matrix solution
             wall time =        3210.00


             singularity ratio    8.7367E-05


             end of matrix solution
             wall time =        3222.00


             maximum residual force  at node     54787 degree of freedom  3 is equal to    5.155E-10
             maximum reaction force  at node     56163 degree of freedom  1 is equal to    2.312E+04
             residual convergence ratio    2.230E-14

             maximum displacement  change   at node     16419 degree of freedom  3 is equal to    1.756E-01
             maximum displacement increment at node     56058 degree of freedom  1 is equal to    2.008E+01
             displacement convergence ratio   8.746E-03

             recycling increment due to separation 


             maximum connectivity in stiffness matrix is       207 at node     63833


             maximum half-bandwidth is     60010  between nodes      4232  and     64241

             number of profile entries excluding fill-in is          544432


             total workspace needed with in-core matrix storage =        23366641
               part of solver workspace is allocated separately


             load increments for each degree of freedom
             summed over the whole model

             from distributed loads
             dist. loads on deformed configuration - totals below for dist. loads
             increments for point loads
             0.000000E+00   0.000000E+00   0.000000E+00


             point loads
             0.000000E+00   0.000000E+00   0.000000E+00

             start of assembly     cycle number is     1
             wall time =        3227.00


             solver workspace for phase1 (matrix input)    (64bit words) =          640881 (      4.89 MByte)
             Metis nested dissection ordering used
             solver workspace for phase2 (nodal ordering)  (64bit words) =         1459828 (     11.14 MByte)
             solver workspace for phase3 (symbolic factor) (64bit words) =         3314104 (     25.28 MByte)
             solver workspace for phase4 (factorization)   (64bit words) =         7873292 (     60.07 MByte) (MINIMUM)
             solver workspace for phase4 (factorization)   (64bit words) =        62627459 (    477.81 MByte) (MAXIMUM)
             solver workspace available and used           (64bit words) =        71779274 (    547.63 MByte)


             start of matrix solution
             wall time =        3239.00


             singularity ratio    8.7387E-05


             end of matrix solution
             wall time =        3251.00


             maximum residual force  at node     55319 degree of freedom  1 is equal to    5.040E-10
             maximum reaction force  at node     56163 degree of freedom  1 is equal to    2.312E+04
             residual convergence ratio    2.180E-14

             maximum displacement  change   at node      2827 degree of freedom  1 is equal to    1.534E-01
             maximum displacement increment at node     56058 degree of freedom  1 is equal to    2.008E+01
             displacement convergence ratio   7.639E-03


             total transient time = 3.33333E-01


   NT version
   Marc 2007r1, Build 42812, May 25, 2007
   output for increment       6. "          lcase1"


             total strain energy         is    9.30382E+04
               within which:
               elastic strain energy     is    9.30382E+04
             total ext-force work        is    1.13241E+05
               within which:
               work by appl. force/disp. is   -1.00656E+01
               work by  contact forces   is    8.64629E+04
               work by frictional forces is    2.67880E+04
             total work by  springs      is    2.02026E+04


             memory usage:                       MByte       words  % of total

              within general memory:           
               element stiffness matrices:          31     8017932         2.5
               solver: first part                   59    15369232         4.7
               overallocation initial allocation     7     1806526         0.6
               other:                                1      263271         0.1
              allocated separately:
               incremental backup:                 186    48716795        14.9
               solver 8                            548   143558548        44.0
               nodal vectors:                       48    12506925         3.8
               defined sets:                         1      261038         0.1
               contact:                             31     8190430         2.5
               tyings:                               4      976502         0.3
               transformations:                      2      396270         0.1
               kinematic boundary conditions:        0        2860         0.0
               points, curves and surfaces:          0          54         0.0
               element storage:                    285    74602698        22.9
               material properties:                  0        3704         0.0
               executable and common blocks:        27     7000000         2.1
               miscellaneous                        18     4646375         1.4
               ---------------------------------------------------------------
               total:                             1245   326319160

               general memory allocated:            97    25456961
               general memory used:                 90    23650435

               peak memory usage:                 1431   375035616

             e n d   o f   i n c r e m e n t       6

             binary post data at increment       6.  subincrement    0.  on file 16
             wall time =        3260.00


             s t a r t   o f   i n c r e m e n t       7


             maximum connectivity in stiffness matrix is       207 at node     63833


             maximum half-bandwidth is     60010  between nodes      4232  and     64241

             number of profile entries excluding fill-in is          544420


             total workspace needed with in-core matrix storage =        23366317
               part of solver workspace is allocated separately


             load increments for each degree of freedom
             summed over the whole model

             from distributed loads
             dist. loads on deformed configuration - totals below for dist. loads
             increments for point loads
             0.000000E+00   0.000000E+00   0.000000E+00


             point loads
             0.000000E+00   0.000000E+00   0.000000E+00

             start of assembly     cycle number is     0
             wall time =        3262.00


             solver workspace for phase1 (matrix input)    (64bit words) =          640869 (      4.89 MByte)
             Metis nested dissection ordering used
             solver workspace for phase2 (nodal ordering)  (64bit words) =         1459819 (     11.14 MByte)
             solver workspace for phase3 (symbolic factor) (64bit words) =         3313259 (     25.28 MByte)
             solver workspace for phase4 (factorization)   (64bit words) =         7907959 (     60.33 MByte) (MINIMUM)
             solver workspace for phase4 (factorization)   (64bit words) =        63997610 (    488.26 MByte) (MAXIMUM)
             solver workspace available and used           (64bit words) =        71779274 (    547.63 MByte)


             start of matrix solution
             wall time =        3274.00


             singularity ratio    8.7971E-05


             end of matrix solution
             wall time =        3287.00


             ddu multiplied with    1.45326E-01 due to large value of    2.12086E+01


             maximum residual force  at node     16645 degree of freedom  1 is equal to    6.917E-02
             maximum reaction force  at node     56163 degree of freedom  1 is equal to    2.453E+04
             residual convergence ratio    2.819E-06

             maximum displacement  change   at node     40748 degree of freedom  2 is equal to    3.082E+00
             maximum displacement increment at node     40748 degree of freedom  2 is equal to    3.082E+00
             displacement convergence ratio   1.000E+00

             failure to converge to tolerance

             iterative penetration checking has reached   0.145326 of total increment

             increment will be recycled


             maximum connectivity in stiffness matrix is       207 at node     63833


             maximum half-bandwidth is     60010  between nodes      4232  and     64241

             number of profile entries excluding fill-in is          544522


             total workspace needed with in-core matrix storage =        23369071
               part of solver workspace is allocated separately


             load increments for each degree of freedom
             summed over the whole model

             from distributed loads
             dist. loads on deformed configuration - totals below for dist. loads
             increments for point loads
             0.000000E+00   0.000000E+00   0.000000E+00


             point loads
             0.000000E+00   0.000000E+00   0.000000E+00

             start of assembly     cycle number is     1
             wall time =        3294.00


             solver workspace for phase1 (matrix input)    (64bit words) =          640971 (      4.89 MByte)
             Metis nested dissection ordering used
             solver workspace for phase2 (nodal ordering)  (64bit words) =         1459953 (     11.14 MByte)
             solver workspace for phase3 (symbolic factor) (64bit words) =         3331255 (     25.42 MByte)
             solver workspace for phase4 (factorization)   (64bit words) =         7893571 (     60.22 MByte) (MINIMUM)
             solver workspace for phase4 (factorization)   (64bit words) =        63349400 (    483.32 MByte) (MAXIMUM)
             solver workspace available and used           (64bit words) =        71779274 (    547.63 MByte)


             start of matrix solution
             wall time =        3306.00


             singularity ratio    8.8011E-05


             end of matrix solution
             wall time =        3319.00


             ddu multiplied with    1.72879E-01 due to large value of    1.79883E+01


             maximum residual force  at node     15768 degree of freedom  1 is equal to    2.828E-01
             maximum reaction force  at node     56163 degree of freedom  1 is equal to    2.584E+04
             residual convergence ratio    1.095E-05

             maximum displacement  change   at node     40748 degree of freedom  2 is equal to    3.110E+00
             maximum displacement increment at node     40748 degree of freedom  2 is equal to    6.192E+00
             displacement convergence ratio   5.022E-01

             failure to converge to tolerance

             iterative penetration checking has reached   0.293081 of total increment

             increment will be recycled


             maximum connectivity in stiffness matrix is       207 at node     63833


             maximum half-bandwidth is     60010  between nodes      4232  and     64241

             number of profile entries excluding fill-in is          544638


             total workspace needed with in-core matrix storage =        23372203
               part of solver workspace is allocated separately


             load increments for each degree of freedom
             summed over the whole model

             from distributed loads
             dist. loads on deformed configuration - totals below for dist. loads
             increments for point loads
             0.000000E+00   0.000000E+00   0.000000E+00


             point loads
             0.000000E+00   0.000000E+00   0.000000E+00

             start of assembly     cycle number is     2
             wall time =        3324.00


             solver workspace for phase1 (matrix input)    (64bit words) =          641087 (      4.89 MByte)
             Metis nested dissection ordering used
             solver workspace for phase2 (nodal ordering)  (64bit words) =         1460018 (     11.14 MByte)
             solver workspace for phase3 (symbolic factor) (64bit words) =         3314588 (     25.29 MByte)
             solver workspace for phase4 (factorization)   (64bit words) =         7901019 (     60.28 MByte) (MINIMUM)
             solver workspace for phase4 (factorization)   (64bit words) =        63823319 (    486.93 MByte) (MAXIMUM)
             solver workspace available and used           (64bit words) =        71779274 (    547.63 MByte)


             start of matrix solution
             wall time =        3336.00


             singularity ratio    8.8162E-05


             end of matrix solution
             wall time =        3349.00


             ddu multiplied with    2.11486E-01 due to large value of    1.47044E+01


             maximum residual force  at node     14657 degree of freedom  1 is equal to    2.387E+00
             maximum reaction force  at node     56163 degree of freedom  1 is equal to    2.716E+04
             residual convergence ratio    8.786E-05

             maximum displacement  change   at node     40748 degree of freedom  2 is equal to    3.110E+00
             maximum displacement increment at node     40748 degree of freedom  2 is equal to    9.302E+00
             displacement convergence ratio   3.343E-01

             failure to converge to tolerance

             iterative penetration checking has reached   0.442585 of total increment

             increment will be recycled


             maximum connectivity in stiffness matrix is       207 at node     63833


             maximum half-bandwidth is     60010  between nodes      4232  and     64241

             number of profile entries excluding fill-in is          544686


             total workspace needed with in-core matrix storage =        23373499
               part of solver workspace is allocated separately


             load increments for each degree of freedom
             summed over the whole model

             from distributed loads
             dist. loads on deformed configuration - totals below for dist. loads
             increments for point loads
             0.000000E+00   0.000000E+00   0.000000E+00


             point loads
             0.000000E+00   0.000000E+00   0.000000E+00

             start of assembly     cycle number is     3
             wall time =        3355.00


             solver workspace for phase1 (matrix input)    (64bit words) =          641135 (      4.89 MByte)
             Metis nested dissection ordering used
             solver workspace for phase2 (nodal ordering)  (64bit words) =         1460063 (     11.14 MByte)
             solver workspace for phase3 (symbolic factor) (64bit words) =         3331996 (     25.42 MByte)
             solver workspace for phase4 (factorization)   (64bit words) =         7907641 (     60.33 MByte) (MINIMUM)
             solver workspace for phase4 (factorization)   (64bit words) =        64255363 (    490.23 MByte) (MAXIMUM)
             solver workspace available and used           (64bit words) =        71779274 (    547.63 MByte)


             start of matrix solution
             wall time =        3367.00


             singularity ratio    8.3665E-05


             end of matrix solution
             wall time =        3380.00


             ddu multiplied with    2.72321E-01 due to large value of    1.14196E+01


             maximum residual force  at node     16326 degree of freedom  1 is equal to    1.203E+00
             maximum reaction force  at node     56163 degree of freedom  1 is equal to    2.851E+04
             residual convergence ratio    4.221E-05

             maximum displacement  change   at node     40748 degree of freedom  2 is equal to    3.110E+00
             maximum displacement increment at node     40748 degree of freedom  2 is equal to    1.241E+01
             displacement convergence ratio   2.506E-01

             failure to converge to tolerance

             iterative penetration checking has reached   0.594381 of total increment

             increment will be recycled


             maximum connectivity in stiffness matrix is       207 at node     63833


             maximum half-bandwidth is     60010  between nodes      4232  and     64241

             number of profile entries excluding fill-in is          545085


             total workspace needed with in-core matrix storage =        23384273
               part of solver workspace is allocated separately


             load increments for each degree of freedom
             summed over the whole model

             from distributed loads
             dist. loads on deformed configuration - totals below for dist. loads
             increments for point loads
             0.000000E+00   0.000000E+00   0.000000E+00


             point loads
             0.000000E+00   0.000000E+00   0.000000E+00

             start of assembly     cycle number is     4
             wall time =        3387.00


             solver workspace for phase1 (matrix input)    (64bit words) =          641534 (      4.89 MByte)
             Metis nested dissection ordering used
             solver workspace for phase2 (nodal ordering)  (64bit words) =         1460382 (     11.14 MByte)
             solver workspace for phase3 (symbolic factor) (64bit words) =         3291386 (     25.11 MByte)
             solver workspace for phase4 (factorization)   (64bit words) =         7872997 (     60.07 MByte) (MINIMUM)
             solver workspace for phase4 (factorization)   (64bit words) =        62404706 (    476.11 MByte) (MAXIMUM)
             solver workspace available and used           (64bit words) =        71779274 (    547.63 MByte)


             start of matrix solution
             wall time =        3399.00


             singularity ratio    8.4171E-05


             end of matrix solution
             wall time =        3411.00


             ddu multiplied with    3.90804E-01 due to large value of    8.18316E+00


             maximum residual force  at node     16559 degree of freedom  1 is equal to    9.467E-01
             maximum reaction force  at node     56163 degree of freedom  1 is equal to    2.992E+04
             residual convergence ratio    3.164E-05

             maximum displacement  change   at node     40123 degree of freedom  2 is equal to    3.198E+00
             maximum displacement increment at node     40748 degree of freedom  2 is equal to    1.560E+01
             displacement convergence ratio   2.050E-01

             failure to converge to tolerance

             iterative penetration checking has reached   0.752898 of total increment

             increment will be recycled


             maximum connectivity in stiffness matrix is       207 at node     63833


             maximum half-bandwidth is     60010  between nodes      4232  and     64241

             number of profile entries excluding fill-in is          545249


             total workspace needed with in-core matrix storage =        23388701
               part of solver workspace is allocated separately


             load increments for each degree of freedom
             summed over the whole model

             from distributed loads
             dist. loads on deformed configuration - totals below for dist. loads
             increments for point loads
             0.000000E+00   0.000000E+00   0.000000E+00


             point loads
             0.000000E+00   0.000000E+00   0.000000E+00

             start of assembly     cycle number is     5
             wall time =        3419.00


             solver workspace for phase1 (matrix input)    (64bit words) =          641698 (      4.90 MByte)
             Metis nested dissection ordering used
             solver workspace for phase2 (nodal ordering)  (64bit words) =         1460538 (     11.14 MByte)
             solver workspace for phase3 (symbolic factor) (64bit words) =         3334399 (     25.44 MByte)
             solver workspace for phase4 (factorization)   (64bit words) =         7893889 (     60.23 MByte) (MINIMUM)
             solver workspace for phase4 (factorization)   (64bit words) =        62842363 (    479.45 MByte) (MAXIMUM)
             solver workspace available and used           (64bit words) =        71779274 (    547.63 MByte)


             start of matrix solution
             wall time =        3431.00


             singularity ratio    8.8758E-05


             end of matrix solution
             wall time =        3444.00


             ddu multiplied with    6.37655E-01 due to large value of    5.06546E+00


             maximum residual force  at node     15409 degree of freedom  3 is equal to    5.063E-01
             maximum reaction force  at node     56163 degree of freedom  1 is equal to    3.131E+04
             residual convergence ratio    1.617E-05

             maximum displacement  change   at node     35849 degree of freedom  2 is equal to    3.230E+00
             maximum displacement increment at node     40748 degree of freedom  2 is equal to    1.867E+01
             displacement convergence ratio   1.730E-01

             failure to converge to tolerance

             iterative penetration checking has reached   0.910464 of total increment

             increment will be recycled


             maximum connectivity in stiffness matrix is       207 at node     63833


             maximum half-bandwidth is     60010  between nodes      4232  and     64241

             number of profile entries excluding fill-in is          545453


             total workspace needed with in-core matrix storage =        23394209
               part of solver workspace is allocated separately


             load increments for each degree of freedom
             summed over the whole model

             from distributed loads
             dist. loads on deformed configuration - totals below for dist. loads
             increments for point loads
             0.000000E+00   0.000000E+00   0.000000E+00


             point loads
             0.000000E+00   0.000000E+00   0.000000E+00

             start of assembly     cycle number is     6
             wall time =        3451.00


             solver workspace for phase1 (matrix input)    (64bit words) =          641902 (      4.90 MByte)
             Metis nested dissection ordering used
             solver workspace for phase2 (nodal ordering)  (64bit words) =         1460726 (     11.14 MByte)
             solver workspace for phase3 (symbolic factor) (64bit words) =         3292363 (     25.12 MByte)
             solver workspace for phase4 (factorization)   (64bit words) =         7905065 (     60.31 MByte) (MINIMUM)
             solver workspace for phase4 (factorization)   (64bit words) =        65037798 (    496.20 MByte) (MAXIMUM)
             solver workspace available and used           (64bit words) =        71779274 (    547.63 MByte)


             start of matrix solution
             wall time =        3463.00


             singularity ratio    8.9110E-05


             end of matrix solution
             wall time =        3476.00


             maximum residual force  at node     53680 degree of freedom  1 is equal to    6.794E-10
             maximum reaction force  at node     56163 degree of freedom  1 is equal to    3.203E+04
             residual convergence ratio    2.121E-14

             maximum displacement  change   at node     36319 degree of freedom  2 is equal to    1.911E+00
             maximum displacement increment at node     40749 degree of freedom  2 is equal to    2.024E+01
             displacement convergence ratio   9.442E-02

             recycling increment due to body to body contact 

             increment will be recycled


             maximum connectivity in stiffness matrix is       207 at node     63833


             maximum half-bandwidth is     60010  between nodes      4232  and     64241

             number of profile entries excluding fill-in is          545418


             total workspace needed with in-core matrix storage =        23393263
               part of solver workspace is allocated separately


             load increments for each degree of freedom
             summed over the whole model

             from distributed loads
             dist. loads on deformed configuration - totals below for dist. loads
             increments for point loads
             0.000000E+00   0.000000E+00   0.000000E+00


             point loads
             0.000000E+00   0.000000E+00   0.000000E+00

             start of assembly     cycle number is     7
             wall time =        3484.00


             solver workspace for phase1 (matrix input)    (64bit words) =          641867 (      4.90 MByte)
             Metis nested dissection ordering used
             solver workspace for phase2 (nodal ordering)  (64bit words) =         1460683 (     11.14 MByte)
             solver workspace for phase3 (symbolic factor) (64bit words) =         3305977 (     25.22 MByte)
             solver workspace for phase4 (factorization)   (64bit words) =         7894442 (     60.23 MByte) (MINIMUM)
             solver workspace for phase4 (factorization)   (64bit words) =        62386973 (    475.97 MByte) (MAXIMUM)
             solver workspace available and used           (64bit words) =        71779274 (    547.63 MByte)


             start of matrix solution
             wall time =        3496.00


             singularity ratio    8.9268E-05


             end of matrix solution
             wall time =        3508.00


             maximum residual force  at node     55546 degree of freedom  3 is equal to    4.006E-10
             maximum reaction force  at node     56163 degree of freedom  1 is equal to    3.191E+04
             residual convergence ratio    1.255E-14

             maximum displacement  change   at node      1062 degree of freedom  2 is equal to    2.368E-01
             maximum displacement increment at node     40562 degree of freedom  2 is equal to    2.010E+01
             displacement convergence ratio   1.178E-02

             recycling increment due to body to body contact 

             increment will be recycled


             maximum connectivity in stiffness matrix is       207 at node     63833


             maximum half-bandwidth is     60010  between nodes      4232  and     64241

             number of profile entries excluding fill-in is          545481


             total workspace needed with in-core matrix storage =        23394965
               part of solver workspace is allocated separately


             load increments for each degree of freedom
             summed over the whole model

             from distributed loads
             dist. loads on deformed configuration - totals below for dist. loads
             increments for point loads
             0.000000E+00   0.000000E+00   0.000000E+00


             point loads
             0.000000E+00   0.000000E+00   0.000000E+00

             start of assembly     cycle number is     8
             wall time =        3514.00


             solver workspace for phase1 (matrix input)    (64bit words) =          641930 (      4.90 MByte)
             Metis nested dissection ordering used
             solver workspace for phase2 (nodal ordering)  (64bit words) =         1460740 (     11.14 MByte)
             solver workspace for phase3 (symbolic factor) (64bit words) =         3341798 (     25.50 MByte)
             solver workspace for phase4 (factorization)   (64bit words) =         7937895 (     60.56 MByte) (MINIMUM)
             solver workspace for phase4 (factorization)   (64bit words) =        66162678 (    504.78 MByte) (MAXIMUM)
             solver workspace available and used           (64bit words) =        71779274 (    547.63 MByte)


             start of matrix solution
             wall time =        3526.00


             singularity ratio    8.9617E-05


             end of matrix solution
             wall time =        3540.00


             maximum residual force  at node     54530 degree of freedom  3 is equal to    6.521E-10
             maximum reaction force  at node     56163 degree of freedom  1 is equal to    3.192E+04
             residual convergence ratio    2.043E-14

             maximum displacement  change   at node      1062 degree of freedom  3 is equal to    2.067E-01
             maximum displacement increment at node     40562 degree of freedom  2 is equal to    2.013E+01
             displacement convergence ratio   1.027E-02

             recycling increment due to separation 


             maximum connectivity in stiffness matrix is       207 at node     63833


             maximum half-bandwidth is     60010  between nodes      4232  and     64241

             number of profile entries excluding fill-in is          544962


             total workspace needed with in-core matrix storage =        23380951
               part of solver workspace is allocated separately


             load increments for each degree of freedom
             summed over the whole model

             from distributed loads
             dist. loads on deformed configuration - totals below for dist. loads
             increments for point loads
             0.000000E+00   0.000000E+00   0.000000E+00


             point loads
             0.000000E+00   0.000000E+00   0.000000E+00

             start of assembly     cycle number is     1
             wall time =        3545.00


             solver workspace for phase1 (matrix input)    (64bit words) =          641411 (      4.89 MByte)
             Metis nested dissection ordering used
             solver workspace for phase2 (nodal ordering)  (64bit words) =         1460364 (     11.14 MByte)
             solver workspace for phase3 (symbolic factor) (64bit words) =         3305731 (     25.22 MByte)
             solver workspace for phase4 (factorization)   (64bit words) =         7918961 (     60.42 MByte) (MINIMUM)
             solver workspace for phase4 (factorization)   (64bit words) =        63519422 (    484.61 MByte) (MAXIMUM)
             solver workspace available and used           (64bit words) =        71779274 (    547.63 MByte)


             start of matrix solution
             wall time =        3558.00


             singularity ratio    8.4130E-05


             end of matrix solution
             wall time =        3571.00


             maximum residual force  at node     54171 degree of freedom  1 is equal to    5.034E-10
             maximum reaction force  at node     56163 degree of freedom  1 is equal to    3.191E+04
             residual convergence ratio    1.578E-14

             maximum displacement  change   at node      1118 degree of freedom  3 is equal to    5.702E-01
             maximum displacement increment at node     40123 degree of freedom  2 is equal to    1.999E+01
             displacement convergence ratio   2.853E-02

             recycling increment due to separation 


             maximum connectivity in stiffness matrix is       207 at node     63833


             maximum half-bandwidth is     60010  between nodes      4232  and     64241

             number of profile entries excluding fill-in is          544666


             total workspace needed with in-core matrix storage =        23372959
               part of solver workspace is allocated separately


             load increments for each degree of freedom
             summed over the whole model

             from distributed loads
             dist. loads on deformed configuration - totals below for dist. loads
             increments for point loads
             0.000000E+00   0.000000E+00   0.000000E+00


             point loads
             0.000000E+00   0.000000E+00   0.000000E+00

             start of assembly     cycle number is     1
             wall time =        3577.00


             solver workspace for phase1 (matrix input)    (64bit words) =          641115 (      4.89 MByte)
             Metis nested dissection ordering used
             solver workspace for phase2 (nodal ordering)  (64bit words) =         1460183 (     11.14 MByte)
             solver workspace for phase3 (symbolic factor) (64bit words) =         3305162 (     25.22 MByte)
             solver workspace for phase4 (factorization)   (64bit words) =         7889299 (     60.19 MByte) (MINIMUM)
             solver workspace for phase4 (factorization)   (64bit words) =        63749538 (    486.37 MByte) (MAXIMUM)
             solver workspace available and used           (64bit words) =        71779274 (    547.63 MByte)


             start of matrix solution
             wall time =        3589.00


             singularity ratio    8.8421E-05


             end of matrix solution
             wall time =        3602.00


             maximum residual force  at node     53678 degree of freedom  1 is equal to    6.762E-10
             maximum reaction force  at node     56163 degree of freedom  1 is equal to    3.191E+04
             residual convergence ratio    2.119E-14

             maximum displacement  change   at node      1381 degree of freedom  3 is equal to    3.834E-01
             maximum displacement increment at node     40123 degree of freedom  2 is equal to    1.999E+01
             displacement convergence ratio   1.918E-02

             recycling increment due to separation 


             maximum connectivity in stiffness matrix is       207 at node     63833


             maximum half-bandwidth is     60010  between nodes      4232  and     64241

             number of profile entries excluding fill-in is          544424


             total workspace needed with in-core matrix storage =        23366425
               part of solver workspace is allocated separately


             load increments for each degree of freedom
             summed over the whole model

             from distributed loads
             dist. loads on deformed configuration - totals below for dist. loads
             increments for point loads
             0.000000E+00   0.000000E+00   0.000000E+00


             point loads
             0.000000E+00   0.000000E+00   0.000000E+00

             start of assembly     cycle number is     1
             wall time =        3607.00


             solver workspace for phase1 (matrix input)    (64bit words) =          640873 (      4.89 MByte)
             Metis nested dissection ordering used
             solver workspace for phase2 (nodal ordering)  (64bit words) =         1460005 (     11.14 MByte)
             solver workspace for phase3 (symbolic factor) (64bit words) =         3299951 (     25.18 MByte)
             solver workspace for phase4 (factorization)   (64bit words) =         7906606 (     60.32 MByte) (MINIMUM)
             solver workspace for phase4 (factorization)   (64bit words) =        63240116 (    482.48 MByte) (MAXIMUM)
             solver workspace available and used           (64bit words) =        71779274 (    547.63 MByte)


             start of matrix solution
             wall time =        3620.00


             singularity ratio    8.3717E-05


             end of matrix solution
             wall time =        3632.00


             maximum residual force  at node     55981 degree of freedom  1 is equal to    5.054E-10
             maximum reaction force  at node     56163 degree of freedom  1 is equal to    3.191E+04
             residual convergence ratio    1.584E-14

             maximum displacement  change   at node      1367 degree of freedom  3 is equal to    2.605E-01
             maximum displacement increment at node     35849 degree of freedom  2 is equal to    1.996E+01
             displacement convergence ratio   1.305E-02

             recycling increment due to separation 


             maximum connectivity in stiffness matrix is       207 at node     63833


             maximum half-bandwidth is     60010  between nodes      4232  and     64241

             number of profile entries excluding fill-in is          544367


             total workspace needed with in-core matrix storage =        23364887
               part of solver workspace is allocated separately


             load increments for each degree of freedom
             summed over the whole model

             from distributed loads
             dist. loads on deformed configuration - totals below for dist. loads
             increments for point loads
             0.000000E+00   0.000000E+00   0.000000E+00


             point loads
             0.000000E+00   0.000000E+00   0.000000E+00

             start of assembly     cycle number is     1
             wall time =        3638.00


             solver workspace for phase1 (matrix input)    (64bit words) =          640816 (      4.89 MByte)
             Metis nested dissection ordering used
             solver workspace for phase2 (nodal ordering)  (64bit words) =         1459973 (     11.14 MByte)
             solver workspace for phase3 (symbolic factor) (64bit words) =         3305103 (     25.22 MByte)
             solver workspace for phase4 (factorization)   (64bit words) =         7913267 (     60.37 MByte) (MINIMUM)
             solver workspace for phase4 (factorization)   (64bit words) =        64123209 (    489.22 MByte) (MAXIMUM)
             solver workspace available and used           (64bit words) =        71779274 (    547.63 MByte)


             start of matrix solution
             wall time =        3650.00


             singularity ratio    1.1804E-04


             end of matrix solution
             wall time =        3663.00


             maximum residual force  at node     55844 degree of freedom  1 is equal to    4.852E-10
             maximum reaction force  at node     56163 degree of freedom  1 is equal to    3.191E+04
             residual convergence ratio    1.521E-14

             maximum displacement  change   at node      1109 degree of freedom  3 is equal to    4.443E-01
             maximum displacement increment at node     35849 degree of freedom  2 is equal to    1.997E+01
             displacement convergence ratio   2.224E-02

             recycling increment due to separation 


             maximum connectivity in stiffness matrix is       207 at node     63833


             maximum half-bandwidth is     60010  between nodes      4232  and     64241

             number of profile entries excluding fill-in is          544272


             total workspace needed with in-core matrix storage =        23362321
               part of solver workspace is allocated separately


             load increments for each degree of freedom
             summed over the whole model

             from distributed loads
             dist. loads on deformed configuration - totals below for dist. loads
             increments for point loads
             0.000000E+00   0.000000E+00   0.000000E+00


             point loads
             0.000000E+00   0.000000E+00   0.000000E+00

             start of assembly     cycle number is     1
             wall time =        3669.00


             solver workspace for phase1 (matrix input)    (64bit words) =          640721 (      4.89 MByte)
             Metis nested dissection ordering used
             solver workspace for phase2 (nodal ordering)  (64bit words) =         1459898 (     11.14 MByte)
             solver workspace for phase3 (symbolic factor) (64bit words) =         3302161 (     25.19 MByte)
             solver workspace for phase4 (factorization)   (64bit words) =         7932855 (     60.52 MByte) (MINIMUM)
             solver workspace for phase4 (factorization)   (64bit words) =        62882440 (    479.75 MByte) (MAXIMUM)
             solver workspace available and used           (64bit words) =        71779274 (    547.63 MByte)


             start of matrix solution
             wall time =        3681.00


             singularity ratio    8.3623E-05


             end of matrix solution
             wall time =        3693.00


             maximum residual force  at node     55112 degree of freedom  1 is equal to    5.753E-10
             maximum reaction force  at node     56163 degree of freedom  1 is equal to    3.191E+04
             residual convergence ratio    1.803E-14

             maximum displacement  change   at node     16268 degree of freedom  1 is equal to    1.533E-01
             maximum displacement increment at node     35849 degree of freedom  2 is equal to    2.001E+01
             displacement convergence ratio   7.662E-03


             total transient time = 3.88889E-01


   NT version
   Marc 2007r1, Build 42812, May 25, 2007
   output for increment       7. "          lcase1"


             total strain energy         is    1.60657E+05
               within which:
               elastic strain energy     is    1.60657E+05
             total ext-force work        is    1.97668E+05
               within which:
               work by appl. force/disp. is   -9.74784E+00
               work by  contact forces   is    1.49989E+05
               work by frictional forces is    4.76890E+04
             total work by  springs      is    3.70117E+04


             memory usage:                       MByte       words  % of total

              within general memory:           
               element stiffness matrices:          31     8017932         2.5
               solver: first part                   59    15369232         4.7
               overallocation initial allocation     7     1806526         0.6
               other:                                1      263271         0.1
              allocated separately:
               incremental backup:                 186    48716795        14.9
               solver 8                            548   143558548        44.0
               nodal vectors:                       48    12506925         3.8
               defined sets:                         1      261038         0.1
               contact:                             31     8190430         2.5
               tyings:                               4      976502         0.3
               transformations:                      2      396270         0.1
               kinematic boundary conditions:        0        2860         0.0
               points, curves and surfaces:          0          54         0.0
               element storage:                    285    74602698        22.9
               material properties:                  0        3704         0.0
               executable and common blocks:        27     7000000         2.1
               miscellaneous                        18     4646417         1.4
               ---------------------------------------------------------------
               total:                             1245   326319202

               general memory allocated:            97    25456961
               general memory used:                 90    23650435

               peak memory usage:                 1431   375035616

             e n d   o f   i n c r e m e n t       7

             binary post data at increment       7.  subincrement    0.  on file 16
             wall time =        3702.00


             s t a r t   o f   i n c r e m e n t       8


          space needed for incremental backup:    48716831


             maximum connectivity in stiffness matrix is       207 at node     63833


             maximum half-bandwidth is     60010  between nodes      4232  and     64241

             number of profile entries excluding fill-in is          544404


             total workspace needed with in-core matrix storage =        23365885
               part of solver workspace is allocated separately


             load increments for each degree of freedom
             summed over the whole model

             from distributed loads
             dist. loads on deformed configuration - totals below for dist. loads
             increments for point loads
             0.000000E+00   0.000000E+00   0.000000E+00


             point loads
             0.000000E+00   0.000000E+00   0.000000E+00

             start of assembly     cycle number is     0
             wall time =        3705.00


             solver workspace for phase1 (matrix input)    (64bit words) =          640853 (      4.89 MByte)
             Metis nested dissection ordering used
             solver workspace for phase2 (nodal ordering)  (64bit words) =         1460016 (     11.14 MByte)
             solver workspace for phase3 (symbolic factor) (64bit words) =         3326929 (     25.38 MByte)
             solver workspace for phase4 (factorization)   (64bit words) =         7884209 (     60.15 MByte) (MINIMUM)
             solver workspace for phase4 (factorization)   (64bit words) =        63571188 (    485.01 MByte) (MAXIMUM)
             solver workspace available and used           (64bit words) =        71779274 (    547.63 MByte)


             start of matrix solution
             wall time =        3717.00


             singularity ratio    8.7992E-05


             end of matrix solution
             wall time =        3730.00


             ddu multiplied with    1.36325E-01 due to large value of    2.40983E+01


             maximum residual force  at node     15985 degree of freedom  3 is equal to    1.433E-01
             maximum reaction force  at node     56163 degree of freedom  1 is equal to    3.342E+04
             residual convergence ratio    4.289E-06

             maximum displacement  change   at node     40748 degree of freedom  2 is equal to    3.285E+00
             maximum displacement increment at node     40748 degree of freedom  2 is equal to    3.285E+00
             displacement convergence ratio   1.000E+00

             failure to converge to tolerance

             iterative penetration checking has reached   0.136325 of total increment

             increment will be recycled


             maximum connectivity in stiffness matrix is       207 at node     63833


             maximum half-bandwidth is     60010  between nodes      4232  and     64241

             number of profile entries excluding fill-in is          544498


             total workspace needed with in-core matrix storage =        23368423
               part of solver workspace is allocated separately


             load increments for each degree of freedom
             summed over the whole model

             from distributed loads
             dist. loads on deformed configuration - totals below for dist. loads
             increments for point loads
             0.000000E+00   0.000000E+00   0.000000E+00


             point loads
             0.000000E+00   0.000000E+00   0.000000E+00

             start of assembly     cycle number is     1
             wall time =        3736.00


             solver workspace for phase1 (matrix input)    (64bit words) =          640947 (      4.89 MByte)
             Metis nested dissection ordering used
             solver workspace for phase2 (nodal ordering)  (64bit words) =         1460055 (     11.14 MByte)
             solver workspace for phase3 (symbolic factor) (64bit words) =         3308517 (     25.24 MByte)
             solver workspace for phase4 (factorization)   (64bit words) =         7905510 (     60.31 MByte) (MINIMUM)
             solver workspace for phase4 (factorization)   (64bit words) =        62617727 (    477.74 MByte) (MAXIMUM)
             solver workspace available and used           (64bit words) =        71779274 (    547.63 MByte)


             start of matrix solution
             wall time =        3748.00


             singularity ratio    8.8869E-05


             end of matrix solution
             wall time =        3761.00


             ddu multiplied with    1.57165E-01 due to large value of    2.09028E+01


             maximum residual force  at node     14404 degree of freedom  3 is equal to    4.812E-01
             maximum reaction force  at node     56163 degree of freedom  1 is equal to    3.476E+04
             residual convergence ratio    1.385E-05

             maximum displacement  change   at node     40748 degree of freedom  2 is equal to    3.285E+00
             maximum displacement increment at node     40748 degree of freedom  2 is equal to    6.570E+00
             displacement convergence ratio   5.000E-01

             failure to converge to tolerance

             iterative penetration checking has reached   0.272065 of total increment

             increment will be recycled


             maximum connectivity in stiffness matrix is       207 at node     63833


             maximum half-bandwidth is     60010  between nodes      4232  and     64241

             number of profile entries excluding fill-in is          544529


             total workspace needed with in-core matrix storage =        23369261
               part of solver workspace is allocated separately


             load increments for each degree of freedom
             summed over the whole model

             from distributed loads
             dist. loads on deformed configuration - totals below for dist. loads
             increments for point loads
             0.000000E+00   0.000000E+00   0.000000E+00


             point loads
             0.000000E+00   0.000000E+00   0.000000E+00

             start of assembly     cycle number is     2
             wall time =        3766.00


             solver workspace for phase1 (matrix input)    (64bit words) =          640978 (      4.89 MByte)
             Metis nested dissection ordering used
             solver workspace for phase2 (nodal ordering)  (64bit words) =         1460096 (     11.14 MByte)
             solver workspace for phase3 (symbolic factor) (64bit words) =         3294415 (     25.13 MByte)
             solver workspace for phase4 (factorization)   (64bit words) =         7871922 (     60.06 MByte) (MINIMUM)
             solver workspace for phase4 (factorization)   (64bit words) =        62099900 (    473.78 MByte) (MAXIMUM)
             solver workspace available and used           (64bit words) =        71779274 (    547.63 MByte)


             start of matrix solution
             wall time =        3778.00


             singularity ratio    8.4420E-05


             end of matrix solution
             wall time =        3791.00


             ddu multiplied with    1.88885E-01 due to large value of    1.73925E+01


             maximum residual force  at node     15984 degree of freedom  3 is equal to    7.489E-01
             maximum reaction force  at node     56163 degree of freedom  1 is equal to    3.611E+04
             residual convergence ratio    2.074E-05

             maximum displacement  change   at node     40748 degree of freedom  2 is equal to    3.285E+00
             maximum displacement increment at node     40748 degree of freedom  2 is equal to    9.856E+00
             displacement convergence ratio   3.333E-01

             failure to converge to tolerance

             iterative penetration checking has reached   0.409561 of total increment

             increment will be recycled


             maximum connectivity in stiffness matrix is       207 at node     63833


             maximum half-bandwidth is     60010  between nodes      4232  and     64241

             number of profile entries excluding fill-in is          544681


             total workspace needed with in-core matrix storage =        23373365
               part of solver workspace is allocated separately


             load increments for each degree of freedom
             summed over the whole model

             from distributed loads
             dist. loads on deformed configuration - totals below for dist. loads
             increments for point loads
             0.000000E+00   0.000000E+00   0.000000E+00


             point loads
             0.000000E+00   0.000000E+00   0.000000E+00

             start of assembly     cycle number is     3
             wall time =        3798.00


             solver workspace for phase1 (matrix input)    (64bit words) =          641130 (      4.89 MByte)
             Metis nested dissection ordering used
             solver workspace for phase2 (nodal ordering)  (64bit words) =         1460223 (     11.14 MByte)
             solver workspace for phase3 (symbolic factor) (64bit words) =         3350491 (     25.56 MByte)
             solver workspace for phase4 (factorization)   (64bit words) =         7916682 (     60.40 MByte) (MINIMUM)
             solver workspace for phase4 (factorization)   (64bit words) =        62310774 (    475.39 MByte) (MAXIMUM)
             solver workspace available and used           (64bit words) =        71779274 (    547.63 MByte)


             start of matrix solution
             wall time =        3810.00


             singularity ratio    8.9078E-05


             end of matrix solution
             wall time =        3823.00


             ddu multiplied with    2.40369E-01 due to large value of    1.40762E+01


             maximum residual force  at node     16148 degree of freedom  3 is equal to    1.538E+00
             maximum reaction force  at node     56163 degree of freedom  1 is equal to    3.750E+04
             residual convergence ratio    4.101E-05

             maximum displacement  change   at node     40748 degree of freedom  2 is equal to    3.383E+00
             maximum displacement increment at node     40748 degree of freedom  2 is equal to    1.324E+01
             displacement convergence ratio   2.556E-01

             failure to converge to tolerance

             iterative penetration checking has reached   0.551484 of total increment

             increment will be recycled


             maximum connectivity in stiffness matrix is       207 at node     63833


             maximum half-bandwidth is     60010  between nodes      4232  and     64241

             number of profile entries excluding fill-in is          544849


             total workspace needed with in-core matrix storage =        23377901
               part of solver workspace is allocated separately


             load increments for each degree of freedom
             summed over the whole model

             from distributed loads
             dist. loads on deformed configuration - totals below for dist. loads
             increments for point loads
             0.000000E+00   0.000000E+00   0.000000E+00


             point loads
             0.000000E+00   0.000000E+00   0.000000E+00

             start of assembly     cycle number is     4
             wall time =        3831.00


             solver workspace for phase1 (matrix input)    (64bit words) =          641298 (      4.89 MByte)
             Metis nested dissection ordering used
             solver workspace for phase2 (nodal ordering)  (64bit words) =         1460466 (     11.14 MByte)
             solver workspace for phase3 (symbolic factor) (64bit words) =         3318653 (     25.32 MByte)
             solver workspace for phase4 (factorization)   (64bit words) =         7925501 (     60.47 MByte) (MINIMUM)
             solver workspace for phase4 (factorization)   (64bit words) =        65275528 (    498.01 MByte) (MAXIMUM)
             solver workspace available and used           (64bit words) =        71779274 (    547.63 MByte)


             start of matrix solution
             wall time =        3843.00


             singularity ratio    8.9379E-05


             end of matrix solution
             wall time =        3856.00


             ddu multiplied with    3.23591E-01 due to large value of    1.05609E+01


             maximum residual force  at node     13489 degree of freedom  1 is equal to    2.193E+00
             maximum reaction force  at node     56163 degree of freedom  1 is equal to    3.893E+04
             residual convergence ratio    5.633E-05

             maximum displacement  change   at node     40748 degree of freedom  2 is equal to    3.417E+00
             maximum displacement increment at node     40748 degree of freedom  2 is equal to    1.666E+01
             displacement convergence ratio   2.052E-01

             failure to converge to tolerance

             iterative penetration checking has reached   0.696620 of total increment

             increment will be recycled


             maximum connectivity in stiffness matrix is       207 at node     63833


             maximum half-bandwidth is     60010  between nodes      4232  and     64241

             number of profile entries excluding fill-in is          544976


             total workspace needed with in-core matrix storage =        23381329
               part of solver workspace is allocated separately


             load increments for each degree of freedom
             summed over the whole model

             from distributed loads
             dist. loads on deformed configuration - totals below for dist. loads
             increments for point loads
             0.000000E+00   0.000000E+00   0.000000E+00


             point loads
             0.000000E+00   0.000000E+00   0.000000E+00

             start of assembly     cycle number is     5
             wall time =        3862.00


             solver workspace for phase1 (matrix input)    (64bit words) =          641425 (      4.89 MByte)
             Metis nested dissection ordering used
             solver workspace for phase2 (nodal ordering)  (64bit words) =         1460492 (     11.14 MByte)
             solver workspace for phase3 (symbolic factor) (64bit words) =         3303861 (     25.21 MByte)
             solver workspace for phase4 (factorization)   (64bit words) =         7896625 (     60.25 MByte) (MINIMUM)
             solver workspace for phase4 (factorization)   (64bit words) =        63361109 (    483.41 MByte) (MAXIMUM)
             solver workspace available and used           (64bit words) =        71779274 (    547.63 MByte)


             start of matrix solution
             wall time =        3874.00


             singularity ratio    8.4818E-05


             end of matrix solution
             wall time =        3887.00


             ddu multiplied with    4.90873E-01 due to large value of    6.96188E+00


             maximum residual force  at node     15325 degree of freedom  1 is equal to    1.168E+00
             maximum reaction force  at node     56163 degree of freedom  1 is equal to    4.038E+04
             residual convergence ratio    2.892E-05

             maximum displacement  change   at node     40748 degree of freedom  2 is equal to    3.417E+00
             maximum displacement increment at node     40748 degree of freedom  2 is equal to    2.007E+01
             displacement convergence ratio   1.702E-01

             failure to converge to tolerance

             iterative penetration checking has reached   0.845541 of total increment

             increment will be recycled


             maximum connectivity in stiffness matrix is       207 at node     63833


             maximum half-bandwidth is     60010  between nodes      4232  and     64241

             number of profile entries excluding fill-in is          545012


             total workspace needed with in-core matrix storage =        23382301
               part of solver workspace is allocated separately


             load increments for each degree of freedom
             summed over the whole model

             from distributed loads
             dist. loads on deformed configuration - totals below for dist. loads
             increments for point loads
             0.000000E+00   0.000000E+00   0.000000E+00


             point loads
             0.000000E+00   0.000000E+00   0.000000E+00

             start of assembly     cycle number is     6
             wall time =        3895.00


             solver workspace for phase1 (matrix input)    (64bit words) =          641461 (      4.89 MByte)
             Metis nested dissection ordering used
             solver workspace for phase2 (nodal ordering)  (64bit words) =         1460483 (     11.14 MByte)
             solver workspace for phase3 (symbolic factor) (64bit words) =         3299386 (     25.17 MByte)
             solver workspace for phase4 (factorization)   (64bit words) =         7875830 (     60.09 MByte) (MINIMUM)
             solver workspace for phase4 (factorization)   (64bit words) =        62904953 (    479.93 MByte) (MAXIMUM)
             solver workspace available and used           (64bit words) =        71779274 (    547.63 MByte)


             start of matrix solution
             wall time =        3907.00


             singularity ratio    8.4872E-05


             end of matrix solution
             wall time =        3919.00


             maximum residual force  at node     54637 degree of freedom  1 is equal to    8.306E-10
             maximum reaction force  at node     56163 degree of freedom  1 is equal to    4.190E+04
             residual convergence ratio    1.983E-14

             maximum displacement  change   at node     40562 degree of freedom  2 is equal to    3.356E+00
             maximum displacement increment at node     40748 degree of freedom  2 is equal to    2.343E+01
             displacement convergence ratio   1.433E-01

             recycling increment due to body to body contact 

             increment will be recycled


             maximum connectivity in stiffness matrix is       207 at node     63833


             maximum half-bandwidth is     60010  between nodes      4232  and     64241

             number of profile entries excluding fill-in is          545166


             total workspace needed with in-core matrix storage =        23386459
               part of solver workspace is allocated separately


             load increments for each degree of freedom
             summed over the whole model

             from distributed loads
             dist. loads on deformed configuration - totals below for dist. loads
             increments for point loads
             0.000000E+00   0.000000E+00   0.000000E+00


             point loads
             0.000000E+00   0.000000E+00   0.000000E+00

             start of assembly     cycle number is     7
             wall time =        3927.00


             solver workspace for phase1 (matrix input)    (64bit words) =          641615 (      4.90 MByte)
             Metis nested dissection ordering used
             solver workspace for phase2 (nodal ordering)  (64bit words) =         1460623 (     11.14 MByte)
             solver workspace for phase3 (symbolic factor) (64bit words) =         3313421 (     25.28 MByte)
             solver workspace for phase4 (factorization)   (64bit words) =         7912684 (     60.37 MByte) (MINIMUM)
             solver workspace for phase4 (factorization)   (64bit words) =        62934046 (    480.15 MByte) (MAXIMUM)
             solver workspace available and used           (64bit words) =        71779274 (    547.63 MByte)


             start of matrix solution
             wall time =        3939.00


             singularity ratio    8.9841E-05


             end of matrix solution
             wall time =        3952.00


             maximum residual force  at node     53679 degree of freedom  3 is equal to    6.235E-10
             maximum reaction force  at node     56163 degree of freedom  1 is equal to    4.164E+04
             residual convergence ratio    1.497E-14

             maximum displacement  change   at node      1473 degree of freedom  3 is equal to    3.955E-01
             maximum displacement increment at node     40748 degree of freedom  2 is equal to    2.318E+01
             displacement convergence ratio   1.707E-02

             recycling increment due to body to body contact 

             increment will be recycled


             maximum connectivity in stiffness matrix is       207 at node     63833


             maximum half-bandwidth is     60010  between nodes      4232  and     64241

             number of profile entries excluding fill-in is          545166


             total workspace needed with in-core matrix storage =        23386459
               part of solver workspace is allocated separately


             load increments for each degree of freedom
             summed over the whole model

             from distributed loads
             dist. loads on deformed configuration - totals below for dist. loads
             increments for point loads
             0.000000E+00   0.000000E+00   0.000000E+00


             point loads
             0.000000E+00   0.000000E+00   0.000000E+00

             start of assembly     cycle number is     8
             wall time =        3957.00


             solver workspace for phase1 (matrix input)    (64bit words) =          641615 (      4.90 MByte)
             Metis nested dissection ordering used
             solver workspace for phase2 (nodal ordering)  (64bit words) =         1460631 (     11.14 MByte)
             solver workspace for phase3 (symbolic factor) (64bit words) =         3331162 (     25.41 MByte)
             solver workspace for phase4 (factorization)   (64bit words) =         7925155 (     60.46 MByte) (MINIMUM)
             solver workspace for phase4 (factorization)   (64bit words) =        63942205 (    487.84 MByte) (MAXIMUM)
             solver workspace available and used           (64bit words) =        71779274 (    547.63 MByte)


             start of matrix solution
             wall time =        3969.00


             singularity ratio    8.5772E-05


             end of matrix solution
             wall time =        3983.00


             maximum residual force  at node     53679 degree of freedom  3 is equal to    7.078E-10
             maximum reaction force  at node     56163 degree of freedom  1 is equal to    4.163E+04
             residual convergence ratio    1.700E-14

             maximum displacement  change   at node      1130 degree of freedom  1 is equal to    4.293E-01
             maximum displacement increment at node     40748 degree of freedom  2 is equal to    2.311E+01
             displacement convergence ratio   1.858E-02

             recycling increment due to separation 


             maximum connectivity in stiffness matrix is       207 at node     63833


             maximum half-bandwidth is     60010  between nodes      4232  and     64241

             number of profile entries excluding fill-in is          544712


             total workspace needed with in-core matrix storage =        23374201
               part of solver workspace is allocated separately


             load increments for each degree of freedom
             summed over the whole model

             from distributed loads
             dist. loads on deformed configuration - totals below for dist. loads
             increments for point loads
             0.000000E+00   0.000000E+00   0.000000E+00


             point loads
             0.000000E+00   0.000000E+00   0.000000E+00

             start of assembly     cycle number is     1
             wall time =        3990.00


             solver workspace for phase1 (matrix input)    (64bit words) =          641161 (      4.89 MByte)
             Metis nested dissection ordering used
             solver workspace for phase2 (nodal ordering)  (64bit words) =         1460337 (     11.14 MByte)
             solver workspace for phase3 (symbolic factor) (64bit words) =         3321253 (     25.34 MByte)
             solver workspace for phase4 (factorization)   (64bit words) =         7876185 (     60.09 MByte) (MINIMUM)
             solver workspace for phase4 (factorization)   (64bit words) =        62504959 (    476.87 MByte) (MAXIMUM)
             solver workspace available and used           (64bit words) =        71779274 (    547.63 MByte)


             start of matrix solution
             wall time =        4002.00
[truncated: 875,578 more chars]
