# Supplementary material for: A finite element model of the shoulder: application to the changes of biomechanical environment induced by postoperative malrotation of humeral shaft fracture
Source: BMC Musculoskelet Disord. 2022 Jun 2;23:525. doi: 10.1186/s12891-022-05479-3 (PMC9161483; doi:10.1186/s12891-022-05479-3)
Supplement: Supplementary file 3 — Additional file 3. [file 12891_2022_5479_MOESM3_ESM.zip › Abacus/normal_outreach_90-springfixed_model_0909.out]

                            M               M
                            W               W
                          MMMMM           MMMMM
                          WWWWW           WWWWW
                        MMMMMMMMM       MMMMMMMMM
                        WWWWWWWWW       WWWWWWWWW
                      MMMMMMMMMMMMM   MMMMMMMMMMMMM
                      WWWWWWWWWWWWW   WWWWWWWWWWWWW
                    MMMMMMMMMMMMMMMMMMMMMMMMMMMMMMMMM
                    WWWWWWWWWWWWWWWWWWWWWWWWWWWWWWWWW
                    MMMMMMMM MMMMMMMMMMMMMMM MMMMMMMM
                    WWWWWWWW WWWWWWWWWWWWWWW WWWWWWWW
                    MMMMMM     MMMMMMMMMMM     MMMMMM
                    WWWWWW     WWWWWWWWWWW     WWWWWW
                    MMMM         MMMMMMM         MMMM
                    WWWW         WWWWWWW         WWWW
                    MM             MMM             MM
                    WW             WWW             WW
                    M               M               M
                    W               W               W
                    MM             MMM             MM
                    WW             WWW             WW
                    MMMM         MMMMMMM         MMMM
                    WWWW         WWWWWWW         WWWW
                    MMMMMM     MMMMMMMMMMM     MMMMMM
                    WWWWWW     WWWWWWWWWWW     WWWWWW
                    MMMMMMMM MMMMMMMMMMMMMMM MMMMMMMM
                    WWWWWWWW WWWWWWWWWWWWWWW WWWWWWWW
                    MMMMMMMMMMMMMMMMMMMMMMMMMMMMMMMMM
                    WWWWWWWWWWWWWWWWWWWWWWWWWWWWWWWWW
                      MMMMMMMMMMMMM   MMMMMMMMMMMMM
                      WWWWWWWWWWWWW   WWWWWWWWWWWWW
                        MMMMMMMMM       MMMMMMMMM
                        WWWWWWWWW       WWWWWWWWW
                          MMMMM           MMMMM
                          WWWWW           WWWWW
                            M               M
                            W               W

             version: Marc 2007r1, Build 42812, May 25, 2007

             machine type: NT

             integer*4 version: integers are 32-bits

             date: Tue Nov 09 20:53:26 2010


             (c) COPYRIGHT 2007 MSC.Software Corporation, all rights reserved

                    Marc - N T                 

                     i n p u t   d a t a


                p a g e   1

                             10        20        30        40        50        60        70        80        90       100       110       120       130       140       150       160
                     ----------------------------------------------------------------------------------------------------------------------------------------------------------------
                     title               model_0909
                     $....MARC input file produced by Marc Mentat 2007 r1 (32bit)
                     $...................................
                     $....input file using extended precision
    card         5   extended
                     $...................................
                     sizing                                 0    260848     64295        42
                     alloc                       25
                     elements                   134
    card        10   version                     11
                     table                        0         0         2         1         1
                     processor                    1         1         1         0
                     ----------------------------------------------------------------------------------------------------------------------------------------------------------------
                             10        20        30        40        50        60        70        80        90       100       110       120       130       140       150       160
                     ----------------------------------------------------------------------------------------------------------------------------------------------------------------
                     ----------------------------------------------------------------------------------------------------------------------------------------------------------------
1
             general memory increasing from      25 MByte to      53 MByte


             memory increased to        14001931 words during 
             pre-reading of sets


1
                    *************************************************
                    *************************************************

                     program sizing and options requested as follows


                     element type requested*************************       134
                     number of elements in mesh*********************    260848
                     number of nodes in mesh************************     64295
                     load correction flagged or set*****************
                     values stored at all integration points********
                     tape no.for input of coordinates + connectivity         5
                     no. of springs ********************************        41
                     boundary conditions applied on current geometry
                     no.of different materials    3 max.no of slopes         5
                     number of points on shell section *************        11
                     new style input format will be used************
                     number of processors used *********************         1
                     extended precision input is used ************** 
                     MSC.Marc input version ************************        11
                     maximum number of boundary conditions *********         2
                     suppress echo of list items *******************
                     suppress echo of bc summary *******************
                     suppress echo of nurbs data *******************


                     end of parameters and sizing
                    *************************************************
                    *************************************************
1


                              key to stress, strain and displacement output


                                        element type       134


                              4-node isoparametric tetrahedral                       

                              stresses and strains in global directions               
                                1=xx                                                  
                                2=yy                                                  
                                3=zz                                                  
                                4=xy                                                  
                                5=yz                                                  
                                6=xz                                                  
                                                                                      
                              displacements in global directions                      
                                1=u global x direction                                
                                2=v global y direction                                
                                3=w global w direction                                

             allocated   11958886 words of memory due to nodal vectors


             allocated        556 words of memory due to boundary conditions


             allocated          7 words of memory due to geometric points


             allocated         32 words of memory due to geometric curves


             allocated         15 words of memory due to geometric surfaces


             allocated     128590 words of memory due to shell, user or contact transformations


             workspace needed for input and stiffness assembly:         8281423


             internal core allocation parameters
             degrees of freedom per node (ndeg)  3
             max. number of coordinates per node  3
             max. nodes per element (nnodmx)  5
             max. invariants per int. points (neqst)  1
             max.stress components per int. point (nstrmx)   6
             strains per integration point (ngens)  6


             flag for element storage (ielsto)  0
             element data in core

             memory usage per element group
                group   # elements     nelsto      MByte            words
                  1       164793         270         170          44494110
                  2        24543         270          25           6626610
                  3        71512         270          74          19308240
                ----------------------------------------------------------
                total     260848                     269          70428960


                              internal element variables


                              internal element number         1  library code type  134
                              number of nodes=  4
                              stresses stored per integration point =  6
                              direct continuum components stored =  3
                              shear continuum components stored =  3
                              shell/beam flag = 0
                              curvilinear  coord. flag = 0
                              int.points for elem. stiffness  1
                              number of local inertia directions  3
                              int.point for print if all points not flagged  1
                              int. points for dist. surface loads (pressure)  4
                              library code type = 134
                              large disp. row counts     6    6    6   11   11   11


                              residual load correction is invoked


             $...................                                                                                                                                            

             solver                                                                                                                                                          
             ----------


             multifrontal direct sparse solver invoked

             optimize                    11                                                                                                                                  
             ----------


             metis nested dissection algorithm

             connectivity                                                                                                                                                    
             ----------

                meshr1,  iprnt
                      5      1
                elem no., type,        nodes

             coordinates                                                                                                                                                     
             ----------

             ncrd1 ,meshr1,iprnt
                    3         5         1
                   node      coordinates

             define              element             set                 ruangu_jiajia                                                                                       
             ----------

             a list of elements given below 
                     1         2         3         4         5         6         7         8         9        10        11        12        13
                     echo suppressed for     15121 items
                     total number of items read:     15134

             define              element             set                 ruangu_shangbi                                                                                      
             ----------

             a list of elements given below 
                 15136     15137     15138     15139     15140     15141     15142     15143     15144     15145     15146     15147     15148
                     echo suppressed for     56365 items
                     total number of items read:     56378

             define              element             set                 jianjia                                                                                             
             ----------

             from element      71516 to element     190827 by          1

             define              element             set                 songzhigu                                                                                           
             ----------

             a list of elements given below 
                190828    190829    190830    190831    190832    190833    190834    190835    190836    190837    190838    190839    190840
                     echo suppressed for     24530 items
                     total number of items read:     24543

             define              element             set                 suogu                                                                                               
             ----------

             from element     215372 to element     217861 by          1

             define              element             set                 Shangbi_lower                                                                                       
             ----------

             from element     217862 to element     243179 by          1

             define              element             set                 Shangbi_upper                                                                                       
             ----------

             from element     243180 to element     260852 by          1

             define              node                set                 fix_suogu_nodes                                                                                     
             ----------

             a list of nodes given below 
                 53056     53069     53076     53126     53173

             define              node                set                 fix_jizhu_nodes                                                                                     
             ----------

             from node      64287 to node      64295 by          1

             isotropic                                                                                                                                                       
             ----------


             isotropic material  material id =          1
              elastic    yield criteria
              isotropic  hardening rule

             material name is:       pizhigu     


                 property                                     value       table id


             Youngs modulus                              1.38000E+04         0
             Poissons ratio                              3.00000E-01         0
             mass density                                1.00000E+00         0
             shear modulus                               5.30769E+03         0
             coefficient of thermal expansion            0.00000E+00         0
             Yield stress                                1.00000E+20         0
             cost per unit volume                        0.00000E+00         0
             cost per unit mass                          0.00000E+00         0


             a list of elements given below 
                 71516     71517     71518     71519     71520     71521     71522     71523     71524     71525     71526     71527     71528
                     echo suppressed for    164780 items
                     total number of items read:    164793

             isotropic                                                                                                                                                       
             ----------


             isotropic material  material id =          2
              elastic    yield criteria
              isotropic  hardening rule

             material name is:       songzhigu   


                 property                                     value       table id


             Youngs modulus                              1.38000E+03         0
             Poissons ratio                              3.00000E-01         0
             mass density                                1.00000E+00         0
             shear modulus                               5.30769E+02         0
             coefficient of thermal expansion            0.00000E+00         0
             Yield stress                                1.00000E+20         0
             cost per unit volume                        0.00000E+00         0
             cost per unit mass                          0.00000E+00         0


             a list of elements given below 
                190828    190829    190830    190831    190832    190833    190834    190835    190836    190837    190838    190839    190840
                     echo suppressed for     24530 items
                     total number of items read:     24543

             isotropic                                                                                                                                                       
             ----------


             isotropic material  material id =          3
              elastic    yield criteria
              isotropic  hardening rule

             material name is:       ruangu      


                 property                                     value       table id


             Youngs modulus                              1.20000E+01         0
             Poissons ratio                              4.50000E-01         0
             mass density                                1.00000E+00         0
             shear modulus                               4.13793E+00         0
             coefficient of thermal expansion            0.00000E+00         0
             Yield stress                                1.00000E+20         0
             cost per unit volume                        0.00000E+00         0
             cost per unit mass                          0.00000E+00         0


             a list of elements given below 
                     1         2         3         4         5         6         7         8         9        10        11        12        13
                     echo suppressed for     71499 items
                     total number of items read:     71512

             fixed disp                                                                                                                                                      
             ----------


             read data from unit    5

             name of boundary condition fix_suogu

             Displacements are applied incrementally relative to current position

             Prescribed Displacement for dof  1 =      0.00000E+00  table id is     0

             Prescribed Displacement for dof  2 =      0.00000E+00  table id is     0

             Prescribed Displacement for dof  3 =      0.00000E+00  table id is     0

             applied to node ids       

             fix_suogu_nodes                                                                                                                                                 

             name of boundary condition fix_jizhu

             Displacements are applied incrementally relative to current position

             Prescribed Displacement for dof  1 =      0.00000E+00  table id is     0

             Prescribed Displacement for dof  2 =      0.00000E+00  table id is     0

             Prescribed Displacement for dof  3 =      0.00000E+00  table id is     0

             applied to node ids       

             fix_jizhu_nodes                                                                                                                                                 

             loadcase            model_0909                                                                                                                                  
             ----------


             activate boundary condition fix_suogu

             activate boundary condition fix_jizhu

             contact                                                                                                                                                         
             ----------

             number of bodies                  =         7

             Coulomb friction with atan function regularization selected (type 4)

             friction calculations based on nodal forces

             no increment splitting during analysis

             separation based upon nodal forces:
               separation threshold is treated as a force

             suppress contact surface print out


             relative velocity below which a    
             node is considered sticking       =  2.00000E-01
             distance below which a node is     
             considered touching a surface     =  2.00000E-01
             separation threshold              =  0.00000E+00
             contact bias factor               =  9.50000E-01


             $....contact body 1: C_jianjiaruangu                                                                                                                            

             body number                       =    1
             body name                         = C_jianjiaruangu
             number of sets of data            =    0

                       body positioning data          
             1st coordinate of center of rotation       0.00000E+00
             2nd coordinate of center of rotation       0.00000E+00
             3rd coordinate of center of rotation       0.00000E+00
             initial angle rotated around axis          0.00000E+00

             1st component of directional cosine        0.00000E+00
             2nd component of directional cosine        0.00000E+00
             3rd component of directional cosine        1.00000E+00

             1st component of approach velocity         0.00000E+00
             2nd component of approach velocity         0.00000E+00
             3rd component of approach velocity         0.00000E+00
             angular approach velocity                  0.00000E+00

             1st component of velocity                  0.00000E+00     table id           0
             2nd component of velocity                  0.00000E+00     table id           0
             3rd component of velocity                  0.00000E+00     table id           0
             angular velocity                           0.00000E+00     table id           0

             1st component of surface growth factor     0.00000E+00     table id           0
             2nd component of surface growth factor     0.00000E+00     table id           0
             3rd component of surface growth factor     0.00000E+00     table id           0

             friction coefficient                       1.00000E-02     table id           0

             a list of elements given below 
                     1         2         3         4         5         6         7         8         9        10        11        12        13
                     echo suppressed for     15121 items
                     total number of items read:     15134


             $....contact body 2: C_shangbiruangu                                                                                                                            

             body number                       =    2
             body name                         = C_shangbiruangu
             number of sets of data            =    0

                       body positioning data          
             1st coordinate of center of rotation       0.00000E+00
             2nd coordinate of center of rotation       0.00000E+00
             3rd coordinate of center of rotation       0.00000E+00
             initial angle rotated around axis          0.00000E+00

             1st component of directional cosine        0.00000E+00
             2nd component of directional cosine        0.00000E+00
             3rd component of directional cosine        1.00000E+00

             1st component of approach velocity         0.00000E+00
             2nd component of approach velocity         0.00000E+00
             3rd component of approach velocity         0.00000E+00
             angular approach velocity                  0.00000E+00

             1st component of velocity                  0.00000E+00     table id           0
             2nd component of velocity                  0.00000E+00     table id           0
             3rd component of velocity                  0.00000E+00     table id           0
             angular velocity                           0.00000E+00     table id           0

             1st component of surface growth factor     0.00000E+00     table id           0
             2nd component of surface growth factor     0.00000E+00     table id           0
             3rd component of surface growth factor     0.00000E+00     table id           0

             friction coefficient                       1.00000E-02     table id           0

             a list of elements given below 
                 15136     15137     15138     15139     15140     15141     15142     15143     15144     15145     15146     15147     15148
                     echo suppressed for     56365 items
                     total number of items read:     56378


             $....contact body 3: C_jianjiagu                                                                                                                                

             body number                       =    3
             body name                         = C_jianjiagu
             number of sets of data            =    0

                       body positioning data          
             1st coordinate of center of rotation       0.00000E+00
             2nd coordinate of center of rotation       0.00000E+00
             3rd coordinate of center of rotation       0.00000E+00
             initial angle rotated around axis          0.00000E+00

             1st component of directional cosine        0.00000E+00
             2nd component of directional cosine        0.00000E+00
             3rd component of directional cosine        1.00000E+00

             1st component of approach velocity         0.00000E+00
             2nd component of approach velocity         0.00000E+00
             3rd component of approach velocity         0.00000E+00
             angular approach velocity                  0.00000E+00

             1st component of velocity                  0.00000E+00     table id           0
             2nd component of velocity                  0.00000E+00     table id           0
             3rd component of velocity                  0.00000E+00     table id           0
             angular velocity                           0.00000E+00     table id           0

             1st component of surface growth factor     0.00000E+00     table id           0
             2nd component of surface growth factor     0.00000E+00     table id           0
             3rd component of surface growth factor     0.00000E+00     table id           0

             friction coefficient                       1.00000E-01     table id           0

             from element      71516 to element     190827 by          1


             $....contact body 4: C_songzhigu                                                                                                                                

             body number                       =    4
             body name                         = C_songzhigu
             number of sets of data            =    0

                       body positioning data          
             1st coordinate of center of rotation       0.00000E+00
             2nd coordinate of center of rotation       0.00000E+00
             3rd coordinate of center of rotation       0.00000E+00
             initial angle rotated around axis          0.00000E+00

             1st component of directional cosine        0.00000E+00
             2nd component of directional cosine        0.00000E+00
             3rd component of directional cosine        1.00000E+00

             1st component of approach velocity         0.00000E+00
             2nd component of approach velocity         0.00000E+00
             3rd component of approach velocity         0.00000E+00
             angular approach velocity                  0.00000E+00

             1st component of velocity                  0.00000E+00     table id           0
             2nd component of velocity                  0.00000E+00     table id           0
             3rd component of velocity                  0.00000E+00     table id           0
             angular velocity                           0.00000E+00     table id           0

             1st component of surface growth factor     0.00000E+00     table id           0
             2nd component of surface growth factor     0.00000E+00     table id           0
             3rd component of surface growth factor     0.00000E+00     table id           0

             friction coefficient                       1.00000E-01     table id           0

             a list of elements given below 
                190828    190829    190830    190831    190832    190833    190834    190835    190836    190837    190838    190839    190840
                     echo suppressed for     24530 items
                     total number of items read:     24543


             $....contact body 5: C_shangbixia                                                                                                                               

             body number                       =    5
             body name                         = C_shangbixia
             number of sets of data            =    0

                       body positioning data          
             1st coordinate of center of rotation       0.00000E+00
             2nd coordinate of center of rotation       0.00000E+00
             3rd coordinate of center of rotation       0.00000E+00
             initial angle rotated around axis          0.00000E+00

             1st component of directional cosine        0.00000E+00
             2nd component of directional cosine        0.00000E+00
             3rd component of directional cosine        1.00000E+00

             1st component of approach velocity         0.00000E+00
             2nd component of approach velocity         0.00000E+00
             3rd component of approach velocity         0.00000E+00
             angular approach velocity                  0.00000E+00

             1st component of velocity                  0.00000E+00     table id           0
             2nd component of velocity                  0.00000E+00     table id           0
             3rd component of velocity                  0.00000E+00     table id           0
             angular velocity                           0.00000E+00     table id           0

             1st component of surface growth factor     0.00000E+00     table id           0
             2nd component of surface growth factor     0.00000E+00     table id           0
             3rd component of surface growth factor     0.00000E+00     table id           0

             friction coefficient                       1.00000E-01     table id           0

             from element     217862 to element     243179 by          1


             $....contact body 6: C_shangbiup                                                                                                                                

             body number                       =    6
             body name                         = C_shangbiup
             number of sets of data            =    0

                       body positioning data          
             1st coordinate of center of rotation       0.00000E+00
             2nd coordinate of center of rotation       0.00000E+00
             3rd coordinate of center of rotation       0.00000E+00
             initial angle rotated around axis          0.00000E+00

             1st component of directional cosine        0.00000E+00
             2nd component of directional cosine        0.00000E+00
             3rd component of directional cosine        1.00000E+00

             1st component of approach velocity         0.00000E+00
             2nd component of approach velocity         0.00000E+00
             3rd component of approach velocity         0.00000E+00
             angular approach velocity                  0.00000E+00

             1st component of velocity                  0.00000E+00     table id           0
             2nd component of velocity                  0.00000E+00     table id           0
             3rd component of velocity                  0.00000E+00     table id           0
             angular velocity                           0.00000E+00     table id           0

             1st component of surface growth factor     0.00000E+00     table id           0
             2nd component of surface growth factor     0.00000E+00     table id           0
             3rd component of surface growth factor     0.00000E+00     table id           0

             friction coefficient                       1.00000E-01     table id           0

             from element     243180 to element     260852 by          1


             $....contact body 7: rigidsurface                                                                                                                               

             body number                       =    7
             body name                         = rigidsurface
             number of sets of data            =    1

             analytical form of contact surface used

             body number     7 is a velocity controlled rigid surface 
                       body positioning data          
             1st coordinate of center of rotation       0.00000E+00
             2nd coordinate of center of rotation       0.00000E+00
             3rd coordinate of center of rotation       0.00000E+00
             initial angle rotated around axis          0.00000E+00

             1st component of directional cosine        0.00000E+00
             2nd component of directional cosine        1.00000E+00
             3rd component of directional cosine        0.00000E+00

             1st component of approach velocity         0.00000E+00
             2nd component of approach velocity         0.00000E+00
             3rd component of approach velocity         0.00000E+00
             angular approach velocity                  1.00000E+00

             1st component of velocity                  0.00000E+00     table id           0
             2nd component of velocity                  0.00000E+00     table id           0
             3rd component of velocity                  0.00000E+00     table id           0
             angular velocity                           1.57080E+00     table id           0

             1st component of surface growth factor     0.00000E+00     table id           0
             2nd component of surface growth factor     0.00000E+00     table id           0
             3rd component of surface growth factor     0.00000E+00     table id           0

             friction coefficient                       1.00000E-01     table id           0

                    data set type :  NURBS surface    =        9
                               internal NURBS id is   =        1
      number of control points in local u direction   =        2
      number of control points in local v direction   =        2
                         order in local u direction   =        2
                         order in local v direction   =        2
        number of subdivisions in local u direction   =        1
        number of subdivisions in local v direction   =        1
                          number of trimming curves   =        0


             data internally reduced to          1 segments 


             * * * * * * * * * * * * * * * * * * * * *
             TOTAL number of NURBS surfaces are:                             1
             TOTAL number of trimming curves are:                            0
             TOTAL number of control points for NURBS are:                  24
             TOTAL number of control points for trimming curves are:         1
             TOTAL number of segments on post file are:                      1
             * * * * * * * * * * * * * * * * * * * * *


             contact table                                                                                                                                                   
             ----------


             touching body:    1
             a list of bodies given below 
                     2

             flexible body #  1 (C_jianjiaruangu) will detect flexible body #  2 (C_shangbiruangu)
             flexible body #  2 (C_shangbiruangu) will detect flexible body #  1 (C_jianjiaruangu)

             the contact tolerance has been reset to be:         1.0000E-01     table id          0

             the separation force has been reset to be:          3.0000E+00     table id          0

             the friction coefficient has been reset to be:      1.0000E-02     table id          0

             the contact bias factor has been reset to be:       9.5000E-01     table id          0

             touching body:    1
             a list of bodies given below 
                     3

             flexible body #  1 (C_jianjiaruangu) will detect flexible body #  3 (C_jianjiagu)
             flexible body #  3 (C_jianjiagu) will detect flexible body #  1 (C_jianjiaruangu)

             glue condition is turned on - nodes are projected onto contacted segment
                                         - shell-shell contact is fully moment constrained
                                         - separation is not allowed

             touching body:    2
             a list of bodies given below 
                     6

             flexible body #  2 (C_shangbiruangu) will detect flexible body #  6 (C_shangbiup)
             flexible body #  6 (C_shangbiup) will detect flexible body #  2 (C_shangbiruangu)

             glue condition is turned on - nodes are projected onto contacted segment
                                         - shell-shell contact is fully moment constrained
                                         - separation is not allowed

             touching body:    4
             a list of bodies given below 
                     6

             flexible body #  4 (C_songzhigu) will detect flexible body #  6 (C_shangbiup)
             flexible body #  6 (C_shangbiup) will detect flexible body #  4 (C_songzhigu)

             glue condition is turned on - nodes are projected onto contacted segment
                                         - shell-shell contact is fully moment constrained
                                         - separation is not allowed

             touching body:    5
             a list of bodies given below 
                     6

             flexible body #  5 (C_shangbixia) will detect flexible body #  6 (C_shangbiup)
             flexible body #  6 (C_shangbiup) will detect flexible body #  5 (C_shangbixia)

             glue condition is turned on - nodes are projected onto contacted segment
                                         - shell-shell contact is fully moment constrained
                                         - separation is not allowed

             touching body:    5
             a list of bodies given below 
                     7

             flexible body #  5 (C_shangbixia) will detect rigid body #  7 (rigidsurface)

             glue condition is turned on - nodes are projected onto contacted segment
                                         - separation is not allowed

             springs                                                                                                                                                         
             ----------


             spring no         1   spring id         1   spring type: true direction 
             node 1         57273   dof 1        0
             node 2         38294   dof 2        0
             stiffness  5.000E+01   table id     0

             spring no         2   spring id         2   spring type: true direction 
             node 1         57274   dof 1        0
             node 2         38117   dof 2        0
             stiffness  5.000E+01   table id     0

             spring no         3   spring id         3   spring type: true direction 
             node 1         57244   dof 1        0
             node 2         38029   dof 2        0
             stiffness  5.000E+01   table id     0

             spring no         4   spring id         4   spring type: true direction 
             node 1         57292   dof 1        0
             node 2         37720   dof 2        0
             stiffness  5.000E+01   table id     0

             spring no         5   spring id         5   spring type: true direction 
             node 1         57322   dof 1        0
             node 2         37728   dof 2        0
             stiffness  5.000E+01   table id     0

             spring no         6   spring id         6   spring type: true direction 
             node 1         57319   dof 1        0
             node 2         53530   dof 2        0
             stiffness  5.000E+01   table id     0

             spring no         7   spring id         7   spring type: true direction 
             node 1         57319   dof 1        0
             node 2         53506   dof 2        0
             stiffness  5.000E+01   table id     0

             spring no         8   spring id        10   spring type: true direction 
             node 1         64260   dof 1        0
             node 2         41116   dof 2        0
             stiffness  5.000E+01   table id     0

             spring no         9   spring id        14   spring type: true direction 
             node 1         63795   dof 1        0
             node 2         39771   dof 2        0
             stiffness  5.000E+01   table id     0

             spring no        10   spring id        15   spring type: true direction 
             node 1         63661   dof 1        0
             node 2         39434   dof 2        0
             stiffness  5.000E+01   table id     0

             spring no        11   spring id        16   spring type: true direction 
             node 1         63609   dof 1        0
             node 2         38868   dof 2        0
             stiffness  5.000E+01   table id     0

             spring no        12   spring id        17   spring type: true direction 
             node 1         63867   dof 1        0
             node 2         34293   dof 2        0
             stiffness  5.000E+01   table id     0

             spring no        13   spring id        18   spring type: true direction 
             node 1         63709   dof 1        0
             node 2         34310   dof 2        0
             stiffness  5.000E+01   table id     0

             spring no        14   spring id        19   spring type: true direction 
             node 1         63514   dof 1        0
             node 2         33815   dof 2        0
             stiffness  5.000E+01   table id     0

             spring no        15   spring id        20   spring type: true direction 
             node 1         63889   dof 1        0
             node 2         33821   dof 2        0
             stiffness  5.000E+01   table id     0

             spring no        16   spring id        21   spring type: true direction 
             node 1         63821   dof 1        0
             node 2         41469   dof 2        0
             stiffness  5.000E+01   table id     0

             spring no        17   spring id        22   spring type: true direction 
             node 1         36355   dof 1        0
             node 2         64213   dof 2        0
             stiffness  5.000E+01   table id     0

             spring no        18   spring id        23   spring type: true direction 
             node 1         38495   dof 1        0
             node 2         64212   dof 2        0
             stiffness  5.000E+01   table id     0

             spring no        19   spring id        24   spring type: true direction 
             node 1         38450   dof 1        0
             node 2         64183   dof 2        0
             stiffness  5.000E+01   table id     0

             spring no        20   spring id        25   spring type: true direction 
             node 1         36079   dof 1        0
             node 2         64182   dof 2        0
             stiffness  5.000E+01   table id     0

             spring no        21   spring id        26   spring type: true direction 
             node 1         38348   dof 1        0
             node 2         64287   dof 2        0
             stiffness  1.000E+02   table id     0

             spring no        22   spring id        27   spring type: true direction 
             node 1         38268   dof 1        0
             node 2         64288   dof 2        0
             stiffness  1.000E+02   table id     0

             spring no        23   spring id        28   spring type: true direction 
             node 1         43869   dof 1        0
             node 2         64289   dof 2        0
             stiffness  1.000E+02   table id     0

             spring no        24   spring id        29   spring type: true direction 
             node 1         35470   dof 1        0
             node 2         64289   dof 2        0
             stiffness  1.000E+02   table id     0

             spring no        25   spring id        30   spring type: true direction 
             node 1         42216   dof 1        0
             node 2         64290   dof 2        0
             stiffness  1.000E+02   table id     0

             spring no        26   spring id        31   spring type: true direction 
             node 1         35243   dof 1        0
             node 2         64290   dof 2        0
             stiffness  1.000E+02   table id     0

             spring no        27   spring id        32   spring type: true direction 
             node 1         43864   dof 1        0
             node 2         64291   dof 2        0
             stiffness  1.000E+02   table id     0

             spring no        28   spring id        33   spring type: true direction 
             node 1         35482   dof 1        0
             node 2         64291   dof 2        0
             stiffness  1.000E+02   table id     0

             spring no        29   spring id        34   spring type: true direction 
             node 1         42205   dof 1        0
             node 2         64292   dof 2        0
             stiffness  1.000E+02   table id     0

             spring no        30   spring id        35   spring type: true direction 
             node 1         39106   dof 1        0
             node 2         64292   dof 2        0
             stiffness  1.000E+02   table id     0

             spring no        31   spring id        36   spring type: true direction 
             node 1         43853   dof 1        0
             node 2         64293   dof 2        0
             stiffness  1.000E+02   table id     0

             spring no        32   spring id        37   spring type: true direction 
             node 1         39647   dof 1        0
             node 2         64293   dof 2        0
             stiffness  1.000E+02   table id     0

             spring no        33   spring id        38   spring type: true direction 
             node 1         44454   dof 1        0
             node 2         64294   dof 2        0
             stiffness  1.000E+02   table id     0

             spring no        34   spring id        39   spring type: true direction 
             node 1         40566   dof 1        0
             node 2         64294   dof 2        0
             stiffness  1.000E+02   table id     0

             spring no        35   spring id        40   spring type: true direction 
             node 1         37914   dof 1        0
             node 2         64295   dof 2        0
             stiffness  1.000E+02   table id     0

             spring no        36   spring id        41   spring type: true direction 
             node 1         64289   dof 1        0
             node 2         36098   dof 2        0
             stiffness  1.000E+03   table id     0

             spring no        37   spring id        42   spring type: true direction 
             node 1         64290   dof 1        0
             node 2         35711   dof 2        0
             stiffness  1.000E+03   table id     0

             spring no        38   spring id        43   spring type: true direction 
             node 1         64291   dof 1        0
             node 2         35401   dof 2        0
             stiffness  1.000E+03   table id     0

             spring no        39   spring id        44   spring type: true direction 
             node 1         64292   dof 1        0
             node 2         35609   dof 2        0
             stiffness  1.000E+03   table id     0

             spring no        40   spring id        45   spring type: true direction 
             node 1         64293   dof 1        0
             node 2         39646   dof 2        0
             stiffness  1.000E+03   table id     0

             spring no        41   spring id        46   spring type: true direction 
             node 1         64294   dof 1        0
             node 2         40624   dof 2        0
             stiffness  1.000E+03   table id     0

             no print                                                                                                                                                        
             ----------


             post                                                                                                                                                            
             ----------

             number of element variables on post file:    9

             binary post file will be used

             initial output frequency of post file:       1

             MSC.Marc 2005 style post file

             post variable     1 is post code   17 =                                                 
             post variable     2 is post code   18 =                                                 
             post variable     3 is post code   58 =                                                 
             post variable     4 is post code  127 =                                                 
             post variable     5 is post code  301 =                                                 
             post variable    11 is post code  311 =                                                 
             post variable    17 is post code  401 =                                                 
             post variable    23 is post code  411 at layer      1 =                                                 
             post variable    29 is post code  421 at layer      1 =                                                 
             maximum record length on binary post file=          64295
             approximate no. of words per increment on file=        8868848


             parameters                                                                                                                                                      
             ----------


             parameters set as follows 

             predictor used for stress-strain calculation    1.00000E+00
             penalty factor for boundary conditions          1.00000E+09
             penalty for incompressibility - r-p flow        1.00000E+02
             penalty for incompressibility - fluid flow      1.00000E+06
             beta parameter for Newmark operator             2.50000E-01
             gamma parameter for Newmark operator            5.00000E-01
             gamma1 parameter for Single-Step-Houbolt        1.50000E+00
             gamma parameter for Single-Step-Houbolt        -5.00000E-01
             sharp angle for sticking/separating - 2D        8.62500E+00
             sharp angle for sticking/separating - 3D        2.00000E+01
             initial strain rate for r-p flow                1.00000E-04
             lowest strain rate cutoff for r-p flow          1.00000E-06
             fraction of dilatational stress neglected       1.00000E+00
             factor for drilling d.o.f for shells            1.00000E-04
             factor for displacement after rezoning          1.00000E+00

             universal gas constant                          8.31400E+00
             absolute temperature offset                     2.73150E+02
             thermal properties evaluation weight            5.00000E-01
             surface projection factor in ssh dynamics       0.00000E+00
             Stefan Boltzmann constant                       5.67051E-08
             Planck's second radiation constant              1.43877E-02
             Speed of light in vacuum                        2.99790E+08
             maximum iterative displacement component        1.00000E+30
             initial stiffness to simulate sticking          0.00000E+00


             end option                                                                                                                                                      
             ----------


             direct symmetric multi-frontal sparse solver is invoked for region   1


             number of element groups used:         3

                group     # elements     element type     material

                   1      164793           134              1
                   2       24543           134              2
                   3       71512           134              3
 

     **** note ****
     can not find the following flow-data file 
     in job directory or in the material library:
     C:\MSC.SOFTWARE\Marc\2007r1\marc2007r1\tools\..\AF_flowmat\pizhigu.mat
     This is ok if no separate flow-data file is required.
     Otherwise please provide the data file or result
     will be wrong.


     **** note ****
     can not find the following flow-data file 
     in job directory or in the material library:
     C:\MSC.SOFTWARE\Marc\2007r1\marc2007r1\tools\..\AF_flowmat\songzhigu.mat
     This is ok if no separate flow-data file is required.
     Otherwise please provide the data file or result
     will be wrong.


     **** note ****
     can not find the following flow-data file 
     in job directory or in the material library:
     C:\MSC.SOFTWARE\Marc\2007r1\marc2007r1\tools\..\AF_flowmat\ruangu.mat
     This is ok if no separate flow-data file is required.
     Otherwise please provide the data file or result
     will be wrong.


             maximum connectivity in stiffness matrix is        18 at node      8929


             maximum half-bandwidth is     30069  between nodes     33821  and     63889

             number of profile entries excluding fill-in is          430302
             general memory increasing from      53 MByte to      97 MByte


             memory increased to        25457177 words during 
             finding contact boundary nodes


             * * * * * * * * * * *

              contact tolerance calculated by program is  2.41005E-03


             * * * * * * * * * * *

              distance below which a node is considered 
              touching a surface is                       2.00000E-01

             * * * * * * * * * * *

              warning: the distance which you have provided 
              is of the same order of magnitude as the element 
              size and may cause undesired contact detections 

             * * * * * * * * * * *
             contact tolerances per contact body:

               body    contact tolerance
                    1      7.05515E-03
                    2      8.67655E-05
                    3      3.64699E-03
                    4      1.74435E-03
                    5      2.83284E-02
                    6      7.86529E-03


             total workspace needed with in-core matrix storage =        20285347
               part of solver workspace is allocated separately

             allocated        504 words of memory due to kinematic boundary conditions


             allocated       1428 words of memory due to shell, user or contact transformations


             allocated        902 words of memory due to tyings


             allocated       1800 words of memory due to tyings


             allocated       2828 words of memory due to shell, user or contact transformations


             allocated       3600 words of memory due to tyings


             allocated       5628 words of memory due to shell, user or contact transformations


             allocated       7200 words of memory due to tyings


             allocated      11228 words of memory due to shell, user or contact transformations


             allocated      14400 words of memory due to tyings


             allocated      22428 words of memory due to shell, user or contact transformations


             allocated      28800 words of memory due to tyings


             allocated      44828 words of memory due to shell, user or contact transformations


             allocated      28800 words of memory due to tyings


             allocated      44828 words of memory due to shell, user or contact transformations


             allocated      28800 words of memory due to tyings


             allocated      44828 words of memory due to shell, user or contact transformations


             allocated      28800 words of memory due to tyings


             allocated      44828 words of memory due to shell, user or contact transformations


             allocated      28800 words of memory due to tyings


             allocated      44828 words of memory due to shell, user or contact transformations


                 now moving rigid surfaces into initial contact with deformable bodies  


             allocated        600 words of memory due to kinematic boundary conditions


             allocated       1200 words of memory due to kinematic boundary conditions


             maximum connectivity in stiffness matrix is       207 at node     63833


             maximum half-bandwidth is     60010  between nodes      4232  and     64241

             number of profile entries excluding fill-in is          553820


             total workspace needed with in-core matrix storage =        23620333
               part of solver workspace is allocated separately


             load increments for each degree of freedom
             summed over the whole model

             from distributed loads
             dist. loads on deformed configuration - totals below for dist. loads
             increments for point loads
             0.000000E+00   0.000000E+00   0.000000E+00


             point loads
             0.000000E+00   0.000000E+00   0.000000E+00


             increment zero is a null step


             total strain energy         is    0.00000E+00
               within which:
               elastic strain energy     is    0.00000E+00
             total ext-force work        is    0.00000E+00
               within which:
               work by appl. force/disp. is    0.00000E+00
               work by  contact forces   is    0.00000E+00
               work by frictional forces is    0.00000E+00
             total work by  springs      is    0.00000E+00


             memory usage:                       MByte       words  % of total

              within general memory:           
               element stiffness matrices:          31     8017932         6.0
               solver: first part                   59    15338910        11.5
               overallocation initial allocation     7     1836848         1.4
               other:                                1      263487         0.2
              allocated separately:
               nodal vectors:                       48    12506925         9.4
               defined sets:                         1      261038         0.2
               contact:                             31     8190430         6.2
               tyings:                               4      974072         0.7
               transformations:                      2      396270         0.3
               kinematic boundary conditions:        0        2860         0.0
               points, curves and surfaces:          0          54         0.0
               element storage:                    285    74602698        56.0
               material properties:                  0        3704         0.0
               executable and common blocks:        27     7000000         5.3
               miscellaneous                        14     3757550         2.8
               ---------------------------------------------------------------
               total:                              508   133152778

               general memory allocated:            97    25457177
               general memory used:                 90    23620329

               peak memory usage:                  522   136947467

             e n d   o f   i n c r e m e n t       0

             binary post data at increment       0.  subincrement    0.  on file 16
             wall time =          44.00

             $...................                                                                                                                                            
             $....start of loadcase lcase1                                                                                                                                   

             title               lcase1                                                                                                                                      
             ----------


             loadcase            lcase1                                                                                                                                      
             ----------


             activate boundary condition fix_suogu

             activate boundary condition fix_jizhu

             contact table                                                                                                                                                   
             ----------


             touching body:    1
             a list of bodies given below 
                     2

             flexible body #  1 (C_jianjiaruangu) will detect flexible body #  2 (C_shangbiruangu)
             flexible body #  2 (C_shangbiruangu) will detect flexible body #  1 (C_jianjiaruangu)

             the contact tolerance has been reset to be:         1.0000E-01     table id          0

             the separation force has been reset to be:          3.0000E+00     table id          0

             the friction coefficient has been reset to be:      1.0000E-02     table id          0

             the contact bias factor has been reset to be:       9.5000E-01     table id          0

             touching body:    1
             a list of bodies given below 
                     3

             flexible body #  1 (C_jianjiaruangu) will detect flexible body #  3 (C_jianjiagu)
             flexible body #  3 (C_jianjiagu) will detect flexible body #  1 (C_jianjiaruangu)

             glue condition is turned on - nodes are projected onto contacted segment
                                         - shell-shell contact is fully moment constrained
                                         - separation is not allowed

             touching body:    2
             a list of bodies given below 
                     6

             flexible body #  2 (C_shangbiruangu) will detect flexible body #  6 (C_shangbiup)
             flexible body #  6 (C_shangbiup) will detect flexible body #  2 (C_shangbiruangu)

             glue condition is turned on - nodes are projected onto contacted segment
                                         - shell-shell contact is fully moment constrained
                                         - separation is not allowed

             touching body:    4
             a list of bodies given below 
                     6

             flexible body #  4 (C_songzhigu) will detect flexible body #  6 (C_shangbiup)
             flexible body #  6 (C_shangbiup) will detect flexible body #  4 (C_songzhigu)

             glue condition is turned on - nodes are projected onto contacted segment
                                         - shell-shell contact is fully moment constrained
                                         - separation is not allowed

             touching body:    5
             a list of bodies given below 
                     6

             flexible body #  5 (C_shangbixia) will detect flexible body #  6 (C_shangbiup)
             flexible body #  6 (C_shangbiup) will detect flexible body #  5 (C_shangbixia)

             glue condition is turned on - nodes are projected onto contacted segment
                                         - shell-shell contact is fully moment constrained
                                         - separation is not allowed

             touching body:    5
             a list of bodies given below 
                     7

             flexible body #  5 (C_shangbixia) will detect rigid body #  7 (rigidsurface)

             glue condition is turned on - nodes are projected onto contacted segment
                                         - separation is not allowed

             control                                                                                                                                                         
             ----------


             control information for region   1

             maximum number of increments      99999
             maximum number of recycles           10
             minimum number of recycles            0
             control of displacement convergence:
               relative tolerance:              1.50000E-01
               cut-off value     :              0.00000E+00
               absolute tolerance:              0.00000E+00
               relative rotation tolerance:     0.00000E+00
               rotation cut-off value     :     0.00000E+00
               absolute rotation tolerance:     0.00000E+00


             maximum allowed relative change in displacement increment    1.50000E-01


             full newton-raphson technique chosen

             convergence testing is automatically switched between
             residual and displacement testing if reactions or displacements 
             become too small 


             solution of non-positive definite equation systems will be forced

             analysis will be continued if convergence has not been reached

             control messages will be written to log file

             parameters                                                                                                                                                      
             ----------


             parameters set as follows 

             predictor used for stress-strain calculation    1.00000E+00
             penalty factor for boundary conditions          1.00000E+09
             penalty for incompressibility - r-p flow        1.00000E+02
             penalty for incompressibility - fluid flow      1.00000E+06
             beta parameter for Newmark operator             2.50000E-01
             gamma parameter for Newmark operator            5.00000E-01
             gamma1 parameter for Single-Step-Houbolt        1.50000E+00
             gamma parameter for Single-Step-Houbolt        -5.00000E-01
             sharp angle for sticking/separating - 2D        8.62500E+00
             sharp angle for sticking/separating - 3D        2.00000E+01
             initial strain rate for r-p flow                1.00000E-04
             lowest strain rate cutoff for r-p flow          1.00000E-06
             fraction of dilatational stress neglected       1.00000E+00
             factor for drilling d.o.f for shells            1.00000E-04
             factor for displacement after rezoning          1.00000E+00

             universal gas constant                          8.31400E+00
             absolute temperature offset                     2.73150E+02
             thermal properties evaluation weight            5.00000E-01
             surface projection factor in ssh dynamics       0.00000E+00
             Stefan Boltzmann constant                       5.67051E-08
             Planck's second radiation constant              1.43877E-02
             Speed of light in vacuum                        2.99790E+08
             maximum iterative displacement component        1.00000E+30
             initial stiffness to simulate sticking          0.00000E+00


             auto load                                                                                                                                                       
             ----------


             iotnum,incasm
             maximum times of restarting last increment is:        10
                     12         0

             time step                                                                                                                                                       
             ----------

             time increment =     8.33333E-02

             continue                                                                                                                                                        
             ----------


             equal load incs specified for      12 increments


             s t a r t   o f   i n c r e m e n t       1


          space needed for incremental backup:    48716282


             maximum connectivity in stiffness matrix is       207 at node     63833


             maximum half-bandwidth is     60010  between nodes      4232  and     64241

             number of profile entries excluding fill-in is          553820


             total workspace needed with in-core matrix storage =        23620333
               part of solver workspace is allocated separately


             load increments for each degree of freedom
             summed over the whole model

             from distributed loads
             dist. loads on deformed configuration - totals below for dist. loads
             increments for point loads
             0.000000E+00   0.000000E+00   0.000000E+00


             point loads
             0.000000E+00   0.000000E+00   0.000000E+00

             start of assembly     cycle number is     0
             wall time =          47.00


             solver workspace for phase1 (matrix input)    (64bit words) =          650269 (      4.96 MByte)
             Metis nested dissection ordering used
             solver workspace for phase2 (nodal ordering)  (64bit words) =         1465251 (     11.18 MByte)
             solver workspace for phase3 (symbolic factor) (64bit words) =         3321657 (     25.34 MByte)
             solver workspace for phase4 (factorization)   (64bit words) =         7983673 (     60.91 MByte) (MINIMUM)
             solver workspace for phase4 (factorization)   (64bit words) =        66637925 (    508.41 MByte) (MAXIMUM)
             solver workspace available and used           (64bit words) =        69969821 (    533.83 MByte)


             start of matrix solution
             wall time =         102.00


             singularity ratio    1.5612E-04


             end of matrix solution
             wall time =         123.00


             ddu multiplied with    8.09743E-02 due to large value of    3.35012E+01


             maximum residual force  at node     53678 degree of freedom  1 is equal to    3.587E-10
             maximum reaction force  at node     56163 degree of freedom  1 is equal to    1.379E+02
             residual convergence ratio    2.601E-12

             maximum displacement  change   at node     56166 degree of freedom  1 is equal to    2.713E+00
             maximum displacement increment at node     56166 degree of freedom  1 is equal to    2.713E+00
             displacement convergence ratio   1.000E+00

             failure to converge to tolerance

             iterative penetration checking has reached   0.080974 of total increment

             increment will be recycled


             maximum connectivity in stiffness matrix is       207 at node     63833


             maximum half-bandwidth is     60010  between nodes      4232  and     64241

             number of profile entries excluding fill-in is          553831


             total workspace needed with in-core matrix storage =        23620631
               part of solver workspace is allocated separately


             load increments for each degree of freedom
             summed over the whole model

             from distributed loads
             dist. loads on deformed configuration - totals below for dist. loads
             increments for point loads
             0.000000E+00   0.000000E+00   0.000000E+00


             point loads
             0.000000E+00   0.000000E+00   0.000000E+00

             start of assembly     cycle number is     1
             wall time =         164.00


             solver workspace for phase1 (matrix input)    (64bit words) =          650280 (      4.96 MByte)
             Metis nested dissection ordering used
             solver workspace for phase2 (nodal ordering)  (64bit words) =         1465283 (     11.18 MByte)
             solver workspace for phase3 (symbolic factor) (64bit words) =         3321051 (     25.34 MByte)
             solver workspace for phase4 (factorization)   (64bit words) =         7955451 (     60.70 MByte) (MINIMUM)
             solver workspace for phase4 (factorization)   (64bit words) =        64883408 (    495.02 MByte) (MAXIMUM)
             solver workspace available and used           (64bit words) =        69969821 (    533.83 MByte)


             start of matrix solution
             wall time =         180.00


             singularity ratio    1.5614E-04


             end of matrix solution
             wall time =         196.00


             ddu multiplied with    8.81083E-02 due to large value of    3.07886E+01


             maximum residual force  at node     14888 degree of freedom  1 is equal to    5.637E-03
             maximum reaction force  at node     56163 degree of freedom  1 is equal to    2.782E+02
             residual convergence ratio    2.026E-05

             maximum displacement  change   at node     56166 degree of freedom  1 is equal to    2.713E+00
             maximum displacement increment at node     56166 degree of freedom  1 is equal to    5.425E+00
             displacement convergence ratio   5.000E-01

             failure to converge to tolerance

             iterative penetration checking has reached   0.161948 of total increment

             increment will be recycled


             maximum connectivity in stiffness matrix is       207 at node     63833


             maximum half-bandwidth is     60010  between nodes      4232  and     64241

             number of profile entries excluding fill-in is          553766


             total workspace needed with in-core matrix storage =        23618875
               part of solver workspace is allocated separately


             load increments for each degree of freedom
             summed over the whole model

             from distributed loads
             dist. loads on deformed configuration - totals below for dist. loads
             increments for point loads
             0.000000E+00   0.000000E+00   0.000000E+00


             point loads
             0.000000E+00   0.000000E+00   0.000000E+00

             start of assembly     cycle number is     2
             wall time =         203.00


             solver workspace for phase1 (matrix input)    (64bit words) =          650215 (      4.96 MByte)
             Metis nested dissection ordering used
             solver workspace for phase2 (nodal ordering)  (64bit words) =         1465210 (     11.18 MByte)
             solver workspace for phase3 (symbolic factor) (64bit words) =         3295215 (     25.14 MByte)
             solver workspace for phase4 (factorization)   (64bit words) =         7949624 (     60.65 MByte) (MINIMUM)
             solver workspace for phase4 (factorization)   (64bit words) =        64028929 (    488.50 MByte) (MAXIMUM)
             solver workspace available and used           (64bit words) =        69969821 (    533.83 MByte)


             start of matrix solution
             wall time =         217.00


             singularity ratio    1.4962E-04


             end of matrix solution
             wall time =         232.00


             ddu multiplied with    9.66210E-02 due to large value of    2.80760E+01


             maximum residual force  at node     14567 degree of freedom  1 is equal to    2.280E-02
             maximum reaction force  at node     56163 degree of freedom  1 is equal to    4.211E+02
             residual convergence ratio    5.414E-05

             maximum displacement  change   at node     56166 degree of freedom  1 is equal to    2.713E+00
             maximum displacement increment at node     56166 degree of freedom  1 is equal to    8.138E+00
             displacement convergence ratio   3.333E-01

             failure to converge to tolerance

             iterative penetration checking has reached   0.242921 of total increment

             increment will be recycled


             maximum connectivity in stiffness matrix is       207 at node     63833


             maximum half-bandwidth is     60010  between nodes      4232  and     64241

             number of profile entries excluding fill-in is          554089


             total workspace needed with in-core matrix storage =        23627597
               part of solver workspace is allocated separately


             load increments for each degree of freedom
             summed over the whole model

             from distributed loads
             dist. loads on deformed configuration - totals below for dist. loads
             increments for point loads
             0.000000E+00   0.000000E+00   0.000000E+00


             point loads
             0.000000E+00   0.000000E+00   0.000000E+00

             start of assembly     cycle number is     3
             wall time =         240.00


             solver workspace for phase1 (matrix input)    (64bit words) =          650538 (      4.96 MByte)
             Metis nested dissection ordering used
             solver workspace for phase2 (nodal ordering)  (64bit words) =         1465401 (     11.18 MByte)
             solver workspace for phase3 (symbolic factor) (64bit words) =         3318576 (     25.32 MByte)
             solver workspace for phase4 (factorization)   (64bit words) =         7993411 (     60.98 MByte) (MINIMUM)
             solver workspace for phase4 (factorization)   (64bit words) =        66338479 (    506.12 MByte) (MAXIMUM)
             solver workspace available and used           (64bit words) =        69969821 (    533.83 MByte)


             start of matrix solution
             wall time =         255.00


             singularity ratio    1.5223E-04


             end of matrix solution
             wall time =         271.00


             ddu multiplied with    1.07006E-01 due to large value of    2.53653E+01


             maximum residual force  at node     14837 degree of freedom  1 is equal to    1.936E-01
             maximum reaction force  at node     56615 degree of freedom  3 is equal to    9.824E+02
             residual convergence ratio    1.971E-04

             maximum displacement  change   at node     56166 degree of freedom  1 is equal to    2.714E+00
             maximum displacement increment at node     56166 degree of freedom  1 is equal to    1.085E+01
             displacement convergence ratio   2.501E-01

             failure to converge to tolerance

             iterative penetration checking has reached   0.323933 of total increment

             increment will be recycled


             maximum connectivity in stiffness matrix is       207 at node     63833


             maximum half-bandwidth is     60010  between nodes      4232  and     64241

             number of profile entries excluding fill-in is          554054


             total workspace needed with in-core matrix storage =        23626651
               part of solver workspace is allocated separately


             load increments for each degree of freedom
             summed over the whole model

             from distributed loads
             dist. loads on deformed configuration - totals below for dist. loads
             increments for point loads
             0.000000E+00   0.000000E+00   0.000000E+00


             point loads
             0.000000E+00   0.000000E+00   0.000000E+00

             start of assembly     cycle number is     4
             wall time =         278.00


             solver workspace for phase1 (matrix input)    (64bit words) =          650503 (      4.96 MByte)
             Metis nested dissection ordering used
             solver workspace for phase2 (nodal ordering)  (64bit words) =         1465373 (     11.18 MByte)
             solver workspace for phase3 (symbolic factor) (64bit words) =         3326042 (     25.38 MByte)
             solver workspace for phase4 (factorization)   (64bit words) =         7974563 (     60.84 MByte) (MINIMUM)
             solver workspace for phase4 (factorization)   (64bit words) =        65084594 (    496.56 MByte) (MAXIMUM)
             solver workspace available and used           (64bit words) =        69969821 (    533.83 MByte)


             start of matrix solution
             wall time =         292.00


             singularity ratio    1.5878E-04


             end of matrix solution
             wall time =         307.00


             ddu multiplied with    1.19827E-01 due to large value of    2.26514E+01


             maximum residual force  at node     14837 degree of freedom  1 is equal to    1.704E-01
             maximum reaction force  at node     56615 degree of freedom  3 is equal to    1.958E+03
             residual convergence ratio    8.701E-05

             maximum displacement  change   at node     56166 degree of freedom  1 is equal to    2.714E+00
             maximum displacement increment at node     56166 degree of freedom  1 is equal to    1.357E+01
             displacement convergence ratio   2.001E-01

             failure to converge to tolerance

             iterative penetration checking has reached   0.404944 of total increment

             increment will be recycled


             maximum connectivity in stiffness matrix is       207 at node     63833


             maximum half-bandwidth is     60010  between nodes      4232  and     64241

             number of profile entries excluding fill-in is          554364


             total workspace needed with in-core matrix storage =        23635021
               part of solver workspace is allocated separately


             load increments for each degree of freedom
             summed over the whole model

             from distributed loads
             dist. loads on deformed configuration - totals below for dist. loads
             increments for point loads
             0.000000E+00   0.000000E+00   0.000000E+00


             point loads
             0.000000E+00   0.000000E+00   0.000000E+00

             start of assembly     cycle number is     5
             wall time =         316.00


             solver workspace for phase1 (matrix input)    (64bit words) =          650813 (      4.97 MByte)
             Metis nested dissection ordering used
             solver workspace for phase2 (nodal ordering)  (64bit words) =         1465580 (     11.18 MByte)
             solver workspace for phase3 (symbolic factor) (64bit words) =         3343358 (     25.51 MByte)
             solver workspace for phase4 (factorization)   (64bit words) =         8034029 (     61.29 MByte) (MINIMUM)
             solver workspace for phase4 (factorization)   (64bit words) =        67018185 (    511.31 MByte) (MAXIMUM)
             solver workspace available and used           (64bit words) =        69969821 (    533.83 MByte)


             start of matrix solution
             wall time =         330.00


             singularity ratio    2.5592E-04


             end of matrix solution
             wall time =         346.00


             ddu multiplied with    1.36156E-01 due to large value of    1.99465E+01


             maximum residual force  at node     15535 degree of freedom  2 is equal to    5.842E-02
             maximum reaction force  at node     56615 degree of freedom  3 is equal to    2.750E+03
             residual convergence ratio    2.124E-05

             maximum displacement  change   at node     56166 degree of freedom  1 is equal to    2.716E+00
             maximum displacement increment at node     56166 degree of freedom  1 is equal to    1.628E+01
             displacement convergence ratio   1.668E-01

             failure to converge to tolerance

             iterative penetration checking has reached   0.485965 of total increment

             increment will be recycled


             maximum connectivity in stiffness matrix is       207 at node     63833


             maximum half-bandwidth is     60010  between nodes      4232  and     64241

             number of profile entries excluding fill-in is          554305


             total workspace needed with in-core matrix storage =        23633429
               part of solver workspace is allocated separately


             load increments for each degree of freedom
             summed over the whole model

             from distributed loads
             dist. loads on deformed configuration - totals below for dist. loads
             increments for point loads
             0.000000E+00   0.000000E+00   0.000000E+00


             point loads
             0.000000E+00   0.000000E+00   0.000000E+00

             start of assembly     cycle number is     6
             wall time =         353.00


             solver workspace for phase1 (matrix input)    (64bit words) =          650754 (      4.96 MByte)
             Metis nested dissection ordering used
             solver workspace for phase2 (nodal ordering)  (64bit words) =         1465518 (     11.18 MByte)
             solver workspace for phase3 (symbolic factor) (64bit words) =         3357334 (     25.61 MByte)
             solver workspace for phase4 (factorization)   (64bit words) =         7991516 (     60.97 MByte) (MINIMUM)
             solver workspace for phase4 (factorization)   (64bit words) =        64691969 (    493.56 MByte) (MAXIMUM)
             solver workspace available and used           (64bit words) =        69969821 (    533.83 MByte)


             start of matrix solution
             wall time =         367.00


             singularity ratio    1.5940E-04


             end of matrix solution
             wall time =         382.00


             ddu multiplied with    1.57614E-01 due to large value of    1.72310E+01


             maximum residual force  at node     15819 degree of freedom  2 is equal to    1.426E-01
             maximum reaction force  at node     56615 degree of freedom  3 is equal to    3.537E+03
             residual convergence ratio    4.030E-05

             maximum displacement  change   at node     56166 degree of freedom  1 is equal to    2.716E+00
             maximum displacement increment at node     56166 degree of freedom  1 is equal to    1.900E+01
             displacement convergence ratio   1.430E-01

             recycling increment due to body to body contact 

             iterative penetration checking has reached   0.566984 of total increment

             increment will be recycled


             maximum connectivity in stiffness matrix is       207 at node     63833


             maximum half-bandwidth is     60010  between nodes      4232  and     64241

             number of profile entries excluding fill-in is          554388


             total workspace needed with in-core matrix storage =        23635669
               part of solver workspace is allocated separately


             load increments for each degree of freedom
             summed over the whole model

             from distributed loads
             dist. loads on deformed configuration - totals below for dist. loads
             increments for point loads
             0.000000E+00   0.000000E+00   0.000000E+00


             point loads
             0.000000E+00   0.000000E+00   0.000000E+00

             start of assembly     cycle number is     7
             wall time =         389.00


             solver workspace for phase1 (matrix input)    (64bit words) =          650837 (      4.97 MByte)
             Metis nested dissection ordering used
             solver workspace for phase2 (nodal ordering)  (64bit words) =         1465590 (     11.18 MByte)
             solver workspace for phase3 (symbolic factor) (64bit words) =         3318451 (     25.32 MByte)
             solver workspace for phase4 (factorization)   (64bit words) =         7958556 (     60.72 MByte) (MINIMUM)
             solver workspace for phase4 (factorization)   (64bit words) =        62922172 (    480.06 MByte) (MAXIMUM)
             solver workspace available and used           (64bit words) =        69969821 (    533.83 MByte)


             start of matrix solution
             wall time =         403.00


             singularity ratio    1.5938E-04


             end of matrix solution
             wall time =         417.00


             ddu multiplied with    1.87101E-01 due to large value of    1.45154E+01


             maximum residual force  at node     15534 degree of freedom  2 is equal to    1.697E-01
             maximum reaction force  at node     56553 degree of freedom  3 is equal to    4.603E+03
             residual convergence ratio    3.686E-05

             maximum displacement  change   at node     56166 degree of freedom  1 is equal to    2.716E+00
             maximum displacement increment at node     56166 degree of freedom  1 is equal to    2.171E+01
             displacement convergence ratio   1.251E-01

             iterative penetration checking has reached   0.648001 of total increment

             increment will be recycled


             maximum connectivity in stiffness matrix is       207 at node     63833


             maximum half-bandwidth is     60010  between nodes      4232  and     64241

             number of profile entries excluding fill-in is          554309


             total workspace needed with in-core matrix storage =        23633537
               part of solver workspace is allocated separately


             load increments for each degree of freedom
             summed over the whole model

             from distributed loads
             dist. loads on deformed configuration - totals below for dist. loads
             increments for point loads
             0.000000E+00   0.000000E+00   0.000000E+00


             point loads
             0.000000E+00   0.000000E+00   0.000000E+00

             start of assembly     cycle number is     8
             wall time =         424.00


             solver workspace for phase1 (matrix input)    (64bit words) =          650758 (      4.96 MByte)
             Metis nested dissection ordering used
             solver workspace for phase2 (nodal ordering)  (64bit words) =         1465511 (     11.18 MByte)
             solver workspace for phase3 (symbolic factor) (64bit words) =         3345592 (     25.52 MByte)
             solver workspace for phase4 (factorization)   (64bit words) =         7976529 (     60.86 MByte) (MINIMUM)
             solver workspace for phase4 (factorization)   (64bit words) =        64977098 (    495.74 MByte) (MAXIMUM)
             solver workspace available and used           (64bit words) =        69969821 (    533.83 MByte)


             start of matrix solution
             wall time =         438.00


             singularity ratio    1.5942E-04


             end of matrix solution
             wall time =         454.00


             ddu multiplied with    2.30160E-01 due to large value of    1.17998E+01


             maximum residual force  at node     16506 degree of freedom  2 is equal to    3.111E-01
             maximum reaction force  at node     56553 degree of freedom  3 is equal to    6.125E+03
             residual convergence ratio    5.079E-05

             maximum displacement  change   at node     56166 degree of freedom  1 is equal to    2.716E+00
             maximum displacement increment at node     56166 degree of freedom  1 is equal to    2.443E+01
             displacement convergence ratio   1.112E-01

             iterative penetration checking has reached   0.729017 of total increment

             increment will be recycled


             maximum connectivity in stiffness matrix is       207 at node     63833


             maximum half-bandwidth is     60010  between nodes      4232  and     64241

             number of profile entries excluding fill-in is          554341


             total workspace needed with in-core matrix storage =        23634401
               part of solver workspace is allocated separately


             load increments for each degree of freedom
             summed over the whole model

             from distributed loads
             dist. loads on deformed configuration - totals below for dist. loads
             increments for point loads
             0.000000E+00   0.000000E+00   0.000000E+00


             point loads
             0.000000E+00   0.000000E+00   0.000000E+00

             start of assembly     cycle number is     9
             wall time =         460.00


             solver workspace for phase1 (matrix input)    (64bit words) =          650790 (      4.97 MByte)
             Metis nested dissection ordering used
             solver workspace for phase2 (nodal ordering)  (64bit words) =         1465538 (     11.18 MByte)
             solver workspace for phase3 (symbolic factor) (64bit words) =         3326126 (     25.38 MByte)
             solver workspace for phase4 (factorization)   (64bit words) =         7985519 (     60.92 MByte) (MINIMUM)
             solver workspace for phase4 (factorization)   (64bit words) =        65031314 (    496.15 MByte) (MAXIMUM)
             solver workspace available and used           (64bit words) =        69969821 (    533.83 MByte)


             start of matrix solution
             wall time =         475.00


             singularity ratio    1.5951E-04


             end of matrix solution
             wall time =         490.00


             ddu multiplied with    2.98964E-01 due to large value of    9.08417E+00


             maximum residual force  at node     15687 degree of freedom  2 is equal to    2.429E-01
             maximum reaction force  at node     56553 degree of freedom  3 is equal to    7.641E+03
             residual convergence ratio    3.178E-05

             maximum displacement  change   at node     56166 degree of freedom  1 is equal to    2.716E+00
             maximum displacement increment at node     56166 degree of freedom  1 is equal to    2.715E+01
             displacement convergence ratio   1.000E-01

             iterative penetration checking has reached   0.810032 of total increment

             increment will be recycled


             maximum connectivity in stiffness matrix is       207 at node     63833


             maximum half-bandwidth is     60010  between nodes      4232  and     64241

             number of profile entries excluding fill-in is          554282


             total workspace needed with in-core matrix storage =        23632807
               part of solver workspace is allocated separately


             load increments for each degree of freedom
             summed over the whole model

             from distributed loads
             dist. loads on deformed configuration - totals below for dist. loads
             increments for point loads
             0.000000E+00   0.000000E+00   0.000000E+00


             point loads
             0.000000E+00   0.000000E+00   0.000000E+00

             start of assembly     cycle number is    10
             wall time =         497.00


             solver workspace for phase1 (matrix input)    (64bit words) =          650731 (      4.96 MByte)
             Metis nested dissection ordering used
             solver workspace for phase2 (nodal ordering)  (64bit words) =         1465490 (     11.18 MByte)
             solver workspace for phase3 (symbolic factor) (64bit words) =         3358046 (     25.62 MByte)
             solver workspace for phase4 (factorization)   (64bit words) =         7980658 (     60.89 MByte) (MINIMUM)
             solver workspace for phase4 (factorization)   (64bit words) =        62490273 (    476.76 MByte) (MAXIMUM)
             solver workspace available and used           (64bit words) =        69969821 (    533.83 MByte)


             start of matrix solution
             wall time =         511.00


             singularity ratio    1.5725E-03


             end of matrix solution
             wall time =         525.00


             ddu multiplied with    4.26450E-01 due to large value of    6.36849E+00


             maximum residual force  at node     16132 degree of freedom  2 is equal to    1.567E-01
             maximum reaction force  at node     56553 degree of freedom  3 is equal to    9.151E+03
             residual convergence ratio    1.713E-05

             maximum displacement  change   at node     56166 degree of freedom  1 is equal to    2.716E+00
             maximum displacement increment at node     56166 degree of freedom  1 is equal to    2.986E+01
             displacement convergence ratio   9.095E-02

             maximum recycles reached but iterative penetration procedure not complete; analysis continues

              - too many recycles - increment          1   will be restarted

             exit  number 3002 at increment         1
             trial number:    1
             analysis is forced to restart at the end of increment         0

             increment cut-back number     1

             previous time increment  =    8.33333E-02
             current  time increment  =    4.16667E-02


             maximum connectivity in stiffness matrix is       207 at node     63833


             maximum half-bandwidth is     60010  between nodes      4232  and     64241

             number of profile entries excluding fill-in is          553820


             total workspace needed with in-core matrix storage =        23620333
               part of solver workspace is allocated separately


             load increments for each degree of freedom
             summed over the whole model

             from distributed loads
             dist. loads on deformed configuration - totals below for dist. loads
             increments for point loads
             0.000000E+00   0.000000E+00   0.000000E+00


             point loads
             0.000000E+00   0.000000E+00   0.000000E+00

             start of assembly     cycle number is     0
             wall time =         538.00


             solver workspace for phase1 (matrix input)    (64bit words) =          650269 (      4.96 MByte)
             Metis nested dissection ordering used
             solver workspace for phase2 (nodal ordering)  (64bit words) =         1465251 (     11.18 MByte)
             solver workspace for phase3 (symbolic factor) (64bit words) =         3321657 (     25.34 MByte)
             solver workspace for phase4 (factorization)   (64bit words) =         7983673 (     60.91 MByte) (MINIMUM)
             solver workspace for phase4 (factorization)   (64bit words) =        66637925 (    508.41 MByte) (MAXIMUM)
             solver workspace available and used           (64bit words) =        69969821 (    533.83 MByte)


             start of matrix solution
             wall time =         552.00


             singularity ratio    1.5612E-04


             end of matrix solution
             wall time =         569.00


             ddu multiplied with    1.61818E-01 due to large value of    1.67641E+01


             maximum residual force  at node     53939 degree of freedom  1 is equal to    3.617E-10
             maximum reaction force  at node     56163 degree of freedom  1 is equal to    6.408E+01
             residual convergence ratio    5.645E-12

             maximum displacement  change   at node     56166 degree of freedom  1 is equal to    2.713E+00
             maximum displacement increment at node     56166 degree of freedom  1 is equal to    2.713E+00
             displacement convergence ratio   1.000E+00

             failure to converge to tolerance

             iterative penetration checking has reached   0.161818 of total increment

             increment will be recycled


             maximum connectivity in stiffness matrix is       207 at node     63833


             maximum half-bandwidth is     60010  between nodes      4232  and     64241

             number of profile entries excluding fill-in is          553818


             total workspace needed with in-core matrix storage =        23620279
               part of solver workspace is allocated separately


             load increments for each degree of freedom
             summed over the whole model

             from distributed loads
             dist. loads on deformed configuration - totals below for dist. loads
             increments for point loads
             0.000000E+00   0.000000E+00   0.000000E+00


             point loads
             0.000000E+00   0.000000E+00   0.000000E+00

             start of assembly     cycle number is     1
             wall time =         575.00


             solver workspace for phase1 (matrix input)    (64bit words) =          650267 (      4.96 MByte)
             Metis nested dissection ordering used
             solver workspace for phase2 (nodal ordering)  (64bit words) =         1465270 (     11.18 MByte)
             solver workspace for phase3 (symbolic factor) (64bit words) =         3321437 (     25.34 MByte)
             solver workspace for phase4 (factorization)   (64bit words) =         7983512 (     60.91 MByte) (MINIMUM)
             solver workspace for phase4 (factorization)   (64bit words) =        65568295 (    500.25 MByte) (MAXIMUM)
             solver workspace available and used           (64bit words) =        69969821 (    533.83 MByte)


             start of matrix solution
             wall time =         590.00


             singularity ratio    1.5611E-04


             end of matrix solution
             wall time =         605.00


             ddu multiplied with    1.93056E-01 due to large value of    1.40515E+01


             maximum residual force  at node     14888 degree of freedom  1 is equal to    4.459E-03
             maximum reaction force  at node     56163 degree of freedom  1 is equal to    1.320E+02
             residual convergence ratio    3.378E-05

             maximum displacement  change   at node     56166 degree of freedom  1 is equal to    2.713E+00
             maximum displacement increment at node     56166 degree of freedom  1 is equal to    5.425E+00
             displacement convergence ratio   5.000E-01

             failure to converge to tolerance

             iterative penetration checking has reached   0.323634 of total increment

             increment will be recycled


             maximum connectivity in stiffness matrix is       207 at node     63833


             maximum half-bandwidth is     60010  between nodes      4232  and     64241

             number of profile entries excluding fill-in is          553984


             total workspace needed with in-core matrix storage =        23624761
               part of solver workspace is allocated separately


             load increments for each degree of freedom
             summed over the whole model

             from distributed loads
             dist. loads on deformed configuration - totals below for dist. loads
             increments for point loads
             0.000000E+00   0.000000E+00   0.000000E+00


             point loads
             0.000000E+00   0.000000E+00   0.000000E+00

             start of assembly     cycle number is     2
             wall time =         614.00


             solver workspace for phase1 (matrix input)    (64bit words) =          650433 (      4.96 MByte)
             Metis nested dissection ordering used
             solver workspace for phase2 (nodal ordering)  (64bit words) =         1465337 (     11.18 MByte)
             solver workspace for phase3 (symbolic factor) (64bit words) =         3339364 (     25.48 MByte)
             solver workspace for phase4 (factorization)   (64bit words) =         8006919 (     61.09 MByte) (MINIMUM)
             solver workspace for phase4 (factorization)   (64bit words) =        67254291 (    513.11 MByte) (MAXIMUM)
             solver workspace available and used           (64bit words) =        69969821 (    533.83 MByte)


             start of matrix solution
             wall time =         628.00


             singularity ratio    1.5689E-04


             end of matrix solution
             wall time =         645.00


             ddu multiplied with    2.39486E-01 due to large value of    1.13307E+01


             maximum residual force  at node     15374 degree of freedom  2 is equal to    1.809E-02
             maximum reaction force  at node     56392 degree of freedom  3 is equal to    2.003E+03
             residual convergence ratio    9.029E-06

             maximum displacement  change   at node     56166 degree of freedom  1 is equal to    2.714E+00
             maximum displacement increment at node     56166 degree of freedom  1 is equal to    8.139E+00
             displacement convergence ratio   3.334E-01

             failure to converge to tolerance

             iterative penetration checking has reached   0.485614 of total increment

             increment will be recycled


             maximum connectivity in stiffness matrix is       207 at node     63833


             maximum half-bandwidth is     60010  between nodes      4232  and     64241

             number of profile entries excluding fill-in is          553970


             total workspace needed with in-core matrix storage =        23624383
               part of solver workspace is allocated separately


             load increments for each degree of freedom
             summed over the whole model

             from distributed loads
             dist. loads on deformed configuration - totals below for dist. loads
             increments for point loads
             0.000000E+00   0.000000E+00   0.000000E+00


             point loads
             0.000000E+00   0.000000E+00   0.000000E+00

             start of assembly     cycle number is     3
             wall time =         651.00


             solver workspace for phase1 (matrix input)    (64bit words) =          650419 (      4.96 MByte)
             Metis nested dissection ordering used
             solver workspace for phase2 (nodal ordering)  (64bit words) =         1465313 (     11.18 MByte)
             solver workspace for phase3 (symbolic factor) (64bit words) =         3330900 (     25.41 MByte)
             solver workspace for phase4 (factorization)   (64bit words) =         7993495 (     60.99 MByte) (MINIMUM)
             solver workspace for phase4 (factorization)   (64bit words) =        66740695 (    509.19 MByte) (MAXIMUM)
             solver workspace available and used           (64bit words) =        69969821 (    533.83 MByte)


             start of matrix solution
             wall time =         666.00


             singularity ratio    2.1074E-04


             end of matrix solution
             wall time =         682.00


             ddu multiplied with    3.14894E-01 due to large value of    8.61729E+00


             maximum residual force  at node     16935 degree of freedom  1 is equal to    1.835E-01
             maximum reaction force  at node     56392 degree of freedom  3 is equal to    3.999E+03
             residual convergence ratio    4.588E-05

             maximum displacement  change   at node     56166 degree of freedom  1 is equal to    2.714E+00
             maximum displacement increment at node     56166 degree of freedom  1 is equal to    1.085E+01
             displacement convergence ratio   2.500E-01

             failure to converge to tolerance

             iterative penetration checking has reached   0.647591 of total increment

             increment will be recycled


             maximum connectivity in stiffness matrix is       207 at node     63833


             maximum half-bandwidth is     60010  between nodes      4232  and     64241

             number of profile entries excluding fill-in is          553918


             total workspace needed with in-core matrix storage =        23622979
               part of solver workspace is allocated separately


             load increments for each degree of freedom
             summed over the whole model

             from distributed loads
             dist. loads on deformed configuration - totals below for dist. loads
             increments for point loads
             0.000000E+00   0.000000E+00   0.000000E+00


             point loads
             0.000000E+00   0.000000E+00   0.000000E+00

             start of assembly     cycle number is     4
             wall time =         688.00


             solver workspace for phase1 (matrix input)    (64bit words) =          650367 (      4.96 MByte)
             Metis nested dissection ordering used
             solver workspace for phase2 (nodal ordering)  (64bit words) =         1465280 (     11.18 MByte)
             solver workspace for phase3 (symbolic factor) (64bit words) =         3354370 (     25.59 MByte)
             solver workspace for phase4 (factorization)   (64bit words) =         7974289 (     60.84 MByte) (MINIMUM)
             solver workspace for phase4 (factorization)   (64bit words) =        64370055 (    491.10 MByte) (MAXIMUM)
             solver workspace available and used           (64bit words) =        69969821 (    533.83 MByte)


             start of matrix solution
             wall time =         703.00


             singularity ratio    1.5685E-04


             end of matrix solution
             wall time =         718.00


             ddu multiplied with    4.59619E-01 due to large value of    5.90388E+00


             maximum residual force  at node     14837 degree of freedom  1 is equal to    1.441E-01
             maximum reaction force  at node     56392 degree of freedom  3 is equal to    5.988E+03
             residual convergence ratio    2.407E-05

             maximum displacement  change   at node     56166 degree of freedom  1 is equal to    2.714E+00
             maximum displacement increment at node     56166 degree of freedom  1 is equal to    1.357E+01
             displacement convergence ratio   2.000E-01

             failure to converge to tolerance

             iterative penetration checking has reached   0.809565 of total increment

             increment will be recycled


             maximum connectivity in stiffness matrix is       207 at node     63833


             maximum half-bandwidth is     60010  between nodes      4232  and     64241

             number of profile entries excluding fill-in is          554350


             total workspace needed with in-core matrix storage =        23634643
               part of solver workspace is allocated separately


             load increments for each degree of freedom
             summed over the whole model

             from distributed loads
             dist. loads on deformed configuration - totals below for dist. loads
             increments for point loads
             0.000000E+00   0.000000E+00   0.000000E+00


             point loads
             0.000000E+00   0.000000E+00   0.000000E+00

             start of assembly     cycle number is     5
             wall time =         726.00


             solver workspace for phase1 (matrix input)    (64bit words) =          650799 (      4.97 MByte)
             Metis nested dissection ordering used
             solver workspace for phase2 (nodal ordering)  (64bit words) =         1465537 (     11.18 MByte)
             solver workspace for phase3 (symbolic factor) (64bit words) =         3322188 (     25.35 MByte)
             solver workspace for phase4 (factorization)   (64bit words) =         7966568 (     60.78 MByte) (MINIMUM)
             solver workspace for phase4 (factorization)   (64bit words) =        63957375 (    487.96 MByte) (MAXIMUM)
             solver workspace available and used           (64bit words) =        69969821 (    533.83 MByte)


             start of matrix solution
             wall time =         741.00


             singularity ratio    1.5682E-04


             end of matrix solution
             wall time =         756.00


             ddu multiplied with    8.51075E-01 due to large value of    3.19042E+00


             maximum residual force  at node     12260 degree of freedom  3 is equal to    4.612E-03
             maximum reaction force  at node     56392 degree of freedom  3 is equal to    7.970E+03
             residual convergence ratio    5.787E-07

             maximum displacement  change   at node     56166 degree of freedom  1 is equal to    2.715E+00
             maximum displacement increment at node     56166 degree of freedom  1 is equal to    1.628E+01
             displacement convergence ratio   1.668E-01

             failure to converge to tolerance

             iterative penetration checking has reached   0.971639 of total increment

             increment will be recycled


             maximum connectivity in stiffness matrix is       207 at node     63833


             maximum half-bandwidth is     60010  between nodes      4232  and     64241

             number of profile entries excluding fill-in is          554384


             total workspace needed with in-core matrix storage =        23635561
               part of solver workspace is allocated separately


             load increments for each degree of freedom
             summed over the whole model

             from distributed loads
             dist. loads on deformed configuration - totals below for dist. loads
             increments for point loads
             0.000000E+00   0.000000E+00   0.000000E+00


             point loads
             0.000000E+00   0.000000E+00   0.000000E+00

             start of assembly     cycle number is     6
             wall time =         762.00


             solver workspace for phase1 (matrix input)    (64bit words) =          650833 (      4.97 MByte)
             Metis nested dissection ordering used
             solver workspace for phase2 (nodal ordering)  (64bit words) =         1465569 (     11.18 MByte)
             solver workspace for phase3 (symbolic factor) (64bit words) =         3345417 (     25.52 MByte)
             solver workspace for phase4 (factorization)   (64bit words) =         7993811 (     60.99 MByte) (MINIMUM)
             solver workspace for phase4 (factorization)   (64bit words) =        64356888 (    491.00 MByte) (MAXIMUM)
             solver workspace available and used           (64bit words) =        69969821 (    533.83 MByte)


             start of matrix solution
             wall time =         776.00


             singularity ratio    1.5669E-04


             end of matrix solution
             wall time =         792.00


             maximum residual force  at node     55112 degree of freedom  1 is equal to    3.567E-10
             maximum reaction force  at node     56392 degree of freedom  3 is equal to    8.300E+03
             residual convergence ratio    4.298E-14

             maximum displacement  change   at node     56166 degree of freedom  1 is equal to    4.752E-01
             maximum displacement increment at node     56166 degree of freedom  1 is equal to    1.676E+01
             displacement convergence ratio   2.836E-02

             recycling increment due to body to body contact 

             increment will be recycled


             maximum connectivity in stiffness matrix is       207 at node     63833


             maximum half-bandwidth is     60010  between nodes      4232  and     64241

             number of profile entries excluding fill-in is          554379


             total workspace needed with in-core matrix storage =        23635427
               part of solver workspace is allocated separately


             load increments for each degree of freedom
             summed over the whole model

             from distributed loads
             dist. loads on deformed configuration - totals below for dist. loads
             increments for point loads
             0.000000E+00   0.000000E+00   0.000000E+00


             point loads
             0.000000E+00   0.000000E+00   0.000000E+00

             start of assembly     cycle number is     7
             wall time =         798.00


             solver workspace for phase1 (matrix input)    (64bit words) =          650828 (      4.97 MByte)
             Metis nested dissection ordering used
             solver workspace for phase2 (nodal ordering)  (64bit words) =         1465551 (     11.18 MByte)
             solver workspace for phase3 (symbolic factor) (64bit words) =         3331911 (     25.42 MByte)
             solver workspace for phase4 (factorization)   (64bit words) =         7992781 (     60.98 MByte) (MINIMUM)
             solver workspace for phase4 (factorization)   (64bit words) =        66064058 (    504.03 MByte) (MAXIMUM)
             solver workspace available and used           (64bit words) =        69969821 (    533.83 MByte)


             start of matrix solution
             wall time =         812.00


             singularity ratio    1.5016E-04


             end of matrix solution
             wall time =         828.00


             maximum residual force  at node     53680 degree of freedom  1 is equal to    3.753E-10
             maximum reaction force  at node     56392 degree of freedom  3 is equal to    8.295E+03
             residual convergence ratio    4.524E-14

             maximum displacement  change   at node     38256 degree of freedom  2 is equal to    5.057E-02
             maximum displacement increment at node     56166 degree of freedom  1 is equal to    1.676E+01
             displacement convergence ratio   3.018E-03


             total transient time = 4.16667E-02


   NT version
   Marc 2007r1, Build 42812, May 25, 2007
   output for increment       1. "          lcase1"


             total strain energy         is    3.86458E+03
               within which:
               elastic strain energy     is    3.86458E+03
             total ext-force work        is    4.05402E+03
               within which:
               work by appl. force/disp. is    6.68711E-01
               work by  contact forces   is    3.69385E+03
               work by frictional forces is    3.59499E+02
             total work by  springs      is    1.89434E+02


             memory usage:                       MByte       words  % of total

              within general memory:           
               element stiffness matrices:          31     8017932         2.5
               solver: first part                   59    15354246         4.8
               overallocation initial allocation     7     1821512         0.6
               other:                                1      263487         0.1
              allocated separately:
               incremental backup:                 186    48716282        15.1
               solver 8                            534   139939642        43.4
               nodal vectors:                       48    12506925         3.9
               defined sets:                         1      261038         0.1
               contact:                             31     8190430         2.5
               tyings:                               4      976232         0.3
               transformations:                      2      396270         0.1
               kinematic boundary conditions:        0        2860         0.0
               points, curves and surfaces:          0          54         0.0
               element storage:                    285    74602698        23.1
               material properties:                  0        3704         0.0
               executable and common blocks:        27     7000000         2.2
               miscellaneous                        18     4645244         1.4
               ---------------------------------------------------------------
               total:                             1231   322698556

               general memory allocated:            97    25457177
               general memory used:                 90    23635665

               peak memory usage:                 1257   329390406

             e n d   o f   i n c r e m e n t       1

             increment       1   will be repeated
             remaining time increment:  4.1666667E-02
             current   time increment:  4.1666667E-02
             wall time =         836.00


             s t a r t   o f   i n c r e m e n t       1


          space needed for incremental backup:    48716786


             maximum connectivity in stiffness matrix is       207 at node     63833


             maximum half-bandwidth is     60010  between nodes      4232  and     64241

             number of profile entries excluding fill-in is          554479


             total workspace needed with in-core matrix storage =        23638127
               part of solver workspace is allocated separately


             load increments for each degree of freedom
             summed over the whole model

             from distributed loads
             dist. loads on deformed configuration - totals below for dist. loads
             increments for point loads
             0.000000E+00   0.000000E+00   0.000000E+00


             point loads
             0.000000E+00   0.000000E+00   0.000000E+00

             start of assembly     cycle number is     0
             wall time =         840.00


             solver workspace for phase1 (matrix input)    (64bit words) =          650928 (      4.97 MByte)
             Metis nested dissection ordering used
             solver workspace for phase2 (nodal ordering)  (64bit words) =         1465566 (     11.18 MByte)
             solver workspace for phase3 (symbolic factor) (64bit words) =         3354114 (     25.59 MByte)
             solver workspace for phase4 (factorization)   (64bit words) =         7975153 (     60.85 MByte) (MINIMUM)
             solver workspace for phase4 (factorization)   (64bit words) =        63528998 (    484.69 MByte) (MAXIMUM)
             solver workspace available and used           (64bit words) =        69969821 (    533.83 MByte)


             start of matrix solution
             wall time =         855.00


             singularity ratio    1.5030E-04


             end of matrix solution
             wall time =         870.00


             ddu multiplied with    1.62287E-01 due to large value of    1.67366E+01


             maximum residual force  at node     40624 degree of freedom  1 is equal to    9.107E+01
             maximum reaction force  at node     56392 degree of freedom  3 is equal to    1.659E+04
             residual convergence ratio    5.489E-03

             maximum displacement  change   at node     56166 degree of freedom  1 is equal to    2.716E+00
             maximum displacement increment at node     56166 degree of freedom  1 is equal to    2.716E+00
             displacement convergence ratio   1.000E+00

             failure to converge to tolerance

             iterative penetration checking has reached   0.162287 of total increment

             increment will be recycled


             maximum connectivity in stiffness matrix is       207 at node     63833


             maximum half-bandwidth is     60010  between nodes      4232  and     64241

             number of profile entries excluding fill-in is          554431


             total workspace needed with in-core matrix storage =        23636831
               part of solver workspace is allocated separately


             load increments for each degree of freedom
             summed over the whole model

             from distributed loads
             dist. loads on deformed configuration - totals below for dist. loads
             increments for point loads
             0.000000E+00   0.000000E+00   0.000000E+00


             point loads
             0.000000E+00   0.000000E+00   0.000000E+00

             start of assembly     cycle number is     1
             wall time =         876.00


             solver workspace for phase1 (matrix input)    (64bit words) =          650880 (      4.97 MByte)
             Metis nested dissection ordering used
             solver workspace for phase2 (nodal ordering)  (64bit words) =         1465504 (     11.18 MByte)
             solver workspace for phase3 (symbolic factor) (64bit words) =         3338496 (     25.47 MByte)
             solver workspace for phase4 (factorization)   (64bit words) =         7975988 (     60.85 MByte) (MINIMUM)
             solver workspace for phase4 (factorization)   (64bit words) =        64445868 (    491.68 MByte) (MAXIMUM)
             solver workspace available and used           (64bit words) =        69969821 (    533.83 MByte)


             start of matrix solution
             wall time =         890.00


             singularity ratio    1.5691E-04


             end of matrix solution
             wall time =         906.00


             ddu multiplied with    1.93736E-01 due to large value of    1.40197E+01


             maximum residual force  at node     40624 degree of freedom  1 is equal to    7.343E+01
             maximum reaction force  at node     56392 degree of freedom  3 is equal to    1.655E+04
             residual convergence ratio    4.437E-03

             maximum displacement  change   at node     56166 degree of freedom  1 is equal to    2.716E+00
             maximum displacement increment at node     56166 degree of freedom  1 is equal to    5.432E+00
             displacement convergence ratio   5.000E-01

             failure to converge to tolerance

             iterative penetration checking has reached   0.324582 of total increment

             increment will be recycled


             maximum connectivity in stiffness matrix is       207 at node     63833


             maximum half-bandwidth is     60010  between nodes      4232  and     64241

             number of profile entries excluding fill-in is          554449


             total workspace needed with in-core matrix storage =        23637317
               part of solver workspace is allocated separately


             load increments for each degree of freedom
             summed over the whole model

             from distributed loads
             dist. loads on deformed configuration - totals below for dist. loads
             increments for point loads
             0.000000E+00   0.000000E+00   0.000000E+00


             point loads
             0.000000E+00   0.000000E+00   0.000000E+00

             start of assembly     cycle number is     2
             wall time =         912.00


             solver workspace for phase1 (matrix input)    (64bit words) =          650898 (      4.97 MByte)
             Metis nested dissection ordering used
             solver workspace for phase2 (nodal ordering)  (64bit words) =         1465522 (     11.18 MByte)
             solver workspace for phase3 (symbolic factor) (64bit words) =         3305504 (     25.22 MByte)
             solver workspace for phase4 (factorization)   (64bit words) =         7953691 (     60.68 MByte) (MINIMUM)
             solver workspace for phase4 (factorization)   (64bit words) =        63913951 (    487.62 MByte) (MAXIMUM)
             solver workspace available and used           (64bit words) =        69969821 (    533.83 MByte)


             start of matrix solution
             wall time =         927.00


             singularity ratio    1.5680E-04


             end of matrix solution
             wall time =         941.00


             ddu multiplied with    2.40285E-01 due to large value of    1.13038E+01


             maximum residual force  at node     40624 degree of freedom  1 is equal to    5.578E+01
             maximum reaction force  at node     56392 degree of freedom  3 is equal to    1.651E+04
             residual convergence ratio    3.379E-03

             maximum displacement  change   at node     56166 degree of freedom  1 is equal to    2.716E+00
             maximum displacement increment at node     56166 degree of freedom  1 is equal to    8.148E+00
             displacement convergence ratio   3.333E-01

             failure to converge to tolerance

             iterative penetration checking has reached   0.486875 of total increment

             increment will be recycled


             maximum connectivity in stiffness matrix is       207 at node     63833


             maximum half-bandwidth is     60010  between nodes      4232  and     64241

             number of profile entries excluding fill-in is          554444


             total workspace needed with in-core matrix storage =        23637181
               part of solver workspace is allocated separately


             load increments for each degree of freedom
             summed over the whole model

             from distributed loads
             dist. loads on deformed configuration - totals below for dist. loads
             increments for point loads
             0.000000E+00   0.000000E+00   0.000000E+00


             point loads
             0.000000E+00   0.000000E+00   0.000000E+00

             start of assembly     cycle number is     3
             wall time =         950.00


             solver workspace for phase1 (matrix input)    (64bit words) =          650893 (      4.97 MByte)
             Metis nested dissection ordering used
             solver workspace for phase2 (nodal ordering)  (64bit words) =         1465406 (     11.18 MByte)
             solver workspace for phase3 (symbolic factor) (64bit words) =         3312071 (     25.27 MByte)
             solver workspace for phase4 (factorization)   (64bit words) =         7976412 (     60.86 MByte) (MINIMUM)
             solver workspace for phase4 (factorization)   (64bit words) =        64297660 (    490.55 MByte) (MAXIMUM)
             solver workspace available and used           (64bit words) =        69969821 (    533.83 MByte)


             start of matrix solution
             wall time =         964.00


             singularity ratio    1.5843E-04


             end of matrix solution
             wall time =         979.00


             ddu multiplied with    3.16178E-01 due to large value of    8.60127E+00


             maximum residual force  at node     40624 degree of freedom  1 is equal to    3.815E+01
             maximum reaction force  at node     56392 degree of freedom  3 is equal to    1.596E+04
             residual convergence ratio    2.390E-03

             maximum displacement  change   at node     56166 degree of freedom  1 is equal to    2.720E+00
             maximum displacement increment at node     56166 degree of freedom  1 is equal to    1.087E+01
             displacement convergence ratio   2.502E-01

             failure to converge to tolerance

             iterative penetration checking has reached   0.649113 of total increment

             increment will be recycled


             maximum connectivity in stiffness matrix is       207 at node     63833


             maximum half-bandwidth is     60010  between nodes      4232  and     64241

             number of profile entries excluding fill-in is          554490


             total workspace needed with in-core matrix storage =        23638423
               part of solver workspace is allocated separately


             load increments for each degree of freedom
             summed over the whole model

             from distributed loads
             dist. loads on deformed configuration - totals below for dist. loads
             increments for point loads
             0.000000E+00   0.000000E+00   0.000000E+00


             point loads
             0.000000E+00   0.000000E+00   0.000000E+00

             start of assembly     cycle number is     4
             wall time =         986.00


             solver workspace for phase1 (matrix input)    (64bit words) =          650939 (      4.97 MByte)
             Metis nested dissection ordering used
             solver workspace for phase2 (nodal ordering)  (64bit words) =         1465502 (     11.18 MByte)
             solver workspace for phase3 (symbolic factor) (64bit words) =         3357563 (     25.62 MByte)
             solver workspace for phase4 (factorization)   (64bit words) =         8005028 (     61.07 MByte) (MINIMUM)
             solver workspace for phase4 (factorization)   (64bit words) =        66063269 (    504.02 MByte) (MAXIMUM)
             solver workspace available and used           (64bit words) =        69969821 (    533.83 MByte)


             start of matrix solution
             wall time =        1000.00


             singularity ratio    2.1295E-04


             end of matrix solution
             wall time =        1016.00


             ddu multiplied with    4.62349E-01 due to large value of    5.88199E+00


             maximum residual force  at node     40624 degree of freedom  1 is equal to    2.051E+01
             maximum reaction force  at node     56392 degree of freedom  3 is equal to    1.541E+04
             residual convergence ratio    1.331E-03

             maximum displacement  change   at node     56166 degree of freedom  1 is equal to    2.720E+00
             maximum displacement increment at node     56166 degree of freedom  1 is equal to    1.359E+01
             displacement convergence ratio   2.002E-01

             failure to converge to tolerance

             iterative penetration checking has reached   0.811345 of total increment

             increment will be recycled


             maximum connectivity in stiffness matrix is       207 at node     63833


             maximum half-bandwidth is     60010  between nodes      4232  and     64241

             number of profile entries excluding fill-in is          554451


             total workspace needed with in-core matrix storage =        23637371
               part of solver workspace is allocated separately


             load increments for each degree of freedom
             summed over the whole model

             from distributed loads
             dist. loads on deformed configuration - totals below for dist. loads
             increments for point loads
             0.000000E+00   0.000000E+00   0.000000E+00


             point loads
             0.000000E+00   0.000000E+00   0.000000E+00

             start of assembly     cycle number is     5
             wall time =        1022.00


             solver workspace for phase1 (matrix input)    (64bit words) =          650900 (      4.97 MByte)
             Metis nested dissection ordering used
             solver workspace for phase2 (nodal ordering)  (64bit words) =         1465401 (     11.18 MByte)
             solver workspace for phase3 (symbolic factor) (64bit words) =         3350604 (     25.56 MByte)
             solver workspace for phase4 (factorization)   (64bit words) =         7994280 (     60.99 MByte) (MINIMUM)
             solver workspace for phase4 (factorization)   (64bit words) =        65978864 (    503.38 MByte) (MAXIMUM)
             solver workspace available and used           (64bit words) =        69969821 (    533.83 MByte)


             start of matrix solution
             wall time =        1037.00


             singularity ratio    1.5818E-04


             end of matrix solution
             wall time =        1053.00


             ddu multiplied with    8.59896E-01 due to large value of    3.16263E+00


             maximum residual force  at node     40624 degree of freedom  1 is equal to    2.873E+00
             maximum reaction force  at node     56392 degree of freedom  3 is equal to    1.486E+04
             residual convergence ratio    1.934E-04

             maximum displacement  change   at node     56166 degree of freedom  1 is equal to    2.720E+00
             maximum displacement increment at node     56166 degree of freedom  1 is equal to    1.631E+01
             displacement convergence ratio   1.668E-01

             failure to converge to tolerance

             iterative penetration checking has reached   0.973569 of total increment

             increment will be recycled


             maximum connectivity in stiffness matrix is       207 at node     63833


             maximum half-bandwidth is     60010  between nodes      4232  and     64241

             number of profile entries excluding fill-in is          554546


             total workspace needed with in-core matrix storage =        23639935
               part of solver workspace is allocated separately


             load increments for each degree of freedom
             summed over the whole model

             from distributed loads
             dist. loads on deformed configuration - totals below for dist. loads
             increments for point loads
             0.000000E+00   0.000000E+00   0.000000E+00


             point loads
             0.000000E+00   0.000000E+00   0.000000E+00

             start of assembly     cycle number is     6
             wall time =        1062.00


             solver workspace for phase1 (matrix input)    (64bit words) =          650995 (      4.97 MByte)
             Metis nested dissection ordering used
             solver workspace for phase2 (nodal ordering)  (64bit words) =         1465463 (     11.18 MByte)
             solver workspace for phase3 (symbolic factor) (64bit words) =         3350073 (     25.56 MByte)
             solver workspace for phase4 (factorization)   (64bit words) =         7988942 (     60.95 MByte) (MINIMUM)
             solver workspace for phase4 (factorization)   (64bit words) =        64039998 (    488.59 MByte) (MAXIMUM)
             solver workspace available and used           (64bit words) =        69969821 (    533.83 MByte)


             start of matrix solution
             wall time =        1076.00


             singularity ratio    1.5836E-04


             end of matrix solution
             wall time =        1091.00


             maximum residual force  at node     54898 degree of freedom  1 is equal to    1.952E-09
             maximum reaction force  at node     56216 degree of freedom  3 is equal to    1.482E+04
             residual convergence ratio    1.317E-13

             maximum displacement  change   at node     56166 degree of freedom  1 is equal to    4.432E-01
             maximum displacement increment at node     56166 degree of freedom  1 is equal to    1.675E+01
             displacement convergence ratio   2.646E-02

             recycling increment due to separation 


             maximum connectivity in stiffness matrix is       207 at node     63833


             maximum half-bandwidth is     60010  between nodes      4232  and     64241

             number of profile entries excluding fill-in is          554446


             total workspace needed with in-core matrix storage =        23637235
               part of solver workspace is allocated separately


             load increments for each degree of freedom
             summed over the whole model

             from distributed loads
             dist. loads on deformed configuration - totals below for dist. loads
             increments for point loads
             0.000000E+00   0.000000E+00   0.000000E+00


             point loads
             0.000000E+00   0.000000E+00   0.000000E+00

             start of assembly     cycle number is     1
             wall time =        1098.00


             solver workspace for phase1 (matrix input)    (64bit words) =          650895 (      4.97 MByte)
             Metis nested dissection ordering used
             solver workspace for phase2 (nodal ordering)  (64bit words) =         1465412 (     11.18 MByte)
             solver workspace for phase3 (symbolic factor) (64bit words) =         3375843 (     25.76 MByte)
             solver workspace for phase4 (factorization)   (64bit words) =         8030373 (     61.27 MByte) (MINIMUM)
             solver workspace for phase4 (factorization)   (64bit words) =        66053620 (    503.95 MByte) (MAXIMUM)
             solver workspace available and used           (64bit words) =        69969821 (    533.83 MByte)


             start of matrix solution
             wall time =        1112.00


             singularity ratio    1.5143E-04


             end of matrix solution
             wall time =        1128.00


             maximum residual force  at node     54896 degree of freedom  1 is equal to    1.929E-09
             maximum reaction force  at node     56216 degree of freedom  3 is equal to    1.481E+04
             residual convergence ratio    1.302E-13

             maximum displacement  change   at node      3470 degree of freedom  2 is equal to    1.374E-01
             maximum displacement increment at node     56166 degree of freedom  1 is equal to    1.675E+01
             displacement convergence ratio   8.202E-03

             recycling increment due to separation 


             maximum connectivity in stiffness matrix is       207 at node     63833


             maximum half-bandwidth is     60010  between nodes      4232  and     64241

             number of profile entries excluding fill-in is          554331


             total workspace needed with in-core matrix storage =        23634131
               part of solver workspace is allocated separately


             load increments for each degree of freedom
             summed over the whole model

             from distributed loads
             dist. loads on deformed configuration - totals below for dist. loads
             increments for point loads
             0.000000E+00   0.000000E+00   0.000000E+00


             point loads
             0.000000E+00   0.000000E+00   0.000000E+00

             start of assembly     cycle number is     1
             wall time =        1135.00


             solver workspace for phase1 (matrix input)    (64bit words) =          650780 (      4.97 MByte)
             Metis nested dissection ordering used
             solver workspace for phase2 (nodal ordering)  (64bit words) =         1465355 (     11.18 MByte)
             solver workspace for phase3 (symbolic factor) (64bit words) =         3338409 (     25.47 MByte)
             solver workspace for phase4 (factorization)   (64bit words) =         8010897 (     61.12 MByte) (MINIMUM)
             solver workspace for phase4 (factorization)   (64bit words) =        66680570 (    508.73 MByte) (MAXIMUM)
             solver workspace available and used           (64bit words) =        69969821 (    533.83 MByte)


             start of matrix solution
             wall time =        1149.00


             singularity ratio    1.5813E-04


             end of matrix solution
             wall time =        1166.00


             maximum residual force  at node     54937 degree of freedom  1 is equal to    1.318E-09
             maximum reaction force  at node     56216 degree of freedom  3 is equal to    1.481E+04
             residual convergence ratio    8.895E-14

             maximum displacement  change   at node     17033 degree of freedom  2 is equal to    1.314E-01
             maximum displacement increment at node     56166 degree of freedom  1 is equal to    1.675E+01
             displacement convergence ratio   7.842E-03

             recycling increment due to separation 


             maximum connectivity in stiffness matrix is       207 at node     63833


             maximum half-bandwidth is     60010  between nodes      4232  and     64241

             number of profile entries excluding fill-in is          554116


             total workspace needed with in-core matrix storage =        23628325
               part of solver workspace is allocated separately


             load increments for each degree of freedom
             summed over the whole model

             from distributed loads
             dist. loads on deformed configuration - totals below for dist. loads
             increments for point loads
             0.000000E+00   0.000000E+00   0.000000E+00


             point loads
             0.000000E+00   0.000000E+00   0.000000E+00

             start of assembly     cycle number is     1
             wall time =        1173.00


             solver workspace for phase1 (matrix input)    (64bit words) =          650565 (      4.96 MByte)
             Metis nested dissection ordering used
             solver workspace for phase2 (nodal ordering)  (64bit words) =         1465198 (     11.18 MByte)
             solver workspace for phase3 (symbolic factor) (64bit words) =         3318885 (     25.32 MByte)
             solver workspace for phase4 (factorization)   (64bit words) =         7951665 (     60.67 MByte) (MINIMUM)
             solver workspace for phase4 (factorization)   (64bit words) =        63740394 (    486.30 MByte) (MAXIMUM)
             solver workspace available and used           (64bit words) =        69969821 (    533.83 MByte)


             start of matrix solution
             wall time =        1188.00


             singularity ratio    1.5809E-04


             end of matrix solution
             wall time =        1202.00


             maximum residual force  at node     55665 degree of freedom  1 is equal to    1.136E-09
             maximum reaction force  at node     56216 degree of freedom  3 is equal to    1.481E+04
             residual convergence ratio    7.669E-14

             maximum displacement  change   at node     17034 degree of freedom  1 is equal to    1.748E-01
             maximum displacement increment at node     56166 degree of freedom  1 is equal to    1.675E+01
             displacement convergence ratio   1.044E-02

             recycling increment due to separation 


             maximum connectivity in stiffness matrix is       207 at node     63833


             maximum half-bandwidth is     60010  between nodes      4232  and     64241

             number of profile entries excluding fill-in is          554093


             total workspace needed with in-core matrix storage =        23627705
               part of solver workspace is allocated separately


             load increments for each degree of freedom
             summed over the whole model

             from distributed loads
             dist. loads on deformed configuration - totals below for dist. loads
             increments for point loads
             0.000000E+00   0.000000E+00   0.000000E+00


             point loads
             0.000000E+00   0.000000E+00   0.000000E+00

             start of assembly     cycle number is     1
             wall time =        1209.00


             solver workspace for phase1 (matrix input)    (64bit words) =          650542 (      4.96 MByte)
             Metis nested dissection ordering used
             solver workspace for phase2 (nodal ordering)  (64bit words) =         1465205 (     11.18 MByte)
             solver workspace for phase3 (symbolic factor) (64bit words) =         3322701 (     25.35 MByte)
             solver workspace for phase4 (factorization)   (64bit words) =         8006699 (     61.09 MByte) (MINIMUM)
             solver workspace for phase4 (factorization)   (64bit words) =        65020355 (    496.07 MByte) (MAXIMUM)
             solver workspace available and used           (64bit words) =        69969821 (    533.83 MByte)


             start of matrix solution
             wall time =        1223.00


             singularity ratio    1.5725E-03


             end of matrix solution
             wall time =        1238.00


             maximum residual force  at node     53873 degree of freedom  1 is equal to    1.185E-09
             maximum reaction force  at node     56216 degree of freedom  3 is equal to    1.481E+04
             residual convergence ratio    7.999E-14

             maximum displacement  change   at node      3403 degree of freedom  1 is equal to    1.019E-01
             maximum displacement increment at node     56166 degree of freedom  1 is equal to    1.675E+01
             displacement convergence ratio   6.083E-03

             recycling increment due to separation 


             maximum connectivity in stiffness matrix is       207 at node     63833


             maximum half-bandwidth is     60010  between nodes      4232  and     64241

             number of profile entries excluding fill-in is          554059


             total workspace needed with in-core matrix storage =        23626787
               part of solver workspace is allocated separately


             load increments for each degree of freedom
             summed over the whole model

             from distributed loads
             dist. loads on deformed configuration - totals below for dist. loads
             increments for point loads
             0.000000E+00   0.000000E+00   0.000000E+00


             point loads
             0.000000E+00   0.000000E+00   0.000000E+00

             start of assembly     cycle number is     1
             wall time =        1245.00


             solver workspace for phase1 (matrix input)    (64bit words) =          650508 (      4.96 MByte)
             Metis nested dissection ordering used
             solver workspace for phase2 (nodal ordering)  (64bit words) =         1465182 (     11.18 MByte)
             solver workspace for phase3 (symbolic factor) (64bit words) =         3337414 (     25.46 MByte)
             solver workspace for phase4 (factorization)   (64bit words) =         8004740 (     61.07 MByte) (MINIMUM)
             solver workspace for phase4 (factorization)   (64bit words) =        64901685 (    495.16 MByte) (MAXIMUM)
             solver workspace available and used           (64bit words) =        69969821 (    533.83 MByte)


             start of matrix solution
             wall time =        1259.00


             singularity ratio    1.5807E-04


             end of matrix solution
             wall time =        1275.00


             maximum residual force  at node     55757 degree of freedom  1 is equal to    1.281E-09
             maximum reaction force  at node     56216 degree of freedom  3 is equal to    1.481E+04
             residual convergence ratio    8.644E-14

             maximum displacement  change   at node      3981 degree of freedom  1 is equal to    6.815E-02
             maximum displacement increment at node     56166 degree of freedom  1 is equal to    1.675E+01
             displacement convergence ratio   4.068E-03

             recycling increment due to separation 


             maximum connectivity in stiffness matrix is       207 at node     63833


             maximum half-bandwidth is     60010  between nodes      4232  and     64241

             number of profile entries excluding fill-in is          554027


             total workspace needed with in-core matrix storage =        23625923
               part of solver workspace is allocated separately


             load increments for each degree of freedom
             summed over the whole model

             from distributed loads
             dist. loads on deformed configuration - totals below for dist. loads
             increments for point loads
             0.000000E+00   0.000000E+00   0.000000E+00


             point loads
             0.000000E+00   0.000000E+00   0.000000E+00

             start of assembly     cycle number is     1
             wall time =        1281.00


             solver workspace for phase1 (matrix input)    (64bit words) =          650476 (      4.96 MByte)
             Metis nested dissection ordering used
             solver workspace for phase2 (nodal ordering)  (64bit words) =         1465155 (     11.18 MByte)
             solver workspace for phase3 (symbolic factor) (64bit words) =         3324242 (     25.36 MByte)
             solver workspace for phase4 (factorization)   (64bit words) =         7983088 (     60.91 MByte) (MINIMUM)
             solver workspace for phase4 (factorization)   (64bit words) =        64454188 (    491.75 MByte) (MAXIMUM)
             solver workspace available and used           (64bit words) =        69969821 (    533.83 MByte)


             start of matrix solution
             wall time =        1295.00


             singularity ratio    1.5140E-04


             end of matrix solution
             wall time =        1311.00


             maximum residual force  at node     55108 degree of freedom  1 is equal to    1.267E-09
             maximum reaction force  at node     56216 degree of freedom  3 is equal to    1.481E+04
             residual convergence ratio    8.555E-14

             maximum displacement  change   at node      3009 degree of freedom  1 is equal to    9.989E-02
             maximum displacement increment at node     56166 degree of freedom  1 is equal to    1.675E+01
             displacement convergence ratio   5.963E-03


             total transient time = 8.33333E-02


   NT version
   Marc 2007r1, Build 42812, May 25, 2007
   output for increment       1. "          lcase1"


             total strain energy         is    1.72340E+04
               within which:
               elastic strain energy     is    1.72340E+04
             total ext-force work        is    6.35982E+03
               within which:
               work by appl. force/disp. is    1.17702E+00
               work by  contact forces   is    5.24502E+03
               work by frictional forces is    1.11362E+03
             total work by  springs      is    7.88683E+02


             memory usage:                       MByte       words  % of total

              within general memory:           
               element stiffness matrices:          31     8017932         2.5
               solver: first part                   59    15358512         4.8
               overallocation initial allocation     7     1817246         0.6
               other:                                1      263487         0.1
              allocated separately:
               incremental backup:                 186    48716786        15.1
               solver 8                            534   139939642        43.4
               nodal vectors:                       48    12506925         3.9
               defined sets:                         1      261038         0.1
               contact:                             31     8190430         2.5
               tyings:                               4      977762         0.3
               transformations:                      2      396270         0.1
               kinematic boundary conditions:        0        2860         0.0
               points, curves and surfaces:          0          54         0.0
               element storage:                    285    74602698        23.1
               material properties:                  0        3704         0.0
               executable and common blocks:        27     7000000         2.2
               miscellaneous                        18     4645217         1.4
               ---------------------------------------------------------------
               total:                             1231   322700563

               general memory allocated:            97    25457177
               general memory used:                 90    23639931

               peak memory usage:                 1417   371415342

             e n d   o f   i n c r e m e n t       1

             binary post data at increment       1.  subincrement    0.  on file 16
             wall time =        1321.00


             s t a r t   o f   i n c r e m e n t       2


          space needed for incremental backup:    48717077


             maximum connectivity in stiffness matrix is       207 at node     63833


             maximum half-bandwidth is     60010  between nodes      4232  and     64241

             number of profile entries excluding fill-in is          554105


             total workspace needed with in-core matrix storage =        23628029
               part of solver workspace is allocated separately


             load increments for each degree of freedom
             summed over the whole model

             from distributed loads
             dist. loads on deformed configuration - totals below for dist. loads
             increments for point loads
             0.000000E+00   0.000000E+00   0.000000E+00


             point loads
             0.000000E+00   0.000000E+00   0.000000E+00

             start of assembly     cycle number is     0
             wall time =        1324.00


             solver workspace for phase1 (matrix input)    (64bit words) =          650554 (      4.96 MByte)
             Metis nested dissection ordering used
             solver workspace for phase2 (nodal ordering)  (64bit words) =         1465157 (     11.18 MByte)
             solver workspace for phase3 (symbolic factor) (64bit words) =         3312387 (     25.27 MByte)
             solver workspace for phase4 (factorization)   (64bit words) =         7965085 (     60.77 MByte) (MINIMUM)
             solver workspace for phase4 (factorization)   (64bit words) =        65144890 (    497.02 MByte) (MAXIMUM)
             solver workspace available and used           (64bit words) =        69969821 (    533.83 MByte)


             start of matrix solution
             wall time =        1338.00


             singularity ratio    1.5811E-04


             end of matrix solution
             wall time =        1353.00


             ddu multiplied with    8.22783E-02 due to large value of    3.31071E+01


             maximum residual force  at node     54526 degree of freedom  1 is equal to    1.121E-09
             maximum reaction force  at node     56216 degree of freedom  3 is equal to    1.484E+04
             residual convergence ratio    7.554E-14

             maximum displacement  change   at node     56166 degree of freedom  1 is equal to    2.724E+00
             maximum displacement increment at node     56166 degree of freedom  1 is equal to    2.724E+00
             displacement convergence ratio   1.000E+00

             failure to converge to tolerance

             iterative penetration checking has reached   0.082278 of total increment

             increment will be recycled


             maximum connectivity in stiffness matrix is       207 at node     63833


             maximum half-bandwidth is     60010  between nodes      4232  and     64241

             number of profile entries excluding fill-in is          554141


             total workspace needed with in-core matrix storage =        23629001
               part of solver workspace is allocated separately


             load increments for each degree of freedom
             summed over the whole model

             from distributed loads
             dist. loads on deformed configuration - totals below for dist. loads
             increments for point loads
             0.000000E+00   0.000000E+00   0.000000E+00


             point loads
             0.000000E+00   0.000000E+00   0.000000E+00

             start of assembly     cycle number is     1
             wall time =        1360.00


             solver workspace for phase1 (matrix input)    (64bit words) =          650590 (      4.96 MByte)
             Metis nested dissection ordering used
             solver workspace for phase2 (nodal ordering)  (64bit words) =         1465181 (     11.18 MByte)
             solver workspace for phase3 (symbolic factor) (64bit words) =         3360906 (     25.64 MByte)
             solver workspace for phase4 (factorization)   (64bit words) =         8069815 (     61.57 MByte) (MINIMUM)
             solver workspace for phase4 (factorization)   (64bit words) =        69756814 (    532.20 MByte) (MAXIMUM)
             solver workspace available and used           (64bit words) =        69969821 (    533.83 MByte)


             start of matrix solution
             wall time =        1374.00


             singularity ratio    1.5827E-04


             end of matrix solution
             wall time =        1392.00


             ddu multiplied with    8.96542E-02 due to large value of    3.03833E+01


             maximum residual force  at node     12829 degree of freedom  3 is equal to    1.820E-01
             maximum reaction force  at node     56216 degree of freedom  3 is equal to    1.482E+04
             residual convergence ratio    1.228E-05

             maximum displacement  change   at node     56166 degree of freedom  1 is equal to    2.724E+00
             maximum displacement increment at node     56166 degree of freedom  1 is equal to    5.448E+00
             displacement convergence ratio   5.000E-01

             failure to converge to tolerance

             iterative penetration checking has reached   0.164556 of total increment

             increment will be recycled


             maximum connectivity in stiffness matrix is       207 at node     63833


             maximum half-bandwidth is     60010  between nodes      4232  and     64241

             number of profile entries excluding fill-in is          554294


             total workspace needed with in-core matrix storage =        23633131
               part of solver workspace is allocated separately


             load increments for each degree of freedom
             summed over the whole model

             from distributed loads
             dist. loads on deformed configuration - totals below for dist. loads
             increments for point loads
             0.000000E+00   0.000000E+00   0.000000E+00


             point loads
             0.000000E+00   0.000000E+00   0.000000E+00

             start of assembly     cycle number is     2
             wall time =        1401.00


             solver workspace for phase1 (matrix input)    (64bit words) =          650743 (      4.96 MByte)
             Metis nested dissection ordering used
             solver workspace for phase2 (nodal ordering)  (64bit words) =         1465313 (     11.18 MByte)
             solver workspace for phase3 (symbolic factor) (64bit words) =         3327952 (     25.39 MByte)
             solver workspace for phase4 (factorization)   (64bit words) =         7982054 (     60.90 MByte) (MINIMUM)
             solver workspace for phase4 (factorization)   (64bit words) =        65408654 (    499.03 MByte) (MAXIMUM)
             solver workspace available and used           (64bit words) =        69969821 (    533.83 MByte)


             start of matrix solution
             wall time =        1415.00


             singularity ratio    1.5900E-04


             end of matrix solution
             wall time =        1430.00


             ddu multiplied with    9.86301E-02 due to large value of    2.76586E+01


             maximum residual force  at node     15998 degree of freedom  2 is equal to    1.915E-01
             maximum reaction force  at node     56216 degree of freedom  3 is equal to    1.480E+04
             residual convergence ratio    1.294E-05

             maximum displacement  change   at node     56166 degree of freedom  1 is equal to    2.728E+00
             maximum displacement increment at node     56166 degree of freedom  1 is equal to    8.176E+00
             displacement convergence ratio   3.337E-01

             failure to converge to tolerance

             iterative penetration checking has reached   0.246956 of total increment

             increment will be recycled


             maximum connectivity in stiffness matrix is       207 at node     63833


             maximum half-bandwidth is     60010  between nodes      4232  and     64241

             number of profile entries excluding fill-in is          554248


             total workspace needed with in-core matrix storage =        23631889
               part of solver workspace is allocated separately


             load increments for each degree of freedom
             summed over the whole model

             from distributed loads
             dist. loads on deformed configuration - totals below for dist. loads
             increments for point loads
             0.000000E+00   0.000000E+00   0.000000E+00


             point loads
             0.000000E+00   0.000000E+00   0.000000E+00

             start of assembly     cycle number is     3
             wall time =        1437.00


             solver workspace for phase1 (matrix input)    (64bit words) =          650697 (      4.96 MByte)
             Metis nested dissection ordering used
             solver workspace for phase2 (nodal ordering)  (64bit words) =         1465286 (     11.18 MByte)
             solver workspace for phase3 (symbolic factor) (64bit words) =         3321006 (     25.34 MByte)
             solver workspace for phase4 (factorization)   (64bit words) =         7970926 (     60.81 MByte) (MINIMUM)
             solver workspace for phase4 (factorization)   (64bit words) =        65271823 (    497.98 MByte) (MAXIMUM)
             solver workspace available and used           (64bit words) =        69969821 (    533.83 MByte)


             start of matrix solution
             wall time =        1451.00


             singularity ratio    2.1359E-04


             end of matrix solution
             wall time =        1467.00


             ddu multiplied with    1.09421E-01 due to large value of    2.49309E+01


             maximum residual force  at node     16311 degree of freedom  2 is equal to    6.212E-01
             maximum reaction force  at node     56216 degree of freedom  3 is equal to    1.479E+04
             residual convergence ratio    4.201E-05

             maximum displacement  change   at node     56166 degree of freedom  1 is equal to    2.728E+00
             maximum displacement increment at node     56166 degree of freedom  1 is equal to    1.090E+01
             displacement convergence ratio   2.502E-01

             failure to converge to tolerance

             iterative penetration checking has reached   0.329355 of total increment

             increment will be recycled


             maximum connectivity in stiffness matrix is       207 at node     63833


             maximum half-bandwidth is     60010  between nodes      4232  and     64241

             number of profile entries excluding fill-in is          554270


             total workspace needed with in-core matrix storage =        23632483
               part of solver workspace is allocated separately


             load increments for each degree of freedom
             summed over the whole model

             from distributed loads
             dist. loads on deformed configuration - totals below for dist. loads
             increments for point loads
             0.000000E+00   0.000000E+00   0.000000E+00


             point loads
             0.000000E+00   0.000000E+00   0.000000E+00

             start of assembly     cycle number is     4
             wall time =        1475.00


             solver workspace for phase1 (matrix input)    (64bit words) =          650719 (      4.96 MByte)
             Metis nested dissection ordering used
             solver workspace for phase2 (nodal ordering)  (64bit words) =         1465268 (     11.18 MByte)
             solver workspace for phase3 (symbolic factor) (64bit words) =         3322413 (     25.35 MByte)
             solver workspace for phase4 (factorization)   (64bit words) =         7976115 (     60.85 MByte) (MINIMUM)
             solver workspace for phase4 (factorization)   (64bit words) =        65286190 (    498.09 MByte) (MAXIMUM)
             solver workspace available and used           (64bit words) =        69969821 (    533.83 MByte)


             start of matrix solution
             wall time =        1490.00


             singularity ratio    1.6366E-04


             end of matrix solution
             wall time =        1505.00


             ddu multiplied with    1.23018E-01 due to large value of    2.22128E+01


             maximum residual force  at node     16990 degree of freedom  1 is equal to    1.200E+00
             maximum reaction force  at node     56216 degree of freedom  3 is equal to    1.476E+04
             residual convergence ratio    8.127E-05

             maximum displacement  change   at node     56166 degree of freedom  1 is equal to    2.733E+00
             maximum displacement increment at node     56166 degree of freedom  1 is equal to    1.364E+01
             displacement convergence ratio   2.004E-01

             failure to converge to tolerance

             iterative penetration checking has reached   0.411857 of total increment

             increment will be recycled


             maximum connectivity in stiffness matrix is       207 at node     63833


             maximum half-bandwidth is     60010  between nodes      4232  and     64241

             number of profile entries excluding fill-in is          554351


             total workspace needed with in-core matrix storage =        23634671
               part of solver workspace is allocated separately


             load increments for each degree of freedom
             summed over the whole model

             from distributed loads
             dist. loads on deformed configuration - totals below for dist. loads
             increments for point loads
             0.000000E+00   0.000000E+00   0.000000E+00


             point loads
             0.000000E+00   0.000000E+00   0.000000E+00

             start of assembly     cycle number is     5
             wall time =        1512.00


             solver workspace for phase1 (matrix input)    (64bit words) =          650800 (      4.97 MByte)
             Metis nested dissection ordering used
             solver workspace for phase2 (nodal ordering)  (64bit words) =         1465349 (     11.18 MByte)
             solver workspace for phase3 (symbolic factor) (64bit words) =         3312734 (     25.27 MByte)
             solver workspace for phase4 (factorization)   (64bit words) =         8024861 (     61.22 MByte) (MINIMUM)
             solver workspace for phase4 (factorization)   (64bit words) =        67448590 (    514.59 MByte) (MAXIMUM)
             solver workspace available and used           (64bit words) =        69969821 (    533.83 MByte)


             start of matrix solution
             wall time =        1526.00


             singularity ratio    1.5967E-04


             end of matrix solution
             wall time =        1543.00


             ddu multiplied with    1.40273E-01 due to large value of    1.94805E+01


             maximum residual force  at node     16990 degree of freedom  1 is equal to    1.032E+00
             maximum reaction force  at node     56216 degree of freedom  3 is equal to    1.474E+04
             residual convergence ratio    6.997E-05

             maximum displacement  change   at node     56166 degree of freedom  1 is equal to    2.733E+00
             maximum displacement increment at node     56166 degree of freedom  1 is equal to    1.637E+01
             displacement convergence ratio   1.669E-01

             failure to converge to tolerance

             iterative penetration checking has reached   0.494357 of total increment

             increment will be recycled


             maximum connectivity in stiffness matrix is       207 at node     63833


             maximum half-bandwidth is     60010  between nodes      4232  and     64241

             number of profile entries excluding fill-in is          554393


             total workspace needed with in-core matrix storage =        23635805
               part of solver workspace is allocated separately


             load increments for each degree of freedom
             summed over the whole model

             from distributed loads
             dist. loads on deformed configuration - totals below for dist. loads
             increments for point loads
             0.000000E+00   0.000000E+00   0.000000E+00


             point loads
             0.000000E+00   0.000000E+00   0.000000E+00

             start of assembly     cycle number is     6
             wall time =        1550.00


             solver workspace for phase1 (matrix input)    (64bit words) =          650842 (      4.97 MByte)
             Metis nested dissection ordering used
             solver workspace for phase2 (nodal ordering)  (64bit words) =         1465385 (     11.18 MByte)
             solver workspace for phase3 (symbolic factor) (64bit words) =         3329296 (     25.40 MByte)
             solver workspace for phase4 (factorization)   (64bit words) =         8001786 (     61.05 MByte) (MINIMUM)
             solver workspace for phase4 (factorization)   (64bit words) =        65015252 (    496.03 MByte) (MAXIMUM)
             solver workspace available and used           (64bit words) =        69969821 (    533.83 MByte)


             start of matrix solution
             wall time =        1564.00


             singularity ratio    1.5960E-04


             end of matrix solution
             wall time =        1580.00


             ddu multiplied with    1.63157E-01 due to large value of    1.67481E+01


             maximum residual force  at node     16694 degree of freedom  2 is equal to    1.688E+00
             maximum reaction force  at node     56216 degree of freedom  3 is equal to    1.473E+04
             residual convergence ratio    1.146E-04

             maximum displacement  change   at node     56166 degree of freedom  1 is equal to    2.733E+00
             maximum displacement increment at node     56166 degree of freedom  1 is equal to    1.910E+01
             displacement convergence ratio   1.431E-01

             recycling increment due to body to body contact 

             iterative penetration checking has reached   0.576856 of total increment

             increment will be recycled


             maximum connectivity in stiffness matrix is       207 at node     63833


             maximum half-bandwidth is     60010  between nodes      4232  and     64241

             number of profile entries excluding fill-in is          554328


             total workspace needed with in-core matrix storage =        23634049
               part of solver workspace is allocated separately


             load increments for each degree of freedom
             summed over the whole model

             from distributed loads
             dist. loads on deformed configuration - totals below for dist. loads
             increments for point loads
             0.000000E+00   0.000000E+00   0.000000E+00


             point loads
             0.000000E+00   0.000000E+00   0.000000E+00

             start of assembly     cycle number is     7
             wall time =        1586.00


             solver workspace for phase1 (matrix input)    (64bit words) =          650777 (      4.97 MByte)
             Metis nested dissection ordering used
             solver workspace for phase2 (nodal ordering)  (64bit words) =         1465321 (     11.18 MByte)
             solver workspace for phase3 (symbolic factor) (64bit words) =         3361491 (     25.65 MByte)
             solver workspace for phase4 (factorization)   (64bit words) =         8006239 (     61.08 MByte) (MINIMUM)
             solver workspace for phase4 (factorization)   (64bit words) =        65877597 (    502.61 MByte) (MAXIMUM)
             solver workspace available and used           (64bit words) =        69969821 (    533.83 MByte)


             start of matrix solution
             wall time =        1601.00


             singularity ratio    1.5944E-04


             end of matrix solution
             wall time =        1617.00


             ddu multiplied with    1.94965E-01 due to large value of    1.40157E+01


             maximum residual force  at node     16694 degree of freedom  2 is equal to    1.359E+00
             maximum reaction force  at node     56216 degree of freedom  3 is equal to    1.471E+04
             residual convergence ratio    9.238E-05

             maximum displacement  change   at node     56166 degree of freedom  1 is equal to    2.733E+00
             maximum displacement increment at node     56166 degree of freedom  1 is equal to    2.183E+01
             displacement convergence ratio   1.252E-01

             iterative penetration checking has reached   0.659354 of total increment

             increment will be recycled


             maximum connectivity in stiffness matrix is       207 at node     63833


             maximum half-bandwidth is     60010  between nodes      4232  and     64241

             number of profile entries excluding fill-in is          554317


             total workspace needed with in-core matrix storage =        23633753
               part of solver workspace is allocated separately


             load increments for each degree of freedom
             summed over the whole model

             from distributed loads
             dist. loads on deformed configuration - totals below for dist. loads
             increments for point loads
             0.000000E+00   0.000000E+00   0.000000E+00


             point loads
             0.000000E+00   0.000000E+00   0.000000E+00

             start of assembly     cycle number is     8
             wall time =        1623.00


             solver workspace for phase1 (matrix input)    (64bit words) =          650766 (      4.96 MByte)
             Metis nested dissection ordering used
             solver workspace for phase2 (nodal ordering)  (64bit words) =         1465306 (     11.18 MByte)
             solver workspace for phase3 (symbolic factor) (64bit words) =         3376904 (     25.76 MByte)
             solver workspace for phase4 (factorization)   (64bit words) =         8028000 (     61.25 MByte) (MINIMUM)
             solver workspace for phase4 (factorization)   (64bit words) =        64582715 (    492.73 MByte) (MAXIMUM)
             solver workspace available and used           (64bit words) =        69969821 (    533.83 MByte)


             start of matrix solution
             wall time =        1638.00


             singularity ratio    1.5942E-04


             end of matrix solution
             wall time =        1653.00


             ddu multiplied with    2.42178E-01 due to large value of    1.12833E+01


             maximum residual force  at node     16694 degree of freedom  2 is equal to    1.030E+00
             maximum reaction force  at node     56216 degree of freedom  3 is equal to    1.470E+04
             residual convergence ratio    7.007E-05

             maximum displacement  change   at node     56166 degree of freedom  1 is equal to    2.733E+00
             maximum displacement increment at node     56166 degree of freedom  1 is equal to    2.457E+01
             displacement convergence ratio   1.112E-01

             iterative penetration checking has reached   0.741851 of total increment

             increment will be recycled


             maximum connectivity in stiffness matrix is       207 at node     63833


             maximum half-bandwidth is     60010  between nodes      4232  and     64241

             number of profile entries excluding fill-in is          554389


             total workspace needed with in-core matrix storage =        23635697
               part of solver workspace is allocated separately


             load increments for each degree of freedom
             summed over the whole model

             from distributed loads
             dist. loads on deformed configuration - totals below for dist. loads
             increments for point loads
             0.000000E+00   0.000000E+00   0.000000E+00


             point loads
             0.000000E+00   0.000000E+00   0.000000E+00

             start of assembly     cycle number is     9
             wall time =        1660.00


             solver workspace for phase1 (matrix input)    (64bit words) =          650838 (      4.97 MByte)
             Metis nested dissection ordering used
             solver workspace for phase2 (nodal ordering)  (64bit words) =         1465391 (     11.18 MByte)
             solver workspace for phase3 (symbolic factor) (64bit words) =         3331258 (     25.42 MByte)
             solver workspace for phase4 (factorization)   (64bit words) =         7991861 (     60.97 MByte) (MINIMUM)
             solver workspace for phase4 (factorization)   (64bit words) =        64307172 (    490.62 MByte) (MAXIMUM)
             solver workspace available and used           (64bit words) =        69969821 (    533.83 MByte)


             start of matrix solution
             wall time =        1674.00


             singularity ratio    1.5948E-04


             end of matrix solution
             wall time =        1689.00


             ddu multiplied with    3.19566E-01 due to large value of    8.55089E+00


             maximum residual force  at node     16778 degree of freedom  2 is equal to    7.639E-01
             maximum reaction force  at node     56216 degree of freedom  3 is equal to    1.468E+04
             residual convergence ratio    5.202E-05

             maximum displacement  change   at node     56166 degree of freedom  1 is equal to    2.733E+00
             maximum displacement increment at node     56166 degree of freedom  1 is equal to    2.730E+01
             displacement convergence ratio   1.001E-01

             iterative penetration checking has reached   0.824347 of total increment

             increment will be recycled


             maximum connectivity in stiffness matrix is       207 at node     63833


             maximum half-bandwidth is     60010  between nodes      4232  and     64241

             number of profile entries excluding fill-in is          554573


             total workspace needed with in-core matrix storage =        23640665
               part of solver workspace is allocated separately


             load increments for each degree of freedom
             summed over the whole model

             from distributed loads
             dist. loads on deformed configuration - totals below for dist. loads
             increments for point loads
             0.000000E+00   0.000000E+00   0.000000E+00


             point loads
             0.000000E+00   0.000000E+00   0.000000E+00

             start of assembly     cycle number is    10
             wall time =        1698.00


             solver workspace for phase1 (matrix input)    (64bit words) =          651022 (      4.97 MByte)
             Metis nested dissection ordering used
             solver workspace for phase2 (nodal ordering)  (64bit words) =         1465517 (     11.18 MByte)
             solver workspace for phase3 (symbolic factor) (64bit words) =         3316032 (     25.30 MByte)
             solver workspace for phase4 (factorization)   (64bit words) =         8000383 (     61.04 MByte) (MINIMUM)
             solver workspace for phase4 (factorization)   (64bit words) =        65094767 (    496.63 MByte) (MAXIMUM)
             solver workspace available and used           (64bit words) =        69969821 (    533.83 MByte)


             start of matrix solution
             wall time =        1712.00


             singularity ratio    1.5240E-04


             end of matrix solution
             wall time =        1728.00


             ddu multiplied with    4.72524E-01 due to large value of    5.81841E+00


             maximum residual force  at node     16942 degree of freedom  2 is equal to    7.246E-01
             maximum reaction force  at node     56216 degree of freedom  3 is equal to    1.468E+04
             residual convergence ratio    4.937E-05

             maximum displacement  change   at node     56166 degree of freedom  1 is equal to    2.749E+00
             maximum displacement increment at node     56166 degree of freedom  1 is equal to    3.005E+01
             displacement convergence ratio   9.150E-02

             recycling increment due to body to body contact 

             maximum recycles reached but iterative penetration procedure not complete; analysis continues

              - too many recycles - increment          2   will be restarted

             exit  number 3002 at increment         2
             trial number:    1
             analysis is forced to restart at the end of increment         1

             increment cut-back number     1

             previous time increment  =    8.33333E-02
             current  time increment  =    4.16667E-02


             maximum connectivity in stiffness matrix is       207 at node     63833


             maximum half-bandwidth is     60010  between nodes      4232  and     64241

             number of profile entries excluding fill-in is          554105


             total workspace needed with in-core matrix storage =        23628029
               part of solver workspace is allocated separately


             load increments for each degree of freedom
             summed over the whole model

             from distributed loads
             dist. loads on deformed configuration - totals below for dist. loads
             increments for point loads
             0.000000E+00   0.000000E+00   0.000000E+00


             point loads
             0.000000E+00   0.000000E+00   0.000000E+00

             start of assembly     cycle number is     0
             wall time =        1737.00


             solver workspace for phase1 (matrix input)    (64bit words) =          650554 (      4.96 MByte)
             Metis nested dissection ordering used
             solver workspace for phase2 (nodal ordering)  (64bit words) =         1465157 (     11.18 MByte)
             solver workspace for phase3 (symbolic factor) (64bit words) =         3312387 (     25.27 MByte)
             solver workspace for phase4 (factorization)   (64bit words) =         7965085 (     60.77 MByte) (MINIMUM)
             solver workspace for phase4 (factorization)   (64bit words) =        65144890 (    497.02 MByte) (MAXIMUM)
             solver workspace available and used           (64bit words) =        69969821 (    533.83 MByte)


             start of matrix solution
             wall time =        1751.00


             singularity ratio    1.5811E-04


             end of matrix solution
             wall time =        1766.00


             ddu multiplied with    1.63717E-01 due to large value of    1.66384E+01


             maximum residual force  at node     54653 degree of freedom  1 is equal to    1.081E-09
             maximum reaction force  at node     56216 degree of freedom  3 is equal to    1.483E+04
             residual convergence ratio    7.285E-14

             maximum displacement  change   at node     56166 degree of freedom  1 is equal to    2.724E+00
             maximum displacement increment at node     56166 degree of freedom  1 is equal to    2.724E+00
             displacement convergence ratio   1.000E+00

             failure to converge to tolerance

             iterative penetration checking has reached   0.163717 of total increment

             increment will be recycled


             maximum connectivity in stiffness matrix is       207 at node     63833


             maximum half-bandwidth is     60010  between nodes      4232  and     64241

             number of profile entries excluding fill-in is          554132


             total workspace needed with in-core matrix storage =        23628757
               part of solver workspace is allocated separately


             load increments for each degree of freedom
             summed over the whole model

             from distributed loads
             dist. loads on deformed configuration - totals below for dist. loads
             increments for point loads
             0.000000E+00   0.000000E+00   0.000000E+00


             point loads
             0.000000E+00   0.000000E+00   0.000000E+00

             start of assembly     cycle number is     1
             wall time =        1773.00


             solver workspace for phase1 (matrix input)    (64bit words) =          650581 (      4.96 MByte)
             Metis nested dissection ordering used
             solver workspace for phase2 (nodal ordering)  (64bit words) =         1465174 (     11.18 MByte)
             solver workspace for phase3 (symbolic factor) (64bit words) =         3351985 (     25.57 MByte)
             solver workspace for phase4 (factorization)   (64bit words) =         7989431 (     60.95 MByte) (MINIMUM)
             solver workspace for phase4 (factorization)   (64bit words) =        65280868 (    498.05 MByte) (MAXIMUM)
             solver workspace available and used           (64bit words) =        69969821 (    533.83 MByte)


             start of matrix solution
             wall time =        1787.00


             singularity ratio    1.5835E-04


             end of matrix solution
             wall time =        1803.00


             ddu multiplied with    1.95764E-01 due to large value of    1.39147E+01


             maximum residual force  at node     12829 degree of freedom  3 is equal to    1.599E-01
             maximum reaction force  at node     56216 degree of freedom  3 is equal to    1.482E+04
             residual convergence ratio    1.079E-05

             maximum displacement  change   at node     56166 degree of freedom  1 is equal to    2.724E+00
             maximum displacement increment at node     56166 degree of freedom  1 is equal to    5.448E+00
             displacement convergence ratio   5.000E-01

             failure to converge to tolerance

             iterative penetration checking has reached   0.327431 of total increment

             increment will be recycled


             maximum connectivity in stiffness matrix is       207 at node     63833


             maximum half-bandwidth is     60010  between nodes      4232  and     64241

             number of profile entries excluding fill-in is          554169


             total workspace needed with in-core matrix storage =        23629757
               part of solver workspace is allocated separately


             load increments for each degree of freedom
             summed over the whole model

             from distributed loads
             dist. loads on deformed configuration - totals below for dist. loads
             increments for point loads
             0.000000E+00   0.000000E+00   0.000000E+00


             point loads
             0.000000E+00   0.000000E+00   0.000000E+00

             start of assembly     cycle number is     2
             wall time =        1809.00


             solver workspace for phase1 (matrix input)    (64bit words) =          650618 (      4.96 MByte)
             Metis nested dissection ordering used
             solver workspace for phase2 (nodal ordering)  (64bit words) =         1465218 (     11.18 MByte)
             solver workspace for phase3 (symbolic factor) (64bit words) =         3324085 (     25.36 MByte)
             solver workspace for phase4 (factorization)   (64bit words) =         7977274 (     60.86 MByte) (MINIMUM)
             solver workspace for phase4 (factorization)   (64bit words) =        64063100 (    488.76 MByte) (MAXIMUM)
             solver workspace available and used           (64bit words) =        69969821 (    533.83 MByte)


             start of matrix solution
             wall time =        1824.00


             singularity ratio    1.5155E-04


             end of matrix solution
             wall time =        1838.00


             ddu multiplied with    2.43412E-01 due to large value of    1.11909E+01


             maximum residual force  at node     15998 degree of freedom  2 is equal to    1.492E-01
             maximum reaction force  at node     56216 degree of freedom  3 is equal to    1.481E+04
             residual convergence ratio    1.008E-05

             maximum displacement  change   at node     56166 degree of freedom  1 is equal to    2.724E+00
             maximum displacement increment at node     56166 degree of freedom  1 is equal to    8.172E+00
             displacement convergence ratio   3.333E-01

             failure to converge to tolerance

             iterative penetration checking has reached   0.491143 of total increment

             increment will be recycled


             maximum connectivity in stiffness matrix is       207 at node     63833


             maximum half-bandwidth is     60010  between nodes      4232  and     64241

             number of profile entries excluding fill-in is          554209


             total workspace needed with in-core matrix storage =        23630837
               part of solver workspace is allocated separately


             load increments for each degree of freedom
             summed over the whole model

             from distributed loads
             dist. loads on deformed configuration - totals below for dist. loads
             increments for point loads
             0.000000E+00   0.000000E+00   0.000000E+00


             point loads
             0.000000E+00   0.000000E+00   0.000000E+00

             start of assembly     cycle number is     3
             wall time =        1847.00


             solver workspace for phase1 (matrix input)    (64bit words) =          650658 (      4.96 MByte)
             Metis nested dissection ordering used
             solver workspace for phase2 (nodal ordering)  (64bit words) =         1465252 (     11.18 MByte)
             solver workspace for phase3 (symbolic factor) (64bit words) =         3334054 (     25.44 MByte)
             solver workspace for phase4 (factorization)   (64bit words) =         7981234 (     60.89 MByte) (MINIMUM)
             solver workspace for phase4 (factorization)   (64bit words) =        64918669 (    495.29 MByte) (MAXIMUM)
             solver workspace available and used           (64bit words) =        69969821 (    533.83 MByte)


             start of matrix solution
             wall time =        1861.00


             singularity ratio    1.5875E-04


             end of matrix solution
             wall time =        1877.00


             ddu multiplied with    3.22432E-01 due to large value of    8.46634E+00


             maximum residual force  at node     16597 degree of freedom  2 is equal to    2.939E-01
             maximum reaction force  at node     56216 degree of freedom  3 is equal to    1.478E+04
             residual convergence ratio    1.989E-05

             maximum displacement  change   at node     56166 degree of freedom  1 is equal to    2.730E+00
             maximum displacement increment at node     56166 degree of freedom  1 is equal to    1.090E+01
             displacement convergence ratio   2.504E-01

             failure to converge to tolerance

             iterative penetration checking has reached   0.655215 of total increment

             increment will be recycled


             maximum connectivity in stiffness matrix is       207 at node     63833


             maximum half-bandwidth is     60010  between nodes      4232  and     64241

             number of profile entries excluding fill-in is          554276


             total workspace needed with in-core matrix storage =        23632645
               part of solver workspace is allocated separately


             load increments for each degree of freedom
             summed over the whole model

             from distributed loads
             dist. loads on deformed configuration - totals below for dist. loads
             increments for point loads
             0.000000E+00   0.000000E+00   0.000000E+00


             point loads
             0.000000E+00   0.000000E+00   0.000000E+00

             start of assembly     cycle number is     4
             wall time =        1884.00


             solver workspace for phase1 (matrix input)    (64bit words) =          650725 (      4.96 MByte)
             Metis nested dissection ordering used
             solver workspace for phase2 (nodal ordering)  (64bit words) =         1465306 (     11.18 MByte)
             solver workspace for phase3 (symbolic factor) (64bit words) =         3333562 (     25.43 MByte)
             solver workspace for phase4 (factorization)   (64bit words) =         8000876 (     61.04 MByte) (MINIMUM)
             solver workspace for phase4 (factorization)   (64bit words) =        65375151 (    498.77 MByte) (MAXIMUM)
             solver workspace available and used           (64bit words) =        69969821 (    533.83 MByte)


             start of matrix solution
             wall time =        1898.00


             singularity ratio    1.5875E-04


             end of matrix solution
             wall time =        1913.00


             ddu multiplied with    4.75848E-01 due to large value of    5.73675E+00


             maximum residual force  at node     16990 degree of freedom  1 is equal to    5.297E-01
             maximum reaction force  at node     56216 degree of freedom  3 is equal to    1.475E+04
             residual convergence ratio    3.591E-05

             maximum displacement  change   at node     56166 degree of freedom  1 is equal to    2.730E+00
             maximum displacement increment at node     56166 degree of freedom  1 is equal to    1.363E+01
             displacement convergence ratio   2.003E-01

             failure to converge to tolerance

             iterative penetration checking has reached   0.819280 of total increment

             increment will be recycled


             maximum connectivity in stiffness matrix is       207 at node     63833


             maximum half-bandwidth is     60010  between nodes      4232  and     64241

             number of profile entries excluding fill-in is          554270


             total workspace needed with in-core matrix storage =        23632483
               part of solver workspace is allocated separately


             load increments for each degree of freedom
             summed over the whole model

             from distributed loads
             dist. loads on deformed configuration - totals below for dist. loads
             increments for point loads
             0.000000E+00   0.000000E+00   0.000000E+00


             point loads
             0.000000E+00   0.000000E+00   0.000000E+00

             start of assembly     cycle number is     5
             wall time =        1920.00


             solver workspace for phase1 (matrix input)    (64bit words) =          650719 (      4.96 MByte)
             Metis nested dissection ordering used
             solver workspace for phase2 (nodal ordering)  (64bit words) =         1465404 (     11.18 MByte)
             solver workspace for phase3 (symbolic factor) (64bit words) =         3354569 (     25.59 MByte)
             solver workspace for phase4 (factorization)   (64bit words) =         8093040 (     61.74 MByte) (MINIMUM)
             solver workspace for phase4 (factorization)   (64bit words) =        68695346 (    524.10 MByte) (MAXIMUM)
             solver workspace available and used           (64bit words) =        69969821 (    533.83 MByte)


             start of matrix solution
             wall time =        1934.00


             singularity ratio    3.0562E-04


             end of matrix solution
             wall time =        1952.00


             ddu multiplied with    9.07796E-01 due to large value of    3.00708E+00


             maximum residual force  at node     16689 degree of freedom  1 is equal to    1.083E-01
             maximum reaction force  at node     56216 degree of freedom  3 is equal to    1.473E+04
             residual convergence ratio    7.353E-06

             maximum displacement  change   at node     56166 degree of freedom  1 is equal to    2.730E+00
             maximum displacement increment at node     56166 degree of freedom  1 is equal to    1.636E+01
             displacement convergence ratio   1.668E-01

             failure to converge to tolerance

             iterative penetration checking has reached   0.983337 of total increment

             increment will be recycled


             maximum connectivity in stiffness matrix is       207 at node     63833


             maximum half-bandwidth is     60010  between nodes      4232  and     64241

             number of profile entries excluding fill-in is          554244


             total workspace needed with in-core matrix storage =        23631781
               part of solver workspace is allocated separately


             load increments for each degree of freedom
             summed over the whole model

             from distributed loads
             dist. loads on deformed configuration - totals below for dist. loads
             increments for point loads
             0.000000E+00   0.000000E+00   0.000000E+00


             point loads
             0.000000E+00   0.000000E+00   0.000000E+00

             start of assembly     cycle number is     6
             wall time =        1960.00


             solver workspace for phase1 (matrix input)    (64bit words) =          650693 (      4.96 MByte)
             Metis nested dissection ordering used
             solver workspace for phase2 (nodal ordering)  (64bit words) =         1465253 (     11.18 MByte)
             solver workspace for phase3 (symbolic factor) (64bit words) =         3329354 (     25.40 MByte)
             solver workspace for phase4 (factorization)   (64bit words) =         7970629 (     60.81 MByte) (MINIMUM)
             solver workspace for phase4 (factorization)   (64bit words) =        64744224 (    493.96 MByte) (MAXIMUM)
             solver workspace available and used           (64bit words) =        69969821 (    533.83 MByte)


             start of matrix solution
             wall time =        1975.00


             singularity ratio    1.5867E-04


             end of matrix solution
             wall time =        1990.00


             maximum residual force  at node     54989 degree of freedom  3 is equal to    4.503E-10
             maximum reaction force  at node     56216 degree of freedom  3 is equal to    1.470E+04
             residual convergence ratio    3.063E-14

             maximum displacement  change   at node     56166 degree of freedom  1 is equal to    2.773E-01
             maximum displacement increment at node     56166 degree of freedom  1 is equal to    1.664E+01
             displacement convergence ratio   1.667E-02

             recycling increment due to body to body contact 

             increment will be recycled


             maximum connectivity in stiffness matrix is       207 at node     63833


             maximum half-bandwidth is     60010  between nodes      4232  and     64241

             number of profile entries excluding fill-in is          554228


             total workspace needed with in-core matrix storage =        23631349
               part of solver workspace is allocated separately


             load increments for each degree of freedom
             summed over the whole model

             from distributed loads
             dist. loads on deformed configuration - totals below for dist. loads
             increments for point loads
             0.000000E+00   0.000000E+00   0.000000E+00


             point loads
             0.000000E+00   0.000000E+00   0.000000E+00

             start of assembly     cycle number is     7
             wall time =        1997.00


             solver workspace for phase1 (matrix input)    (64bit words) =          650677 (      4.96 MByte)
             Metis nested dissection ordering used
             solver workspace for phase2 (nodal ordering)  (64bit words) =         1465242 (     11.18 MByte)
             solver workspace for phase3 (symbolic factor) (64bit words) =         3332288 (     25.42 MByte)
             solver workspace for phase4 (factorization)   (64bit words) =         8016239 (     61.16 MByte) (MINIMUM)
             solver workspace for phase4 (factorization)   (64bit words) =        67493742 (    514.94 MByte) (MAXIMUM)
             solver workspace available and used           (64bit words) =        69969821 (    533.83 MByte)


             start of matrix solution
             wall time =        2011.00


             singularity ratio    1.5851E-04


             end of matrix solution
             wall time =        2028.00


             maximum residual force  at node     55113 degree of freedom  3 is equal to    4.542E-10
             maximum reaction force  at node     56216 degree of freedom  3 is equal to    1.469E+04
             residual convergence ratio    3.091E-14

             maximum displacement  change   at node     16708 degree of freedom  2 is equal to    9.107E-02
             maximum displacement increment at node     56166 degree of freedom  1 is equal to    1.664E+01
             displacement convergence ratio   5.474E-03

             recycling increment due to separation 


             maximum connectivity in stiffness matrix is       207 at node     63833


             maximum half-bandwidth is     60010  between nodes      4232  and     64241

             number of profile entries excluding fill-in is          553227


             total workspace needed with in-core matrix storage =        23604323
               part of solver workspace is allocated separately


             load increments for each degree of freedom
             summed over the whole model

             from distributed loads
             dist. loads on deformed configuration - totals below for dist. loads
             increments for point loads
             0.000000E+00   0.000000E+00   0.000000E+00


             point loads
             0.000000E+00   0.000000E+00   0.000000E+00

             start of assembly     cycle number is     1
             wall time =        2035.00


             solver workspace for phase1 (matrix input)    (64bit words) =          649676 (      4.96 MByte)
             Metis nested dissection ordering used
             solver workspace for phase2 (nodal ordering)  (64bit words) =         1464649 (     11.17 MByte)
             solver workspace for phase3 (symbolic factor) (64bit words) =         3325715 (     25.37 MByte)
             solver workspace for phase4 (factorization)   (64bit words) =         7956333 (     60.70 MByte) (MINIMUM)
             solver workspace for phase4 (factorization)   (64bit words) =        64574962 (    492.67 MByte) (MAXIMUM)
             solver workspace available and used           (64bit words) =        69969821 (    533.83 MByte)


             start of matrix solution
             wall time =        2049.00


             singularity ratio    1.5764E-04


             end of matrix solution
             wall time =        2064.00


             maximum residual force  at node     55112 degree of freedom  1 is equal to    5.529E-10
             maximum reaction force  at node     56216 degree of freedom  3 is equal to    1.470E+04
             residual convergence ratio    3.763E-14

             maximum displacement  change   at node     16848 degree of freedom  2 is equal to    2.733E-01
             maximum displacement increment at node     56166 degree of freedom  1 is equal to    1.664E+01
             displacement convergence ratio   1.643E-02

             recycling increment due to separation 


             maximum connectivity in stiffness matrix is       207 at node     63833


             maximum half-bandwidth is     60010  between nodes      4232  and     64241

             number of profile entries excluding fill-in is          551832


             total workspace needed with in-core matrix storage =        23566657
               part of solver workspace is allocated separately


             load increments for each degree of freedom
             summed over the whole model

             from distributed loads
             dist. loads on deformed configuration - totals below for dist. loads
             increments for point loads
             0.000000E+00   0.000000E+00   0.000000E+00


             point loads
             0.000000E+00   0.000000E+00   0.000000E+00

             start of assembly     cycle number is     1
             wall time =        2070.00


             solver workspace for phase1 (matrix input)    (64bit words) =          648281 (      4.95 MByte)
             Metis nested dissection ordering used
             solver workspace for phase2 (nodal ordering)  (64bit words) =         1463773 (     11.17 MByte)
             solver workspace for phase3 (symbolic factor) (64bit words) =         3404313 (     25.97 MByte)
             solver workspace for phase4 (factorization)   (64bit words) =         8020763 (     61.19 MByte) (MINIMUM)
             solver workspace for phase4 (factorization)   (64bit words) =        65292826 (    498.14 MByte) (MAXIMUM)
             solver workspace available and used           (64bit words) =        69969821 (    533.83 MByte)


             start of matrix solution
             wall time =        2084.00


             singularity ratio    1.5701E-04


             end of matrix solution
             wall time =        2101.00


             maximum residual force  at node     55108 degree of freedom  1 is equal to    4.292E-10
             maximum reaction force  at node     56216 degree of freedom  3 is equal to    1.470E+04
             residual convergence ratio    2.920E-14

             maximum displacement  change   at node      3969 degree of freedom  2 is equal to    3.485E-01
             maximum displacement increment at node     56166 degree of freedom  1 is equal to    1.664E+01
             displacement convergence ratio   2.094E-02

             recycling increment due to separation 


             maximum connectivity in stiffness matrix is       207 at node     63833


             maximum half-bandwidth is     60010  between nodes      4232  and     64241

             number of profile entries excluding fill-in is          549813


             total workspace needed with in-core matrix storage =        23512145
               part of solver workspace is allocated separately


             load increments for each degree of freedom
             summed over the whole model

             from distributed loads
             dist. loads on deformed configuration - totals below for dist. loads
             increments for point loads
             0.000000E+00   0.000000E+00   0.000000E+00


             point loads
             0.000000E+00   0.000000E+00   0.000000E+00

             start of assembly     cycle number is     1
             wall time =        2107.00


             solver workspace for phase1 (matrix input)    (64bit words) =          646262 (      4.93 MByte)
             Metis nested dissection ordering used
             solver workspace for phase2 (nodal ordering)  (64bit words) =         1462430 (     11.16 MByte)
             solver workspace for phase3 (symbolic factor) (64bit words) =         3303226 (     25.20 MByte)
             solver workspace for phase4 (factorization)   (64bit words) =         7956513 (     60.70 MByte) (MINIMUM)
             solver workspace for phase4 (factorization)   (64bit words) =        65456632 (    499.39 MByte) (MAXIMUM)
             solver workspace available and used           (64bit words) =        69969821 (    533.83 MByte)


             start of matrix solution
             wall time =        2121.00


             singularity ratio    1.4813E-04


             end of matrix solution
             wall time =        2137.00


             maximum residual force  at node     53679 degree of freedom  1 is equal to    4.235E-10
             maximum reaction force  at node     56216 degree of freedom  3 is equal to    1.470E+04
             residual convergence ratio    2.881E-14

             maximum displacement  change   at node     40786 degree of freedom  2 is equal to    5.998E-01
             maximum displacement increment at node     56166 degree of freedom  1 is equal to    1.664E+01
             displacement convergence ratio   3.605E-02

             recycling increment due to separation 


             maximum connectivity in stiffness matrix is       207 at node     63833


             maximum half-bandwidth is     60129  between nodes      3650  and     63778

             number of profile entries excluding fill-in is          548289


             total workspace needed with in-core matrix storage =        23470997
               part of solver workspace is allocated separately


             load increments for each degree of freedom
             summed over the whole model

             from distributed loads
             dist. loads on deformed configuration - totals below for dist. loads
             increments for point loads
             0.000000E+00   0.000000E+00   0.000000E+00


             point loads
             0.000000E+00   0.000000E+00   0.000000E+00

             start of assembly     cycle number is     1
             wall time =        2145.00


             solver workspace for phase1 (matrix input)    (64bit words) =          644738 (      4.92 MByte)
             Metis nested dissection ordering used
             solver workspace for phase2 (nodal ordering)  (64bit words) =         1461443 (     11.15 MByte)
             solver workspace for phase3 (symbolic factor) (64bit words) =         3276131 (     24.99 MByte)
             solver workspace for phase4 (factorization)   (64bit words) =         7939516 (     60.57 MByte) (MINIMUM)
             solver workspace for phase4 (factorization)   (64bit words) =        63480748 (    484.32 MByte) (MAXIMUM)
             solver workspace available and used           (64bit words) =        69969821 (    533.83 MByte)


             start of matrix solution
             wall time =        2159.00


             singularity ratio    1.5034E-04


             end of matrix solution
             wall time =        2174.00


             maximum residual force  at node     54527 degree of freedom  1 is equal to    4.128E-10
             maximum reaction force  at node     56216 degree of freedom  3 is equal to    1.470E+04
             residual convergence ratio    2.808E-14

             maximum displacement  change   at node     40786 degree of freedom  2 is equal to    6.329E-01
             maximum displacement increment at node     56166 degree of freedom  1 is equal to    1.664E+01
             displacement convergence ratio   3.804E-02

             recycling increment due to body to body contact 

             increment will be recycled


             maximum connectivity in stiffness matrix is       207 at node     63833


             maximum half-bandwidth is     60130  between nodes      3649  and     63778

             number of profile entries excluding fill-in is          548401


             total workspace needed with in-core matrix storage =        23474021
               part of solver workspace is allocated separately


             load increments for each degree of freedom
             summed over the whole model

             from distributed loads
             dist. loads on deformed configuration - totals below for dist. loads
             increments for point loads
             0.000000E+00   0.000000E+00   0.000000E+00


             point loads
             0.000000E+00   0.000000E+00   0.000000E+00

             start of assembly     cycle number is     2
             wall time =        2181.00


             solver workspace for phase1 (matrix input)    (64bit words) =          644850 (      4.92 MByte)
             Metis nested dissection ordering used
             solver workspace for phase2 (nodal ordering)  (64bit words) =         1461541 (     11.15 MByte)
             solver workspace for phase3 (symbolic factor) (64bit words) =         3356722 (     25.61 MByte)
             solver workspace for phase4 (factorization)   (64bit words) =         7971481 (     60.82 MByte) (MINIMUM)
             solver workspace for phase4 (factorization)   (64bit words) =        65226339 (    497.64 MByte) (MAXIMUM)
             solver workspace available and used           (64bit words) =        69969821 (    533.83 MByte)


             start of matrix solution
             wall time =        2195.00


             singularity ratio    1.4502E-04


             end of matrix solution
             wall time =        2210.00


             maximum residual force  at node     54531 degree of freedom  3 is equal to    3.437E-10
             maximum reaction force  at node     56216 degree of freedom  3 is equal to    1.470E+04
             residual convergence ratio    2.338E-14

             maximum displacement  change   at node     16880 degree of freedom  2 is equal to    4.387E-01
             maximum displacement increment at node     56166 degree of freedom  1 is equal to    1.664E+01
             displacement convergence ratio   2.637E-02

             recycling increment due to separation 


             maximum connectivity in stiffness matrix is       207 at node     63833


             maximum half-bandwidth is     60016  between nodes      3762  and     63777

             number of profile entries excluding fill-in is          546469


             total workspace needed with in-core matrix storage =        23421857
               part of solver workspace is allocated separately


             load increments for each degree of freedom
             summed over the whole model

             from distributed loads
             dist. loads on deformed configuration - totals below for dist. loads
             increments for point loads
             0.000000E+00   0.000000E+00   0.000000E+00


             point loads
             0.000000E+00   0.000000E+00   0.000000E+00

             start of assembly     cycle number is     1
             wall time =        2219.00


             solver workspace for phase1 (matrix input)    (64bit words) =          642918 (      4.91 MByte)
             Metis nested dissection ordering used
             solver workspace for phase2 (nodal ordering)  (64bit words) =         1460230 (     11.14 MByte)
             solver workspace for phase3 (symbolic factor) (64bit words) =         3313152 (     25.28 MByte)
             solver workspace for phase4 (factorization)   (64bit words) =         7895379 (     60.24 MByte) (MINIMUM)
             solver workspace for phase4 (factorization)   (64bit words) =        63019631 (    480.80 MByte) (MAXIMUM)
             solver workspace available and used           (64bit words) =        69969821 (    533.83 MByte)


             start of matrix solution
             wall time =        2233.00


             singularity ratio    1.4428E-04


             end of matrix solution
             wall time =        2247.00


             maximum residual force  at node     53679 degree of freedom  1 is equal to    3.858E-10
             maximum reaction force  at node     56216 degree of freedom  3 is equal to    1.471E+04
             residual convergence ratio    2.623E-14

             maximum displacement  change   at node     16880 degree of freedom  2 is equal to    9.583E-01
             maximum displacement increment at node     56166 degree of freedom  1 is equal to    1.664E+01
             displacement convergence ratio   5.760E-02

             recycling increment due to body to body contact 

             increment will be recycled


             maximum connectivity in stiffness matrix is       207 at node     63833


             maximum half-bandwidth is     60010  between nodes      4232  and     64241

             number of profile entries excluding fill-in is          546445


             total workspace needed with in-core matrix storage =        23421209
               part of solver workspace is allocated separately


             load increments for each degree of freedom
             summed over the whole model

             from distributed loads
             dist. loads on deformed configuration - totals below for dist. loads
             increments for point loads
             0.000000E+00   0.000000E+00   0.000000E+00


             point loads
             0.000000E+00   0.000000E+00   0.000000E+00

             start of assembly     cycle number is     2
             wall time =        2256.00


             solver workspace for phase1 (matrix input)    (64bit words) =          642894 (      4.90 MByte)
             Metis nested dissection ordering used
             solver workspace for phase2 (nodal ordering)  (64bit words) =         1460227 (     11.14 MByte)
             solver workspace for phase3 (symbolic factor) (64bit words) =         3333039 (     25.43 MByte)
             solver workspace for phase4 (factorization)   (64bit words) =         7898301 (     60.26 MByte) (MINIMUM)
             solver workspace for phase4 (factorization)   (64bit words) =        61337574 (    467.97 MByte) (MAXIMUM)
             solver workspace available and used           (64bit words) =        69969821 (    533.83 MByte)


             start of matrix solution
             wall time =        2270.00


             singularity ratio    1.4574E-04


             end of matrix solution
             wall time =        2283.00


             maximum residual force  at node     54989 degree of freedom  3 is equal to    3.667E-10
             maximum reaction force  at node     56216 degree of freedom  3 is equal to    1.470E+04
             residual convergence ratio    2.494E-14

             maximum displacement  change   at node     16029 degree of freedom  2 is equal to    5.791E-01
             maximum displacement increment at node     56166 degree of freedom  1 is equal to    1.664E+01
             displacement convergence ratio   3.481E-02

             recycling increment due to body to body contact 

             increment will be recycled


             maximum connectivity in stiffness matrix is       207 at node     63833


             maximum half-bandwidth is     60010  between nodes      4232  and     64241

             number of profile entries excluding fill-in is          546385


             total workspace needed with in-core matrix storage =        23419589
               part of solver workspace is allocated separately


             load increments for each degree of freedom
             summed over the whole model

             from distributed loads
             dist. loads on deformed configuration - totals below for dist. loads
             increments for point loads
             0.000000E+00   0.000000E+00   0.000000E+00


             point loads
             0.000000E+00   0.000000E+00   0.000000E+00

             start of assembly     cycle number is     3
             wall time =        2290.00


             solver workspace for phase1 (matrix input)    (64bit words) =          642834 (      4.90 MByte)
             Metis nested dissection ordering used
             solver workspace for phase2 (nodal ordering)  (64bit words) =         1460174 (     11.14 MByte)
             solver workspace for phase3 (symbolic factor) (64bit words) =         3344088 (     25.51 MByte)
             solver workspace for phase4 (factorization)   (64bit words) =         7909307 (     60.34 MByte) (MINIMUM)
             solver workspace for phase4 (factorization)   (64bit words) =        61244490 (    467.26 MByte) (MAXIMUM)
             solver workspace available and used           (64bit words) =        69969821 (    533.83 MByte)


             start of matrix solution
             wall time =        2304.00


             singularity ratio    2.3074E-04


             end of matrix solution
             wall time =        2318.00


             maximum residual force  at node     56483 degree of freedom  1 is equal to    5.336E-10
             maximum reaction force  at node     56216 degree of freedom  3 is equal to    1.471E+04
             residual convergence ratio    3.627E-14

             maximum displacement  change   at node     16843 degree of freedom  2 is equal to    5.971E-01
             maximum displacement increment at node     56166 degree of freedom  1 is equal to    1.664E+01
             displacement convergence ratio   3.589E-02

             recycling increment due to separation 


             maximum connectivity in stiffness matrix is       207 at node     63833


             maximum half-bandwidth is     60010  between nodes      4232  and     64241

             number of profile entries excluding fill-in is          545108


             total workspace needed with in-core matrix storage =        23385109
               part of solver workspace is allocated separately


             load increments for each degree of freedom
             summed over the whole model

             from distributed loads
             dist. loads on deformed configuration - totals below for dist. loads
             increments for point loads
             0.000000E+00   0.000000E+00   0.000000E+00


             point loads
             0.000000E+00   0.000000E+00   0.000000E+00

             start of assembly     cycle number is     1
             wall time =        2324.00


             solver workspace for phase1 (matrix input)    (64bit words) =          641557 (      4.89 MByte)
             Metis nested dissection ordering used
             solver workspace for phase2 (nodal ordering)  (64bit words) =         1459375 (     11.13 MByte)
             solver workspace for phase3 (symbolic factor) (64bit words) =         3290564 (     25.11 MByte)
             solver workspace for phase4 (factorization)   (64bit words) =         7881703 (     60.13 MByte) (MINIMUM)
             solver workspace for phase4 (factorization)   (64bit words) =        61566504 (    469.72 MByte) (MAXIMUM)
             solver workspace available and used           (64bit words) =        69969821 (    533.83 MByte)


             start of matrix solution
             wall time =        2338.00


             singularity ratio    1.3972E-04


             end of matrix solution
             wall time =        2352.00


             maximum residual force  at node     54194 degree of freedom  1 is equal to    3.615E-10
             maximum reaction force  at node     56216 degree of freedom  3 is equal to    1.471E+04
             residual convergence ratio    2.458E-14

             maximum displacement  change   at node     16583 degree of freedom  1 is equal to    6.213E-01
             maximum displacement increment at node     56166 degree of freedom  1 is equal to    1.664E+01
             displacement convergence ratio   3.734E-02

             recycling increment due to separation 


             maximum connectivity in stiffness matrix is       207 at node     63833


             maximum half-bandwidth is     60010  between nodes      4232  and     64241

             number of profile entries excluding fill-in is          544256


             total workspace needed with in-core matrix storage =        23362105
               part of solver workspace is allocated separately


             load increments for each degree of freedom
             summed over the whole model

             from distributed loads
             dist. loads on deformed configuration - totals below for dist. loads
             increments for point loads
             0.000000E+00   0.000000E+00   0.000000E+00


             point loads
             0.000000E+00   0.000000E+00   0.000000E+00

             start of assembly     cycle number is     1
             wall time =        2358.00


             solver workspace for phase1 (matrix input)    (64bit words) =          640705 (      4.89 MByte)
             Metis nested dissection ordering used
             solver workspace for phase2 (nodal ordering)  (64bit words) =         1458781 (     11.13 MByte)
             solver workspace for phase3 (symbolic factor) (64bit words) =         3317241 (     25.31 MByte)
             solver workspace for phase4 (factorization)   (64bit words) =         7909784 (     60.35 MByte) (MINIMUM)
             solver workspace for phase4 (factorization)   (64bit words) =        64156875 (    489.48 MByte) (MAXIMUM)
             solver workspace available and used           (64bit words) =        69969821 (    533.83 MByte)


             start of matrix solution
             wall time =        2372.00


             singularity ratio    1.3534E-04


             end of matrix solution
             wall time =        2387.00


             maximum residual force  at node     55086 degree of freedom  1 is equal to    3.358E-10
             maximum reaction force  at node     56216 degree of freedom  3 is equal to    1.471E+04
             residual convergence ratio    2.282E-14

             maximum displacement  change   at node     16685 degree of freedom  2 is equal to    7.307E-01
             maximum displacement increment at node     56166 degree of freedom  1 is equal to    1.664E+01
             displacement convergence ratio   4.392E-02

             recycling increment due to separation 


             maximum connectivity in stiffness matrix is       207 at node     63833


             maximum half-bandwidth is     60010  between nodes      4232  and     64241

             number of profile entries excluding fill-in is          543779


             total workspace needed with in-core matrix storage =        23349227
               part of solver workspace is allocated separately


             load increments for each degree of freedom
             summed over the whole model

             from distributed loads
             dist. loads on deformed configuration - totals below for dist. loads
             increments for point loads
             0.000000E+00   0.000000E+00   0.000000E+00


             point loads
             0.000000E+00   0.000000E+00   0.000000E+00

             start of assembly     cycle number is     1
             wall time =        2394.00


             solver workspace for phase1 (matrix input)    (64bit words) =          640228 (      4.88 MByte)
             Metis nested dissection ordering used
             solver workspace for phase2 (nodal ordering)  (64bit words) =         1458469 (     11.13 MByte)
             solver workspace for phase3 (symbolic factor) (64bit words) =         3333596 (     25.43 MByte)
             solver workspace for phase4 (factorization)   (64bit words) =         7982785 (     60.90 MByte) (MINIMUM)
             solver workspace for phase4 (factorization)   (64bit words) =        64909708 (    495.22 MByte) (MAXIMUM)
             solver workspace available and used           (64bit words) =        69969821 (    533.83 MByte)


             start of matrix solution
             wall time =        2408.00


             singularity ratio    1.8468E-03


             end of matrix solution
             wall time =        2423.00


             maximum residual force  at node     54526 degree of freedom  1 is equal to    4.521E-10
             maximum reaction force  at node     56216 degree of freedom  3 is equal to    1.471E+04
             residual convergence ratio    3.073E-14

             maximum displacement  change   at node      1355 degree of freedom  1 is equal to    4.856E-01
             maximum displacement increment at node     56166 degree of freedom  1 is equal to    1.664E+01
             displacement convergence ratio   2.919E-02

             recycling increment due to separation 


             maximum connectivity in stiffness matrix is       207 at node     63833


             maximum half-bandwidth is     60010  between nodes      4232  and     64241

             number of profile entries excluding fill-in is          543277


             total workspace needed with in-core matrix storage =        23335673
               part of solver workspace is allocated separately


             load increments for each degree of freedom
             summed over the whole model

             from distributed loads
             dist. loads on deformed configuration - totals below for dist. loads
             increments for point loads
             0.000000E+00   0.000000E+00   0.000000E+00


             point loads
             0.000000E+00   0.000000E+00   0.000000E+00

             start of assembly     cycle number is     1
             wall time =        2429.00


             solver workspace for phase1 (matrix input)    (64bit words) =          639726 (      4.88 MByte)
             Metis nested dissection ordering used
             solver workspace for phase2 (nodal ordering)  (64bit words) =         1458101 (     11.12 MByte)
             solver workspace for phase3 (symbolic factor) (64bit words) =         3300298 (     25.18 MByte)
             solver workspace for phase4 (factorization)   (64bit words) =         7891516 (     60.21 MByte) (MINIMUM)
             solver workspace for phase4 (factorization)   (64bit words) =        64404969 (    491.37 MByte) (MAXIMUM)
             solver workspace available and used           (64bit words) =        69969821 (    533.83 MByte)


             start of matrix solution
             wall time =        2443.00


             singularity ratio    1.4432E-04


             end of matrix solution
             wall time =        2458.00


             maximum residual force  at node     53679 degree of freedom  1 is equal to    5.953E-10
             maximum reaction force  at node     56216 degree of freedom  3 is equal to    1.471E+04
             residual convergence ratio    4.045E-14

             maximum displacement  change   at node     16494 degree of freedom  2 is equal to    3.866E-01
             maximum displacement increment at node     56166 degree of freedom  1 is equal to    1.664E+01
             displacement convergence ratio   2.324E-02

             recycling increment due to separation 


             maximum connectivity in stiffness matrix is       207 at node     63833


             maximum half-bandwidth is     60010  between nodes      4232  and     64241

             number of profile entries excluding fill-in is          543132


             total workspace needed with in-core matrix storage =        23331757
               part of solver workspace is allocated separately


             load increments for each degree of freedom
             summed over the whole model

             from distributed loads
             dist. loads on deformed configuration - totals below for dist. loads
             increments for point loads
             0.000000E+00   0.000000E+00   0.000000E+00


             point loads
             0.000000E+00   0.000000E+00   0.000000E+00

             start of assembly     cycle number is     1
             wall time =        2465.00


             solver workspace for phase1 (matrix input)    (64bit words) =          639581 (      4.88 MByte)
             Metis nested dissection ordering used
             solver workspace for phase2 (nodal ordering)  (64bit words) =         1458028 (     11.12 MByte)
             solver workspace for phase3 (symbolic factor) (64bit words) =         3290462 (     25.10 MByte)
             solver workspace for phase4 (factorization)   (64bit words) =         7873360 (     60.07 MByte) (MINIMUM)
             solver workspace for phase4 (factorization)   (64bit words) =        62667952 (    478.12 MByte) (MAXIMUM)
             solver workspace available and used           (64bit words) =        69969821 (    533.83 MByte)


             start of matrix solution
             wall time =        2479.00


             singularity ratio    1.2966E-04


             end of matrix solution
             wall time =        2493.00


             maximum residual force  at node     56483 degree of freedom  1 is equal to    5.184E-10
             maximum reaction force  at node     56216 degree of freedom  3 is equal to    1.471E+04
             residual convergence ratio    3.523E-14

             maximum displacement  change   at node     16493 degree of freedom  1 is equal to    2.896E-01
             maximum displacement increment at node     56166 degree of freedom  1 is equal to    1.664E+01
             displacement convergence ratio   1.741E-02

             recycling increment due to separation 


             maximum connectivity in stiffness matrix is       207 at node     63833


             maximum half-bandwidth is     60010  between nodes      4232  and     64241

             number of profile entries excluding fill-in is          543060


             total workspace needed with in-core matrix storage =        23329813
               part of solver workspace is allocated separately


             load increments for each degree of freedom
             summed over the whole model

             from distributed loads
             dist. loads on deformed configuration - totals below for dist. loads
             increments for point loads
             0.000000E+00   0.000000E+00   0.000000E+00


             point loads
             0.000000E+00   0.000000E+00   0.000000E+00

             start of assembly     cycle number is     1
             wall time =        2500.00


             solver workspace for phase1 (matrix input)    (64bit words) =          639509 (      4.88 MByte)
             Metis nested dissection ordering used
             solver workspace for phase2 (nodal ordering)  (64bit words) =         1457978 (     11.12 MByte)
             solver workspace for phase3 (symbolic factor) (64bit words) =         3284766 (     25.06 MByte)
             solver workspace for phase4 (factorization)   (64bit words) =         7857382 (     59.95 MByte) (MINIMUM)
             solver workspace for phase4 (factorization)   (64bit words) =        61772670 (    471.29 MByte) (MAXIMUM)
             solver workspace available and used           (64bit words) =        69969821 (    533.83 MByte)


             start of matrix solution
             wall time =        2514.00


             singularity ratio    1.7019E-04


             end of matrix solution
             wall time =        2528.00


             maximum residual force  at node     54895 degree of freedom  1 is equal to    3.978E-10
             maximum reaction force  at node     56216 degree of freedom  3 is equal to    1.471E+04
             residual convergence ratio    2.703E-14

             maximum displacement  change   at node      2324 degree of freedom  1 is equal to    2.700E-01
             maximum displacement increment at node     56166 degree of freedom  1 is equal to    1.664E+01
             displacement convergence ratio   1.623E-02

             recycling increment due to separation 


             maximum connectivity in stiffness matrix is       207 at node     63833


             maximum half-bandwidth is     60010  between nodes      4232  and     64241

             number of profile entries excluding fill-in is          542996


             total workspace needed with in-core matrix storage =        23328085
               part of solver workspace is allocated separately


             load increments for each degree of freedom
             summed over the whole model

             from distributed loads
             dist. loads on deformed configuration - totals below for dist. loads
             increments for point loads
             0.000000E+00   0.000000E+00   0.000000E+00


             point loads
             0.000000E+00   0.000000E+00   0.000000E+00

             start of assembly     cycle number is     1
             wall time =        2534.00


             solver workspace for phase1 (matrix input)    (64bit words) =          639445 (      4.88 MByte)
             Metis nested dissection ordering used
             solver workspace for phase2 (nodal ordering)  (64bit words) =         1457931 (     11.12 MByte)
             solver workspace for phase3 (symbolic factor) (64bit words) =         3303501 (     25.20 MByte)
             solver workspace for phase4 (factorization)   (64bit words) =         7870929 (     60.05 MByte) (MINIMUM)
             solver workspace for phase4 (factorization)   (64bit words) =        63608695 (    485.30 MByte) (MAXIMUM)
             solver workspace available and used           (64bit words) =        69969821 (    533.83 MByte)


             start of matrix solution
             wall time =        2548.00


             singularity ratio    2.0489E-04


             end of matrix solution
             wall time =        2563.00


             maximum residual force  at node     53679 degree of freedom  1 is equal to    4.386E-10
             maximum reaction force  at node     56216 degree of freedom  3 is equal to    1.471E+04
             residual convergence ratio    2.981E-14

             maximum displacement  change   at node      2325 degree of freedom  1 is equal to    3.005E-01
             maximum displacement increment at node     56166 degree of freedom  1 is equal to    1.664E+01
             displacement convergence ratio   1.806E-02

             recycling increment due to separation 


             maximum connectivity in stiffness matrix is       207 at node     63833


             maximum half-bandwidth is     60010  between nodes      4232  and     64241

             number of profile entries excluding fill-in is          542999


             total workspace needed with in-core matrix storage =        23328167
               part of solver workspace is allocated separately


             load increments for each degree of freedom
             summed over the whole model

             from distributed loads
             dist. loads on deformed configuration - totals below for dist. loads
             increments for point loads
             0.000000E+00   0.000000E+00   0.000000E+00


             point loads
             0.000000E+00   0.000000E+00   0.000000E+00

             start of assembly     cycle number is     1
             wall time =        2571.00


             solver workspace for phase1 (matrix input)    (64bit words) =          639448 (      4.88 MByte)
             Metis nested dissection ordering used
             solver workspace for phase2 (nodal ordering)  (64bit words) =         1457940 (     11.12 MByte)
             solver workspace for phase3 (symbolic factor) (64bit words) =         3290634 (     25.11 MByte)
             solver workspace for phase4 (factorization)   (64bit words) =         7845725 (     59.86 MByte) (MINIMUM)
             solver workspace for phase4 (factorization)   (64bit words) =        62597648 (    477.58 MByte) (MAXIMUM)
             solver workspace available and used           (64bit words) =        69969821 (    533.83 MByte)


             start of matrix solution
             wall time =        2585.00


             singularity ratio    1.2775E-04


             end of matrix solution
             wall time =        2600.00


             maximum residual force  at node     53679 degree of freedom  1 is equal to    6.384E-10
             maximum reaction force  at node     56216 degree of freedom  3 is equal to    1.471E+04
             residual convergence ratio    4.339E-14

             maximum displacement  change   at node      2615 degree of freedom  1 is equal to    2.389E-01
             maximum displacement increment at node     56166 degree of freedom  1 is equal to    1.664E+01
             displacement convergence ratio   1.436E-02

             recycling increment due to body to body contact 

             increment will be recycled


             maximum connectivity in stiffness matrix is       207 at node     63833


             maximum half-bandwidth is     60010  between nodes      4232  and     64241

             number of profile entries excluding fill-in is          542994


             total workspace needed with in-core matrix storage =        23328031
               part of solver workspace is allocated separately


             load increments for each degree of freedom
             summed over the whole model

             from distributed loads
             dist. loads on deformed configuration - totals below for dist. loads
             increments for point loads
             0.000000E+00   0.000000E+00   0.000000E+00


             point loads
             0.000000E+00   0.000000E+00   0.000000E+00

             start of assembly     cycle number is     2
             wall time =        2606.00


             solver workspace for phase1 (matrix input)    (64bit words) =          639443 (      4.88 MByte)
             Metis nested dissection ordering used
             solver workspace for phase2 (nodal ordering)  (64bit words) =         1457933 (     11.12 MByte)
             solver workspace for phase3 (symbolic factor) (64bit words) =         3292797 (     25.12 MByte)
             solver workspace for phase4 (factorization)   (64bit words) =         7862361 (     59.99 MByte) (MINIMUM)
             solver workspace for phase4 (factorization)   (64bit words) =        63904497 (    487.55 MByte) (MAXIMUM)
             solver workspace available and used           (64bit words) =        69969821 (    533.83 MByte)


             start of matrix solution
             wall time =        2620.00


             singularity ratio    1.2789E-04


             end of matrix solution
             wall time =        2635.00


             maximum residual force  at node     55113 degree of freedom  1 is equal to    6.176E-10
             maximum reaction force  at node     56216 degree of freedom  3 is equal to    1.471E+04
             residual convergence ratio    4.197E-14

             maximum displacement  change   at node      2558 degree of freedom  2 is equal to    5.084E-02
             maximum displacement increment at node     56166 degree of freedom  1 is equal to    1.664E+01
             displacement convergence ratio   3.056E-03

             recycling increment due to separation 


             maximum connectivity in stiffness matrix is       207 at node     63833


             maximum half-bandwidth is     60010  between nodes      4232  and     64241

             number of profile entries excluding fill-in is          542936


             total workspace needed with in-core matrix storage =        23326465
               part of solver workspace is allocated separately


             load increments for each degree of freedom
             summed over the whole model

             from distributed loads
             dist. loads on deformed configuration - totals below for dist. loads
             increments for point loads
             0.000000E+00   0.000000E+00   0.000000E+00


             point loads
             0.000000E+00   0.000000E+00   0.000000E+00

             start of assembly     cycle number is     1
             wall time =        2641.00


             solver workspace for phase1 (matrix input)    (64bit words) =          639385 (      4.88 MByte)
             Metis nested dissection ordering used
             solver workspace for phase2 (nodal ordering)  (64bit words) =         1457886 (     11.12 MByte)
             solver workspace for phase3 (symbolic factor) (64bit words) =         3283924 (     25.05 MByte)
             solver workspace for phase4 (factorization)   (64bit words) =         7877696 (     60.10 MByte) (MINIMUM)
             solver workspace for phase4 (factorization)   (64bit words) =        62826426 (    479.33 MByte) (MAXIMUM)
             solver workspace available and used           (64bit words) =        69969821 (    533.83 MByte)


             start of matrix solution
             wall time =        2655.00


             singularity ratio    1.2781E-04


             end of matrix solution
             wall time =        2670.00


             maximum residual force  at node     53679 degree of freedom  1 is equal to    5.404E-10
             maximum reaction force  at node     56216 degree of freedom  3 is equal to    1.471E+04
             residual convergence ratio    3.672E-14

             maximum displacement  change   at node      2665 degree of freedom  1 is equal to    1.909E-01
             maximum displacement increment at node     56166 degree of freedom  1 is equal to    1.664E+01
             displacement convergence ratio   1.148E-02

             recycling increment due to separation 


             maximum connectivity in stiffness matrix is       207 at node     63833


             maximum half-bandwidth is     60010  between nodes      4232  and     64241

             number of profile entries excluding fill-in is          542914


             total workspace needed with in-core matrix storage =        23325871
               part of solver workspace is allocated separately


             load increments for each degree of freedom
             summed over the whole model

             from distributed loads
             dist. loads on deformed configuration - totals below for dist. loads
             increments for point loads
             0.000000E+00   0.000000E+00   0.000000E+00


             point loads
             0.000000E+00   0.000000E+00   0.000000E+00

             start of assembly     cycle number is     1
             wall time =        2676.00


             solver workspace for phase1 (matrix input)    (64bit words) =          639363 (      4.88 MByte)
             Metis nested dissection ordering used
             solver workspace for phase2 (nodal ordering)  (64bit words) =         1457878 (     11.12 MByte)
             solver workspace for phase3 (symbolic factor) (64bit words) =         3301287 (     25.19 MByte)
             solver workspace for phase4 (factorization)   (64bit words) =         7869272 (     60.04 MByte) (MINIMUM)
             solver workspace for phase4 (factorization)   (64bit words) =        63013891 (    480.76 MByte) (MAXIMUM)
             solver workspace available and used           (64bit words) =        69969821 (    533.83 MByte)


             start of matrix solution
             wall time =        2690.00


             singularity ratio    1.2769E-04


             end of matrix solution
             wall time =        2705.00


             maximum residual force  at node     55086 degree of freedom  1 is equal to    4.371E-10
             maximum reaction force  at node     56216 degree of freedom  3 is equal to    1.471E+04
             residual convergence ratio    2.971E-14

             maximum displacement  change   at node      3146 degree of freedom  2 is equal to    9.567E-02
             maximum displacement increment at node     56166 degree of freedom  1 is equal to    1.664E+01
             displacement convergence ratio   5.750E-03


             total transient time = 1.25000E-01


   NT version
   Marc 2007r1, Build 42812, May 25, 2007
   output for increment       2. "          lcase1"


             total strain energy         is    2.17285E+04
               within which:
               elastic strain energy     is    2.17285E+04
             total ext-force work        is    1.15827E+04
               within which:
               work by appl. force/disp. is    1.09923E+00
               work by  contact forces   is    8.63287E+03
               work by frictional forces is    2.94877E+03
             total work by  springs      is    1.51715E+03


             memory usage:                       MByte       words  % of total

              within general memory:           
               element stiffness matrices:          31     8017932         2.5
               solver: first part                   59    15359242         4.8
               overallocation initial allocation     7     1816516         0.6
               other:                                1      263487         0.1
              allocated separately:
               incremental backup:                 186    48717077        15.1
               solver 8                            534   139939642        43.4
               nodal vectors:                       48    12506925         3.9
               defined sets:                         1      261038         0.1
               contact:                             31     8190430         2.5
               tyings:                               4      977762         0.3
               transformations:                      2      396270         0.1
               kinematic boundary conditions:        0        2860         0.0
               points, curves and surfaces:          0          54         0.0
               element storage:                    285    74602698        23.1
               material properties:                  0        3704         0.0
               executable and common blocks:        27     7000000         2.2
               miscellaneous                        18     4646384         1.4
               ---------------------------------------------------------------
               total:                             1231   322702021

               general memory allocated:            97    25457177
               general memory used:                 90    23640661

               peak memory usage:                 1417   371417640

             e n d   o f   i n c r e m e n t       2

             increment       2   will be repeated
             remaining time increment:  4.1666667E-02
             current   time increment:  4.1666667E-02
             wall time =        2712.00


             s t a r t   o f   i n c r e m e n t       2


          space needed for incremental backup:    48717149


             maximum connectivity in stiffness matrix is       207 at node     63833


             maximum half-bandwidth is     60010  between nodes      4232  and     64241

             number of profile entries excluding fill-in is          542944


             total workspace needed with in-core matrix storage =        23326681
               part of solver workspace is allocated separately


             load increments for each degree of freedom
             summed over the whole model

             from distributed loads
             dist. loads on deformed configuration - totals below for dist. loads
             increments for point loads
             0.000000E+00   0.000000E+00   0.000000E+00


             point loads
             0.000000E+00   0.000000E+00   0.000000E+00

             start of assembly     cycle number is     0
             wall time =        2715.00


             solver workspace for phase1 (matrix input)    (64bit words) =          639393 (      4.88 MByte)
             Metis nested dissection ordering used
             solver workspace for phase2 (nodal ordering)  (64bit words) =         1457782 (     11.12 MByte)
             solver workspace for phase3 (symbolic factor) (64bit words) =         3336438 (     25.46 MByte)
             solver workspace for phase4 (factorization)   (64bit words) =         7886224 (     60.17 MByte) (MINIMUM)
             solver workspace for phase4 (factorization)   (64bit words) =        61829362 (    471.72 MByte) (MAXIMUM)
             solver workspace available and used           (64bit words) =        69969821 (    533.83 MByte)


             start of matrix solution
             wall time =        2729.00


             singularity ratio    2.0424E-04


             end of matrix solution
             wall time =        2743.00


             ddu multiplied with    1.66285E-01 due to large value of    1.64686E+01


             maximum residual force  at node     16563 degree of freedom  1 is equal to    5.007E-02
             maximum reaction force  at node     56216 degree of freedom  3 is equal to    1.475E+04
             residual convergence ratio    3.395E-06

             maximum displacement  change   at node     56166 degree of freedom  1 is equal to    2.738E+00
             maximum displacement increment at node     56166 degree of freedom  1 is equal to    2.738E+00
             displacement convergence ratio   1.000E+00

             failure to converge to tolerance

             iterative penetration checking has reached   0.166285 of total increment

             increment will be recycled


             maximum connectivity in stiffness matrix is       207 at node     63833


             maximum half-bandwidth is     60010  between nodes      4232  and     64241

             number of profile entries excluding fill-in is          542926


             total workspace needed with in-core matrix storage =        23326195
               part of solver workspace is allocated separately


             load increments for each degree of freedom
             summed over the whole model

             from distributed loads
             dist. loads on deformed configuration - totals below for dist. loads
             increments for point loads
             0.000000E+00   0.000000E+00   0.000000E+00


             point loads
             0.000000E+00   0.000000E+00   0.000000E+00

             start of assembly     cycle number is     1
             wall time =        2750.00


             solver workspace for phase1 (matrix input)    (64bit words) =          639375 (      4.88 MByte)
             Metis nested dissection ordering used
             solver workspace for phase2 (nodal ordering)  (64bit words) =         1457764 (     11.12 MByte)
             solver workspace for phase3 (symbolic factor) (64bit words) =         3297323 (     25.16 MByte)
             solver workspace for phase4 (factorization)   (64bit words) =         7864939 (     60.00 MByte) (MINIMUM)
             solver workspace for phase4 (factorization)   (64bit words) =        61797582 (    471.48 MByte) (MAXIMUM)
             solver workspace available and used           (64bit words) =        69969821 (    533.83 MByte)


             start of matrix solution
             wall time =        2763.00


             singularity ratio    1.2876E-04


             end of matrix solution
             wall time =        2777.00


             ddu multiplied with    1.99447E-01 due to large value of    1.37304E+01


             maximum residual force  at node     15257 degree of freedom  1 is equal to    2.058E-01
             maximum reaction force  at node     56216 degree of freedom  3 is equal to    1.475E+04
             residual convergence ratio    1.395E-05

             maximum displacement  change   at node     56166 degree of freedom  1 is equal to    2.738E+00
             maximum displacement increment at node     56166 degree of freedom  1 is equal to    5.477E+00
             displacement convergence ratio   5.000E-01

             failure to converge to tolerance

             iterative penetration checking has reached   0.332567 of total increment

             increment will be recycled


             maximum connectivity in stiffness matrix is       207 at node     63833


             maximum half-bandwidth is     60010  between nodes      4232  and     64241

             number of profile entries excluding fill-in is          542943


             total workspace needed with in-core matrix storage =        23326655
               part of solver workspace is allocated separately


             load increments for each degree of freedom
             summed over the whole model

             from distributed loads
             dist. loads on deformed configuration - totals below for dist. loads
             increments for point loads
             0.000000E+00   0.000000E+00   0.000000E+00


             point loads
             0.000000E+00   0.000000E+00   0.000000E+00

             start of assembly     cycle number is     2
             wall time =        2786.00


             solver workspace for phase1 (matrix input)    (64bit words) =          639392 (      4.88 MByte)
             Metis nested dissection ordering used
             solver workspace for phase2 (nodal ordering)  (64bit words) =         1457749 (     11.12 MByte)
             solver workspace for phase3 (symbolic factor) (64bit words) =         3296820 (     25.15 MByte)
             solver workspace for phase4 (factorization)   (64bit words) =         7892926 (     60.22 MByte) (MINIMUM)
             solver workspace for phase4 (factorization)   (64bit words) =        63429678 (    483.93 MByte) (MAXIMUM)
             solver workspace available and used           (64bit words) =        69969821 (    533.83 MByte)


             start of matrix solution
             wall time =        2800.00


             singularity ratio    2.4286E-03


             end of matrix solution
             wall time =        2815.00


             ddu multiplied with    2.49716E-01 due to large value of    1.09919E+01


             maximum residual force  at node     15257 degree of freedom  1 is equal to    1.544E-01
             maximum reaction force  at node     56216 degree of freedom  3 is equal to    1.475E+04
             residual convergence ratio    1.047E-05

             maximum displacement  change   at node     56166 degree of freedom  1 is equal to    2.745E+00
             maximum displacement increment at node     56166 degree of freedom  1 is equal to    8.222E+00
             displacement convergence ratio   3.338E-01

             failure to converge to tolerance

             iterative penetration checking has reached   0.499236 of total increment

             increment will be recycled


             maximum connectivity in stiffness matrix is       207 at node     63833


             maximum half-bandwidth is     60010  between nodes      4232  and     64241

             number of profile entries excluding fill-in is          542967


             total workspace needed with in-core matrix storage =        23327303
               part of solver workspace is allocated separately


             load increments for each degree of freedom
             summed over the whole model

             from distributed loads
             dist. loads on deformed configuration - totals below for dist. loads
             increments for point loads
             0.000000E+00   0.000000E+00   0.000000E+00


             point loads
             0.000000E+00   0.000000E+00   0.000000E+00

             start of assembly     cycle number is     3
             wall time =        2822.00


             solver workspace for phase1 (matrix input)    (64bit words) =          639416 (      4.88 MByte)
             Metis nested dissection ordering used
             solver workspace for phase2 (nodal ordering)  (64bit words) =         1457763 (     11.12 MByte)
             solver workspace for phase3 (symbolic factor) (64bit words) =         3286094 (     25.07 MByte)
             solver workspace for phase4 (factorization)   (64bit words) =         7858827 (     59.96 MByte) (MINIMUM)
             solver workspace for phase4 (factorization)   (64bit words) =        60093919 (    458.48 MByte) (MAXIMUM)
             solver workspace available and used           (64bit words) =        69969821 (    533.83 MByte)


             start of matrix solution
             wall time =        2836.00


             singularity ratio    1.5725E-03


             end of matrix solution
             wall time =        2849.00


             ddu multiplied with    3.32820E-01 due to large value of    8.24723E+00


             maximum residual force  at node     15529 degree of freedom  2 is equal to    3.667E-01
             maximum reaction force  at node     56216 degree of freedom  3 is equal to    1.475E+04
             residual convergence ratio    2.487E-05

             maximum displacement  change   at node     56166 degree of freedom  1 is equal to    2.745E+00
             maximum displacement increment at node     56166 degree of freedom  1 is equal to    1.097E+01
             displacement convergence ratio   2.503E-01

             failure to converge to tolerance

             iterative penetration checking has reached   0.665900 of total increment

             increment will be recycled


             maximum connectivity in stiffness matrix is       207 at node     63833


             maximum half-bandwidth is     60010  between nodes      4232  and     64241

             number of profile entries excluding fill-in is          542909


             total workspace needed with in-core matrix storage =        23325737
               part of solver workspace is allocated separately


             load increments for each degree of freedom
             summed over the whole model

             from distributed loads
             dist. loads on deformed configuration - totals below for dist. loads
             increments for point loads
             0.000000E+00   0.000000E+00   0.000000E+00


             point loads
             0.000000E+00   0.000000E+00   0.000000E+00

             start of assembly     cycle number is     4
             wall time =        2855.00


             solver workspace for phase1 (matrix input)    (64bit words) =          639358 (      4.88 MByte)
             Metis nested dissection ordering used
             solver workspace for phase2 (nodal ordering)  (64bit words) =         1457725 (     11.12 MByte)
             solver workspace for phase3 (symbolic factor) (64bit words) =         3287460 (     25.08 MByte)
             solver workspace for phase4 (factorization)   (64bit words) =         7841706 (     59.83 MByte) (MINIMUM)
             solver workspace for phase4 (factorization)   (64bit words) =        61136009 (    466.43 MByte) (MAXIMUM)
             solver workspace available and used           (64bit words) =        69969821 (    533.83 MByte)


             start of matrix solution
             wall time =        2869.00


             singularity ratio    1.2797E-04


             end of matrix solution
             wall time =        2882.00


             ddu multiplied with    4.98832E-01 due to large value of    5.50254E+00


             maximum residual force  at node     13655 degree of freedom  1 is equal to    2.289E-01
             maximum reaction force  at node     56216 degree of freedom  3 is equal to    1.475E+04
             residual convergence ratio    1.552E-05

             maximum displacement  change   at node     56166 degree of freedom  1 is equal to    2.745E+00
             maximum displacement increment at node     56166 degree of freedom  1 is equal to    1.371E+01
             displacement convergence ratio   2.002E-01

             failure to converge to tolerance

             iterative penetration checking has reached   0.832560 of total increment

             increment will be recycled


             maximum connectivity in stiffness matrix is       207 at node     63833


             maximum half-bandwidth is     60010  between nodes      4232  and     64241

             number of profile entries excluding fill-in is          542902


             total workspace needed with in-core matrix storage =        23325547
               part of solver workspace is allocated separately


             load increments for each degree of freedom
             summed over the whole model

             from distributed loads
             dist. loads on deformed configuration - totals below for dist. loads
             increments for point loads
             0.000000E+00   0.000000E+00   0.000000E+00


             point loads
             0.000000E+00   0.000000E+00   0.000000E+00

             start of assembly     cycle number is     5
             wall time =        2889.00


             solver workspace for phase1 (matrix input)    (64bit words) =          639351 (      4.88 MByte)
             Metis nested dissection ordering used
             solver workspace for phase2 (nodal ordering)  (64bit words) =         1457721 (     11.12 MByte)
             solver workspace for phase3 (symbolic factor) (64bit words) =         3307230 (     25.23 MByte)
             solver workspace for phase4 (factorization)   (64bit words) =         7910534 (     60.35 MByte) (MINIMUM)
             solver workspace for phase4 (factorization)   (64bit words) =        61990567 (    472.95 MByte) (MAXIMUM)
             solver workspace available and used           (64bit words) =        69969821 (    533.83 MByte)


             start of matrix solution
             wall time =        2903.00


             singularity ratio    1.2782E-04


             end of matrix solution
             wall time =        2917.00


             ddu multiplied with    9.95293E-01 due to large value of    2.75783E+00


             maximum residual force  at node     13655 degree of freedom  1 is equal to    1.078E-03
             maximum reaction force  at node     56216 degree of freedom  3 is equal to    1.476E+04
             residual convergence ratio    7.300E-08

             maximum displacement  change   at node     56166 degree of freedom  1 is equal to    2.745E+00
             maximum displacement increment at node     56166 degree of freedom  1 is equal to    1.646E+01
             displacement convergence ratio   1.668E-01

             failure to converge to tolerance

             iterative penetration checking has reached   0.999212 of total increment

             increment will be recycled


             maximum connectivity in stiffness matrix is       207 at node     63833


             maximum half-bandwidth is     60010  between nodes      4232  and     64241

             number of profile entries excluding fill-in is          542838


             total workspace needed with in-core matrix storage =        23323819
               part of solver workspace is allocated separately


             load increments for each degree of freedom
             summed over the whole model

             from distributed loads
             dist. loads on deformed configuration - totals below for dist. loads
             increments for point loads
             0.000000E+00   0.000000E+00   0.000000E+00


             point loads
             0.000000E+00   0.000000E+00   0.000000E+00

             start of assembly     cycle number is     6
             wall time =        2923.00


             solver workspace for phase1 (matrix input)    (64bit words) =          639287 (      4.88 MByte)
             Metis nested dissection ordering used
             solver workspace for phase2 (nodal ordering)  (64bit words) =         1457653 (     11.12 MByte)
             solver workspace for phase3 (symbolic factor) (64bit words) =         3282786 (     25.05 MByte)
             solver workspace for phase4 (factorization)   (64bit words) =         7866700 (     60.02 MByte) (MINIMUM)
             solver workspace for phase4 (factorization)   (64bit words) =        63727624 (    486.20 MByte) (MAXIMUM)
             solver workspace available and used           (64bit words) =        69969821 (    533.83 MByte)


             start of matrix solution
             wall time =        2937.00


             singularity ratio    1.5715E-03


             end of matrix solution
             wall time =        2952.00


             maximum residual force  at node     54531 degree of freedom  3 is equal to    4.397E-10
             maximum reaction force  at node     56216 degree of freedom  3 is equal to    1.472E+04
             residual convergence ratio    2.987E-14

             maximum displacement  change   at node      3217 degree of freedom  1 is equal to    1.351E-01
             maximum displacement increment at node     56166 degree of freedom  1 is equal to    1.647E+01
             displacement convergence ratio   8.203E-03

             recycling increment due to separation 


             maximum connectivity in stiffness matrix is       207 at node     63833


             maximum half-bandwidth is     60010  between nodes      4232  and     64241

             number of profile entries excluding fill-in is          542670


             total workspace needed with in-core matrix storage =        23319283
               part of solver workspace is allocated separately


             load increments for each degree of freedom
             summed over the whole model

             from distributed loads
             dist. loads on deformed configuration - totals below for dist. loads
             increments for point loads
             0.000000E+00   0.000000E+00   0.000000E+00


             point loads
             0.000000E+00   0.000000E+00   0.000000E+00

             start of assembly     cycle number is     1
             wall time =        2961.00


             solver workspace for phase1 (matrix input)    (64bit words) =          639119 (      4.88 MByte)
             Metis nested dissection ordering used
             solver workspace for phase2 (nodal ordering)  (64bit words) =         1457517 (     11.12 MByte)
             solver workspace for phase3 (symbolic factor) (64bit words) =         3309442 (     25.25 MByte)
             solver workspace for phase4 (factorization)   (64bit words) =         7896496 (     60.25 MByte) (MINIMUM)
             solver workspace for phase4 (factorization)   (64bit words) =        62442702 (    476.40 MByte) (MAXIMUM)
             solver workspace available and used           (64bit words) =        69969821 (    533.83 MByte)


             start of matrix solution
             wall time =        2975.00


             singularity ratio    1.2537E-04


             end of matrix solution
             wall time =        2989.00


             maximum residual force  at node     54526 degree of freedom  3 is equal to    4.572E-10
             maximum reaction force  at node     56216 degree of freedom  3 is equal to    1.472E+04
             residual convergence ratio    3.106E-14

             maximum displacement  change   at node      3348 degree of freedom  1 is equal to    2.520E-01
             maximum displacement increment at node     56166 degree of freedom  1 is equal to    1.647E+01
             displacement convergence ratio   1.530E-02

             recycling increment due to body to body contact 

             increment will be recycled


             maximum connectivity in stiffness matrix is       207 at node     63833


             maximum half-bandwidth is     60010  between nodes      4232  and     64241

             number of profile entries excluding fill-in is          542731


             total workspace needed with in-core matrix storage =        23320931
               part of solver workspace is allocated separately


             load increments for each degree of freedom
             summed over the whole model

             from distributed loads
             dist. loads on deformed configuration - totals below for dist. loads
             increments for point loads
             0.000000E+00   0.000000E+00   0.000000E+00


             point loads
             0.000000E+00   0.000000E+00   0.000000E+00

             start of assembly     cycle number is     2
             wall time =        2996.00


             solver workspace for phase1 (matrix input)    (64bit words) =          639180 (      4.88 MByte)
             Metis nested dissection ordering used
             solver workspace for phase2 (nodal ordering)  (64bit words) =         1457574 (     11.12 MByte)
             solver workspace for phase3 (symbolic factor) (64bit words) =         3311530 (     25.26 MByte)
             solver workspace for phase4 (factorization)   (64bit words) =         7841667 (     59.83 MByte) (MINIMUM)
             solver workspace for phase4 (factorization)   (64bit words) =        62597115 (    477.58 MByte) (MAXIMUM)
             solver workspace available and used           (64bit words) =        69969821 (    533.83 MByte)


             start of matrix solution
             wall time =        3010.00


             singularity ratio    1.3384E-03


             end of matrix solution
             wall time =        3024.00


             maximum residual force  at node     55113 degree of freedom  3 is equal to    6.063E-10
             maximum reaction force  at node     56216 degree of freedom  3 is equal to    1.472E+04
             residual convergence ratio    4.118E-14

             maximum displacement  change   at node      2828 degree of freedom  3 is equal to    7.835E-02
             maximum displacement increment at node     56166 degree of freedom  1 is equal to    1.647E+01
             displacement convergence ratio   4.757E-03

             recycling increment due to separation 


             maximum connectivity in stiffness matrix is       207 at node     63833


             maximum half-bandwidth is     60010  between nodes      4232  and     64241

             number of profile entries excluding fill-in is          542586


             total workspace needed with in-core matrix storage =        23317015
               part of solver workspace is allocated separately


             load increments for each degree of freedom
             summed over the whole model

             from distributed loads
             dist. loads on deformed configuration - totals below for dist. loads
             increments for point loads
             0.000000E+00   0.000000E+00   0.000000E+00


             point loads
             0.000000E+00   0.000000E+00   0.000000E+00

             start of assembly     cycle number is     1
             wall time =        3033.00


             solver workspace for phase1 (matrix input)    (64bit words) =          639035 (      4.88 MByte)
             Metis nested dissection ordering used
             solver workspace for phase2 (nodal ordering)  (64bit words) =         1457424 (     11.12 MByte)
             solver workspace for phase3 (symbolic factor) (64bit words) =         3296843 (     25.15 MByte)
             solver workspace for phase4 (factorization)   (64bit words) =         7845834 (     59.86 MByte) (MINIMUM)
             solver workspace for phase4 (factorization)   (64bit words) =        61729086 (    470.96 MByte) (MAXIMUM)
             solver workspace available and used           (64bit words) =        69969821 (    533.83 MByte)


             start of matrix solution
             wall time =        3047.00


             singularity ratio    1.2559E-04


             end of matrix solution
             wall time =        3061.00


             maximum residual force  at node     54896 degree of freedom  1 is equal to    3.486E-10
             maximum reaction force  at node     56216 degree of freedom  3 is equal to    1.472E+04
             residual convergence ratio    2.368E-14

             maximum displacement  change   at node     51781 degree of freedom  2 is equal to    1.889E-01
             maximum displacement increment at node     56166 degree of freedom  1 is equal to    1.647E+01
             displacement convergence ratio   1.147E-02

             recycling increment due to body to body contact 

             increment will be recycled


             maximum connectivity in stiffness matrix is       207 at node     63833


             maximum half-bandwidth is     60010  between nodes      4232  and     64241

             number of profile entries excluding fill-in is          542635


             total workspace needed with in-core matrix storage =        23318339
               part of solver workspace is allocated separately


             load increments for each degree of freedom
             summed over the whole model

             from distributed loads
             dist. loads on deformed configuration - totals below for dist. loads
             increments for point loads
             0.000000E+00   0.000000E+00   0.000000E+00


             point loads
             0.000000E+00   0.000000E+00   0.000000E+00

             start of assembly     cycle number is     2
             wall time =        3067.00


             solver workspace for phase1 (matrix input)    (64bit words) =          639084 (      4.88 MByte)
             Metis nested dissection ordering used
             solver workspace for phase2 (nodal ordering)  (64bit words) =         1457469 (     11.12 MByte)
             solver workspace for phase3 (symbolic factor) (64bit words) =         3302920 (     25.20 MByte)
             solver workspace for phase4 (factorization)   (64bit words) =         7891316 (     60.21 MByte) (MINIMUM)
             solver workspace for phase4 (factorization)   (64bit words) =        62819046 (    479.27 MByte) (MAXIMUM)
             solver workspace available and used           (64bit words) =        69969821 (    533.83 MByte)


             start of matrix solution
             wall time =        3081.00


             singularity ratio    1.2637E-04


             end of matrix solution
             wall time =        3096.00


             maximum residual force  at node     55112 degree of freedom  1 is equal to    6.131E-10
             maximum reaction force  at node     56216 degree of freedom  3 is equal to    1.472E+04
             residual convergence ratio    4.164E-14

             maximum displacement  change   at node      3031 degree of freedom  3 is equal to    7.159E-02
             maximum displacement increment at node     56166 degree of freedom  1 is equal to    1.647E+01
             displacement convergence ratio   4.347E-03

             recycling increment due to separation 


             maximum connectivity in stiffness matrix is       207 at node     63833


             maximum half-bandwidth is     60010  between nodes      4232  and     64241

             number of profile entries excluding fill-in is          542562


             total workspace needed with in-core matrix storage =        23316367
               part of solver workspace is allocated separately


             load increments for each degree of freedom
             summed over the whole model

             from distributed loads
             dist. loads on deformed configuration - totals below for dist. loads
             increments for point loads
             0.000000E+00   0.000000E+00   0.000000E+00


             point loads
             0.000000E+00   0.000000E+00   0.000000E+00

             start of assembly     cycle number is     1
             wall time =        3102.00


             solver workspace for phase1 (matrix input)    (64bit words) =          639011 (      4.88 MByte)
             Metis nested dissection ordering used
             solver workspace for phase2 (nodal ordering)  (64bit words) =         1457410 (     11.12 MByte)
             solver workspace for phase3 (symbolic factor) (64bit words) =         3314303 (     25.29 MByte)
             solver workspace for phase4 (factorization)   (64bit words) =         7911025 (     60.36 MByte) (MINIMUM)
             solver workspace for phase4 (factorization)   (64bit words) =        63316269 (    483.06 MByte) (MAXIMUM)
             solver workspace available and used           (64bit words) =        69969821 (    533.83 MByte)


             start of matrix solution
             wall time =        3116.00


             singularity ratio    1.6516E-03


             end of matrix solution
             wall time =        3131.00


             maximum residual force  at node     55500 degree of freedom  1 is equal to    4.365E-10
             maximum reaction force  at node     56216 degree of freedom  3 is equal to    1.472E+04
             residual convergence ratio    2.965E-14

             maximum displacement  change   at node      3151 degree of freedom  1 is equal to    1.406E-01
             maximum displacement increment at node     56166 degree of freedom  1 is equal to    1.647E+01
             displacement convergence ratio   8.534E-03

             recycling increment due to separation 


             maximum connectivity in stiffness matrix is       207 at node     63833


             maximum half-bandwidth is     60010  between nodes      4232  and     64241

             number of profile entries excluding fill-in is          542572


             total workspace needed with in-core matrix storage =        23316637
               part of solver workspace is allocated separately


             load increments for each degree of freedom
             summed over the whole model

             from distributed loads
             dist. loads on deformed configuration - totals below for dist. loads
             increments for point loads
             0.000000E+00   0.000000E+00   0.000000E+00


             point loads
             0.000000E+00   0.000000E+00   0.000000E+00

             start of assembly     cycle number is     1
             wall time =        3137.00


             solver workspace for phase1 (matrix input)    (64bit words) =          639021 (      4.88 MByte)
             Metis nested dissection ordering used
             solver workspace for phase2 (nodal ordering)  (64bit words) =         1457429 (     11.12 MByte)
             solver workspace for phase3 (symbolic factor) (64bit words) =         3295097 (     25.14 MByte)
             solver workspace for phase4 (factorization)   (64bit words) =         7882056 (     60.14 MByte) (MINIMUM)
             solver workspace for phase4 (factorization)   (64bit words) =        62019111 (    473.17 MByte) (MAXIMUM)
             solver workspace available and used           (64bit words) =        69969821 (    533.83 MByte)


             start of matrix solution
             wall time =        3151.00


             singularity ratio    1.2633E-04


             end of matrix solution
             wall time =        3165.00


             maximum residual force  at node     54526 degree of freedom  1 is equal to    8.820E-10
             maximum reaction force  at node     56216 degree of freedom  3 is equal to    1.472E+04
             residual convergence ratio    5.991E-14

             maximum displacement  change   at node      3332 degree of freedom  2 is equal to    8.458E-02
             maximum displacement increment at node     56166 degree of freedom  1 is equal to    1.647E+01
             displacement convergence ratio   5.136E-03

             recycling increment due to separation 


             maximum connectivity in stiffness matrix is       207 at node     63833


             maximum half-bandwidth is     60010  between nodes      4232  and     64241

             number of profile entries excluding fill-in is          542489


             total workspace needed with in-core matrix storage =        23314397
               part of solver workspace is allocated separately


             load increments for each degree of freedom
             summed over the whole model

             from distributed loads
             dist. loads on deformed configuration - totals below for dist. loads
             increments for point loads
             0.000000E+00   0.000000E+00   0.000000E+00


             point loads
             0.000000E+00   0.000000E+00   0.000000E+00

             start of assembly     cycle number is     1
             wall time =        3172.00


             solver workspace for phase1 (matrix input)    (64bit words) =          638938 (      4.87 MByte)
             Metis nested dissection ordering used
             solver workspace for phase2 (nodal ordering)  (64bit words) =         1457359 (     11.12 MByte)
             solver workspace for phase3 (symbolic factor) (64bit words) =         3305312 (     25.22 MByte)
             solver workspace for phase4 (factorization)   (64bit words) =         7904366 (     60.31 MByte) (MINIMUM)
             solver workspace for phase4 (factorization)   (64bit words) =        64112422 (    489.14 MByte) (MAXIMUM)
             solver workspace available and used           (64bit words) =        69969821 (    533.83 MByte)


             start of matrix solution
             wall time =        3186.00


             singularity ratio    1.2571E-04


             end of matrix solution
             wall time =        3200.00


             maximum residual force  at node     55351 degree of freedom  1 is equal to    3.791E-10
             maximum reaction force  at node     56216 degree of freedom  3 is equal to    1.472E+04
             residual convergence ratio    2.575E-14

             maximum displacement  change   at node      3147 degree of freedom  1 is equal to    1.243E-01
             maximum displacement increment at node     56166 degree of freedom  1 is equal to    1.647E+01
             displacement convergence ratio   7.548E-03


             total transient time = 1.66667E-01


   NT version
   Marc 2007r1, Build 42812, May 25, 2007
   output for increment       2. "          lcase1"


             total strain energy         is    2.73809E+04
               within which:
               elastic strain energy     is    2.73809E+04
             total ext-force work        is    1.88798E+04
               within which:
               work by appl. force/disp. is    1.24154E+00
               work by  contact forces   is    1.23897E+04
               work by frictional forces is    6.48884E+03
             total work by  springs      is    3.16183E+03


             memory usage:                       MByte       words  % of total

              within general memory:           
               element stiffness matrices:          31     8017932         2.5
               solver: first part                   59    15359242         4.8
               overallocation initial allocation     7     1816516         0.6
               other:                                1      263487         0.1
              allocated separately:
               incremental backup:                 186    48717149        15.1
               solver 8                            534   139939642        43.4
               nodal vectors:                       48    12506925         3.9
               defined sets:                         1      261038         0.1
               contact:                             31     8190430         2.5
               tyings:                               4      977762         0.3
               transformations:                      2      396270         0.1
               kinematic boundary conditions:        0        2860         0.0
               points, curves and surfaces:          0          54         0.0
               element storage:                    285    74602698        23.1
               material properties:                  0        3704         0.0
               executable and common blocks:        27     7000000         2.2
               miscellaneous                        18     4646357         1.4
               ---------------------------------------------------------------
               total:                             1231   322702066

               general memory allocated:            97    25457177
               general memory used:                 90    23640661

               peak memory usage:                 1417   371419170

             e n d   o f   i n c r e m e n t       2

             binary post data at increment       2.  subincrement    0.  on file 16
             wall time =        3210.00


             s t a r t   o f   i n c r e m e n t       3


          space needed for incremental backup:    48717185


             maximum connectivity in stiffness matrix is       207 at node     63833


             maximum half-bandwidth is     60010  between nodes      4232  and     64241

             number of profile entries excluding fill-in is          542550


             total workspace needed with in-core matrix storage =        23316043
               part of solver workspace is allocated separately


             load increments for each degree of freedom
             summed over the whole model

             from distributed loads
             dist. loads on deformed configuration - totals below for dist. loads
             increments for point loads
             0.000000E+00   0.000000E+00   0.000000E+00


             point loads
             0.000000E+00   0.000000E+00   0.000000E+00

             start of assembly     cycle number is     0
             wall time =        3213.00


             solver workspace for phase1 (matrix input)    (64bit words) =          638999 (      4.88 MByte)
             Metis nested dissection ordering used
             solver workspace for phase2 (nodal ordering)  (64bit words) =         1457420 (     11.12 MByte)
             solver workspace for phase3 (symbolic factor) (64bit words) =         3297371 (     25.16 MByte)
             solver workspace for phase4 (factorization)   (64bit words) =         7845722 (     59.86 MByte) (MINIMUM)
             solver workspace for phase4 (factorization)   (64bit words) =        61827301 (    471.70 MByte) (MAXIMUM)
             solver workspace available and used           (64bit words) =        69969821 (    533.83 MByte)


             start of matrix solution
             wall time =        3227.00


             singularity ratio    1.2613E-04


             end of matrix solution
             wall time =        3240.00


             ddu multiplied with    8.58165E-02 due to large value of    3.21473E+01


             maximum residual force  at node     55889 degree of freedom  1 is equal to    4.234E-10
             maximum reaction force  at node     56216 degree of freedom  3 is equal to    1.478E+04
             residual convergence ratio    2.865E-14

             maximum displacement  change   at node     56166 degree of freedom  1 is equal to    2.759E+00
             maximum displacement increment at node     56166 degree of freedom  1 is equal to    2.759E+00
             displacement convergence ratio   1.000E+00

             failure to converge to tolerance

             iterative penetration checking has reached   0.085817 of total increment

             increment will be recycled


             maximum connectivity in stiffness matrix is       207 at node     63833


             maximum half-bandwidth is     60010  between nodes      4232  and     64241

             number of profile entries excluding fill-in is          542612


             total workspace needed with in-core matrix storage =        23317717
               part of solver workspace is allocated separately


             load increments for each degree of freedom
             summed over the whole model

             from distributed loads
             dist. loads on deformed configuration - totals below for dist. loads
             increments for point loads
             0.000000E+00   0.000000E+00   0.000000E+00


             point loads
             0.000000E+00   0.000000E+00   0.000000E+00

             start of assembly     cycle number is     1
             wall time =        3247.00


             solver workspace for phase1 (matrix input)    (64bit words) =          639061 (      4.88 MByte)
             Metis nested dissection ordering used
             solver workspace for phase2 (nodal ordering)  (64bit words) =         1457491 (     11.12 MByte)
             solver workspace for phase3 (symbolic factor) (64bit words) =         3290917 (     25.11 MByte)
             solver workspace for phase4 (factorization)   (64bit words) =         7859219 (     59.96 MByte) (MINIMUM)
             solver workspace for phase4 (factorization)   (64bit words) =        60287539 (    459.96 MByte) (MAXIMUM)
             solver workspace available and used           (64bit words) =        69969821 (    533.83 MByte)


             start of matrix solution
             wall time =        3261.00


             singularity ratio    1.2608E-04


             end of matrix solution
             wall time =        3275.00


             ddu multiplied with    9.38713E-02 due to large value of    2.93889E+01


             maximum residual force  at node     14671 degree of freedom  1 is equal to    8.474E-02
             maximum reaction force  at node     56216 degree of freedom  3 is equal to    1.480E+04
             residual convergence ratio    5.727E-06

             maximum displacement  change   at node     56166 degree of freedom  1 is equal to    2.759E+00
             maximum displacement increment at node     56166 degree of freedom  1 is equal to    5.518E+00
             displacement convergence ratio   5.000E-01

             failure to converge to tolerance

             iterative penetration checking has reached   0.171632 of total increment

             increment will be recycled


             maximum connectivity in stiffness matrix is       207 at node     63833


             maximum half-bandwidth is     60010  between nodes      4232  and     64241

             number of profile entries excluding fill-in is          542649


             total workspace needed with in-core matrix storage =        23318717
               part of solver workspace is allocated separately


             load increments for each degree of freedom
             summed over the whole model

             from distributed loads
             dist. loads on deformed configuration - totals below for dist. loads
             increments for point loads
             0.000000E+00   0.000000E+00   0.000000E+00


             point loads
             0.000000E+00   0.000000E+00   0.000000E+00

             start of assembly     cycle number is     2
             wall time =        3283.00


             solver workspace for phase1 (matrix input)    (64bit words) =          639098 (      4.88 MByte)
             Metis nested dissection ordering used
             solver workspace for phase2 (nodal ordering)  (64bit words) =         1457519 (     11.12 MByte)
             solver workspace for phase3 (symbolic factor) (64bit words) =         3295080 (     25.14 MByte)
             solver workspace for phase4 (factorization)   (64bit words) =         7849882 (     59.89 MByte) (MINIMUM)
             solver workspace for phase4 (factorization)   (64bit words) =        63022775 (    480.83 MByte) (MAXIMUM)
             solver workspace available and used           (64bit words) =        69969821 (    533.83 MByte)


             start of matrix solution
             wall time =        3297.00


             singularity ratio    1.2548E-04


             end of matrix solution
             wall time =        3311.00


             ddu multiplied with    1.03924E-01 due to large value of    2.66413E+01


             maximum residual force  at node     15834 degree of freedom  1 is equal to    7.547E-01
             maximum reaction force  at node     56216 degree of freedom  3 is equal to    1.481E+04
             residual convergence ratio    5.096E-05

             maximum displacement  change   at node     56166 degree of freedom  1 is equal to    2.769E+00
             maximum displacement increment at node     56166 degree of freedom  1 is equal to    8.286E+00
             displacement convergence ratio   3.341E-01

             failure to converge to tolerance

             iterative penetration checking has reached   0.257720 of total increment

             increment will be recycled


             maximum connectivity in stiffness matrix is       207 at node     63833


             maximum half-bandwidth is     60010  between nodes      4232  and     64241

             number of profile entries excluding fill-in is          542637


             total workspace needed with in-core matrix storage =        23318393
               part of solver workspace is allocated separately


             load increments for each degree of freedom
             summed over the whole model

             from distributed loads
             dist. loads on deformed configuration - totals below for dist. loads
             increments for point loads
             0.000000E+00   0.000000E+00   0.000000E+00


             point loads
             0.000000E+00   0.000000E+00   0.000000E+00

             start of assembly     cycle number is     3
             wall time =        3318.00


             solver workspace for phase1 (matrix input)    (64bit words) =          639086 (      4.88 MByte)
             Metis nested dissection ordering used
             solver workspace for phase2 (nodal ordering)  (64bit words) =         1457501 (     11.12 MByte)
             solver workspace for phase3 (symbolic factor) (64bit words) =         3298946 (     25.17 MByte)
             solver workspace for phase4 (factorization)   (64bit words) =         7932191 (     60.52 MByte) (MINIMUM)
             solver workspace for phase4 (factorization)   (64bit words) =        64690746 (    493.55 MByte) (MAXIMUM)
             solver workspace available and used           (64bit words) =        69969821 (    533.83 MByte)


             start of matrix solution
             wall time =        3332.00


             singularity ratio    1.2336E-04


             end of matrix solution
             wall time =        3347.00


             ddu multiplied with    1.15976E-01 due to large value of    2.38729E+01


             maximum residual force  at node     14568 degree of freedom  1 is equal to    3.183E-01
             maximum reaction force  at node     56216 degree of freedom  3 is equal to    1.483E+04
             residual convergence ratio    2.147E-05

             maximum displacement  change   at node     56166 degree of freedom  1 is equal to    2.769E+00
             maximum displacement increment at node     56166 degree of freedom  1 is equal to    1.105E+01
             displacement convergence ratio   2.504E-01

             failure to converge to tolerance

             iterative penetration checking has reached   0.343806 of total increment

             increment will be recycled


             maximum connectivity in stiffness matrix is       207 at node     63833


             maximum half-bandwidth is     60010  between nodes      4232  and     64241

             number of profile entries excluding fill-in is          542642


             total workspace needed with in-core matrix storage =        23318527
               part of solver workspace is allocated separately


             load increments for each degree of freedom
             summed over the whole model

             from distributed loads
             dist. loads on deformed configuration - totals below for dist. loads
             increments for point loads
             0.000000E+00   0.000000E+00   0.000000E+00


             point loads
             0.000000E+00   0.000000E+00   0.000000E+00

             start of assembly     cycle number is     4
             wall time =        3353.00


             solver workspace for phase1 (matrix input)    (64bit words) =          639091 (      4.88 MByte)
             Metis nested dissection ordering used
             solver workspace for phase2 (nodal ordering)  (64bit words) =         1457501 (     11.12 MByte)
             solver workspace for phase3 (symbolic factor) (64bit words) =         3295807 (     25.15 MByte)
             solver workspace for phase4 (factorization)   (64bit words) =         7876473 (     60.09 MByte) (MINIMUM)
             solver workspace for phase4 (factorization)   (64bit words) =        61949023 (    472.63 MByte) (MAXIMUM)
             solver workspace available and used           (64bit words) =        69969821 (    533.83 MByte)


             start of matrix solution
             wall time =        3367.00


             singularity ratio    1.2052E-04


             end of matrix solution
             wall time =        3381.00


             ddu multiplied with    1.31189E-01 due to large value of    2.11045E+01


             maximum residual force  at node     15369 degree of freedom  2 is equal to    1.037E+00
             maximum reaction force  at node     56216 degree of freedom  3 is equal to    1.485E+04
             residual convergence ratio    6.982E-05

             maximum displacement  change   at node     56166 degree of freedom  1 is equal to    2.769E+00
             maximum displacement increment at node     56166 degree of freedom  1 is equal to    1.382E+01
             displacement convergence ratio   2.003E-01

             failure to converge to tolerance

             iterative penetration checking has reached   0.429891 of total increment

             increment will be recycled


             maximum connectivity in stiffness matrix is       207 at node     63833


             maximum half-bandwidth is     60010  between nodes      4232  and     64241

             number of profile entries excluding fill-in is          542613


             total workspace needed with in-core matrix storage =        23317745
               part of solver workspace is allocated separately


             load increments for each degree of freedom
             summed over the whole model

             from distributed loads
             dist. loads on deformed configuration - totals below for dist. loads
             increments for point loads
             0.000000E+00   0.000000E+00   0.000000E+00


             point loads
             0.000000E+00   0.000000E+00   0.000000E+00

             start of assembly     cycle number is     5
             wall time =        3388.00


             solver workspace for phase1 (matrix input)    (64bit words) =          639062 (      4.88 MByte)
             Metis nested dissection ordering used
             solver workspace for phase2 (nodal ordering)  (64bit words) =         1457474 (     11.12 MByte)
             solver workspace for phase3 (symbolic factor) (64bit words) =         3327751 (     25.39 MByte)
             solver workspace for phase4 (factorization)   (64bit words) =         7941345 (     60.59 MByte) (MINIMUM)
             solver workspace for phase4 (factorization)   (64bit words) =        64739830 (    493.93 MByte) (MAXIMUM)
             solver workspace available and used           (64bit words) =        69969821 (    533.83 MByte)


             start of matrix solution
             wall time =        3402.00


             singularity ratio    1.4925E-03


             end of matrix solution
             wall time =        3417.00


             ddu multiplied with    1.50996E-01 due to large value of    1.83361E+01


             maximum residual force  at node     16727 degree of freedom  1 is equal to    1.058E+00
             maximum reaction force  at node     56216 degree of freedom  3 is equal to    1.487E+04
             residual convergence ratio    7.111E-05

             maximum displacement  change   at node     56166 degree of freedom  1 is equal to    2.769E+00
             maximum displacement increment at node     56166 degree of freedom  1 is equal to    1.659E+01
             displacement convergence ratio   1.669E-01

             failure to converge to tolerance

             iterative penetration checking has reached   0.515975 of total increment

             increment will be recycled


             maximum connectivity in stiffness matrix is       207 at node     63833


             maximum half-bandwidth is     60010  between nodes      4232  and     64241

             number of profile entries excluding fill-in is          542546


             total workspace needed with in-core matrix storage =        23315935
               part of solver workspace is allocated separately


             load increments for each degree of freedom
             summed over the whole model

             from distributed loads
             dist. loads on deformed configuration - totals below for dist. loads
             increments for point loads
             0.000000E+00   0.000000E+00   0.000000E+00


             point loads
             0.000000E+00   0.000000E+00   0.000000E+00

             start of assembly     cycle number is     6
             wall time =        3424.00


             solver workspace for phase1 (matrix input)    (64bit words) =          638995 (      4.88 MByte)
             Metis nested dissection ordering used
             solver workspace for phase2 (nodal ordering)  (64bit words) =         1457422 (     11.12 MByte)
             solver workspace for phase3 (symbolic factor) (64bit words) =         3289605 (     25.10 MByte)
             solver workspace for phase4 (factorization)   (64bit words) =         7836708 (     59.79 MByte) (MINIMUM)
             solver workspace for phase4 (factorization)   (64bit words) =        60932947 (    464.88 MByte) (MAXIMUM)
             solver workspace available and used           (64bit words) =        69969821 (    533.83 MByte)


             start of matrix solution
             wall time =        3437.00


             singularity ratio    1.2385E-04


             end of matrix solution
             wall time =        3451.00


             ddu multiplied with    1.77848E-01 due to large value of    1.55677E+01


             maximum residual force  at node     16727 degree of freedom  1 is equal to    8.695E-01
             maximum reaction force  at node     56216 degree of freedom  3 is equal to    1.490E+04
             residual convergence ratio    5.837E-05

             maximum displacement  change   at node     56166 degree of freedom  1 is equal to    2.769E+00
             maximum displacement increment at node     56166 degree of freedom  1 is equal to    1.936E+01
             displacement convergence ratio   1.430E-01

             iterative penetration checking has reached   0.602058 of total increment

             increment will be recycled


             maximum connectivity in stiffness matrix is       207 at node     63833


             maximum half-bandwidth is     60010  between nodes      4232  and     64241

             number of profile entries excluding fill-in is          542648


             total workspace needed with in-core matrix storage =        23318689
               part of solver workspace is allocated separately


             load increments for each degree of freedom
             summed over the whole model

             from distributed loads
             dist. loads on deformed configuration - totals below for dist. loads
             increments for point loads
             0.000000E+00   0.000000E+00   0.000000E+00


             point loads
             0.000000E+00   0.000000E+00   0.000000E+00

             start of assembly     cycle number is     7
             wall time =        3458.00


             solver workspace for phase1 (matrix input)    (64bit words) =          639097 (      4.88 MByte)
             Metis nested dissection ordering used
             solver workspace for phase2 (nodal ordering)  (64bit words) =         1457518 (     11.12 MByte)
             solver workspace for phase3 (symbolic factor) (64bit words) =         3294471 (     25.13 MByte)
             solver workspace for phase4 (factorization)   (64bit words) =         7888314 (     60.18 MByte) (MINIMUM)
             solver workspace for phase4 (factorization)   (64bit words) =        64628859 (    493.08 MByte) (MAXIMUM)
             solver workspace available and used           (64bit words) =        69969821 (    533.83 MByte)


             start of matrix solution
             wall time =        3471.00


             singularity ratio    1.2391E-04


             end of matrix solution
             wall time =        3487.00


             ddu multiplied with    2.16317E-01 due to large value of    1.27992E+01


             maximum residual force  at node     16727 degree of freedom  1 is equal to    6.814E-01
             maximum reaction force  at node     56216 degree of freedom  3 is equal to    1.493E+04
             residual convergence ratio    4.565E-05

             maximum displacement  change   at node     56166 degree of freedom  1 is equal to    2.769E+00
             maximum displacement increment at node     56166 degree of freedom  1 is equal to    2.213E+01
             displacement convergence ratio   1.251E-01

             iterative penetration checking has reached   0.688140 of total increment

             increment will be recycled


             maximum connectivity in stiffness matrix is       207 at node     63833


             maximum half-bandwidth is     60010  between nodes      4232  and     64241

             number of profile entries excluding fill-in is          542627


             total workspace needed with in-core matrix storage =        23318123
               part of solver workspace is allocated separately


             load increments for each degree of freedom
             summed over the whole model

             from distributed loads
             dist. loads on deformed configuration - totals below for dist. loads
             increments for point loads
             0.000000E+00   0.000000E+00   0.000000E+00


             point loads
             0.000000E+00   0.000000E+00   0.000000E+00

             start of assembly     cycle number is     8
             wall time =        3493.00


             solver workspace for phase1 (matrix input)    (64bit words) =          639076 (      4.88 MByte)
             Metis nested dissection ordering used
             solver workspace for phase2 (nodal ordering)  (64bit words) =         1457499 (     11.12 MByte)
             solver workspace for phase3 (symbolic factor) (64bit words) =         3308776 (     25.24 MByte)
             solver workspace for phase4 (factorization)   (64bit words) =         7924337 (     60.46 MByte) (MINIMUM)
             solver workspace for phase4 (factorization)   (64bit words) =        62882548 (    479.76 MByte) (MAXIMUM)
             solver workspace available and used           (64bit words) =        69969821 (    533.83 MByte)


             start of matrix solution
             wall time =        3507.00


             singularity ratio    9.6604E-04


             end of matrix solution
             wall time =        3521.00


             ddu multiplied with    2.76020E-01 due to large value of    1.00307E+01


             maximum residual force  at node     16716 degree of freedom  1 is equal to    8.728E-01
             maximum reaction force  at node     56216 degree of freedom  3 is equal to    1.496E+04
             residual convergence ratio    5.835E-05

             maximum displacement  change   at node     56166 degree of freedom  1 is equal to    2.769E+00
             maximum displacement increment at node     56166 degree of freedom  1 is equal to    2.490E+01
             displacement convergence ratio   1.112E-01

             iterative penetration checking has reached   0.774219 of total increment

             increment will be recycled


             maximum connectivity in stiffness matrix is       207 at node     63833


             maximum half-bandwidth is     60010  between nodes      4232  and     64241

             number of profile entries excluding fill-in is          542725


             total workspace needed with in-core matrix storage =        23320769
               part of solver workspace is allocated separately


             load increments for each degree of freedom
             summed over the whole model

             from distributed loads
             dist. loads on deformed configuration - totals below for dist. loads
             increments for point loads
             0.000000E+00   0.000000E+00   0.000000E+00


             point loads
             0.000000E+00   0.000000E+00   0.000000E+00

             start of assembly     cycle number is     9
             wall time =        3531.00


             solver workspace for phase1 (matrix input)    (64bit words) =          639174 (      4.88 MByte)
             Metis nested dissection ordering used
             solver workspace for phase2 (nodal ordering)  (64bit words) =         1457576 (     11.12 MByte)
             solver workspace for phase3 (symbolic factor) (64bit words) =         3285847 (     25.07 MByte)
             solver workspace for phase4 (factorization)   (64bit words) =         7855687 (     59.93 MByte) (MINIMUM)
             solver workspace for phase4 (factorization)   (64bit words) =        61295006 (    467.64 MByte) (MAXIMUM)
             solver workspace available and used           (64bit words) =        69969821 (    533.83 MByte)


             start of matrix solution
             wall time =        3545.00


             singularity ratio    1.2274E-04


             end of matrix solution
             wall time =        3558.00


             ddu multiplied with    3.86883E-01 due to large value of    7.26219E+00


             maximum residual force  at node     15528 degree of freedom  2 is equal to    8.969E-01
             maximum reaction force  at node     56216 degree of freedom  3 is equal to    1.499E+04
             residual convergence ratio    5.982E-05

             maximum displacement  change   at node     56166 degree of freedom  1 is equal to    2.810E+00
             maximum displacement increment at node     56166 degree of freedom  1 is equal to    2.771E+01
             displacement convergence ratio   1.014E-01

             recycling increment due to body to body contact 

             iterative penetration checking has reached   0.861570 of total increment

             increment will be recycled


             maximum connectivity in stiffness matrix is       207 at node     63833


             maximum half-bandwidth is     60010  between nodes      4232  and     64241

             number of profile entries excluding fill-in is          542727


             total workspace needed with in-core matrix storage =        23320823
               part of solver workspace is allocated separately


             load increments for each degree of freedom
             summed over the whole model

             from distributed loads
             dist. loads on deformed configuration - totals below for dist. loads
             increments for point loads
             0.000000E+00   0.000000E+00   0.000000E+00


             point loads
             0.000000E+00   0.000000E+00   0.000000E+00

             start of assembly     cycle number is    10
             wall time =        3565.00


             solver workspace for phase1 (matrix input)    (64bit words) =          639176 (      4.88 MByte)
             Metis nested dissection ordering used
             solver workspace for phase2 (nodal ordering)  (64bit words) =         1457571 (     11.12 MByte)
             solver workspace for phase3 (symbolic factor) (64bit words) =         3286210 (     25.07 MByte)
             solver workspace for phase4 (factorization)   (64bit words) =         7877795 (     60.10 MByte) (MINIMUM)
             solver workspace for phase4 (factorization)   (64bit words) =        61642195 (    470.29 MByte) (MAXIMUM)
             solver workspace available and used           (64bit words) =        69969821 (    533.83 MByte)


             start of matrix solution
             wall time =        3578.00


             singularity ratio    1.2258E-04


             end of matrix solution
             wall time =        3592.00


             ddu multiplied with    6.30993E-01 due to large value of    4.45269E+00


             maximum residual force  at node     15368 degree of freedom  2 is equal to    4.762E-01
             maximum reaction force  at node     56216 degree of freedom  3 is equal to    1.503E+04
             residual convergence ratio    3.168E-05

             maximum displacement  change   at node     56166 degree of freedom  1 is equal to    2.810E+00
             maximum displacement increment at node     56166 degree of freedom  1 is equal to    3.052E+01
             displacement convergence ratio   9.207E-02

             maximum recycles reached but iterative penetration procedure not complete; analysis continues

              - too many recycles - increment          3   will be restarted

             exit  number 3002 at increment         3
             trial number:    1
             analysis is forced to restart at the end of increment         2

             increment cut-back number     1

             previous time increment  =    8.33333E-02
             current  time increment  =    4.16667E-02


             maximum connectivity in stiffness matrix is       207 at node     63833


             maximum half-bandwidth is     60010  between nodes      4232  and     64241

             number of profile entries excluding fill-in is          542550


             total workspace needed with in-core matrix storage =        23316043
               part of solver workspace is allocated separately


             load increments for each degree of freedom
             summed over the whole model

             from distributed loads
             dist. loads on deformed configuration - totals below for dist. loads
             increments for point loads
             0.000000E+00   0.000000E+00   0.000000E+00


             point loads
             0.000000E+00   0.000000E+00   0.000000E+00

             start of assembly     cycle number is     0
             wall time =        3601.00


             solver workspace for phase1 (matrix input)    (64bit words) =          638999 (      4.88 MByte)
             Metis nested dissection ordering used
             solver workspace for phase2 (nodal ordering)  (64bit words) =         1457420 (     11.12 MByte)
             solver workspace for phase3 (symbolic factor) (64bit words) =         3297371 (     25.16 MByte)
             solver workspace for phase4 (factorization)   (64bit words) =         7845722 (     59.86 MByte) (MINIMUM)
             solver workspace for phase4 (factorization)   (64bit words) =        61827301 (    471.70 MByte) (MAXIMUM)
             solver workspace available and used           (64bit words) =        69969821 (    533.83 MByte)


             start of matrix solution
             wall time =        3615.00


             singularity ratio    1.2615E-04


             end of matrix solution
             wall time =        3629.00


             ddu multiplied with    1.69996E-01 due to large value of    1.62285E+01


             maximum residual force  at node     55866 degree of freedom  1 is equal to    4.297E-10
             maximum reaction force  at node     56216 degree of freedom  3 is equal to    1.477E+04
             residual convergence ratio    2.909E-14

             maximum displacement  change   at node     56166 degree of freedom  1 is equal to    2.759E+00
             maximum displacement increment at node     56166 degree of freedom  1 is equal to    2.759E+00
             displacement convergence ratio   1.000E+00

             failure to converge to tolerance

             iterative penetration checking has reached   0.169996 of total increment

             increment will be recycled


             maximum connectivity in stiffness matrix is       207 at node     63833


             maximum half-bandwidth is     60010  between nodes      4232  and     64241

             number of profile entries excluding fill-in is          542622


             total workspace needed with in-core matrix storage =        23317987
               part of solver workspace is allocated separately


             load increments for each degree of freedom
             summed over the whole model

             from distributed loads
             dist. loads on deformed configuration - totals below for dist. loads
             increments for point loads
             0.000000E+00   0.000000E+00   0.000000E+00


             point loads
             0.000000E+00   0.000000E+00   0.000000E+00

             start of assembly     cycle number is     1
             wall time =        3635.00


             solver workspace for phase1 (matrix input)    (64bit words) =          639071 (      4.88 MByte)
             Metis nested dissection ordering used
             solver workspace for phase2 (nodal ordering)  (64bit words) =         1457500 (     11.12 MByte)
             solver workspace for phase3 (symbolic factor) (64bit words) =         3328275 (     25.39 MByte)
             solver workspace for phase4 (factorization)   (64bit words) =         7901204 (     60.28 MByte) (MINIMUM)
             solver workspace for phase4 (factorization)   (64bit words) =        62146098 (    474.14 MByte) (MAXIMUM)
             solver workspace available and used           (64bit words) =        69969821 (    533.83 MByte)


             start of matrix solution
             wall time =        3649.00


             singularity ratio    5.7989E-03


             end of matrix solution
             wall time =        3663.00


             ddu multiplied with    2.04808E-01 due to large value of    1.34700E+01


             maximum residual force  at node     14671 degree of freedom  1 is equal to    7.255E-02
             maximum reaction force  at node     56216 degree of freedom  3 is equal to    1.479E+04
             residual convergence ratio    4.905E-06

             maximum displacement  change   at node     56166 degree of freedom  1 is equal to    2.759E+00
             maximum displacement increment at node     56166 degree of freedom  1 is equal to    5.518E+00
             displacement convergence ratio   5.000E-01

             failure to converge to tolerance

             iterative penetration checking has reached   0.339987 of total increment

             increment will be recycled


             maximum connectivity in stiffness matrix is       207 at node     63833


             maximum half-bandwidth is     60010  between nodes      4232  and     64241

             number of profile entries excluding fill-in is          542630


             total workspace needed with in-core matrix storage =        23318203
               part of solver workspace is allocated separately


             load increments for each degree of freedom
             summed over the whole model

             from distributed loads
             dist. loads on deformed configuration - totals below for dist. loads
             increments for point loads
             0.000000E+00   0.000000E+00   0.000000E+00


             point loads
             0.000000E+00   0.000000E+00   0.000000E+00

             start of assembly     cycle number is     2
             wall time =        3670.00


             solver workspace for phase1 (matrix input)    (64bit words) =          639079 (      4.88 MByte)
             Metis nested dissection ordering used
             solver workspace for phase2 (nodal ordering)  (64bit words) =         1457500 (     11.12 MByte)
             solver workspace for phase3 (symbolic factor) (64bit words) =         3276765 (     25.00 MByte)
             solver workspace for phase4 (factorization)   (64bit words) =         7885339 (     60.16 MByte) (MINIMUM)
             solver workspace for phase4 (factorization)   (64bit words) =        62018377 (    473.16 MByte) (MAXIMUM)
             solver workspace available and used           (64bit words) =        69969821 (    533.83 MByte)


             start of matrix solution
             wall time =        3684.00


             singularity ratio    1.5725E-03


             end of matrix solution
             wall time =        3698.00


             ddu multiplied with    2.57552E-01 due to large value of    1.07115E+01


             maximum residual force  at node     15834 degree of freedom  1 is equal to    6.003E-01
             maximum reaction force  at node     56216 degree of freedom  3 is equal to    1.481E+04
             residual convergence ratio    4.053E-05

             maximum displacement  change   at node     56166 degree of freedom  1 is equal to    2.759E+00
             maximum displacement increment at node     56166 degree of freedom  1 is equal to    8.276E+00
             displacement convergence ratio   3.333E-01

             failure to converge to tolerance

             iterative penetration checking has reached   0.509975 of total increment

             increment will be recycled


             maximum connectivity in stiffness matrix is       207 at node     63833


             maximum half-bandwidth is     60010  between nodes      4232  and     64241

             number of profile entries excluding fill-in is          542636


             total workspace needed with in-core matrix storage =        23318365
               part of solver workspace is allocated separately


             load increments for each degree of freedom
             summed over the whole model

             from distributed loads
             dist. loads on deformed configuration - totals below for dist. loads
             increments for point loads
             0.000000E+00   0.000000E+00   0.000000E+00


             point loads
             0.000000E+00   0.000000E+00   0.000000E+00

             start of assembly     cycle number is     3
             wall time =        3704.00


             solver workspace for phase1 (matrix input)    (64bit words) =          639085 (      4.88 MByte)
             Metis nested dissection ordering used
             solver workspace for phase2 (nodal ordering)  (64bit words) =         1457503 (     11.12 MByte)
             solver workspace for phase3 (symbolic factor) (64bit words) =         3295575 (     25.14 MByte)
             solver workspace for phase4 (factorization)   (64bit words) =         7865199 (     60.01 MByte) (MINIMUM)
             solver workspace for phase4 (factorization)   (64bit words) =        63430530 (    483.94 MByte) (MAXIMUM)
             solver workspace available and used           (64bit words) =        69969821 (    533.83 MByte)


             start of matrix solution
             wall time =        3718.00


             singularity ratio    1.3878E-04


             end of matrix solution
             wall time =        3733.00


             ddu multiplied with    3.46887E-01 due to large value of    7.95294E+00


             maximum residual force  at node     14568 degree of freedom  1 is equal to    1.984E-01
             maximum reaction force  at node     56216 degree of freedom  3 is equal to    1.483E+04
             residual convergence ratio    1.338E-05

             maximum displacement  change   at node     56166 degree of freedom  1 is equal to    2.759E+00
             maximum displacement increment at node     56166 degree of freedom  1 is equal to    1.104E+01
             displacement convergence ratio   2.500E-01

             failure to converge to tolerance

             iterative penetration checking has reached   0.679958 of total increment

             increment will be recycled


             maximum connectivity in stiffness matrix is       207 at node     63833


             maximum half-bandwidth is     60010  between nodes      4232  and     64241

             number of profile entries excluding fill-in is          542647


             total workspace needed with in-core matrix storage =        23318663
               part of solver workspace is allocated separately


             load increments for each degree of freedom
             summed over the whole model

             from distributed loads
             dist. loads on deformed configuration - totals below for dist. loads
             increments for point loads
             0.000000E+00   0.000000E+00   0.000000E+00


             point loads
             0.000000E+00   0.000000E+00   0.000000E+00

             start of assembly     cycle number is     4
             wall time =        3741.00


             solver workspace for phase1 (matrix input)    (64bit words) =          639096 (      4.88 MByte)
             Metis nested dissection ordering used
             solver workspace for phase2 (nodal ordering)  (64bit words) =         1457505 (     11.12 MByte)
             solver workspace for phase3 (symbolic factor) (64bit words) =         3291594 (     25.11 MByte)
             solver workspace for phase4 (factorization)   (64bit words) =         7874354 (     60.08 MByte) (MINIMUM)
             solver workspace for phase4 (factorization)   (64bit words) =        62152471 (    474.19 MByte) (MAXIMUM)
             solver workspace available and used           (64bit words) =        69969821 (    533.83 MByte)


             start of matrix solution
             wall time =        3756.00


             singularity ratio    1.5725E-03


             end of matrix solution
             wall time =        3770.00


             ddu multiplied with    5.34801E-01 due to large value of    5.19434E+00


             maximum residual force  at node     15369 degree of freedom  2 is equal to    3.637E-01
             maximum reaction force  at node     56216 degree of freedom  3 is equal to    1.486E+04
             residual convergence ratio    2.448E-05

             maximum displacement  change   at node     56166 degree of freedom  1 is equal to    2.778E+00
             maximum displacement increment at node     56166 degree of freedom  1 is equal to    1.381E+01
             displacement convergence ratio   2.011E-01

             failure to converge to tolerance

             iterative penetration checking has reached   0.851117 of total increment

             increment will be recycled


             maximum connectivity in stiffness matrix is       207 at node     63833


             maximum half-bandwidth is     60010  between nodes      4232  and     64241

             number of profile entries excluding fill-in is          542631


             total workspace needed with in-core matrix storage =        23318231
               part of solver workspace is allocated separately


             load increments for each degree of freedom
             summed over the whole model

             from distributed loads
             dist. loads on deformed configuration - totals below for dist. loads
             increments for point loads
             0.000000E+00   0.000000E+00   0.000000E+00


             point loads
             0.000000E+00   0.000000E+00   0.000000E+00

             start of assembly     cycle number is     5
             wall time =        3776.00


             solver workspace for phase1 (matrix input)    (64bit words) =          639080 (      4.88 MByte)
             Metis nested dissection ordering used
             solver workspace for phase2 (nodal ordering)  (64bit words) =         1457495 (     11.12 MByte)
             solver workspace for phase3 (symbolic factor) (64bit words) =         3302335 (     25.19 MByte)
             solver workspace for phase4 (factorization)   (64bit words) =         7881627 (     60.13 MByte) (MINIMUM)
             solver workspace for phase4 (factorization)   (64bit words) =        63079801 (    481.26 MByte) (MAXIMUM)
             solver workspace available and used           (64bit words) =        69969821 (    533.83 MByte)


             start of matrix solution
             wall time =        3790.00


             singularity ratio    1.5725E-03


             end of matrix solution
             wall time =        3805.00


             maximum residual force  at node     55018 degree of freedom  1 is equal to    4.256E-10
             maximum reaction force  at node     56216 degree of freedom  3 is equal to    1.488E+04
             residual convergence ratio    2.861E-14

             maximum displacement  change   at node     56166 degree of freedom  1 is equal to    2.416E+00
             maximum displacement increment at node     56166 degree of freedom  1 is equal to    1.623E+01
             displacement convergence ratio   1.489E-01

             recycling increment due to body to body contact 

             increment will be recycled


             maximum connectivity in stiffness matrix is       207 at node     63833


             maximum half-bandwidth is     60010  between nodes      4232  and     64241

             number of profile entries excluding fill-in is          542591


             total workspace needed with in-core matrix storage =        23317151
               part of solver workspace is allocated separately


             load increments for each degree of freedom
             summed over the whole model

             from distributed loads
             dist. loads on deformed configuration - totals below for dist. loads
             increments for point loads
             0.000000E+00   0.000000E+00   0.000000E+00


             point loads
             0.000000E+00   0.000000E+00   0.000000E+00

             start of assembly     cycle number is     6
             wall time =        3811.00


             solver workspace for phase1 (matrix input)    (64bit words) =          639040 (      4.88 MByte)
             Metis nested dissection ordering used
             solver workspace for phase2 (nodal ordering)  (64bit words) =         1457456 (     11.12 MByte)
             solver workspace for phase3 (symbolic factor) (64bit words) =         3309068 (     25.25 MByte)
             solver workspace for phase4 (factorization)   (64bit words) =         7865398 (     60.01 MByte) (MINIMUM)
             solver workspace for phase4 (factorization)   (64bit words) =        61643509 (    470.30 MByte) (MAXIMUM)
             solver workspace available and used           (64bit words) =        69969821 (    533.83 MByte)


             start of matrix solution
             wall time =        3825.00


             singularity ratio    1.2385E-04


             end of matrix solution
             wall time =        3839.00


             maximum residual force  at node     55473 degree of freedom  1 is equal to    3.221E-10
             maximum reaction force  at node     56216 degree of freedom  3 is equal to    1.484E+04
             residual convergence ratio    2.170E-14

             maximum displacement  change   at node      3249 degree of freedom  2 is equal to    1.011E-01
             maximum displacement increment at node     56166 degree of freedom  1 is equal to    1.623E+01
             displacement convergence ratio   6.232E-03

             recycling increment due to separation 


             maximum connectivity in stiffness matrix is       207 at node     63833


             maximum half-bandwidth is     60010  between nodes      4232  and     64241

             number of profile entries excluding fill-in is          542521


             total workspace needed with in-core matrix storage =        23315261
               part of solver workspace is allocated separately


             load increments for each degree of freedom
             summed over the whole model

             from distributed loads
             dist. loads on deformed configuration - totals below for dist. loads
             increments for point loads
             0.000000E+00   0.000000E+00   0.000000E+00


             point loads
             0.000000E+00   0.000000E+00   0.000000E+00

             start of assembly     cycle number is     1
             wall time =        3846.00


             solver workspace for phase1 (matrix input)    (64bit words) =          638970 (      4.87 MByte)
             Metis nested dissection ordering used
             solver workspace for phase2 (nodal ordering)  (64bit words) =         1457405 (     11.12 MByte)
             solver workspace for phase3 (symbolic factor) (64bit words) =         3302224 (     25.19 MByte)
             solver workspace for phase4 (factorization)   (64bit words) =         7852551 (     59.91 MByte) (MINIMUM)
             solver workspace for phase4 (factorization)   (64bit words) =        62664749 (    478.09 MByte) (MAXIMUM)
             solver workspace available and used           (64bit words) =        69969821 (    533.83 MByte)


             start of matrix solution
             wall time =        3860.00


             singularity ratio    4.2723E-04


             end of matrix solution
             wall time =        3874.00


             maximum residual force  at node     55113 degree of freedom  3 is equal to    3.192E-10
             maximum reaction force  at node     56216 degree of freedom  3 is equal to    1.484E+04
             residual convergence ratio    2.151E-14

             maximum displacement  change   at node      3249 degree of freedom  2 is equal to    1.867E-01
             maximum displacement increment at node     56166 degree of freedom  1 is equal to    1.623E+01
             displacement convergence ratio   1.150E-02

             recycling increment due to separation 


             maximum connectivity in stiffness matrix is       207 at node     63833


             maximum half-bandwidth is     60010  between nodes      4232  and     64241

             number of profile entries excluding fill-in is          542507


             total workspace needed with in-core matrix storage =        23314883
               part of solver workspace is allocated separately


             load increments for each degree of freedom
             summed over the whole model

             from distributed loads
             dist. loads on deformed configuration - totals below for dist. loads
             increments for point loads
             0.000000E+00   0.000000E+00   0.000000E+00


             point loads
             0.000000E+00   0.000000E+00   0.000000E+00

             start of assembly     cycle number is     1
             wall time =        3881.00


             solver workspace for phase1 (matrix input)    (64bit words) =          638956 (      4.87 MByte)
             Metis nested dissection ordering used
             solver workspace for phase2 (nodal ordering)  (64bit words) =         1457400 (     11.12 MByte)
             solver workspace for phase3 (symbolic factor) (64bit words) =         3284613 (     25.06 MByte)
             solver workspace for phase4 (factorization)   (64bit words) =         7851792 (     59.90 MByte) (MINIMUM)
             solver workspace for phase4 (factorization)   (64bit words) =        61107976 (    466.22 MByte) (MAXIMUM)
             solver workspace available and used           (64bit words) =        69969821 (    533.83 MByte)


             start of matrix solution
             wall time =        3895.00


             singularity ratio    1.2283E-04


             end of matrix solution
             wall time =        3908.00


             maximum residual force  at node     54526 degree of freedom  3 is equal to    5.011E-10
             maximum reaction force  at node     56216 degree of freedom  3 is equal to    1.484E+04
             residual convergence ratio    3.376E-14

             maximum displacement  change   at node      2827 degree of freedom  1 is equal to    2.068E-01
             maximum displacement increment at node     56166 degree of freedom  1 is equal to    1.623E+01
             displacement convergence ratio   1.274E-02


             total transient time = 2.08333E-01


   NT version
   Marc 2007r1, Build 42812, May 25, 2007
   output for increment       3. "          lcase1"


             total strain energy         is    3.64334E+04
               within which:
               elastic strain energy     is    3.64334E+04
             total ext-force work        is    3.09023E+04
               within which:
               work by appl. force/disp. is    7.07844E-01
               work by  contact forces   is    1.80977E+04
               work by frictional forces is    1.28039E+04
             total work by  springs      is    6.13182E+03


             memory usage:                       MByte       words  % of total

              within general memory:           
               element stiffness matrices:          31     8017932         2.5
               solver: first part                   59    15359242         4.8
               overallocation initial allocation     7     1816516         0.6
               other:                                1      263487         0.1
              allocated separately:
               incremental backup:                 186    48717185        15.1
               solver 8                            534   139939642        43.4
               nodal vectors:                       48    12506925         3.9
               defined sets:                         1      261038         0.1
               contact:                             31     8190430         2.5
               tyings:                               4      977762         0.3
               transformations:                      2      396270         0.1
               kinematic boundary conditions:        0        2860         0.0
               points, curves and surfaces:          0          54         0.0
               element storage:                    285    74602698        23.1
               material properties:                  0        3704         0.0
               executable and common blocks:        27     7000000         2.2
               miscellaneous                        18     4646372         1.4
               ---------------------------------------------------------------
               total:                             1231   322702117

               general memory allocated:            97    25457177
               general memory used:                 90    23640661

               peak memory usage:                 1417   371419251

             e n d   o f   i n c r e m e n t       3

             increment       3   will be repeated
             remaining time increment:  4.1666667E-02
             current   time increment:  4.1666667E-02
             wall time =        3916.00


             s t a r t   o f   i n c r e m e n t       3


             maximum connectivity in stiffness matrix is       207 at node     63833


             maximum half-bandwidth is     60010  between nodes      4232  and     64241

             number of profile entries excluding fill-in is          542496


             total workspace needed with in-core matrix storage =        23314585
               part of solver workspace is allocated separately


             load increments for each degree of freedom
             summed over the whole model

             from distributed loads
             dist. loads on deformed configuration - totals below for dist. loads
             increments for point loads
             0.000000E+00   0.000000E+00   0.000000E+00


             point loads
             0.000000E+00   0.000000E+00   0.000000E+00

             start of assembly     cycle number is     0
             wall time =        3918.00


             solver workspace for phase1 (matrix input)    (64bit words) =          638945 (      4.87 MByte)
             Metis nested dissection ordering used
             solver workspace for phase2 (nodal ordering)  (64bit words) =         1457388 (     11.12 MByte)
             solver workspace for phase3 (symbolic factor) (64bit words) =         3270423 (     24.95 MByte)
             solver workspace for phase4 (factorization)   (64bit words) =         7870078 (     60.04 MByte) (MINIMUM)
             solver workspace for phase4 (factorization)   (64bit words) =        62270315 (    475.08 MByte) (MAXIMUM)
             solver workspace available and used           (64bit words) =        69969821 (    533.83 MByte)


             start of matrix solution
             wall time =        3932.00


             singularity ratio    5.4429E-03


             end of matrix solution
             wall time =        3946.00


             ddu multiplied with    1.75091E-01 due to large value of    1.59188E+01


             maximum residual force  at node     16238 degree of freedom  1 is equal to    3.683E-02
             maximum reaction force  at node     56216 degree of freedom  3 is equal to    1.492E+04
             residual convergence ratio    2.469E-06

             maximum displacement  change   at node     56166 degree of freedom  1 is equal to    2.787E+00
             maximum displacement increment at node     56166 degree of freedom  1 is equal to    2.787E+00
             displacement convergence ratio   1.000E+00

             failure to converge to tolerance

             iterative penetration checking has reached   0.175091 of total increment

             increment will be recycled


             maximum connectivity in stiffness matrix is       207 at node     63833


             maximum half-bandwidth is     60010  between nodes      4232  and     64241

             number of profile entries excluding fill-in is          542505


             total workspace needed with in-core matrix storage =        23314829
               part of solver workspace is allocated separately


             load increments for each degree of freedom
             summed over the whole model

             from distributed loads
             dist. loads on deformed configuration - totals below for dist. loads
             increments for point loads
             0.000000E+00   0.000000E+00   0.000000E+00


             point loads
             0.000000E+00   0.000000E+00   0.000000E+00

             start of assembly     cycle number is     1
             wall time =        3953.00


             solver workspace for phase1 (matrix input)    (64bit words) =          638954 (      4.87 MByte)
             Metis nested dissection ordering used
             solver workspace for phase2 (nodal ordering)  (64bit words) =         1457396 (     11.12 MByte)
             solver workspace for phase3 (symbolic factor) (64bit words) =         3312876 (     25.28 MByte)
             solver workspace for phase4 (factorization)   (64bit words) =         7871236 (     60.05 MByte) (MINIMUM)
             solver workspace for phase4 (factorization)   (64bit words) =        62108306 (    473.85 MByte) (MAXIMUM)
             solver workspace available and used           (64bit words) =        69969821 (    533.83 MByte)


             start of matrix solution
             wall time =        3967.00


             singularity ratio    1.8468E-03


             end of matrix solution
             wall time =        3980.00


             ddu multiplied with    2.12250E-01 due to large value of    1.31319E+01


             maximum residual force  at node     14836 degree of freedom  1 is equal to    3.800E-01
             maximum reaction force  at node     56216 degree of freedom  3 is equal to    1.495E+04
             residual convergence ratio    2.542E-05

             maximum displacement  change   at node     56166 degree of freedom  1 is equal to    2.787E+00
             maximum displacement increment at node     56166 degree of freedom  1 is equal to    5.574E+00
             displacement convergence ratio   5.000E-01

             failure to converge to tolerance

             iterative penetration checking has reached   0.350178 of total increment

             increment will be recycled


             maximum connectivity in stiffness matrix is       207 at node     63833


             maximum half-bandwidth is     60010  between nodes      4232  and     64241

             number of profile entries excluding fill-in is          542492


             total workspace needed with in-core matrix storage =        23314477
               part of solver workspace is allocated separately


             load increments for each degree of freedom
             summed over the whole model

             from distributed loads
             dist. loads on deformed configuration - totals below for dist. loads
             increments for point loads
             0.000000E+00   0.000000E+00   0.000000E+00


             point loads
             0.000000E+00   0.000000E+00   0.000000E+00

             start of assembly     cycle number is     2
             wall time =        3987.00


             solver workspace for phase1 (matrix input)    (64bit words) =          638941 (      4.87 MByte)
             Metis nested dissection ordering used
             solver workspace for phase2 (nodal ordering)  (64bit words) =         1457389 (     11.12 MByte)
             solver workspace for phase3 (symbolic factor) (64bit words) =         3278695 (     25.01 MByte)
             solver workspace for phase4 (factorization)   (64bit words) =         7822522 (     59.68 MByte) (MINIMUM)
             solver workspace for phase4 (factorization)   (64bit words) =        61034667 (    465.66 MByte) (MAXIMUM)
             solver workspace available and used           (64bit words) =        69969821 (    533.83 MByte)


             start of matrix solution
             wall time =        4001.00


             singularity ratio    1.2253E-04


             end of matrix solution
             wall time =        4014.00


             ddu multiplied with    2.69431E-01 due to large value of    1.03449E+01


             maximum residual force  at node     14836 degree of freedom  1 is equal to    2.776E-01
             maximum reaction force  at node     56216 degree of freedom  3 is equal to    1.499E+04
             residual convergence ratio    1.852E-05

             maximum displacement  change   at node     56166 degree of freedom  1 is equal to    2.787E+00
             maximum displacement increment at node     56166 degree of freedom  1 is equal to    8.362E+00
             displacement convergence ratio   3.333E-01

             failure to converge to tolerance

             iterative penetration checking has reached   0.525260 of total increment

             increment will be recycled


             maximum connectivity in stiffness matrix is       207 at node     63833


             maximum half-bandwidth is     60010  between nodes      4232  and     64241

             number of profile entries excluding fill-in is          542605


             total workspace needed with in-core matrix storage =        23317529
               part of solver workspace is allocated separately


             load increments for each degree of freedom
             summed over the whole model

             from distributed loads
             dist. loads on deformed configuration - totals below for dist. loads
             increments for point loads
             0.000000E+00   0.000000E+00   0.000000E+00


             point loads
             0.000000E+00   0.000000E+00   0.000000E+00

             start of assembly     cycle number is     3
             wall time =        4023.00


             solver workspace for phase1 (matrix input)    (64bit words) =          639054 (      4.88 MByte)
             Metis nested dissection ordering used
             solver workspace for phase2 (nodal ordering)  (64bit words) =         1457485 (     11.12 MByte)
             solver workspace for phase3 (symbolic factor) (64bit words) =         3284611 (     25.06 MByte)
             solver workspace for phase4 (factorization)   (64bit words) =         7898885 (     60.26 MByte) (MINIMUM)
             solver workspace for phase4 (factorization)   (64bit words) =        62835123 (    479.39 MByte) (MAXIMUM)
             solver workspace available and used           (64bit words) =        69969821 (    533.83 MByte)


             start of matrix solution
             wall time =        4037.00


             singularity ratio    1.2763E-04


             end of matrix solution
             wall time =        4051.00


             ddu multiplied with    3.71436E-01 due to large value of    7.55790E+00


             maximum residual force  at node     16716 degree of freedom  1 is equal to    5.905E-01
             maximum reaction force  at node     56216 degree of freedom  3 is equal to    1.504E+04
             residual convergence ratio    3.927E-05

             maximum displacement  change   at node     56166 degree of freedom  1 is equal to    2.807E+00
             maximum displacement increment at node     56166 degree of freedom  1 is equal to    1.117E+01
             displacement convergence ratio   2.513E-01

             failure to converge to tolerance

             iterative penetration checking has reached   0.701596 of total increment

             increment will be recycled


             maximum connectivity in stiffness matrix is       207 at node     63833


             maximum half-bandwidth is     60010  between nodes      4232  and     64241

             number of profile entries excluding fill-in is          542612


             total workspace needed with in-core matrix storage =        23317717
               part of solver workspace is allocated separately


             load increments for each degree of freedom
             summed over the whole model

             from distributed loads
             dist. loads on deformed configuration - totals below for dist. loads
             increments for point loads
             0.000000E+00   0.000000E+00   0.000000E+00


             point loads
             0.000000E+00   0.000000E+00   0.000000E+00

             start of assembly     cycle number is     4
             wall time =        4057.00


             solver workspace for phase1 (matrix input)    (64bit words) =          639061 (      4.88 MByte)
             Metis nested dissection ordering used
             solver workspace for phase2 (nodal ordering)  (64bit words) =         1457492 (     11.12 MByte)
             solver workspace for phase3 (symbolic factor) (64bit words) =         3305749 (     25.22 MByte)
             solver workspace for phase4 (factorization)   (64bit words) =         7929136 (     60.49 MByte) (MINIMUM)
             solver workspace for phase4 (factorization)   (64bit words) =        66254704 (    505.48 MByte) (MAXIMUM)
             solver workspace available and used           (64bit words) =        69969821 (    533.83 MByte)


             start of matrix solution
             wall time =        4071.00


             singularity ratio    2.6881E-03


             end of matrix solution
             wall time =        4087.00


             ddu multiplied with    5.90907E-01 due to large value of    4.75079E+00


             maximum residual force  at node     16716 degree of freedom  1 is equal to    2.416E-01
             maximum reaction force  at node     56216 degree of freedom  3 is equal to    1.508E+04
             residual convergence ratio    1.601E-05

             maximum displacement  change   at node     56166 degree of freedom  1 is equal to    2.807E+00
             maximum displacement increment at node     56166 degree of freedom  1 is equal to    1.398E+01
             displacement convergence ratio   2.009E-01

             failure to converge to tolerance

             iterative penetration checking has reached   0.877925 of total increment

             increment will be recycled


             maximum connectivity in stiffness matrix is       207 at node     63833


             maximum half-bandwidth is     60010  between nodes      4232  and     64241

             number of profile entries excluding fill-in is          542570


             total workspace needed with in-core matrix storage =        23316583
               part of solver workspace is allocated separately


             load increments for each degree of freedom
             summed over the whole model

             from distributed loads
             dist. loads on deformed configuration - totals below for dist. loads
             increments for point loads
             0.000000E+00   0.000000E+00   0.000000E+00


             point loads
             0.000000E+00   0.000000E+00   0.000000E+00

             start of assembly     cycle number is     5
             wall time =        4094.00


             solver workspace for phase1 (matrix input)    (64bit words) =          639019 (      4.88 MByte)
             Metis nested dissection ordering used
             solver workspace for phase2 (nodal ordering)  (64bit words) =         1457452 (     11.12 MByte)
             solver workspace for phase3 (symbolic factor) (64bit words) =         3308071 (     25.24 MByte)
             solver workspace for phase4 (factorization)   (64bit words) =         7869280 (     60.04 MByte) (MINIMUM)
             solver workspace for phase4 (factorization)   (64bit words) =        61451816 (    468.84 MByte) (MAXIMUM)
             solver workspace available and used           (64bit words) =        69969821 (    533.83 MByte)


             start of matrix solution
             wall time =        4107.00


             singularity ratio    1.2099E-04


             end of matrix solution
             wall time =        4121.00


             maximum residual force  at node     54918 degree of freedom  1 is equal to    4.335E-10
             maximum reaction force  at node     56216 degree of freedom  3 is equal to    1.511E+04
             residual convergence ratio    2.869E-14

             maximum displacement  change   at node     56166 degree of freedom  1 is equal to    1.944E+00
             maximum displacement increment at node     56166 degree of freedom  1 is equal to    1.592E+01
             displacement convergence ratio   1.221E-01

             recycling increment due to body to body contact 

             increment will be recycled


             maximum connectivity in stiffness matrix is       207 at node     63833


             maximum half-bandwidth is     60010  between nodes      4232  and     64241

             number of profile entries excluding fill-in is          542549


             total workspace needed with in-core matrix storage =        23316017
               part of solver workspace is allocated separately


             load increments for each degree of freedom
             summed over the whole model

             from distributed loads
             dist. loads on deformed configuration - totals below for dist. loads
             increments for point loads
             0.000000E+00   0.000000E+00   0.000000E+00


             point loads
             0.000000E+00   0.000000E+00   0.000000E+00

             start of assembly     cycle number is     6
             wall time =        4128.00


             solver workspace for phase1 (matrix input)    (64bit words) =          638998 (      4.88 MByte)
             Metis nested dissection ordering used
             solver workspace for phase2 (nodal ordering)  (64bit words) =         1457437 (     11.12 MByte)
             solver workspace for phase3 (symbolic factor) (64bit words) =         3327612 (     25.39 MByte)
             solver workspace for phase4 (factorization)   (64bit words) =         7953066 (     60.68 MByte) (MINIMUM)
             solver workspace for phase4 (factorization)   (64bit words) =        64319092 (    490.72 MByte) (MAXIMUM)
             solver workspace available and used           (64bit words) =        69969821 (    533.83 MByte)


             start of matrix solution
             wall time =        4141.00


             singularity ratio    6.4009E-03


             end of matrix solution
             wall time =        4157.00


             maximum residual force  at node     54526 degree of freedom  3 is equal to    4.493E-10
             maximum reaction force  at node     56216 degree of freedom  3 is equal to    1.508E+04
             residual convergence ratio    2.979E-14

             maximum displacement  change   at node     15388 degree of freedom  3 is equal to    4.967E-02
             maximum displacement increment at node     56166 degree of freedom  1 is equal to    1.592E+01
             displacement convergence ratio   3.120E-03

             recycling increment due to separation 


             maximum connectivity in stiffness matrix is       207 at node     63833


             maximum half-bandwidth is     60010  between nodes      4232  and     64241

             number of profile entries excluding fill-in is          542480


             total workspace needed with in-core matrix storage =        23314153
               part of solver workspace is allocated separately


             load increments for each degree of freedom
             summed over the whole model

             from distributed loads
             dist. loads on deformed configuration - totals below for dist. loads
             increments for point loads
             0.000000E+00   0.000000E+00   0.000000E+00


             point loads
             0.000000E+00   0.000000E+00   0.000000E+00

             start of assembly     cycle number is     1
             wall time =        4163.00


             solver workspace for phase1 (matrix input)    (64bit words) =          638929 (      4.87 MByte)
             Metis nested dissection ordering used
             solver workspace for phase2 (nodal ordering)  (64bit words) =         1457397 (     11.12 MByte)
             solver workspace for phase3 (symbolic factor) (64bit words) =         3292471 (     25.12 MByte)
             solver workspace for phase4 (factorization)   (64bit words) =         7904625 (     60.31 MByte) (MINIMUM)
             solver workspace for phase4 (factorization)   (64bit words) =        63427907 (    483.92 MByte) (MAXIMUM)
             solver workspace available and used           (64bit words) =        69969821 (    533.83 MByte)


             start of matrix solution
             wall time =        4177.00


             singularity ratio    1.1828E-03


             end of matrix solution
             wall time =        4192.00


             maximum residual force  at node     55113 degree of freedom  3 is equal to    3.540E-10
             maximum reaction force  at node     56216 degree of freedom  3 is equal to    1.508E+04
             residual convergence ratio    2.347E-14

             maximum displacement  change   at node      3216 degree of freedom  1 is equal to    2.058E-01
             maximum displacement increment at node     56166 degree of freedom  1 is equal to    1.592E+01
             displacement convergence ratio   1.293E-02

             recycling increment due to separation 


             maximum connectivity in stiffness matrix is       207 at node     63833


             maximum half-bandwidth is     60010  between nodes      4232  and     64241

             number of profile entries excluding fill-in is          542459


             total workspace needed with in-core matrix storage =        23313587
               part of solver workspace is allocated separately


             load increments for each degree of freedom
             summed over the whole model

             from distributed loads
             dist. loads on deformed configuration - totals below for dist. loads
             increments for point loads
             0.000000E+00   0.000000E+00   0.000000E+00


             point loads
             0.000000E+00   0.000000E+00   0.000000E+00

             start of assembly     cycle number is     1
             wall time =        4198.00


             solver workspace for phase1 (matrix input)    (64bit words) =          638908 (      4.87 MByte)
             Metis nested dissection ordering used
             solver workspace for phase2 (nodal ordering)  (64bit words) =         1457384 (     11.12 MByte)
             solver workspace for phase3 (symbolic factor) (64bit words) =         3304887 (     25.21 MByte)
             solver workspace for phase4 (factorization)   (64bit words) =         7879209 (     60.11 MByte) (MINIMUM)
             solver workspace for phase4 (factorization)   (64bit words) =        62696689 (    478.34 MByte) (MAXIMUM)
             solver workspace available and used           (64bit words) =        69969821 (    533.83 MByte)


             start of matrix solution
             wall time =        4212.00


             singularity ratio    6.8476E-03


             end of matrix solution
             wall time =        4226.00


             maximum residual force  at node     54531 degree of freedom  3 is equal to    3.167E-10
             maximum reaction force  at node     56216 degree of freedom  3 is equal to    1.508E+04
             residual convergence ratio    2.100E-14

             maximum displacement  change   at node      3018 degree of freedom  1 is equal to    1.352E-01
             maximum displacement increment at node     56166 degree of freedom  1 is equal to    1.592E+01
             displacement convergence ratio   8.494E-03

             recycling increment due to separation 


             maximum connectivity in stiffness matrix is       207 at node     63833


             maximum half-bandwidth is     60010  between nodes      4232  and     64241

             number of profile entries excluding fill-in is          542413


             total workspace needed with in-core matrix storage =        23312345
               part of solver workspace is allocated separately


             load increments for each degree of freedom
             summed over the whole model

             from distributed loads
             dist. loads on deformed configuration - totals below for dist. loads
             increments for point loads
             0.000000E+00   0.000000E+00   0.000000E+00


             point loads
             0.000000E+00   0.000000E+00   0.000000E+00

             start of assembly     cycle number is     1
             wall time =        4233.00


             solver workspace for phase1 (matrix input)    (64bit words) =          638862 (      4.87 MByte)
             Metis nested dissection ordering used
             solver workspace for phase2 (nodal ordering)  (64bit words) =         1457344 (     11.12 MByte)
             solver workspace for phase3 (symbolic factor) (64bit words) =         3303141 (     25.20 MByte)
             solver workspace for phase4 (factorization)   (64bit words) =         7879485 (     60.12 MByte) (MINIMUM)
             solver workspace for phase4 (factorization)   (64bit words) =        63048187 (    481.02 MByte) (MAXIMUM)
             solver workspace available and used           (64bit words) =        69969821 (    533.83 MByte)


             start of matrix solution
             wall time =        4247.00


             singularity ratio    1.5893E-04


             end of matrix solution
             wall time =        4261.00


             maximum residual force  at node     54531 degree of freedom  1 is equal to    3.369E-10
             maximum reaction force  at node     56216 degree of freedom  3 is equal to    1.508E+04
             residual convergence ratio    2.234E-14

             maximum displacement  change   at node      2741 degree of freedom  1 is equal to    1.268E-01
             maximum displacement increment at node     56166 degree of freedom  1 is equal to    1.592E+01
             displacement convergence ratio   7.968E-03


             total transient time = 2.50000E-01


   NT version
   Marc 2007r1, Build 42812, May 25, 2007
   output for increment       3. "          lcase1"


             total strain energy         is    5.24898E+04
               within which:
               elastic strain energy     is    5.24898E+04
             total ext-force work        is    5.20067E+04
               within which:
               work by appl. force/disp. is    3.87145E-01
               work by  contact forces   is    2.88658E+04
               work by frictional forces is    2.31406E+04
             total work by  springs      is    1.11799E+04


             memory usage:                       MByte       words  % of total

              within general memory:           
               element stiffness matrices:          31     8017932         2.5
               solver: first part                   59    15359242         4.8
               overallocation initial allocation     7     1816516         0.6
               other:                                1      263487         0.1
              allocated separately:
               incremental backup:                 186    48717185        15.1
               solver 8                            534   139939642        43.4
               nodal vectors:                       48    12506925         3.9
               defined sets:                         1      261038         0.1
               contact:                             31     8190430         2.5
               tyings:                               4      977762         0.3
               transformations:                      2      396270         0.1
               kinematic boundary conditions:        0        2860         0.0
               points, curves and surfaces:          0          54         0.0
               element storage:                    285    74602698        23.1
               material properties:                  0        3704         0.0
               executable and common blocks:        27     7000000         2.2
               miscellaneous                        18     4646381         1.4
               ---------------------------------------------------------------
               total:                             1231   322702126

               general memory allocated:            97    25457177
               general memory used:                 90    23640661

               peak memory usage:                 1417   371419251

             e n d   o f   i n c r e m e n t       3

             binary post data at increment       3.  subincrement    0.  on file 16
             wall time =        4271.00


             s t a r t   o f   i n c r e m e n t       4


             maximum connectivity in stiffness matrix is       207 at node     63833


             maximum half-bandwidth is     60010  between nodes      4232  and     64241

             number of profile entries excluding fill-in is          542423


             total workspace needed with in-core matrix storage =        23312615
               part of solver workspace is allocated separately


             load increments for each degree of freedom
             summed over the whole model

             from distributed loads
             dist. loads on deformed configuration - totals below for dist. loads
             increments for point loads
             0.000000E+00   0.000000E+00   0.000000E+00


             point loads
             0.000000E+00   0.000000E+00   0.000000E+00

             start of assembly     cycle number is     0
             wall time =        4274.00


             solver workspace for phase1 (matrix input)    (64bit words) =          638872 (      4.87 MByte)
             Metis nested dissection ordering used
             solver workspace for phase2 (nodal ordering)  (64bit words) =         1457348 (     11.12 MByte)
             solver workspace for phase3 (symbolic factor) (64bit words) =         3288738 (     25.09 MByte)
             solver workspace for phase4 (factorization)   (64bit words) =         7875930 (     60.09 MByte) (MINIMUM)
             solver workspace for phase4 (factorization)   (64bit words) =        60882768 (    464.50 MByte) (MAXIMUM)
             solver workspace available and used           (64bit words) =        69969821 (    533.83 MByte)


             start of matrix solution
             wall time =        4288.00


             singularity ratio    1.2067E-04


             end of matrix solution
             wall time =        4301.00


             ddu multiplied with    9.22333E-02 due to large value of    3.06377E+01


             maximum residual force  at node     14909 degree of freedom  1 is equal to    1.044E-02
             maximum reaction force  at node     56216 degree of freedom  3 is equal to    1.518E+04
             residual convergence ratio    6.874E-07

             maximum displacement  change   at node     56166 degree of freedom  1 is equal to    2.826E+00
             maximum displacement increment at node     56166 degree of freedom  1 is equal to    2.826E+00
             displacement convergence ratio   1.000E+00

             failure to converge to tolerance

             iterative penetration checking has reached   0.092233 of total increment

             increment will be recycled


             maximum connectivity in stiffness matrix is       207 at node     63833


             maximum half-bandwidth is     60010  between nodes      4232  and     64241

             number of profile entries excluding fill-in is          542389


             total workspace needed with in-core matrix storage =        23311697
               part of solver workspace is allocated separately


             load increments for each degree of freedom
             summed over the whole model

             from distributed loads
             dist. loads on deformed configuration - totals below for dist. loads
             increments for point loads
             0.000000E+00   0.000000E+00   0.000000E+00


             point loads
             0.000000E+00   0.000000E+00   0.000000E+00

             start of assembly     cycle number is     1
             wall time =        4308.00


             solver workspace for phase1 (matrix input)    (64bit words) =          638838 (      4.87 MByte)
             Metis nested dissection ordering used
             solver workspace for phase2 (nodal ordering)  (64bit words) =         1457320 (     11.12 MByte)
             solver workspace for phase3 (symbolic factor) (64bit words) =         3292564 (     25.12 MByte)
             solver workspace for phase4 (factorization)   (64bit words) =         7861355 (     59.98 MByte) (MINIMUM)
             solver workspace for phase4 (factorization)   (64bit words) =        63418749 (    483.85 MByte) (MAXIMUM)
             solver workspace available and used           (64bit words) =        69969821 (    533.83 MByte)


             start of matrix solution
             wall time =        4322.00


             singularity ratio    1.2001E-04


             end of matrix solution
             wall time =        4336.00


             ddu multiplied with    1.01603E-01 due to large value of    2.78123E+01


             maximum residual force  at node     15367 degree of freedom  3 is equal to    4.009E-01
             maximum reaction force  at node     56216 degree of freedom  3 is equal to    1.525E+04
             residual convergence ratio    2.629E-05

             maximum displacement  change   at node     56166 degree of freedom  1 is equal to    2.826E+00
             maximum displacement increment at node     56166 degree of freedom  1 is equal to    5.652E+00
             displacement convergence ratio   5.000E-01

             failure to converge to tolerance

             iterative penetration checking has reached   0.184465 of total increment

             increment will be recycled


             maximum connectivity in stiffness matrix is       207 at node     63833


             maximum half-bandwidth is     60010  between nodes      4232  and     64241

             number of profile entries excluding fill-in is          542516


             total workspace needed with in-core matrix storage =        23315125
               part of solver workspace is allocated separately


             load increments for each degree of freedom
             summed over the whole model

             from distributed loads
             dist. loads on deformed configuration - totals below for dist. loads
             increments for point loads
             0.000000E+00   0.000000E+00   0.000000E+00


             point loads
             0.000000E+00   0.000000E+00   0.000000E+00

             start of assembly     cycle number is     2
             wall time =        4346.00


             solver workspace for phase1 (matrix input)    (64bit words) =          638965 (      4.87 MByte)
             Metis nested dissection ordering used
             solver workspace for phase2 (nodal ordering)  (64bit words) =         1457387 (     11.12 MByte)
             solver workspace for phase3 (symbolic factor) (64bit words) =         3290760 (     25.11 MByte)
             solver workspace for phase4 (factorization)   (64bit words) =         7854139 (     59.92 MByte) (MINIMUM)
             solver workspace for phase4 (factorization)   (64bit words) =        61106190 (    466.20 MByte) (MAXIMUM)
             solver workspace available and used           (64bit words) =        69969821 (    533.83 MByte)


             start of matrix solution
             wall time =        4360.00


             singularity ratio    1.8468E-03


             end of matrix solution
             wall time =        4373.00


             ddu multiplied with    1.13821E-01 due to large value of    2.49976E+01


             maximum residual force  at node     15367 degree of freedom  3 is equal to    3.552E-01
             maximum reaction force  at node     56216 degree of freedom  3 is equal to    1.531E+04
             residual convergence ratio    2.320E-05

             maximum displacement  change   at node     56166 degree of freedom  1 is equal to    2.845E+00
             maximum displacement increment at node     56166 degree of freedom  1 is equal to    8.497E+00
             displacement convergence ratio   3.349E-01

             failure to converge to tolerance

             iterative penetration checking has reached   0.277290 of total increment

             increment will be recycled


             maximum connectivity in stiffness matrix is       207 at node     63833


             maximum half-bandwidth is     60010  between nodes      4232  and     64241

             number of profile entries excluding fill-in is          542531


             total workspace needed with in-core matrix storage =        23315531
               part of solver workspace is allocated separately


             load increments for each degree of freedom
             summed over the whole model

             from distributed loads
             dist. loads on deformed configuration - totals below for dist. loads
             increments for point loads
             0.000000E+00   0.000000E+00   0.000000E+00


             point loads
             0.000000E+00   0.000000E+00   0.000000E+00

             start of assembly     cycle number is     3
             wall time =        4380.00


             solver workspace for phase1 (matrix input)    (64bit words) =          638980 (      4.88 MByte)
             Metis nested dissection ordering used
             solver workspace for phase2 (nodal ordering)  (64bit words) =         1457403 (     11.12 MByte)
             solver workspace for phase3 (symbolic factor) (64bit words) =         3314713 (     25.29 MByte)
             solver workspace for phase4 (factorization)   (64bit words) =         7901758 (     60.29 MByte) (MINIMUM)
             solver workspace for phase4 (factorization)   (64bit words) =        61935413 (    472.53 MByte) (MAXIMUM)
             solver workspace available and used           (64bit words) =        69969821 (    533.83 MByte)


             start of matrix solution
             wall time =        4394.00


             singularity ratio    1.5725E-03


             end of matrix solution
             wall time =        4408.00


             ddu multiplied with    1.28438E-01 due to large value of    2.21527E+01


             maximum residual force  at node     16493 degree of freedom  1 is equal to    5.971E-01
             maximum reaction force  at node     56163 degree of freedom  1 is equal to    1.587E+04
             residual convergence ratio    3.762E-05

             maximum displacement  change   at node     56166 degree of freedom  1 is equal to    2.845E+00
             maximum displacement increment at node     56166 degree of freedom  1 is equal to    1.134E+01
             displacement convergence ratio   2.509E-01

             failure to converge to tolerance

             iterative penetration checking has reached   0.370113 of total increment

             increment will be recycled


             maximum connectivity in stiffness matrix is       207 at node     63833


             maximum half-bandwidth is     60010  between nodes      4232  and     64241

             number of profile entries excluding fill-in is          542878


             total workspace needed with in-core matrix storage =        23324899
               part of solver workspace is allocated separately


             load increments for each degree of freedom
             summed over the whole model

             from distributed loads
             dist. loads on deformed configuration - totals below for dist. loads
             increments for point loads
             0.000000E+00   0.000000E+00   0.000000E+00


             point loads
             0.000000E+00   0.000000E+00   0.000000E+00

             start of assembly     cycle number is     4
             wall time =        4417.00


             solver workspace for phase1 (matrix input)    (64bit words) =          639327 (      4.88 MByte)
             Metis nested dissection ordering used
             solver workspace for phase2 (nodal ordering)  (64bit words) =         1457634 (     11.12 MByte)
             solver workspace for phase3 (symbolic factor) (64bit words) =         3303289 (     25.20 MByte)
             solver workspace for phase4 (factorization)   (64bit words) =         7888997 (     60.19 MByte) (MINIMUM)
             solver workspace for phase4 (factorization)   (64bit words) =        63302020 (    482.96 MByte) (MAXIMUM)
             solver workspace available and used           (64bit words) =        69969821 (    533.83 MByte)


             start of matrix solution
             wall time =        4431.00


             singularity ratio    1.5707E-03


             end of matrix solution
             wall time =        4445.00


             ddu multiplied with    1.48446E-01 due to large value of    1.93078E+01


             maximum residual force  at node     16493 degree of freedom  1 is equal to    5.084E-01
             maximum reaction force  at node     56163 degree of freedom  1 is equal to    1.677E+04
             residual convergence ratio    3.031E-05

             maximum displacement  change   at node     56166 degree of freedom  1 is equal to    2.866E+00
             maximum displacement increment at node     56166 degree of freedom  1 is equal to    1.421E+01
             displacement convergence ratio   2.017E-01

             failure to converge to tolerance

             iterative penetration checking has reached   0.463618 of total increment

             increment will be recycled


             maximum connectivity in stiffness matrix is       207 at node     63833


             maximum half-bandwidth is     60010  between nodes      4232  and     64241

             number of profile entries excluding fill-in is          543138


             total workspace needed with in-core matrix storage =        23331919
               part of solver workspace is allocated separately


             load increments for each degree of freedom
             summed over the whole model

             from distributed loads
             dist. loads on deformed configuration - totals below for dist. loads
             increments for point loads
             0.000000E+00   0.000000E+00   0.000000E+00


             point loads
             0.000000E+00   0.000000E+00   0.000000E+00

             start of assembly     cycle number is     5
             wall time =        4454.00


             solver workspace for phase1 (matrix input)    (64bit words) =          639587 (      4.88 MByte)
             Metis nested dissection ordering used
             solver workspace for phase2 (nodal ordering)  (64bit words) =         1457834 (     11.12 MByte)
             solver workspace for phase3 (symbolic factor) (64bit words) =         3320180 (     25.33 MByte)
             solver workspace for phase4 (factorization)   (64bit words) =         7949884 (     60.65 MByte) (MINIMUM)
             solver workspace for phase4 (factorization)   (64bit words) =        65100688 (    496.68 MByte) (MAXIMUM)
             solver workspace available and used           (64bit words) =        69969821 (    533.83 MByte)


             start of matrix solution
             wall time =        4468.00


             singularity ratio    3.9062E-03


             end of matrix solution
             wall time =        4483.00


             ddu multiplied with    1.74983E-01 due to large value of    1.64419E+01


             maximum residual force  at node     15366 degree of freedom  3 is equal to    1.439E+00
             maximum reaction force  at node     56163 degree of freedom  1 is equal to    1.768E+04
             residual convergence ratio    8.139E-05

             maximum displacement  change   at node     56166 degree of freedom  1 is equal to    2.877E+00
             maximum displacement increment at node     56166 degree of freedom  1 is equal to    1.709E+01
             displacement convergence ratio   1.684E-01

             failure to converge to tolerance

             iterative penetration checking has reached   0.557475 of total increment

             increment will be recycled


             maximum connectivity in stiffness matrix is       207 at node     63833


             maximum half-bandwidth is     60010  between nodes      4232  and     64241

             number of profile entries excluding fill-in is          543144


             total workspace needed with in-core matrix storage =        23332081
               part of solver workspace is allocated separately


             load increments for each degree of freedom
             summed over the whole model

             from distributed loads
             dist. loads on deformed configuration - totals below for dist. loads
             increments for point loads
             0.000000E+00   0.000000E+00   0.000000E+00


             point loads
             0.000000E+00   0.000000E+00   0.000000E+00

             start of assembly     cycle number is     6
             wall time =        4493.00


             solver workspace for phase1 (matrix input)    (64bit words) =          639593 (      4.88 MByte)
             Metis nested dissection ordering used
             solver workspace for phase2 (nodal ordering)  (64bit words) =         1457782 (     11.12 MByte)
             solver workspace for phase3 (symbolic factor) (64bit words) =         3278634 (     25.01 MByte)
             solver workspace for phase4 (factorization)   (64bit words) =         7869627 (     60.04 MByte) (MINIMUM)
             solver workspace for phase4 (factorization)   (64bit words) =        63874594 (    487.32 MByte) (MAXIMUM)
             solver workspace available and used           (64bit words) =        69969821 (    533.83 MByte)


             start of matrix solution
             wall time =        4507.00


             singularity ratio    1.6071E-04


             end of matrix solution
             wall time =        4521.00


             ddu multiplied with    2.12910E-01 due to large value of    1.35651E+01


             maximum residual force  at node     15988 degree of freedom  1 is equal to    1.949E+00
             maximum reaction force  at node     56163 degree of freedom  1 is equal to    1.859E+04
             residual convergence ratio    1.049E-04

             maximum displacement  change   at node     56166 degree of freedom  1 is equal to    2.888E+00
             maximum displacement increment at node     56166 degree of freedom  1 is equal to    1.997E+01
             displacement convergence ratio   1.446E-01

             recycling increment due to body to body contact 

             iterative penetration checking has reached   0.651693 of total increment

             increment will be recycled


             maximum connectivity in stiffness matrix is       207 at node     63833


             maximum half-bandwidth is     60010  between nodes      4232  and     64241

             number of profile entries excluding fill-in is          543418


             total workspace needed with in-core matrix storage =        23339479
               part of solver workspace is allocated separately


             load increments for each degree of freedom
             summed over the whole model

             from distributed loads
             dist. loads on deformed configuration - totals below for dist. loads
             increments for point loads
             0.000000E+00   0.000000E+00   0.000000E+00


             point loads
             0.000000E+00   0.000000E+00   0.000000E+00

             start of assembly     cycle number is     7
             wall time =        4531.00


             solver workspace for phase1 (matrix input)    (64bit words) =          639867 (      4.88 MByte)
             Metis nested dissection ordering used
             solver workspace for phase2 (nodal ordering)  (64bit words) =         1458008 (     11.12 MByte)
             solver workspace for phase3 (symbolic factor) (64bit words) =         3277182 (     25.00 MByte)
             solver workspace for phase4 (factorization)   (64bit words) =         7888941 (     60.19 MByte) (MINIMUM)
             solver workspace for phase4 (factorization)   (64bit words) =        63067284 (    481.17 MByte) (MAXIMUM)
             solver workspace available and used           (64bit words) =        69969821 (    533.83 MByte)


             start of matrix solution
             wall time =        4544.00


             singularity ratio    1.2310E-04


             end of matrix solution
             wall time =        4559.00


             ddu multiplied with    2.71552E-01 due to large value of    1.06772E+01


             maximum residual force  at node     15988 degree of freedom  1 is equal to    1.420E+00
             maximum reaction force  at node     56163 degree of freedom  1 is equal to    1.950E+04
             residual convergence ratio    7.280E-05

             maximum displacement  change   at node     56166 degree of freedom  1 is equal to    2.899E+00
             maximum displacement increment at node     56166 degree of freedom  1 is equal to    2.287E+01
             displacement convergence ratio   1.268E-01

             recycling increment due to body to body contact 

             iterative penetration checking has reached   0.746277 of total increment

             increment will be recycled


             maximum connectivity in stiffness matrix is       207 at node     63833


             maximum half-bandwidth is     60010  between nodes      4232  and     64241

             number of profile entries excluding fill-in is          543469


             total workspace needed with in-core matrix storage =        23340857
               part of solver workspace is allocated separately
[truncated: 2,076,244 more chars]
