# Supplementary material for: A finite element model of the shoulder: application to the changes of biomechanical environment induced by postoperative malrotation of humeral shaft fracture
Source: BMC Musculoskelet Disord. 2022 Jun 2;23:525. doi: 10.1186/s12891-022-05479-3 (PMC9161483; doi:10.1186/s12891-022-05479-3)
Supplement: Supplementary file 3 — Additional file 3. [file 12891_2022_5479_MOESM3_ESM.zip › Abacus/normal_outreach_90_model_0909.out]

                            M               M
                            W               W
                          MMMMM           MMMMM
                          WWWWW           WWWWW
                        MMMMMMMMM       MMMMMMMMM
                        WWWWWWWWW       WWWWWWWWW
                      MMMMMMMMMMMMM   MMMMMMMMMMMMM
                      WWWWWWWWWWWWW   WWWWWWWWWWWWW
                    MMMMMMMMMMMMMMMMMMMMMMMMMMMMMMMMM
                    WWWWWWWWWWWWWWWWWWWWWWWWWWWWWWWWW
                    MMMMMMMM MMMMMMMMMMMMMMM MMMMMMMM
                    WWWWWWWW WWWWWWWWWWWWWWW WWWWWWWW
                    MMMMMM     MMMMMMMMMMM     MMMMMM
                    WWWWWW     WWWWWWWWWWW     WWWWWW
                    MMMM         MMMMMMM         MMMM
                    WWWW         WWWWWWW         WWWW
                    MM             MMM             MM
                    WW             WWW             WW
                    M               M               M
                    W               W               W
                    MM             MMM             MM
                    WW             WWW             WW
                    MMMM         MMMMMMM         MMMM
                    WWWW         WWWWWWW         WWWW
                    MMMMMM     MMMMMMMMMMM     MMMMMM
                    WWWWWW     WWWWWWWWWWW     WWWWWW
                    MMMMMMMM MMMMMMMMMMMMMMM MMMMMMMM
                    WWWWWWWW WWWWWWWWWWWWWWW WWWWWWWW
                    MMMMMMMMMMMMMMMMMMMMMMMMMMMMMMMMM
                    WWWWWWWWWWWWWWWWWWWWWWWWWWWWWWWWW
                      MMMMMMMMMMMMM   MMMMMMMMMMMMM
                      WWWWWWWWWWWWW   WWWWWWWWWWWWW
                        MMMMMMMMM       MMMMMMMMM
                        WWWWWWWWW       WWWWWWWWW
                          MMMMM           MMMMM
                          WWWWW           WWWWW
                            M               M
                            W               W

             version: Marc 2007r1, Build 42812, May 25, 2007

             machine type: NT

             integer*4 version: integers are 32-bits

             date: Wed Oct 13 23:25:16 2010


             (c) COPYRIGHT 2007 MSC.Software Corporation, all rights reserved

                    Marc - N T                 

                     i n p u t   d a t a


                p a g e   1

                             10        20        30        40        50        60        70        80        90       100       110       120       130       140       150       160
                     ----------------------------------------------------------------------------------------------------------------------------------------------------------------
                     title               model_0909
                     $....MARC input file produced by Marc Mentat 2007 r1 (32bit)
                     $...................................
                     $....input file using extended precision
    card         5   extended
                     $...................................
                     sizing                                 0    260848     64295        42
                     alloc                       25
                     elements                   134
    card        10   version                     11
                     table                        0         0         2         1         1
                     processor                    1         1         1         0
                     ----------------------------------------------------------------------------------------------------------------------------------------------------------------
                             10        20        30        40        50        60        70        80        90       100       110       120       130       140       150       160
                     ----------------------------------------------------------------------------------------------------------------------------------------------------------------
                     ----------------------------------------------------------------------------------------------------------------------------------------------------------------
1
             general memory increasing from      25 MByte to      53 MByte


             memory increased to        14001931 words during 
             pre-reading of sets


1
                    *************************************************
                    *************************************************

                     program sizing and options requested as follows


                     element type requested*************************       134
                     number of elements in mesh*********************    260848
                     number of nodes in mesh************************     64295
                     load correction flagged or set*****************
                     values stored at all integration points********
                     tape no.for input of coordinates + connectivity         5
                     no. of springs ********************************        35
                     boundary conditions applied on current geometry
                     no.of different materials    3 max.no of slopes         5
                     number of points on shell section *************        11
                     new style input format will be used************
                     number of processors used *********************         1
                     extended precision input is used ************** 
                     MSC.Marc input version ************************        11
                     maximum number of boundary conditions *********         2
                     suppress echo of list items *******************
                     suppress echo of bc summary *******************
                     suppress echo of nurbs data *******************


                     end of parameters and sizing
                    *************************************************
                    *************************************************
1


                              key to stress, strain and displacement output


                                        element type       134


                              4-node isoparametric tetrahedral                       

                              stresses and strains in global directions               
                                1=xx                                                  
                                2=yy                                                  
                                3=zz                                                  
                                4=xy                                                  
                                5=yz                                                  
                                6=xz                                                  
                                                                                      
                              displacements in global directions                      
                                1=u global x direction                                
                                2=v global y direction                                
                                3=w global w direction                                

             allocated   11958886 words of memory due to nodal vectors


             allocated        556 words of memory due to boundary conditions


             allocated          7 words of memory due to geometric points


             allocated         32 words of memory due to geometric curves


             allocated         15 words of memory due to geometric surfaces


             allocated     128590 words of memory due to shell, user or contact transformations


             workspace needed for input and stiffness assembly:         8281207


             internal core allocation parameters
             degrees of freedom per node (ndeg)  3
             max. number of coordinates per node  3
             max. nodes per element (nnodmx)  5
             max. invariants per int. points (neqst)  1
             max.stress components per int. point (nstrmx)   6
             strains per integration point (ngens)  6


             flag for element storage (ielsto)  0
             element data in core

             memory usage per element group
                group   # elements     nelsto      MByte            words
                  1       164793         270         170          44494110
                  2        24543         270          25           6626610
                  3        71512         270          74          19308240
                ----------------------------------------------------------
                total     260848                     269          70428960


                              internal element variables


                              internal element number         1  library code type  134
                              number of nodes=  4
                              stresses stored per integration point =  6
                              direct continuum components stored =  3
                              shear continuum components stored =  3
                              shell/beam flag = 0
                              curvilinear  coord. flag = 0
                              int.points for elem. stiffness  1
                              number of local inertia directions  3
                              int.point for print if all points not flagged  1
                              int. points for dist. surface loads (pressure)  4
                              library code type = 134
                              large disp. row counts     6    6    6   11   11   11


                              residual load correction is invoked


             $...................                                                                                                                                            

             solver                                                                                                                                                          
             ----------


             multifrontal direct sparse solver invoked

             optimize                    11                                                                                                                                  
             ----------


             metis nested dissection algorithm

             connectivity                                                                                                                                                    
             ----------

                meshr1,  iprnt
                      5      1
                elem no., type,        nodes

             coordinates                                                                                                                                                     
             ----------

             ncrd1 ,meshr1,iprnt
                    3         5         1
                   node      coordinates

             define              element             set                 ruangu_jiajia                                                                                       
             ----------

             a list of elements given below 
                     1         2         3         4         5         6         7         8         9        10        11        12        13
                     echo suppressed for     15121 items
                     total number of items read:     15134

             define              element             set                 ruangu_shangbi                                                                                      
             ----------

             a list of elements given below 
                 15136     15137     15138     15139     15140     15141     15142     15143     15144     15145     15146     15147     15148
                     echo suppressed for     56365 items
                     total number of items read:     56378

             define              element             set                 jianjia                                                                                             
             ----------

             from element      71516 to element     190827 by          1

             define              element             set                 songzhigu                                                                                           
             ----------

             a list of elements given below 
                190828    190829    190830    190831    190832    190833    190834    190835    190836    190837    190838    190839    190840
                     echo suppressed for     24530 items
                     total number of items read:     24543

             define              element             set                 suogu                                                                                               
             ----------

             from element     215372 to element     217861 by          1

             define              element             set                 Shangbi_lower                                                                                       
             ----------

             from element     217862 to element     243179 by          1

             define              element             set                 Shangbi_upper                                                                                       
             ----------

             from element     243180 to element     260852 by          1

             define              node                set                 fix_suogu_nodes                                                                                     
             ----------

             a list of nodes given below 
                 53056     53069     53076     53126     53173

             define              node                set                 fix_jizhu_nodes                                                                                     
             ----------

             from node      64287 to node      64295 by          1

             isotropic                                                                                                                                                       
             ----------


             isotropic material  material id =          1
              elastic    yield criteria
              isotropic  hardening rule

             material name is:       pizhigu     


                 property                                     value       table id


             Youngs modulus                              1.38000E+04         0
             Poissons ratio                              3.00000E-01         0
             mass density                                1.00000E+00         0
             shear modulus                               5.30769E+03         0
             coefficient of thermal expansion            0.00000E+00         0
             Yield stress                                1.00000E+20         0
             cost per unit volume                        0.00000E+00         0
             cost per unit mass                          0.00000E+00         0


             a list of elements given below 
                 71516     71517     71518     71519     71520     71521     71522     71523     71524     71525     71526     71527     71528
                     echo suppressed for    164780 items
                     total number of items read:    164793

             isotropic                                                                                                                                                       
             ----------


             isotropic material  material id =          2
              elastic    yield criteria
              isotropic  hardening rule

             material name is:       songzhigu   


                 property                                     value       table id


             Youngs modulus                              1.38000E+03         0
             Poissons ratio                              3.00000E-01         0
             mass density                                1.00000E+00         0
             shear modulus                               5.30769E+02         0
             coefficient of thermal expansion            0.00000E+00         0
             Yield stress                                1.00000E+20         0
             cost per unit volume                        0.00000E+00         0
             cost per unit mass                          0.00000E+00         0


             a list of elements given below 
                190828    190829    190830    190831    190832    190833    190834    190835    190836    190837    190838    190839    190840
                     echo suppressed for     24530 items
                     total number of items read:     24543

             isotropic                                                                                                                                                       
             ----------


             isotropic material  material id =          3
              elastic    yield criteria
              isotropic  hardening rule

             material name is:       ruangu      


                 property                                     value       table id


             Youngs modulus                              1.20000E+01         0
             Poissons ratio                              4.50000E-01         0
             mass density                                1.00000E+00         0
             shear modulus                               4.13793E+00         0
             coefficient of thermal expansion            0.00000E+00         0
             Yield stress                                1.00000E+20         0
             cost per unit volume                        0.00000E+00         0
             cost per unit mass                          0.00000E+00         0


             a list of elements given below 
                     1         2         3         4         5         6         7         8         9        10        11        12        13
                     echo suppressed for     71499 items
                     total number of items read:     71512

             fixed disp                                                                                                                                                      
             ----------


             read data from unit    5

             name of boundary condition fix_suogu

             Displacements are applied incrementally relative to current position

             Prescribed Displacement for dof  1 =      0.00000E+00  table id is     0

             Prescribed Displacement for dof  2 =      0.00000E+00  table id is     0

             Prescribed Displacement for dof  3 =      0.00000E+00  table id is     0

             applied to node ids       

             fix_suogu_nodes                                                                                                                                                 

             name of boundary condition fix_jizhu

             Displacements are applied incrementally relative to current position

             Prescribed Displacement for dof  1 =      0.00000E+00  table id is     0

             Prescribed Displacement for dof  2 =      0.00000E+00  table id is     0

             Prescribed Displacement for dof  3 =      0.00000E+00  table id is     0

             applied to node ids       

             fix_jizhu_nodes                                                                                                                                                 

             loadcase            model_0909                                                                                                                                  
             ----------


             activate boundary condition fix_suogu

             activate boundary condition fix_jizhu

             contact                                                                                                                                                         
             ----------

             number of bodies                  =         7

             Coulomb friction with atan function regularization selected (type 4)

             friction calculations based on nodal forces

             no increment splitting during analysis

             separation based upon nodal forces:
               separation threshold is treated as a force

             suppress contact surface print out


             relative velocity below which a    
             node is considered sticking       =  2.00000E-01
             distance below which a node is     
             considered touching a surface     =  2.00000E-01
             separation threshold              =  0.00000E+00
             contact bias factor               =  9.50000E-01


             $....contact body 1: C_jianjiaruangu                                                                                                                            

             body number                       =    1
             body name                         = C_jianjiaruangu
             number of sets of data            =    0

                       body positioning data          
             1st coordinate of center of rotation       0.00000E+00
             2nd coordinate of center of rotation       0.00000E+00
             3rd coordinate of center of rotation       0.00000E+00
             initial angle rotated around axis          0.00000E+00

             1st component of directional cosine        0.00000E+00
             2nd component of directional cosine        0.00000E+00
             3rd component of directional cosine        1.00000E+00

             1st component of approach velocity         0.00000E+00
             2nd component of approach velocity         0.00000E+00
             3rd component of approach velocity         0.00000E+00
             angular approach velocity                  0.00000E+00

             1st component of velocity                  0.00000E+00     table id           0
             2nd component of velocity                  0.00000E+00     table id           0
             3rd component of velocity                  0.00000E+00     table id           0
             angular velocity                           0.00000E+00     table id           0

             1st component of surface growth factor     0.00000E+00     table id           0
             2nd component of surface growth factor     0.00000E+00     table id           0
             3rd component of surface growth factor     0.00000E+00     table id           0

             friction coefficient                       1.00000E-02     table id           0

             a list of elements given below 
                     1         2         3         4         5         6         7         8         9        10        11        12        13
                     echo suppressed for     15121 items
                     total number of items read:     15134


             $....contact body 2: C_shangbiruangu                                                                                                                            

             body number                       =    2
             body name                         = C_shangbiruangu
             number of sets of data            =    0

                       body positioning data          
             1st coordinate of center of rotation       0.00000E+00
             2nd coordinate of center of rotation       0.00000E+00
             3rd coordinate of center of rotation       0.00000E+00
             initial angle rotated around axis          0.00000E+00

             1st component of directional cosine        0.00000E+00
             2nd component of directional cosine        0.00000E+00
             3rd component of directional cosine        1.00000E+00

             1st component of approach velocity         0.00000E+00
             2nd component of approach velocity         0.00000E+00
             3rd component of approach velocity         0.00000E+00
             angular approach velocity                  0.00000E+00

             1st component of velocity                  0.00000E+00     table id           0
             2nd component of velocity                  0.00000E+00     table id           0
             3rd component of velocity                  0.00000E+00     table id           0
             angular velocity                           0.00000E+00     table id           0

             1st component of surface growth factor     0.00000E+00     table id           0
             2nd component of surface growth factor     0.00000E+00     table id           0
             3rd component of surface growth factor     0.00000E+00     table id           0

             friction coefficient                       1.00000E-02     table id           0

             a list of elements given below 
                 15136     15137     15138     15139     15140     15141     15142     15143     15144     15145     15146     15147     15148
                     echo suppressed for     56365 items
                     total number of items read:     56378


             $....contact body 3: C_jianjiagu                                                                                                                                

             body number                       =    3
             body name                         = C_jianjiagu
             number of sets of data            =    0

                       body positioning data          
             1st coordinate of center of rotation       0.00000E+00
             2nd coordinate of center of rotation       0.00000E+00
             3rd coordinate of center of rotation       0.00000E+00
             initial angle rotated around axis          0.00000E+00

             1st component of directional cosine        0.00000E+00
             2nd component of directional cosine        0.00000E+00
             3rd component of directional cosine        1.00000E+00

             1st component of approach velocity         0.00000E+00
             2nd component of approach velocity         0.00000E+00
             3rd component of approach velocity         0.00000E+00
             angular approach velocity                  0.00000E+00

             1st component of velocity                  0.00000E+00     table id           0
             2nd component of velocity                  0.00000E+00     table id           0
             3rd component of velocity                  0.00000E+00     table id           0
             angular velocity                           0.00000E+00     table id           0

             1st component of surface growth factor     0.00000E+00     table id           0
             2nd component of surface growth factor     0.00000E+00     table id           0
             3rd component of surface growth factor     0.00000E+00     table id           0

             friction coefficient                       1.00000E-01     table id           0

             from element      71516 to element     190827 by          1


             $....contact body 4: C_songzhigu                                                                                                                                

             body number                       =    4
             body name                         = C_songzhigu
             number of sets of data            =    0

                       body positioning data          
             1st coordinate of center of rotation       0.00000E+00
             2nd coordinate of center of rotation       0.00000E+00
             3rd coordinate of center of rotation       0.00000E+00
             initial angle rotated around axis          0.00000E+00

             1st component of directional cosine        0.00000E+00
             2nd component of directional cosine        0.00000E+00
             3rd component of directional cosine        1.00000E+00

             1st component of approach velocity         0.00000E+00
             2nd component of approach velocity         0.00000E+00
             3rd component of approach velocity         0.00000E+00
             angular approach velocity                  0.00000E+00

             1st component of velocity                  0.00000E+00     table id           0
             2nd component of velocity                  0.00000E+00     table id           0
             3rd component of velocity                  0.00000E+00     table id           0
             angular velocity                           0.00000E+00     table id           0

             1st component of surface growth factor     0.00000E+00     table id           0
             2nd component of surface growth factor     0.00000E+00     table id           0
             3rd component of surface growth factor     0.00000E+00     table id           0

             friction coefficient                       1.00000E-01     table id           0

             a list of elements given below 
                190828    190829    190830    190831    190832    190833    190834    190835    190836    190837    190838    190839    190840
                     echo suppressed for     24530 items
                     total number of items read:     24543


             $....contact body 5: C_shangbixia                                                                                                                               

             body number                       =    5
             body name                         = C_shangbixia
             number of sets of data            =    0

                       body positioning data          
             1st coordinate of center of rotation       0.00000E+00
             2nd coordinate of center of rotation       0.00000E+00
             3rd coordinate of center of rotation       0.00000E+00
             initial angle rotated around axis          0.00000E+00

             1st component of directional cosine        0.00000E+00
             2nd component of directional cosine        0.00000E+00
             3rd component of directional cosine        1.00000E+00

             1st component of approach velocity         0.00000E+00
             2nd component of approach velocity         0.00000E+00
             3rd component of approach velocity         0.00000E+00
             angular approach velocity                  0.00000E+00

             1st component of velocity                  0.00000E+00     table id           0
             2nd component of velocity                  0.00000E+00     table id           0
             3rd component of velocity                  0.00000E+00     table id           0
             angular velocity                           0.00000E+00     table id           0

             1st component of surface growth factor     0.00000E+00     table id           0
             2nd component of surface growth factor     0.00000E+00     table id           0
             3rd component of surface growth factor     0.00000E+00     table id           0

             friction coefficient                       1.00000E-01     table id           0

             from element     217862 to element     243179 by          1


             $....contact body 6: C_shangbiup                                                                                                                                

             body number                       =    6
             body name                         = C_shangbiup
             number of sets of data            =    0

                       body positioning data          
             1st coordinate of center of rotation       0.00000E+00
             2nd coordinate of center of rotation       0.00000E+00
             3rd coordinate of center of rotation       0.00000E+00
             initial angle rotated around axis          0.00000E+00

             1st component of directional cosine        0.00000E+00
             2nd component of directional cosine        0.00000E+00
             3rd component of directional cosine        1.00000E+00

             1st component of approach velocity         0.00000E+00
             2nd component of approach velocity         0.00000E+00
             3rd component of approach velocity         0.00000E+00
             angular approach velocity                  0.00000E+00

             1st component of velocity                  0.00000E+00     table id           0
             2nd component of velocity                  0.00000E+00     table id           0
             3rd component of velocity                  0.00000E+00     table id           0
             angular velocity                           0.00000E+00     table id           0

             1st component of surface growth factor     0.00000E+00     table id           0
             2nd component of surface growth factor     0.00000E+00     table id           0
             3rd component of surface growth factor     0.00000E+00     table id           0

             friction coefficient                       1.00000E-01     table id           0

             from element     243180 to element     260852 by          1


             $....contact body 7: rigidsurface                                                                                                                               

             body number                       =    7
             body name                         = rigidsurface
             number of sets of data            =    1

             analytical form of contact surface used

             body number     7 is a velocity controlled rigid surface 
                       body positioning data          
             1st coordinate of center of rotation       0.00000E+00
             2nd coordinate of center of rotation       0.00000E+00
             3rd coordinate of center of rotation       0.00000E+00
             initial angle rotated around axis          0.00000E+00

             1st component of directional cosine        0.00000E+00
             2nd component of directional cosine        1.00000E+00
             3rd component of directional cosine        0.00000E+00

             1st component of approach velocity         0.00000E+00
             2nd component of approach velocity         0.00000E+00
             3rd component of approach velocity         0.00000E+00
             angular approach velocity                  1.00000E+00

             1st component of velocity                  0.00000E+00     table id           0
             2nd component of velocity                  0.00000E+00     table id           0
             3rd component of velocity                  0.00000E+00     table id           0
             angular velocity                           1.57080E+00     table id           0

             1st component of surface growth factor     0.00000E+00     table id           0
             2nd component of surface growth factor     0.00000E+00     table id           0
             3rd component of surface growth factor     0.00000E+00     table id           0

             friction coefficient                       1.00000E-01     table id           0

                    data set type :  NURBS surface    =        9
                               internal NURBS id is   =        1
      number of control points in local u direction   =        2
      number of control points in local v direction   =        2
                         order in local u direction   =        2
                         order in local v direction   =        2
        number of subdivisions in local u direction   =        1
        number of subdivisions in local v direction   =        1
                          number of trimming curves   =        0


             data internally reduced to          1 segments 


             * * * * * * * * * * * * * * * * * * * * *
             TOTAL number of NURBS surfaces are:                             1
             TOTAL number of trimming curves are:                            0
             TOTAL number of control points for NURBS are:                  24
             TOTAL number of control points for trimming curves are:         1
             TOTAL number of segments on post file are:                      1
             * * * * * * * * * * * * * * * * * * * * *


             contact table                                                                                                                                                   
             ----------


             touching body:    1
             a list of bodies given below 
                     2

             flexible body #  1 (C_jianjiaruangu) will detect flexible body #  2 (C_shangbiruangu)
             flexible body #  2 (C_shangbiruangu) will detect flexible body #  1 (C_jianjiaruangu)

             the contact tolerance has been reset to be:         1.0000E-01     table id          0

             the separation force has been reset to be:          3.0000E+00     table id          0

             the friction coefficient has been reset to be:      1.0000E-02     table id          0

             the contact bias factor has been reset to be:       9.5000E-01     table id          0

             touching body:    1
             a list of bodies given below 
                     3

             flexible body #  1 (C_jianjiaruangu) will detect flexible body #  3 (C_jianjiagu)
             flexible body #  3 (C_jianjiagu) will detect flexible body #  1 (C_jianjiaruangu)

             glue condition is turned on - nodes are projected onto contacted segment
                                         - shell-shell contact is fully moment constrained
                                         - separation is not allowed

             touching body:    2
             a list of bodies given below 
                     6

             flexible body #  2 (C_shangbiruangu) will detect flexible body #  6 (C_shangbiup)
             flexible body #  6 (C_shangbiup) will detect flexible body #  2 (C_shangbiruangu)

             glue condition is turned on - nodes are projected onto contacted segment
                                         - shell-shell contact is fully moment constrained
                                         - separation is not allowed

             touching body:    4
             a list of bodies given below 
                     6

             flexible body #  4 (C_songzhigu) will detect flexible body #  6 (C_shangbiup)
             flexible body #  6 (C_shangbiup) will detect flexible body #  4 (C_songzhigu)

             glue condition is turned on - nodes are projected onto contacted segment
                                         - shell-shell contact is fully moment constrained
                                         - separation is not allowed

             touching body:    5
             a list of bodies given below 
                     6

             flexible body #  5 (C_shangbixia) will detect flexible body #  6 (C_shangbiup)
             flexible body #  6 (C_shangbiup) will detect flexible body #  5 (C_shangbixia)

             glue condition is turned on - nodes are projected onto contacted segment
                                         - shell-shell contact is fully moment constrained
                                         - separation is not allowed

             touching body:    5
             a list of bodies given below 
                     7

             flexible body #  5 (C_shangbixia) will detect rigid body #  7 (rigidsurface)

             glue condition is turned on - nodes are projected onto contacted segment
                                         - separation is not allowed

             springs                                                                                                                                                         
             ----------


             spring no         1   spring id         1   spring type: true direction 
             node 1         57273   dof 1        0
             node 2         38294   dof 2        0
             stiffness  5.000E+01   table id     0

             spring no         2   spring id         2   spring type: true direction 
             node 1         57274   dof 1        0
             node 2         38117   dof 2        0
             stiffness  5.000E+01   table id     0

             spring no         3   spring id         3   spring type: true direction 
             node 1         57244   dof 1        0
             node 2         38029   dof 2        0
             stiffness  5.000E+01   table id     0

             spring no         4   spring id         4   spring type: true direction 
             node 1         57292   dof 1        0
             node 2         37720   dof 2        0
             stiffness  5.000E+01   table id     0

             spring no         5   spring id         5   spring type: true direction 
             node 1         57322   dof 1        0
             node 2         37728   dof 2        0
             stiffness  5.000E+01   table id     0

             spring no         6   spring id         6   spring type: true direction 
             node 1         57319   dof 1        0
             node 2         53530   dof 2        0
             stiffness  5.000E+01   table id     0

             spring no         7   spring id         7   spring type: true direction 
             node 1         57319   dof 1        0
             node 2         53506   dof 2        0
             stiffness  5.000E+01   table id     0

             spring no         8   spring id        10   spring type: true direction 
             node 1         64260   dof 1        0
             node 2         41116   dof 2        0
             stiffness  5.000E+01   table id     0

             spring no         9   spring id        14   spring type: true direction 
             node 1         63795   dof 1        0
             node 2         39771   dof 2        0
             stiffness  5.000E+01   table id     0

             spring no        10   spring id        15   spring type: true direction 
             node 1         63661   dof 1        0
             node 2         39434   dof 2        0
             stiffness  5.000E+01   table id     0

             spring no        11   spring id        16   spring type: true direction 
             node 1         63609   dof 1        0
             node 2         38868   dof 2        0
             stiffness  5.000E+01   table id     0

             spring no        12   spring id        17   spring type: true direction 
             node 1         63867   dof 1        0
             node 2         34293   dof 2        0
             stiffness  5.000E+01   table id     0

             spring no        13   spring id        18   spring type: true direction 
             node 1         63709   dof 1        0
             node 2         34310   dof 2        0
             stiffness  5.000E+01   table id     0

             spring no        14   spring id        19   spring type: true direction 
             node 1         63514   dof 1        0
             node 2         33815   dof 2        0
             stiffness  5.000E+01   table id     0

             spring no        15   spring id        20   spring type: true direction 
             node 1         63889   dof 1        0
             node 2         33821   dof 2        0
             stiffness  5.000E+01   table id     0

             spring no        16   spring id        21   spring type: true direction 
             node 1         63821   dof 1        0
             node 2         41469   dof 2        0
             stiffness  5.000E+01   table id     0

             spring no        17   spring id        22   spring type: true direction 
             node 1         36355   dof 1        0
             node 2         64213   dof 2        0
             stiffness  5.000E+01   table id     0

             spring no        18   spring id        23   spring type: true direction 
             node 1         38495   dof 1        0
             node 2         64212   dof 2        0
             stiffness  5.000E+01   table id     0

             spring no        19   spring id        24   spring type: true direction 
             node 1         38450   dof 1        0
             node 2         64183   dof 2        0
             stiffness  5.000E+01   table id     0

             spring no        20   spring id        25   spring type: true direction 
             node 1         36079   dof 1        0
             node 2         64182   dof 2        0
             stiffness  5.000E+01   table id     0

             spring no        21   spring id        26   spring type: true direction 
             node 1         38348   dof 1        0
             node 2         64287   dof 2        0
             stiffness  1.000E+02   table id     0

             spring no        22   spring id        27   spring type: true direction 
             node 1         38268   dof 1        0
             node 2         64288   dof 2        0
             stiffness  1.000E+02   table id     0

             spring no        23   spring id        28   spring type: true direction 
             node 1         43869   dof 1        0
             node 2         64289   dof 2        0
             stiffness  1.000E+02   table id     0

             spring no        24   spring id        29   spring type: true direction 
             node 1         35470   dof 1        0
             node 2         64289   dof 2        0
             stiffness  1.000E+02   table id     0

             spring no        25   spring id        30   spring type: true direction 
             node 1         42216   dof 1        0
             node 2         64290   dof 2        0
             stiffness  1.000E+02   table id     0

             spring no        26   spring id        31   spring type: true direction 
             node 1         35243   dof 1        0
             node 2         64290   dof 2        0
             stiffness  1.000E+02   table id     0

             spring no        27   spring id        32   spring type: true direction 
             node 1         43864   dof 1        0
             node 2         64291   dof 2        0
             stiffness  1.000E+02   table id     0

             spring no        28   spring id        33   spring type: true direction 
             node 1         35482   dof 1        0
             node 2         64291   dof 2        0
             stiffness  1.000E+02   table id     0

             spring no        29   spring id        34   spring type: true direction 
             node 1         42205   dof 1        0
             node 2         64292   dof 2        0
             stiffness  1.000E+02   table id     0

             spring no        30   spring id        35   spring type: true direction 
             node 1         39106   dof 1        0
             node 2         64292   dof 2        0
             stiffness  1.000E+02   table id     0

             spring no        31   spring id        36   spring type: true direction 
             node 1         43853   dof 1        0
             node 2         64293   dof 2        0
             stiffness  1.000E+02   table id     0

             spring no        32   spring id        37   spring type: true direction 
             node 1         39647   dof 1        0
             node 2         64293   dof 2        0
             stiffness  1.000E+02   table id     0

             spring no        33   spring id        38   spring type: true direction 
             node 1         44454   dof 1        0
             node 2         64294   dof 2        0
             stiffness  1.000E+02   table id     0

             spring no        34   spring id        39   spring type: true direction 
             node 1         40566   dof 1        0
             node 2         64294   dof 2        0
             stiffness  1.000E+02   table id     0

             spring no        35   spring id        40   spring type: true direction 
             node 1         37914   dof 1        0
             node 2         64295   dof 2        0
             stiffness  1.000E+02   table id     0

             no print                                                                                                                                                        
             ----------


             post                                                                                                                                                            
             ----------

             number of element variables on post file:    9

             binary post file will be used

             initial output frequency of post file:       1

             MSC.Marc 2005 style post file

             post variable     1 is post code   17 =                                                 
             post variable     2 is post code   18 =                                                 
             post variable     3 is post code   58 =                                                 
             post variable     4 is post code  127 =                                                 
             post variable     5 is post code  301 =                                                 
             post variable    11 is post code  311 =                                                 
             post variable    17 is post code  401 =                                                 
             post variable    23 is post code  411 at layer      1 =                                                 
             post variable    29 is post code  421 at layer      1 =                                                 
             maximum record length on binary post file=          64295
             approximate no. of words per increment on file=        8868848


             parameters                                                                                                                                                      
             ----------


             parameters set as follows 

             predictor used for stress-strain calculation    1.00000E+00
             penalty factor for boundary conditions          1.00000E+09
             penalty for incompressibility - r-p flow        1.00000E+02
             penalty for incompressibility - fluid flow      1.00000E+06
             beta parameter for Newmark operator             2.50000E-01
             gamma parameter for Newmark operator            5.00000E-01
             gamma1 parameter for Single-Step-Houbolt        1.50000E+00
             gamma parameter for Single-Step-Houbolt        -5.00000E-01
             sharp angle for sticking/separating - 2D        8.62500E+00
             sharp angle for sticking/separating - 3D        2.00000E+01
             initial strain rate for r-p flow                1.00000E-04
             lowest strain rate cutoff for r-p flow          1.00000E-06
             fraction of dilatational stress neglected       1.00000E+00
             factor for drilling d.o.f for shells            1.00000E-04
             factor for displacement after rezoning          1.00000E+00

             universal gas constant                          8.31400E+00
             absolute temperature offset                     2.73150E+02
             thermal properties evaluation weight            5.00000E-01
             surface projection factor in ssh dynamics       0.00000E+00
             Stefan Boltzmann constant                       5.67051E-08
             Planck's second radiation constant              1.43877E-02
             Speed of light in vacuum                        2.99790E+08
             maximum iterative displacement component        1.00000E+30
             initial stiffness to simulate sticking          0.00000E+00


             end option                                                                                                                                                      
             ----------


             direct symmetric multi-frontal sparse solver is invoked for region   1


             number of element groups used:         3

                group     # elements     element type     material

                   1      164793           134              1
                   2       24543           134              2
                   3       71512           134              3
 

     **** note ****
     can not find the following flow-data file 
     in job directory or in the material library:
     C:\MSC.SOFTWARE\Marc\2007r1\marc2007r1\tools\..\AF_flowmat\pizhigu.mat
     This is ok if no separate flow-data file is required.
     Otherwise please provide the data file or result
     will be wrong.


     **** note ****
     can not find the following flow-data file 
     in job directory or in the material library:
     C:\MSC.SOFTWARE\Marc\2007r1\marc2007r1\tools\..\AF_flowmat\songzhigu.mat
     This is ok if no separate flow-data file is required.
     Otherwise please provide the data file or result
     will be wrong.


     **** note ****
     can not find the following flow-data file 
     in job directory or in the material library:
     C:\MSC.SOFTWARE\Marc\2007r1\marc2007r1\tools\..\AF_flowmat\ruangu.mat
     This is ok if no separate flow-data file is required.
     Otherwise please provide the data file or result
     will be wrong.


             maximum connectivity in stiffness matrix is        18 at node      8929


             maximum half-bandwidth is     30069  between nodes     33821  and     63889

             number of profile entries excluding fill-in is          430296
             general memory increasing from      53 MByte to      97 MByte


             memory increased to        25456961 words during 
             finding contact boundary nodes


             * * * * * * * * * * *

              contact tolerance calculated by program is  2.41005E-03


             * * * * * * * * * * *

              distance below which a node is considered 
              touching a surface is                       2.00000E-01

             * * * * * * * * * * *

              warning: the distance which you have provided 
              is of the same order of magnitude as the element 
              size and may cause undesired contact detections 

             * * * * * * * * * * *
             contact tolerances per contact body:

               body    contact tolerance
                    1      7.05515E-03
                    2      8.67655E-05
                    3      3.64699E-03
                    4      1.74435E-03
                    5      2.83284E-02
                    6      7.86529E-03


             total workspace needed with in-core matrix storage =        20284969
               part of solver workspace is allocated separately

             allocated        504 words of memory due to kinematic boundary conditions


             allocated       1428 words of memory due to shell, user or contact transformations


             allocated        902 words of memory due to tyings


             allocated       1800 words of memory due to tyings


             allocated       2828 words of memory due to shell, user or contact transformations


             allocated       3600 words of memory due to tyings


             allocated       5628 words of memory due to shell, user or contact transformations


             allocated       7200 words of memory due to tyings


             allocated      11228 words of memory due to shell, user or contact transformations


             allocated      14400 words of memory due to tyings


             allocated      22428 words of memory due to shell, user or contact transformations


             allocated      28800 words of memory due to tyings


             allocated      44828 words of memory due to shell, user or contact transformations


             allocated      28800 words of memory due to tyings


             allocated      44828 words of memory due to shell, user or contact transformations


             allocated      28800 words of memory due to tyings


             allocated      44828 words of memory due to shell, user or contact transformations


             allocated      28800 words of memory due to tyings


             allocated      44828 words of memory due to shell, user or contact transformations


             allocated      28800 words of memory due to tyings


             allocated      44828 words of memory due to shell, user or contact transformations


                 now moving rigid surfaces into initial contact with deformable bodies  


             allocated        600 words of memory due to kinematic boundary conditions


             allocated       1200 words of memory due to kinematic boundary conditions


             maximum connectivity in stiffness matrix is       207 at node     63833


             maximum half-bandwidth is     60010  between nodes      4232  and     64241

             number of profile entries excluding fill-in is          553814


             total workspace needed with in-core matrix storage =        23619955
               part of solver workspace is allocated separately


             load increments for each degree of freedom
             summed over the whole model

             from distributed loads
             dist. loads on deformed configuration - totals below for dist. loads
             increments for point loads
             0.000000E+00   0.000000E+00   0.000000E+00


             point loads
             0.000000E+00   0.000000E+00   0.000000E+00


             increment zero is a null step


             total strain energy         is    0.00000E+00
               within which:
               elastic strain energy     is    0.00000E+00
             total ext-force work        is    0.00000E+00
               within which:
               work by appl. force/disp. is    0.00000E+00
               work by  contact forces   is    0.00000E+00
               work by frictional forces is    0.00000E+00
             total work by  springs      is    0.00000E+00


             memory usage:                       MByte       words  % of total

              within general memory:           
               element stiffness matrices:          31     8017932         6.0
               solver: first part                   59    15338748        11.5
               overallocation initial allocation     7     1837010         1.4
               other:                                1      263271         0.2
              allocated separately:
               nodal vectors:                       48    12506925         9.4
               defined sets:                         1      261038         0.2
               contact:                             31     8190430         6.2
               tyings:                               4      974072         0.7
               transformations:                      2      396270         0.3
               kinematic boundary conditions:        0        2860         0.0
               points, curves and surfaces:          0          54         0.0
               element storage:                    285    74602698        56.0
               material properties:                  0        3704         0.0
               executable and common blocks:        27     7000000         5.3
               miscellaneous                        14     3757550         2.8
               ---------------------------------------------------------------
               total:                              508   133152562

               general memory allocated:            97    25456961
               general memory used:                 90    23619951

               peak memory usage:                  522   136947251

             e n d   o f   i n c r e m e n t       0

             binary post data at increment       0.  subincrement    0.  on file 16
             wall time =          38.00

             $...................                                                                                                                                            
             $....start of loadcase lcase1                                                                                                                                   

             title               lcase1                                                                                                                                      
             ----------


             loadcase            lcase1                                                                                                                                      
             ----------


             activate boundary condition fix_suogu

             activate boundary condition fix_jizhu

             contact table                                                                                                                                                   
             ----------


             touching body:    1
             a list of bodies given below 
                     2

             flexible body #  1 (C_jianjiaruangu) will detect flexible body #  2 (C_shangbiruangu)
             flexible body #  2 (C_shangbiruangu) will detect flexible body #  1 (C_jianjiaruangu)

             the contact tolerance has been reset to be:         1.0000E-01     table id          0

             the separation force has been reset to be:          3.0000E+00     table id          0

             the friction coefficient has been reset to be:      1.0000E-02     table id          0

             the contact bias factor has been reset to be:       9.5000E-01     table id          0

             touching body:    1
             a list of bodies given below 
                     3

             flexible body #  1 (C_jianjiaruangu) will detect flexible body #  3 (C_jianjiagu)
             flexible body #  3 (C_jianjiagu) will detect flexible body #  1 (C_jianjiaruangu)

             glue condition is turned on - nodes are projected onto contacted segment
                                         - shell-shell contact is fully moment constrained
                                         - separation is not allowed

             touching body:    2
             a list of bodies given below 
                     6

             flexible body #  2 (C_shangbiruangu) will detect flexible body #  6 (C_shangbiup)
             flexible body #  6 (C_shangbiup) will detect flexible body #  2 (C_shangbiruangu)

             glue condition is turned on - nodes are projected onto contacted segment
                                         - shell-shell contact is fully moment constrained
                                         - separation is not allowed

             touching body:    4
             a list of bodies given below 
                     6

             flexible body #  4 (C_songzhigu) will detect flexible body #  6 (C_shangbiup)
             flexible body #  6 (C_shangbiup) will detect flexible body #  4 (C_songzhigu)

             glue condition is turned on - nodes are projected onto contacted segment
                                         - shell-shell contact is fully moment constrained
                                         - separation is not allowed

             touching body:    5
             a list of bodies given below 
                     6

             flexible body #  5 (C_shangbixia) will detect flexible body #  6 (C_shangbiup)
             flexible body #  6 (C_shangbiup) will detect flexible body #  5 (C_shangbixia)

             glue condition is turned on - nodes are projected onto contacted segment
                                         - shell-shell contact is fully moment constrained
                                         - separation is not allowed

             touching body:    5
             a list of bodies given below 
                     7

             flexible body #  5 (C_shangbixia) will detect rigid body #  7 (rigidsurface)

             glue condition is turned on - nodes are projected onto contacted segment
                                         - separation is not allowed

             control                                                                                                                                                         
             ----------


             control information for region   1

             maximum number of increments      99999
             maximum number of recycles           10
             minimum number of recycles            0
             control of displacement convergence:
               relative tolerance:              1.50000E-01
               cut-off value     :              0.00000E+00
               absolute tolerance:              0.00000E+00
               relative rotation tolerance:     0.00000E+00
               rotation cut-off value     :     0.00000E+00
               absolute rotation tolerance:     0.00000E+00


             maximum allowed relative change in displacement increment    1.50000E-01


             full newton-raphson technique chosen

             convergence testing is automatically switched between
             residual and displacement testing if reactions or displacements 
             become too small 


             solution of non-positive definite equation systems will be forced

             analysis will be continued if convergence has not been reached

             control messages will be written to log file

             parameters                                                                                                                                                      
             ----------


             parameters set as follows 

             predictor used for stress-strain calculation    1.00000E+00
             penalty factor for boundary conditions          1.00000E+09
             penalty for incompressibility - r-p flow        1.00000E+02
             penalty for incompressibility - fluid flow      1.00000E+06
             beta parameter for Newmark operator             2.50000E-01
             gamma parameter for Newmark operator            5.00000E-01
             gamma1 parameter for Single-Step-Houbolt        1.50000E+00
             gamma parameter for Single-Step-Houbolt        -5.00000E-01
             sharp angle for sticking/separating - 2D        8.62500E+00
             sharp angle for sticking/separating - 3D        2.00000E+01
             initial strain rate for r-p flow                1.00000E-04
             lowest strain rate cutoff for r-p flow          1.00000E-06
             fraction of dilatational stress neglected       1.00000E+00
             factor for drilling d.o.f for shells            1.00000E-04
             factor for displacement after rezoning          1.00000E+00

             universal gas constant                          8.31400E+00
             absolute temperature offset                     2.73150E+02
             thermal properties evaluation weight            5.00000E-01
             surface projection factor in ssh dynamics       0.00000E+00
             Stefan Boltzmann constant                       5.67051E-08
             Planck's second radiation constant              1.43877E-02
             Speed of light in vacuum                        2.99790E+08
             maximum iterative displacement component        1.00000E+30
             initial stiffness to simulate sticking          0.00000E+00


             auto load                                                                                                                                                       
             ----------


             iotnum,incasm
             maximum times of restarting last increment is:        10
                     12         0

             time step                                                                                                                                                       
             ----------

             time increment =     8.33333E-02

             continue                                                                                                                                                        
             ----------


             equal load incs specified for      12 increments


             s t a r t   o f   i n c r e m e n t       1


          space needed for incremental backup:    48716066


             maximum connectivity in stiffness matrix is       207 at node     63833


             maximum half-bandwidth is     60010  between nodes      4232  and     64241

             number of profile entries excluding fill-in is          553814


             total workspace needed with in-core matrix storage =        23619955
               part of solver workspace is allocated separately


             load increments for each degree of freedom
             summed over the whole model

             from distributed loads
             dist. loads on deformed configuration - totals below for dist. loads
             increments for point loads
             0.000000E+00   0.000000E+00   0.000000E+00


             point loads
             0.000000E+00   0.000000E+00   0.000000E+00

             start of assembly     cycle number is     0
             wall time =          40.00


             solver workspace for phase1 (matrix input)    (64bit words) =          650263 (      4.96 MByte)
             Metis nested dissection ordering used
             solver workspace for phase2 (nodal ordering)  (64bit words) =         1465245 (     11.18 MByte)
             solver workspace for phase3 (symbolic factor) (64bit words) =         3340266 (     25.48 MByte)
             solver workspace for phase4 (factorization)   (64bit words) =         7975941 (     60.85 MByte) (MINIMUM)
             solver workspace for phase4 (factorization)   (64bit words) =        65064896 (    496.41 MByte) (MAXIMUM)
             solver workspace available and used           (64bit words) =        68318140 (    521.23 MByte)


             start of matrix solution
             wall time =          54.00


             singularity ratio    1.0428E-04


             end of matrix solution
             wall time =          67.00


             ddu multiplied with    8.09811E-02 due to large value of    3.34984E+01


             maximum residual force  at node     55209 degree of freedom  1 is equal to    3.592E-10
             maximum reaction force  at node     56163 degree of freedom  1 is equal to    1.417E+02
             residual convergence ratio    2.535E-12

             maximum displacement  change   at node     56166 degree of freedom  1 is equal to    2.713E+00
             maximum displacement increment at node     56166 degree of freedom  1 is equal to    2.713E+00
             displacement convergence ratio   1.000E+00

             failure to converge to tolerance

             iterative penetration checking has reached   0.080981 of total increment

             increment will be recycled


             maximum connectivity in stiffness matrix is       207 at node     63833


             maximum half-bandwidth is     60010  between nodes      4232  and     64241

             number of profile entries excluding fill-in is          553789


             total workspace needed with in-core matrix storage =        23619281
               part of solver workspace is allocated separately


             load increments for each degree of freedom
             summed over the whole model

             from distributed loads
             dist. loads on deformed configuration - totals below for dist. loads
             increments for point loads
             0.000000E+00   0.000000E+00   0.000000E+00


             point loads
             0.000000E+00   0.000000E+00   0.000000E+00

             start of assembly     cycle number is     1
             wall time =          73.00


             solver workspace for phase1 (matrix input)    (64bit words) =          650238 (      4.96 MByte)
             Metis nested dissection ordering used
             solver workspace for phase2 (nodal ordering)  (64bit words) =         1465242 (     11.18 MByte)
             solver workspace for phase3 (symbolic factor) (64bit words) =         3338415 (     25.47 MByte)
             solver workspace for phase4 (factorization)   (64bit words) =         7986496 (     60.93 MByte) (MINIMUM)
             solver workspace for phase4 (factorization)   (64bit words) =        65900759 (    502.78 MByte) (MAXIMUM)
             solver workspace available and used           (64bit words) =        68318140 (    521.23 MByte)


             start of matrix solution
             wall time =          85.00


             singularity ratio    9.7617E-05


             end of matrix solution
             wall time =          98.00


             ddu multiplied with    8.81162E-02 due to large value of    3.07859E+01


             maximum residual force  at node     16844 degree of freedom  1 is equal to    6.399E-03
             maximum reaction force  at node     56163 degree of freedom  1 is equal to    2.862E+02
             residual convergence ratio    2.236E-05

             maximum displacement  change   at node     56166 degree of freedom  1 is equal to    2.713E+00
             maximum displacement increment at node     56166 degree of freedom  1 is equal to    5.425E+00
             displacement convergence ratio   5.000E-01

             failure to converge to tolerance

             iterative penetration checking has reached   0.161962 of total increment

             increment will be recycled


             maximum connectivity in stiffness matrix is       207 at node     63833


             maximum half-bandwidth is     60010  between nodes      4232  and     64241

             number of profile entries excluding fill-in is          553830


             total workspace needed with in-core matrix storage =        23620387
               part of solver workspace is allocated separately


             load increments for each degree of freedom
             summed over the whole model

             from distributed loads
             dist. loads on deformed configuration - totals below for dist. loads
             increments for point loads
             0.000000E+00   0.000000E+00   0.000000E+00


             point loads
             0.000000E+00   0.000000E+00   0.000000E+00

             start of assembly     cycle number is     2
             wall time =         104.00


             solver workspace for phase1 (matrix input)    (64bit words) =          650279 (      4.96 MByte)
             Metis nested dissection ordering used
             solver workspace for phase2 (nodal ordering)  (64bit words) =         1465270 (     11.18 MByte)
             solver workspace for phase3 (symbolic factor) (64bit words) =         3328306 (     25.39 MByte)
             solver workspace for phase4 (factorization)   (64bit words) =         7986640 (     60.93 MByte) (MINIMUM)
             solver workspace for phase4 (factorization)   (64bit words) =        65587208 (    500.39 MByte) (MAXIMUM)
             solver workspace available and used           (64bit words) =        68318140 (    521.23 MByte)


             start of matrix solution
             wall time =         115.00


             singularity ratio    1.0453E-04


             end of matrix solution
             wall time =         129.00


             ddu multiplied with    9.66301E-02 due to large value of    2.80734E+01


             maximum residual force  at node     14908 degree of freedom  1 is equal to    5.063E-02
             maximum reaction force  at node     56163 degree of freedom  1 is equal to    4.337E+02
             residual convergence ratio    1.167E-04

             maximum displacement  change   at node     56166 degree of freedom  1 is equal to    2.713E+00
             maximum displacement increment at node     56166 degree of freedom  1 is equal to    8.138E+00
             displacement convergence ratio   3.333E-01

             failure to converge to tolerance

             iterative penetration checking has reached   0.242941 of total increment

             increment will be recycled


             maximum connectivity in stiffness matrix is       207 at node     63833


             maximum half-bandwidth is     60010  between nodes      4232  and     64241

             number of profile entries excluding fill-in is          554027


             total workspace needed with in-core matrix storage =        23625707
               part of solver workspace is allocated separately


             load increments for each degree of freedom
             summed over the whole model

             from distributed loads
             dist. loads on deformed configuration - totals below for dist. loads
             increments for point loads
             0.000000E+00   0.000000E+00   0.000000E+00


             point loads
             0.000000E+00   0.000000E+00   0.000000E+00

             start of assembly     cycle number is     3
             wall time =         136.00


             solver workspace for phase1 (matrix input)    (64bit words) =          650476 (      4.96 MByte)
             Metis nested dissection ordering used
             solver workspace for phase2 (nodal ordering)  (64bit words) =         1465403 (     11.18 MByte)
             solver workspace for phase3 (symbolic factor) (64bit words) =         3323644 (     25.36 MByte)
             solver workspace for phase4 (factorization)   (64bit words) =         7998380 (     61.02 MByte) (MINIMUM)
             solver workspace for phase4 (factorization)   (64bit words) =        65692720 (    501.20 MByte) (MAXIMUM)
             solver workspace available and used           (64bit words) =        68318140 (    521.23 MByte)


             start of matrix solution
             wall time =         148.00


             singularity ratio    1.7707E-04


             end of matrix solution
             wall time =         161.00


             ddu multiplied with    1.07032E-01 due to large value of    2.53632E+01


             maximum residual force  at node     15999 degree of freedom  2 is equal to    3.168E-02
             maximum reaction force  at node     56615 degree of freedom  3 is equal to    9.840E+02
             residual convergence ratio    3.219E-05

             maximum displacement  change   at node     56166 degree of freedom  1 is equal to    2.715E+00
             maximum displacement increment at node     56166 degree of freedom  1 is equal to    1.085E+01
             displacement convergence ratio   2.501E-01

             failure to converge to tolerance

             iterative penetration checking has reached   0.323971 of total increment

             increment will be recycled


             maximum connectivity in stiffness matrix is       207 at node     63833


             maximum half-bandwidth is     60010  between nodes      4232  and     64241

             number of profile entries excluding fill-in is          554025


             total workspace needed with in-core matrix storage =        23625653
               part of solver workspace is allocated separately


             load increments for each degree of freedom
             summed over the whole model

             from distributed loads
             dist. loads on deformed configuration - totals below for dist. loads
             increments for point loads
             0.000000E+00   0.000000E+00   0.000000E+00


             point loads
             0.000000E+00   0.000000E+00   0.000000E+00

             start of assembly     cycle number is     4
             wall time =         167.00


             solver workspace for phase1 (matrix input)    (64bit words) =          650474 (      4.96 MByte)
             Metis nested dissection ordering used
             solver workspace for phase2 (nodal ordering)  (64bit words) =         1465406 (     11.18 MByte)
             solver workspace for phase3 (symbolic factor) (64bit words) =         3334232 (     25.44 MByte)
             solver workspace for phase4 (factorization)   (64bit words) =         7971863 (     60.82 MByte) (MINIMUM)
             solver workspace for phase4 (factorization)   (64bit words) =        65225291 (    497.63 MByte) (MAXIMUM)
             solver workspace available and used           (64bit words) =        68318140 (    521.23 MByte)


             start of matrix solution
             wall time =         179.00


             singularity ratio    1.0648E-04


             end of matrix solution
             wall time =         192.00


             ddu multiplied with    1.19859E-01 due to large value of    2.26489E+01


             maximum residual force  at node     14837 degree of freedom  1 is equal to    1.078E-01
             maximum reaction force  at node     56615 degree of freedom  3 is equal to    1.962E+03
             residual convergence ratio    5.493E-05

             maximum displacement  change   at node     56166 degree of freedom  1 is equal to    2.715E+00
             maximum displacement increment at node     56166 degree of freedom  1 is equal to    1.357E+01
             displacement convergence ratio   2.001E-01

             failure to converge to tolerance

             iterative penetration checking has reached   0.404999 of total increment

             increment will be recycled


             maximum connectivity in stiffness matrix is       207 at node     63833


             maximum half-bandwidth is     60010  between nodes      4232  and     64241

             number of profile entries excluding fill-in is          554205


             total workspace needed with in-core matrix storage =        23630513
               part of solver workspace is allocated separately


             load increments for each degree of freedom
             summed over the whole model

             from distributed loads
             dist. loads on deformed configuration - totals below for dist. loads
             increments for point loads
             0.000000E+00   0.000000E+00   0.000000E+00


             point loads
             0.000000E+00   0.000000E+00   0.000000E+00

             start of assembly     cycle number is     5
             wall time =         199.00


             solver workspace for phase1 (matrix input)    (64bit words) =          650654 (      4.96 MByte)
             Metis nested dissection ordering used
             solver workspace for phase2 (nodal ordering)  (64bit words) =         1465529 (     11.18 MByte)
             solver workspace for phase3 (symbolic factor) (64bit words) =         3342821 (     25.50 MByte)
             solver workspace for phase4 (factorization)   (64bit words) =         8007413 (     61.09 MByte) (MINIMUM)
             solver workspace for phase4 (factorization)   (64bit words) =        67805829 (    517.32 MByte) (MAXIMUM)
             solver workspace available and used           (64bit words) =        68318140 (    521.23 MByte)


             start of matrix solution
             wall time =         211.00


             singularity ratio    1.0696E-04


             end of matrix solution
             wall time =         225.00


             ddu multiplied with    1.36222E-01 due to large value of    1.99439E+01


             maximum residual force  at node     15819 degree of freedom  2 is equal to    1.051E-01
             maximum reaction force  at node     56615 degree of freedom  3 is equal to    2.754E+03
             residual convergence ratio    3.815E-05

             maximum displacement  change   at node     56166 degree of freedom  1 is equal to    2.717E+00
             maximum displacement increment at node     56166 degree of freedom  1 is equal to    1.628E+01
             displacement convergence ratio   1.668E-01

             failure to converge to tolerance

             iterative penetration checking has reached   0.486051 of total increment

             increment will be recycled


             maximum connectivity in stiffness matrix is       207 at node     63833


             maximum half-bandwidth is     60010  between nodes      4232  and     64241

             number of profile entries excluding fill-in is          554278


             total workspace needed with in-core matrix storage =        23632483
               part of solver workspace is allocated separately


             load increments for each degree of freedom
             summed over the whole model

             from distributed loads
             dist. loads on deformed configuration - totals below for dist. loads
             increments for point loads
             0.000000E+00   0.000000E+00   0.000000E+00


             point loads
             0.000000E+00   0.000000E+00   0.000000E+00

             start of assembly     cycle number is     6
             wall time =         231.00


             solver workspace for phase1 (matrix input)    (64bit words) =          650727 (      4.96 MByte)
             Metis nested dissection ordering used
             solver workspace for phase2 (nodal ordering)  (64bit words) =         1465596 (     11.18 MByte)
             solver workspace for phase3 (symbolic factor) (64bit words) =         3314195 (     25.29 MByte)
             solver workspace for phase4 (factorization)   (64bit words) =         7971525 (     60.82 MByte) (MINIMUM)
             solver workspace for phase4 (factorization)   (64bit words) =        65544730 (    500.07 MByte) (MAXIMUM)
             solver workspace available and used           (64bit words) =        68318140 (    521.23 MByte)


             start of matrix solution
             wall time =         243.00


             singularity ratio    1.0717E-04


             end of matrix solution
             wall time =         256.00


             ddu multiplied with    1.57701E-01 due to large value of    1.72274E+01


             maximum residual force  at node     16979 degree of freedom  2 is equal to    1.486E-01
             maximum reaction force  at node     56615 degree of freedom  3 is equal to    3.542E+03
             residual convergence ratio    4.196E-05

             maximum displacement  change   at node     56166 degree of freedom  1 is equal to    2.717E+00
             maximum displacement increment at node     56166 degree of freedom  1 is equal to    1.900E+01
             displacement convergence ratio   1.430E-01

             recycling increment due to body to body contact 

             iterative penetration checking has reached   0.567102 of total increment

             increment will be recycled


             maximum connectivity in stiffness matrix is       207 at node     63833


             maximum half-bandwidth is     60010  between nodes      4232  and     64241

             number of profile entries excluding fill-in is          554142


             total workspace needed with in-core matrix storage =        23628811
               part of solver workspace is allocated separately


             load increments for each degree of freedom
             summed over the whole model

             from distributed loads
             dist. loads on deformed configuration - totals below for dist. loads
             increments for point loads
             0.000000E+00   0.000000E+00   0.000000E+00


             point loads
             0.000000E+00   0.000000E+00   0.000000E+00

             start of assembly     cycle number is     7
             wall time =         262.00


             solver workspace for phase1 (matrix input)    (64bit words) =          650591 (      4.96 MByte)
             Metis nested dissection ordering used
             solver workspace for phase2 (nodal ordering)  (64bit words) =         1465469 (     11.18 MByte)
             solver workspace for phase3 (symbolic factor) (64bit words) =         3293550 (     25.13 MByte)
             solver workspace for phase4 (factorization)   (64bit words) =         7943111 (     60.60 MByte) (MINIMUM)
             solver workspace for phase4 (factorization)   (64bit words) =        63855085 (    487.18 MByte) (MAXIMUM)
             solver workspace available and used           (64bit words) =        68318140 (    521.23 MByte)


             start of matrix solution
             wall time =         274.00


             singularity ratio    1.0729E-04


             end of matrix solution
             wall time =         286.00


             ddu multiplied with    1.87223E-01 due to large value of    1.45110E+01


             maximum residual force  at node     15534 degree of freedom  2 is equal to    1.788E-01
             maximum reaction force  at node     56553 degree of freedom  3 is equal to    4.629E+03
             residual convergence ratio    3.863E-05

             maximum displacement  change   at node     56166 degree of freedom  1 is equal to    2.717E+00
             maximum displacement increment at node     56166 degree of freedom  1 is equal to    2.172E+01
             displacement convergence ratio   1.251E-01

             iterative penetration checking has reached   0.648150 of total increment

             increment will be recycled


             maximum connectivity in stiffness matrix is       207 at node     63833


             maximum half-bandwidth is     60010  between nodes      4232  and     64241

             number of profile entries excluding fill-in is          554182


             total workspace needed with in-core matrix storage =        23629891
               part of solver workspace is allocated separately


             load increments for each degree of freedom
             summed over the whole model

             from distributed loads
             dist. loads on deformed configuration - totals below for dist. loads
             increments for point loads
             0.000000E+00   0.000000E+00   0.000000E+00


             point loads
             0.000000E+00   0.000000E+00   0.000000E+00

             start of assembly     cycle number is     8
             wall time =         291.00


             solver workspace for phase1 (matrix input)    (64bit words) =          650631 (      4.96 MByte)
             Metis nested dissection ordering used
             solver workspace for phase2 (nodal ordering)  (64bit words) =         1465522 (     11.18 MByte)
             solver workspace for phase3 (symbolic factor) (64bit words) =         3352886 (     25.58 MByte)
             solver workspace for phase4 (factorization)   (64bit words) =         8027481 (     61.24 MByte) (MINIMUM)
             solver workspace for phase4 (factorization)   (64bit words) =        67096230 (    511.90 MByte) (MAXIMUM)
             solver workspace available and used           (64bit words) =        68318140 (    521.23 MByte)


             start of matrix solution
             wall time =         303.00


             singularity ratio    1.0006E-04


             end of matrix solution
             wall time =         318.00


             ddu multiplied with    2.30344E-01 due to large value of    1.17945E+01


             maximum residual force  at node     16132 degree of freedom  2 is equal to    2.734E-01
             maximum reaction force  at node     56553 degree of freedom  3 is equal to    6.159E+03
             residual convergence ratio    4.439E-05

             maximum displacement  change   at node     56166 degree of freedom  1 is equal to    2.717E+00
             maximum displacement increment at node     56166 degree of freedom  1 is equal to    2.443E+01
             displacement convergence ratio   1.112E-01

             iterative penetration checking has reached   0.729196 of total increment

             increment will be recycled


             maximum connectivity in stiffness matrix is       207 at node     63833


             maximum half-bandwidth is     60010  between nodes      4232  and     64241

             number of profile entries excluding fill-in is          554378


             total workspace needed with in-core matrix storage =        23635183
               part of solver workspace is allocated separately


             load increments for each degree of freedom
             summed over the whole model

             from distributed loads
             dist. loads on deformed configuration - totals below for dist. loads
             increments for point loads
             0.000000E+00   0.000000E+00   0.000000E+00


             point loads
             0.000000E+00   0.000000E+00   0.000000E+00

             start of assembly     cycle number is     9
             wall time =         325.00


             solver workspace for phase1 (matrix input)    (64bit words) =          650827 (      4.97 MByte)
             Metis nested dissection ordering used
             solver workspace for phase2 (nodal ordering)  (64bit words) =         1465607 (     11.18 MByte)
             solver workspace for phase3 (symbolic factor) (64bit words) =         3340167 (     25.48 MByte)
             solver workspace for phase4 (factorization)   (64bit words) =         8052519 (     61.44 MByte) (MINIMUM)
             solver workspace for phase4 (factorization)   (64bit words) =        65947784 (    503.14 MByte) (MAXIMUM)
             solver workspace available and used           (64bit words) =        68318140 (    521.23 MByte)


             start of matrix solution
             wall time =         337.00


             singularity ratio    1.2220E-04


             end of matrix solution
             wall time =         350.00


             ddu multiplied with    2.99792E-01 due to large value of    9.08053E+00


             maximum residual force  at node     16597 degree of freedom  2 is equal to    3.508E-01
             maximum reaction force  at node     56553 degree of freedom  3 is equal to    7.622E+03
             residual convergence ratio    4.603E-05

             maximum displacement  change   at node     56166 degree of freedom  1 is equal to    2.722E+00
             maximum displacement increment at node     56166 degree of freedom  1 is equal to    2.716E+01
             displacement convergence ratio   1.002E-01

             iterative penetration checking has reached   0.810381 of total increment

             increment will be recycled


             maximum connectivity in stiffness matrix is       207 at node     63833


             maximum half-bandwidth is     60010  between nodes      4232  and     64241

             number of profile entries excluding fill-in is          554422


             total workspace needed with in-core matrix storage =        23636371
               part of solver workspace is allocated separately


             load increments for each degree of freedom
             summed over the whole model

             from distributed loads
             dist. loads on deformed configuration - totals below for dist. loads
             increments for point loads
             0.000000E+00   0.000000E+00   0.000000E+00


             point loads
             0.000000E+00   0.000000E+00   0.000000E+00

             start of assembly     cycle number is    10
             wall time =         356.00


             solver workspace for phase1 (matrix input)    (64bit words) =          650871 (      4.97 MByte)
             Metis nested dissection ordering used
             solver workspace for phase2 (nodal ordering)  (64bit words) =         1465648 (     11.18 MByte)
             solver workspace for phase3 (symbolic factor) (64bit words) =         3323359 (     25.36 MByte)
             solver workspace for phase4 (factorization)   (64bit words) =         7987577 (     60.94 MByte) (MINIMUM)
             solver workspace for phase4 (factorization)   (64bit words) =        66126812 (    504.51 MByte) (MAXIMUM)
             solver workspace available and used           (64bit words) =        68318140 (    521.23 MByte)


             start of matrix solution
             wall time =         368.00


             singularity ratio    1.0784E-04


             end of matrix solution
             wall time =         381.00


             ddu multiplied with    4.28135E-01 due to large value of    6.35843E+00


             maximum residual force  at node     16597 degree of freedom  2 is equal to    2.006E-01
             maximum reaction force  at node     56553 degree of freedom  3 is equal to    9.079E+03
             residual convergence ratio    2.210E-05

             maximum displacement  change   at node     56166 degree of freedom  1 is equal to    2.722E+00
             maximum displacement increment at node     56166 degree of freedom  1 is equal to    2.988E+01
             displacement convergence ratio   9.111E-02

             maximum recycles reached but iterative penetration procedure not complete; analysis continues

              - too many recycles - increment          1   will be restarted

             exit  number 3002 at increment         1
             trial number:    1
             analysis is forced to restart at the end of increment         0

             increment cut-back number     1

             previous time increment  =    8.33333E-02
             current  time increment  =    4.16667E-02


             maximum connectivity in stiffness matrix is       207 at node     63833


             maximum half-bandwidth is     60010  between nodes      4232  and     64241

             number of profile entries excluding fill-in is          553814


             total workspace needed with in-core matrix storage =        23619955
               part of solver workspace is allocated separately


             load increments for each degree of freedom
             summed over the whole model

             from distributed loads
             dist. loads on deformed configuration - totals below for dist. loads
             increments for point loads
             0.000000E+00   0.000000E+00   0.000000E+00


             point loads
             0.000000E+00   0.000000E+00   0.000000E+00

             start of assembly     cycle number is     0
             wall time =         388.00


             solver workspace for phase1 (matrix input)    (64bit words) =          650263 (      4.96 MByte)
             Metis nested dissection ordering used
             solver workspace for phase2 (nodal ordering)  (64bit words) =         1465245 (     11.18 MByte)
             solver workspace for phase3 (symbolic factor) (64bit words) =         3340266 (     25.48 MByte)
             solver workspace for phase4 (factorization)   (64bit words) =         7975941 (     60.85 MByte) (MINIMUM)
             solver workspace for phase4 (factorization)   (64bit words) =        65064896 (    496.41 MByte) (MAXIMUM)
             solver workspace available and used           (64bit words) =        68318140 (    521.23 MByte)


             start of matrix solution
             wall time =         400.00


             singularity ratio    1.0428E-04


             end of matrix solution
             wall time =         414.00


             ddu multiplied with    1.61830E-01 due to large value of    1.67629E+01


             maximum residual force  at node     55209 degree of freedom  1 is equal to    3.936E-10
             maximum reaction force  at node     56163 degree of freedom  1 is equal to    6.744E+01
             residual convergence ratio    5.835E-12

             maximum displacement  change   at node     56166 degree of freedom  1 is equal to    2.713E+00
             maximum displacement increment at node     56166 degree of freedom  1 is equal to    2.713E+00
             displacement convergence ratio   1.000E+00

             failure to converge to tolerance

             iterative penetration checking has reached   0.161830 of total increment

             increment will be recycled


             maximum connectivity in stiffness matrix is       207 at node     63833


             maximum half-bandwidth is     60010  between nodes      4232  and     64241

             number of profile entries excluding fill-in is          553766


             total workspace needed with in-core matrix storage =        23618659
               part of solver workspace is allocated separately


             load increments for each degree of freedom
             summed over the whole model

             from distributed loads
             dist. loads on deformed configuration - totals below for dist. loads
             increments for point loads
             0.000000E+00   0.000000E+00   0.000000E+00


             point loads
             0.000000E+00   0.000000E+00   0.000000E+00

             start of assembly     cycle number is     1
             wall time =         419.00


             solver workspace for phase1 (matrix input)    (64bit words) =          650215 (      4.96 MByte)
             Metis nested dissection ordering used
             solver workspace for phase2 (nodal ordering)  (64bit words) =         1465222 (     11.18 MByte)
             solver workspace for phase3 (symbolic factor) (64bit words) =         3333669 (     25.43 MByte)
             solver workspace for phase4 (factorization)   (64bit words) =         8017363 (     61.17 MByte) (MINIMUM)
             solver workspace for phase4 (factorization)   (64bit words) =        68526516 (    522.82 MByte) (MAXIMUM)
             solver workspace available and used           (64bit words) =        71952841 (    548.96 MByte)


             start of matrix solution
             wall time =         456.00


             singularity ratio    9.7581E-05


             end of matrix solution
             wall time =         471.00


             ddu multiplied with    1.93072E-01 due to large value of    1.40504E+01


             maximum residual force  at node     16844 degree of freedom  1 is equal to    6.904E-03
             maximum reaction force  at node     56163 degree of freedom  1 is equal to    1.392E+02
             residual convergence ratio    4.961E-05

             maximum displacement  change   at node     56166 degree of freedom  1 is equal to    2.713E+00
             maximum displacement increment at node     56166 degree of freedom  1 is equal to    5.425E+00
             displacement convergence ratio   5.000E-01

             failure to converge to tolerance

             iterative penetration checking has reached   0.323657 of total increment

             increment will be recycled


             maximum connectivity in stiffness matrix is       207 at node     63833


             maximum half-bandwidth is     60010  between nodes      4232  and     64241

             number of profile entries excluding fill-in is          553927


             total workspace needed with in-core matrix storage =        23623007
               part of solver workspace is allocated separately


             load increments for each degree of freedom
             summed over the whole model

             from distributed loads
             dist. loads on deformed configuration - totals below for dist. loads
             increments for point loads
             0.000000E+00   0.000000E+00   0.000000E+00


             point loads
             0.000000E+00   0.000000E+00   0.000000E+00

             start of assembly     cycle number is     2
             wall time =         478.00


             solver workspace for phase1 (matrix input)    (64bit words) =          650376 (      4.96 MByte)
             Metis nested dissection ordering used
             solver workspace for phase2 (nodal ordering)  (64bit words) =         1465323 (     11.18 MByte)
             solver workspace for phase3 (symbolic factor) (64bit words) =         3343903 (     25.51 MByte)
             solver workspace for phase4 (factorization)   (64bit words) =         7986205 (     60.93 MByte) (MINIMUM)
             solver workspace for phase4 (factorization)   (64bit words) =        66227178 (    505.27 MByte) (MAXIMUM)
             solver workspace available and used           (64bit words) =        71952841 (    548.96 MByte)


             start of matrix solution
             wall time =         490.00


             singularity ratio    1.7478E-04


             end of matrix solution
             wall time =         504.00


             ddu multiplied with    2.39526E-01 due to large value of    1.13296E+01


             maximum residual force  at node     14908 degree of freedom  1 is equal to    4.290E-02
             maximum reaction force  at node     56392 degree of freedom  3 is equal to    2.006E+03
             residual convergence ratio    2.139E-05

             maximum displacement  change   at node     56166 degree of freedom  1 is equal to    2.714E+00
             maximum displacement increment at node     56166 degree of freedom  1 is equal to    8.139E+00
             displacement convergence ratio   3.334E-01

             failure to converge to tolerance

             iterative penetration checking has reached   0.485658 of total increment

             increment will be recycled


             maximum connectivity in stiffness matrix is       207 at node     63833


             maximum half-bandwidth is     60010  between nodes      4232  and     64241

             number of profile entries excluding fill-in is          553944


             total workspace needed with in-core matrix storage =        23623465
               part of solver workspace is allocated separately


             load increments for each degree of freedom
             summed over the whole model

             from distributed loads
             dist. loads on deformed configuration - totals below for dist. loads
             increments for point loads
             0.000000E+00   0.000000E+00   0.000000E+00


             point loads
             0.000000E+00   0.000000E+00   0.000000E+00

             start of assembly     cycle number is     3
             wall time =         509.00


             solver workspace for phase1 (matrix input)    (64bit words) =          650393 (      4.96 MByte)
             Metis nested dissection ordering used
             solver workspace for phase2 (nodal ordering)  (64bit words) =         1465367 (     11.18 MByte)
             solver workspace for phase3 (symbolic factor) (64bit words) =         3347252 (     25.54 MByte)
             solver workspace for phase4 (factorization)   (64bit words) =         7988328 (     60.95 MByte) (MINIMUM)
             solver workspace for phase4 (factorization)   (64bit words) =        65650332 (    500.87 MByte) (MAXIMUM)
             solver workspace available and used           (64bit words) =        71952841 (    548.96 MByte)


             start of matrix solution
             wall time =         521.00


             singularity ratio    9.8183E-05


             end of matrix solution
             wall time =         534.00


             ddu multiplied with    3.14962E-01 due to large value of    8.61605E+00


             maximum residual force  at node     15999 degree of freedom  2 is equal to    2.094E-02
             maximum reaction force  at node     56392 degree of freedom  3 is equal to    4.004E+03
             residual convergence ratio    5.230E-06

             maximum displacement  change   at node     56166 degree of freedom  1 is equal to    2.714E+00
             maximum displacement increment at node     56166 degree of freedom  1 is equal to    1.085E+01
             displacement convergence ratio   2.500E-01

             failure to converge to tolerance

             iterative penetration checking has reached   0.647657 of total increment

             increment will be recycled


             maximum connectivity in stiffness matrix is       207 at node     63833


             maximum half-bandwidth is     60010  between nodes      4232  and     64241

             number of profile entries excluding fill-in is          553883


             total workspace needed with in-core matrix storage =        23621819
               part of solver workspace is allocated separately


             load increments for each degree of freedom
             summed over the whole model

             from distributed loads
             dist. loads on deformed configuration - totals below for dist. loads
             increments for point loads
             0.000000E+00   0.000000E+00   0.000000E+00


             point loads
             0.000000E+00   0.000000E+00   0.000000E+00

             start of assembly     cycle number is     4
             wall time =         540.00


             solver workspace for phase1 (matrix input)    (64bit words) =          650332 (      4.96 MByte)
             Metis nested dissection ordering used
             solver workspace for phase2 (nodal ordering)  (64bit words) =         1465280 (     11.18 MByte)
             solver workspace for phase3 (symbolic factor) (64bit words) =         3333373 (     25.43 MByte)
             solver workspace for phase4 (factorization)   (64bit words) =         7972844 (     60.83 MByte) (MINIMUM)
             solver workspace for phase4 (factorization)   (64bit words) =        65404569 (    499.00 MByte) (MAXIMUM)
             solver workspace available and used           (64bit words) =        71952841 (    548.96 MByte)


             start of matrix solution
             wall time =         552.00


             singularity ratio    1.0516E-04


             end of matrix solution
             wall time =         565.00


             ddu multiplied with    4.59762E-01 due to large value of    5.90247E+00


             maximum residual force  at node     14837 degree of freedom  1 is equal to    8.457E-02
             maximum reaction force  at node     56392 degree of freedom  3 is equal to    5.995E+03
             residual convergence ratio    1.411E-05

             maximum displacement  change   at node     56166 degree of freedom  1 is equal to    2.714E+00
             maximum displacement increment at node     56166 degree of freedom  1 is equal to    1.357E+01
             displacement convergence ratio   2.000E-01

             failure to converge to tolerance

             iterative penetration checking has reached   0.809651 of total increment

             increment will be recycled


             maximum connectivity in stiffness matrix is       207 at node     63833


             maximum half-bandwidth is     60010  between nodes      4232  and     64241

             number of profile entries excluding fill-in is          553986


             total workspace needed with in-core matrix storage =        23624599
               part of solver workspace is allocated separately


             load increments for each degree of freedom
             summed over the whole model

             from distributed loads
             dist. loads on deformed configuration - totals below for dist. loads
             increments for point loads
             0.000000E+00   0.000000E+00   0.000000E+00


             point loads
             0.000000E+00   0.000000E+00   0.000000E+00

             start of assembly     cycle number is     5
             wall time =         570.00


             solver workspace for phase1 (matrix input)    (64bit words) =          650435 (      4.96 MByte)
             Metis nested dissection ordering used
             solver workspace for phase2 (nodal ordering)  (64bit words) =         1465375 (     11.18 MByte)
             solver workspace for phase3 (symbolic factor) (64bit words) =         3356711 (     25.61 MByte)
             solver workspace for phase4 (factorization)   (64bit words) =         8023842 (     61.22 MByte) (MINIMUM)
             solver workspace for phase4 (factorization)   (64bit words) =        66178568 (    504.90 MByte) (MAXIMUM)
             solver workspace available and used           (64bit words) =        71952841 (    548.96 MByte)


             start of matrix solution
             wall time =         582.00


             singularity ratio    1.0522E-04


             end of matrix solution
             wall time =         596.00


             ddu multiplied with    8.51008E-01 due to large value of    3.18884E+00


             maximum residual force  at node     15013 degree of freedom  1 is equal to    1.904E-02
             maximum reaction force  at node     56392 degree of freedom  3 is equal to    7.978E+03
             residual convergence ratio    2.386E-06

             maximum displacement  change   at node     56166 degree of freedom  1 is equal to    2.714E+00
             maximum displacement increment at node     56166 degree of freedom  1 is equal to    1.628E+01
             displacement convergence ratio   1.667E-01

             failure to converge to tolerance

             iterative penetration checking has reached   0.971639 of total increment

             increment will be recycled


             maximum connectivity in stiffness matrix is       207 at node     63833


             maximum half-bandwidth is     60010  between nodes      4232  and     64241

             number of profile entries excluding fill-in is          554240


             total workspace needed with in-core matrix storage =        23631457
               part of solver workspace is allocated separately


             load increments for each degree of freedom
             summed over the whole model

             from distributed loads
             dist. loads on deformed configuration - totals below for dist. loads
             increments for point loads
             0.000000E+00   0.000000E+00   0.000000E+00


             point loads
             0.000000E+00   0.000000E+00   0.000000E+00

             start of assembly     cycle number is     6
             wall time =         603.00


             solver workspace for phase1 (matrix input)    (64bit words) =          650689 (      4.96 MByte)
             Metis nested dissection ordering used
             solver workspace for phase2 (nodal ordering)  (64bit words) =         1465606 (     11.18 MByte)
             solver workspace for phase3 (symbolic factor) (64bit words) =         3357357 (     25.61 MByte)
             solver workspace for phase4 (factorization)   (64bit words) =         7999650 (     61.03 MByte) (MINIMUM)
             solver workspace for phase4 (factorization)   (64bit words) =        66179221 (    504.91 MByte) (MAXIMUM)
             solver workspace available and used           (64bit words) =        71952841 (    548.96 MByte)


             start of matrix solution
             wall time =         615.00


             singularity ratio    1.7539E-04


             end of matrix solution
             wall time =         629.00


             maximum residual force  at node     56689 degree of freedom  1 is equal to    4.182E-10
             maximum reaction force  at node     56392 degree of freedom  3 is equal to    8.308E+03
             residual convergence ratio    5.033E-14

             maximum displacement  change   at node     56166 degree of freedom  1 is equal to    4.752E-01
             maximum displacement increment at node     56166 degree of freedom  1 is equal to    1.676E+01
             displacement convergence ratio   2.836E-02

             recycling increment due to body to body contact 

             increment will be recycled


             maximum connectivity in stiffness matrix is       207 at node     63833


             maximum half-bandwidth is     60010  between nodes      4232  and     64241

             number of profile entries excluding fill-in is          554230


             total workspace needed with in-core matrix storage =        23631187
               part of solver workspace is allocated separately


             load increments for each degree of freedom
             summed over the whole model

             from distributed loads
             dist. loads on deformed configuration - totals below for dist. loads
             increments for point loads
             0.000000E+00   0.000000E+00   0.000000E+00


             point loads
             0.000000E+00   0.000000E+00   0.000000E+00

             start of assembly     cycle number is     7
             wall time =         634.00


             solver workspace for phase1 (matrix input)    (64bit words) =          650679 (      4.96 MByte)
             Metis nested dissection ordering used
             solver workspace for phase2 (nodal ordering)  (64bit words) =         1465539 (     11.18 MByte)
             solver workspace for phase3 (symbolic factor) (64bit words) =         3322586 (     25.35 MByte)
             solver workspace for phase4 (factorization)   (64bit words) =         7991944 (     60.97 MByte) (MINIMUM)
             solver workspace for phase4 (factorization)   (64bit words) =        64634058 (    493.12 MByte) (MAXIMUM)
             solver workspace available and used           (64bit words) =        71952841 (    548.96 MByte)


             start of matrix solution
             wall time =         646.00


             singularity ratio    9.8209E-05


             end of matrix solution
             wall time =         659.00


             maximum residual force  at node     53679 degree of freedom  3 is equal to    7.117E-10
             maximum reaction force  at node     56392 degree of freedom  3 is equal to    8.304E+03
             residual convergence ratio    8.571E-14

             maximum displacement  change   at node     38256 degree of freedom  2 is equal to    5.197E-02
             maximum displacement increment at node     56166 degree of freedom  1 is equal to    1.676E+01
             displacement convergence ratio   3.101E-03


             total transient time = 4.16667E-02


   NT version
   Marc 2007r1, Build 42812, May 25, 2007
   output for increment       1. "          lcase1"


             total strain energy         is    3.85007E+03
               within which:
               elastic strain energy     is    3.85007E+03
             total ext-force work        is    4.00840E+03
               within which:
               work by appl. force/disp. is    7.06398E-01
               work by  contact forces   is    3.75124E+03
               work by frictional forces is    2.56462E+02
             total work by  springs      is    1.58335E+02


             memory usage:                       MByte       words  % of total

              within general memory:           
               element stiffness matrices:          31     8017932         2.5
               solver: first part                   59    15355164         4.7
               overallocation initial allocation     7     1820594         0.6
               other:                                1      263271         0.1
              allocated separately:
               incremental backup:                 186    48716066        14.9
               solver 8                            549   143905682        44.1
               nodal vectors:                       48    12506925         3.8
               defined sets:                         1      261038         0.1
               contact:                             31     8190430         2.5
               tyings:                               4      975872         0.3
               transformations:                      2      396270         0.1
               kinematic boundary conditions:        0        2860         0.0
               points, curves and surfaces:          0          54         0.0
               element storage:                    285    74602698        22.8
               material properties:                  0        3704         0.0
               executable and common blocks:        27     7000000         2.1
               miscellaneous                        18     4645286         1.4
               ---------------------------------------------------------------
               total:                             1246   326663846

               general memory allocated:            97    25456961
               general memory used:                 90    23636367

               peak memory usage:                 1246   326728172

             e n d   o f   i n c r e m e n t       1

             increment       1   will be repeated
             remaining time increment:  4.1666667E-02
             current   time increment:  4.1666667E-02
             wall time =         665.00


             s t a r t   o f   i n c r e m e n t       1


          space needed for incremental backup:    48716450


             maximum connectivity in stiffness matrix is       207 at node     63833


             maximum half-bandwidth is     60010  between nodes      4232  and     64241

             number of profile entries excluding fill-in is          554295


             total workspace needed with in-core matrix storage =        23632943
               part of solver workspace is allocated separately


             load increments for each degree of freedom
             summed over the whole model

             from distributed loads
             dist. loads on deformed configuration - totals below for dist. loads
             increments for point loads
             0.000000E+00   0.000000E+00   0.000000E+00


             point loads
             0.000000E+00   0.000000E+00   0.000000E+00

             start of assembly     cycle number is     0
             wall time =         667.00


             solver workspace for phase1 (matrix input)    (64bit words) =          650744 (      4.96 MByte)
             Metis nested dissection ordering used
             solver workspace for phase2 (nodal ordering)  (64bit words) =         1465530 (     11.18 MByte)
             solver workspace for phase3 (symbolic factor) (64bit words) =         3315551 (     25.30 MByte)
             solver workspace for phase4 (factorization)   (64bit words) =         8008814 (     61.10 MByte) (MINIMUM)
             solver workspace for phase4 (factorization)   (64bit words) =        67019761 (    511.32 MByte) (MAXIMUM)
             solver workspace available and used           (64bit words) =        71952841 (    548.96 MByte)


             start of matrix solution
             wall time =         679.00


             singularity ratio    1.0528E-04


             end of matrix solution
             wall time =         693.00


             ddu multiplied with    1.62364E-01 due to large value of    1.67351E+01


             maximum residual force  at node     53530 degree of freedom  3 is equal to    8.391E+01
             maximum reaction force  at node     56392 degree of freedom  3 is equal to    1.661E+04
             residual convergence ratio    5.052E-03

             maximum displacement  change   at node     56166 degree of freedom  1 is equal to    2.717E+00
             maximum displacement increment at node     56166 degree of freedom  1 is equal to    2.717E+00
             displacement convergence ratio   1.000E+00

             failure to converge to tolerance

             iterative penetration checking has reached   0.162364 of total increment

             increment will be recycled


             maximum connectivity in stiffness matrix is       207 at node     63833


             maximum half-bandwidth is     60010  between nodes      4232  and     64241

             number of profile entries excluding fill-in is          554346


             total workspace needed with in-core matrix storage =        23634319
               part of solver workspace is allocated separately


             load increments for each degree of freedom
             summed over the whole model

             from distributed loads
             dist. loads on deformed configuration - totals below for dist. loads
             increments for point loads
             0.000000E+00   0.000000E+00   0.000000E+00


             point loads
             0.000000E+00   0.000000E+00   0.000000E+00

             start of assembly     cycle number is     1
             wall time =         699.00


             solver workspace for phase1 (matrix input)    (64bit words) =          650795 (      4.97 MByte)
             Metis nested dissection ordering used
             solver workspace for phase2 (nodal ordering)  (64bit words) =         1465564 (     11.18 MByte)
             solver workspace for phase3 (symbolic factor) (64bit words) =         3323628 (     25.36 MByte)
             solver workspace for phase4 (factorization)   (64bit words) =         7974191 (     60.84 MByte) (MINIMUM)
             solver workspace for phase4 (factorization)   (64bit words) =        65417228 (    499.09 MByte) (MAXIMUM)
             solver workspace available and used           (64bit words) =        71952841 (    548.96 MByte)


             start of matrix solution
             wall time =         711.00


             singularity ratio    1.0550E-04


             end of matrix solution
             wall time =         724.00


             ddu multiplied with    1.93842E-01 due to large value of    1.40174E+01


             maximum residual force  at node     53530 degree of freedom  3 is equal to    6.764E+01
             maximum reaction force  at node     56392 degree of freedom  3 is equal to    1.657E+04
             residual convergence ratio    4.083E-03

             maximum displacement  change   at node     56166 degree of freedom  1 is equal to    2.717E+00
             maximum displacement increment at node     56166 degree of freedom  1 is equal to    5.434E+00
             displacement convergence ratio   5.000E-01

             failure to converge to tolerance

             iterative penetration checking has reached   0.324733 of total increment

             increment will be recycled


             maximum connectivity in stiffness matrix is       207 at node     63833


             maximum half-bandwidth is     60010  between nodes      4232  and     64241

             number of profile entries excluding fill-in is          554355


             total workspace needed with in-core matrix storage =        23634563
               part of solver workspace is allocated separately


             load increments for each degree of freedom
             summed over the whole model

             from distributed loads
             dist. loads on deformed configuration - totals below for dist. loads
             increments for point loads
             0.000000E+00   0.000000E+00   0.000000E+00


             point loads
             0.000000E+00   0.000000E+00   0.000000E+00

             start of assembly     cycle number is     2
             wall time =         729.00


             solver workspace for phase1 (matrix input)    (64bit words) =          650804 (      4.97 MByte)
             Metis nested dissection ordering used
             solver workspace for phase2 (nodal ordering)  (64bit words) =         1465569 (     11.18 MByte)
             solver workspace for phase3 (symbolic factor) (64bit words) =         3326998 (     25.38 MByte)
             solver workspace for phase4 (factorization)   (64bit words) =         7969169 (     60.80 MByte) (MINIMUM)
             solver workspace for phase4 (factorization)   (64bit words) =        65644271 (    500.83 MByte) (MAXIMUM)
             solver workspace available and used           (64bit words) =        71952841 (    548.96 MByte)


             start of matrix solution
             wall time =         741.00


             singularity ratio    1.0572E-04


             end of matrix solution
             wall time =         754.00


             ddu multiplied with    2.40447E-01 due to large value of    1.13005E+01


             maximum residual force  at node     53530 degree of freedom  3 is equal to    5.138E+01
             maximum reaction force  at node     56392 degree of freedom  3 is equal to    1.653E+04
             residual convergence ratio    3.108E-03

             maximum displacement  change   at node     56166 degree of freedom  1 is equal to    2.717E+00
             maximum displacement increment at node     56166 degree of freedom  1 is equal to    8.152E+00
             displacement convergence ratio   3.333E-01

             failure to converge to tolerance

             iterative penetration checking has reached   0.487098 of total increment

             increment will be recycled


             maximum connectivity in stiffness matrix is       207 at node     63833


             maximum half-bandwidth is     60010  between nodes      4232  and     64241

             number of profile entries excluding fill-in is          554450


             total workspace needed with in-core matrix storage =        23637127
               part of solver workspace is allocated separately


             load increments for each degree of freedom
             summed over the whole model

             from distributed loads
             dist. loads on deformed configuration - totals below for dist. loads
             increments for point loads
             0.000000E+00   0.000000E+00   0.000000E+00


             point loads
             0.000000E+00   0.000000E+00   0.000000E+00

             start of assembly     cycle number is     3
             wall time =         762.00


             solver workspace for phase1 (matrix input)    (64bit words) =          650899 (      4.97 MByte)
             Metis nested dissection ordering used
             solver workspace for phase2 (nodal ordering)  (64bit words) =         1465570 (     11.18 MByte)
             solver workspace for phase3 (symbolic factor) (64bit words) =         3329353 (     25.40 MByte)
             solver workspace for phase4 (factorization)   (64bit words) =         8035213 (     61.30 MByte) (MINIMUM)
             solver workspace for phase4 (factorization)   (64bit words) =        68466185 (    522.36 MByte) (MAXIMUM)
             solver workspace available and used           (64bit words) =        71952841 (    548.96 MByte)


             start of matrix solution
             wall time =         774.00


             singularity ratio    1.0690E-04


             end of matrix solution
             wall time =         788.00


             ddu multiplied with    3.16621E-01 due to large value of    8.59740E+00


             maximum residual force  at node     53530 degree of freedom  3 is equal to    3.511E+01
             maximum reaction force  at node     56392 degree of freedom  3 is equal to    1.597E+04
             residual convergence ratio    2.198E-03

             maximum displacement  change   at node     56166 degree of freedom  1 is equal to    2.722E+00
             maximum displacement increment at node     56166 degree of freedom  1 is equal to    1.087E+01
             displacement convergence ratio   2.503E-01

             failure to converge to tolerance

             iterative penetration checking has reached   0.649494 of total increment

             increment will be recycled


             maximum connectivity in stiffness matrix is       207 at node     63833


             maximum half-bandwidth is     60010  between nodes      4232  and     64241

             number of profile entries excluding fill-in is          554428


             total workspace needed with in-core matrix storage =        23636533
               part of solver workspace is allocated separately


             load increments for each degree of freedom
             summed over the whole model

             from distributed loads
             dist. loads on deformed configuration - totals below for dist. loads
             increments for point loads
             0.000000E+00   0.000000E+00   0.000000E+00


             point loads
             0.000000E+00   0.000000E+00   0.000000E+00

             start of assembly     cycle number is     4
             wall time =         794.00


             solver workspace for phase1 (matrix input)    (64bit words) =          650877 (      4.97 MByte)
             Metis nested dissection ordering used
             solver workspace for phase2 (nodal ordering)  (64bit words) =         1465525 (     11.18 MByte)
             solver workspace for phase3 (symbolic factor) (64bit words) =         3324190 (     25.36 MByte)
             solver workspace for phase4 (factorization)   (64bit words) =         8011591 (     61.12 MByte) (MINIMUM)
             solver workspace for phase4 (factorization)   (64bit words) =        68649967 (    523.76 MByte) (MAXIMUM)
             solver workspace available and used           (64bit words) =        71952841 (    548.96 MByte)


             start of matrix solution
             wall time =         806.00


             singularity ratio    1.5006E-04


             end of matrix solution
             wall time =         820.00


             ddu multiplied with    4.63290E-01 due to large value of    5.87562E+00


             maximum residual force  at node     53530 degree of freedom  3 is equal to    1.884E+01
             maximum reaction force  at node     56392 degree of freedom  3 is equal to    1.542E+04
             residual convergence ratio    1.222E-03

             maximum displacement  change   at node     56166 degree of freedom  1 is equal to    2.722E+00
             maximum displacement increment at node     56166 degree of freedom  1 is equal to    1.360E+01
             displacement convergence ratio   2.002E-01

             failure to converge to tolerance

             iterative penetration checking has reached   0.811880 of total increment

             increment will be recycled


             maximum connectivity in stiffness matrix is       207 at node     63833


             maximum half-bandwidth is     60010  between nodes      4232  and     64241

             number of profile entries excluding fill-in is          554397


             total workspace needed with in-core matrix storage =        23635697
               part of solver workspace is allocated separately


             load increments for each degree of freedom
             summed over the whole model

             from distributed loads
             dist. loads on deformed configuration - totals below for dist. loads
             increments for point loads
             0.000000E+00   0.000000E+00   0.000000E+00


             point loads
             0.000000E+00   0.000000E+00   0.000000E+00

             start of assembly     cycle number is     5
             wall time =         826.00


             solver workspace for phase1 (matrix input)    (64bit words) =          650846 (      4.97 MByte)
             Metis nested dissection ordering used
             solver workspace for phase2 (nodal ordering)  (64bit words) =         1465502 (     11.18 MByte)
             solver workspace for phase3 (symbolic factor) (64bit words) =         3325253 (     25.37 MByte)
             solver workspace for phase4 (factorization)   (64bit words) =         7984915 (     60.92 MByte) (MINIMUM)
             solver workspace for phase4 (factorization)   (64bit words) =        64687194 (    493.52 MByte) (MAXIMUM)
             solver workspace available and used           (64bit words) =        71952841 (    548.96 MByte)


             start of matrix solution
             wall time =         838.00


             singularity ratio    1.0710E-04


             end of matrix solution
             wall time =         851.00


             ddu multiplied with    8.63141E-01 due to large value of    3.15373E+00


             maximum residual force  at node     53530 degree of freedom  3 is equal to    2.579E+00
             maximum reaction force  at node     56216 degree of freedom  3 is equal to    1.489E+04
             residual convergence ratio    1.732E-04

             maximum displacement  change   at node     56166 degree of freedom  1 is equal to    2.722E+00
             maximum displacement increment at node     56166 degree of freedom  1 is equal to    1.632E+01
             displacement convergence ratio   1.668E-01

             failure to converge to tolerance

             iterative penetration checking has reached   0.974254 of total increment

             increment will be recycled


             maximum connectivity in stiffness matrix is       207 at node     63833


             maximum half-bandwidth is     60010  between nodes      4232  and     64241

             number of profile entries excluding fill-in is          554526


             total workspace needed with in-core matrix storage =        23639179
               part of solver workspace is allocated separately


             load increments for each degree of freedom
             summed over the whole model

             from distributed loads
             dist. loads on deformed configuration - totals below for dist. loads
             increments for point loads
             0.000000E+00   0.000000E+00   0.000000E+00


             point loads
             0.000000E+00   0.000000E+00   0.000000E+00

             start of assembly     cycle number is     6
             wall time =         858.00


             solver workspace for phase1 (matrix input)    (64bit words) =          650975 (      4.97 MByte)
             Metis nested dissection ordering used
             solver workspace for phase2 (nodal ordering)  (64bit words) =         1465660 (     11.18 MByte)
             solver workspace for phase3 (symbolic factor) (64bit words) =         3327156 (     25.38 MByte)
             solver workspace for phase4 (factorization)   (64bit words) =         8020239 (     61.19 MByte) (MINIMUM)
             solver workspace for phase4 (factorization)   (64bit words) =        68513793 (    522.72 MByte) (MAXIMUM)
             solver workspace available and used           (64bit words) =        71952841 (    548.96 MByte)


             start of matrix solution
             wall time =         870.00


             singularity ratio    1.0728E-04


             end of matrix solution
             wall time =         884.00


             maximum residual force  at node     55112 degree of freedom  1 is equal to    1.198E-09
             maximum reaction force  at node     56216 degree of freedom  3 is equal to    1.485E+04
             residual convergence ratio    8.065E-14

             maximum displacement  change   at node     56166 degree of freedom  1 is equal to    4.317E-01
             maximum displacement increment at node     56166 degree of freedom  1 is equal to    1.675E+01
             displacement convergence ratio   2.577E-02

             recycling increment due to separation 


             maximum connectivity in stiffness matrix is       207 at node     63833


             maximum half-bandwidth is     60010  between nodes      4232  and     64241

             number of profile entries excluding fill-in is          554526


             total workspace needed with in-core matrix storage =        23639179
               part of solver workspace is allocated separately


             load increments for each degree of freedom
             summed over the whole model

             from distributed loads
             dist. loads on deformed configuration - totals below for dist. loads
             increments for point loads
             0.000000E+00   0.000000E+00   0.000000E+00


             point loads
             0.000000E+00   0.000000E+00   0.000000E+00

             start of assembly     cycle number is     1
             wall time =         890.00


             solver workspace for phase1 (matrix input)    (64bit words) =          650975 (      4.97 MByte)
             Metis nested dissection ordering used
             solver workspace for phase2 (nodal ordering)  (64bit words) =         1465607 (     11.18 MByte)
             solver workspace for phase3 (symbolic factor) (64bit words) =         3323817 (     25.36 MByte)
             solver workspace for phase4 (factorization)   (64bit words) =         7978559 (     60.87 MByte) (MINIMUM)
             solver workspace for phase4 (factorization)   (64bit words) =        64740078 (    493.93 MByte) (MAXIMUM)
             solver workspace available and used           (64bit words) =        71952841 (    548.96 MByte)


             start of matrix solution
             wall time =         902.00


             singularity ratio    1.5055E-04


             end of matrix solution
             wall time =         915.00


             maximum residual force  at node     55435 degree of freedom  1 is equal to    1.271E-09
             maximum reaction force  at node     56216 degree of freedom  3 is equal to    1.485E+04
             residual convergence ratio    8.560E-14

             maximum displacement  change   at node     16592 degree of freedom  1 is equal to    1.052E-01
             maximum displacement increment at node     56166 degree of freedom  1 is equal to    1.675E+01
             displacement convergence ratio   6.278E-03

             recycling increment due to separation 


             maximum connectivity in stiffness matrix is       207 at node     63833


             maximum half-bandwidth is     60010  between nodes      4232  and     64241

             number of profile entries excluding fill-in is          554468


             total workspace needed with in-core matrix storage =        23637613
               part of solver workspace is allocated separately


             load increments for each degree of freedom
             summed over the whole model

             from distributed loads
             dist. loads on deformed configuration - totals below for dist. loads
             increments for point loads
             0.000000E+00   0.000000E+00   0.000000E+00


             point loads
             0.000000E+00   0.000000E+00   0.000000E+00

             start of assembly     cycle number is     1
             wall time =         920.00


             solver workspace for phase1 (matrix input)    (64bit words) =          650917 (      4.97 MByte)
             Metis nested dissection ordering used
             solver workspace for phase2 (nodal ordering)  (64bit words) =         1465572 (     11.18 MByte)
             solver workspace for phase3 (symbolic factor) (64bit words) =         3325109 (     25.37 MByte)
             solver workspace for phase4 (factorization)   (64bit words) =         7984931 (     60.92 MByte) (MINIMUM)
             solver workspace for phase4 (factorization)   (64bit words) =        65305263 (    498.24 MByte) (MAXIMUM)
             solver workspace available and used           (64bit words) =        71952841 (    548.96 MByte)


             start of matrix solution
             wall time =         932.00


             singularity ratio    1.0726E-04


             end of matrix solution
             wall time =         946.00


             maximum residual force  at node     55110 degree of freedom  1 is equal to    1.317E-09
             maximum reaction force  at node     56216 degree of freedom  3 is equal to    1.485E+04
             residual convergence ratio    8.868E-14

             maximum displacement  change   at node      3891 degree of freedom  1 is equal to    1.231E-01
             maximum displacement increment at node     56166 degree of freedom  1 is equal to    1.675E+01
             displacement convergence ratio   7.352E-03


             total transient time = 8.33333E-02


   NT version
   Marc 2007r1, Build 42812, May 25, 2007
   output for increment       1. "          lcase1"


             total strain energy         is    1.71493E+04
               within which:
               elastic strain energy     is    1.71493E+04
             total ext-force work        is    6.13495E+03
               within which:
               work by appl. force/disp. is    6.25461E-01
               work by  contact forces   is    5.51682E+03
               work by frictional forces is    6.17502E+02
             total work by  springs      is    5.96007E+02


             memory usage:                       MByte       words  % of total

              within general memory:           
               element stiffness matrices:          31     8017932         2.5
               solver: first part                   59    15357972         4.7
               overallocation initial allocation     7     1817786         0.6
               other:                                1      263271         0.1
              allocated separately:
               incremental backup:                 186    48716450        14.9
               solver 8                            549   143905682        44.1
               nodal vectors:                       48    12506925         3.8
               defined sets:                         1      261038         0.1
               contact:                             31     8190430         2.5
               tyings:                               4      976952         0.3
               transformations:                      2      396270         0.1
               kinematic boundary conditions:        0        2860         0.0
               points, curves and surfaces:          0          54         0.0
               element storage:                    285    74602698        22.8
               material properties:                  0        3704         0.0
               executable and common blocks:        27     7000000         2.1
               miscellaneous                        18     4645217         1.4
               ---------------------------------------------------------------
               total:                             1246   326665241

               general memory allocated:            97    25456961
               general memory used:                 90    23639175

               peak memory usage:                 1432   375380296

             e n d   o f   i n c r e m e n t       1

             binary post data at increment       1.  subincrement    0.  on file 16
             wall time =         954.00


             s t a r t   o f   i n c r e m e n t       2


          space needed for incremental backup:    48716726


             maximum connectivity in stiffness matrix is       207 at node     63833


             maximum half-bandwidth is     60010  between nodes      4232  and     64241

             number of profile entries excluding fill-in is          554526


             total workspace needed with in-core matrix storage =        23639179
               part of solver workspace is allocated separately


             load increments for each degree of freedom
             summed over the whole model

             from distributed loads
             dist. loads on deformed configuration - totals below for dist. loads
             increments for point loads
             0.000000E+00   0.000000E+00   0.000000E+00


             point loads
             0.000000E+00   0.000000E+00   0.000000E+00

             start of assembly     cycle number is     0
             wall time =         956.00


             solver workspace for phase1 (matrix input)    (64bit words) =          650975 (      4.97 MByte)
             Metis nested dissection ordering used
             solver workspace for phase2 (nodal ordering)  (64bit words) =         1465460 (     11.18 MByte)
             solver workspace for phase3 (symbolic factor) (64bit words) =         3322985 (     25.35 MByte)
             solver workspace for phase4 (factorization)   (64bit words) =         7978897 (     60.87 MByte) (MINIMUM)
             solver workspace for phase4 (factorization)   (64bit words) =        64933374 (    495.40 MByte) (MAXIMUM)
             solver workspace available and used           (64bit words) =        71952841 (    548.96 MByte)


             start of matrix solution
             wall time =         968.00


             singularity ratio    9.9857E-05


             end of matrix solution
             wall time =         981.00


             ddu multiplied with    8.24083E-02 due to large value of    3.31036E+01


             maximum residual force  at node     54935 degree of freedom  1 is equal to    1.328E-09
             maximum reaction force  at node     56216 degree of freedom  3 is equal to    1.487E+04
             residual convergence ratio    8.930E-14

             maximum displacement  change   at node     56166 degree of freedom  1 is equal to    2.728E+00
             maximum displacement increment at node     56166 degree of freedom  1 is equal to    2.728E+00
             displacement convergence ratio   1.000E+00

             failure to converge to tolerance

             iterative penetration checking has reached   0.082408 of total increment

             increment will be recycled


             maximum connectivity in stiffness matrix is       207 at node     63833


             maximum half-bandwidth is     60010  between nodes      4232  and     64241

             number of profile entries excluding fill-in is          554563


             total workspace needed with in-core matrix storage =        23640179
               part of solver workspace is allocated separately


             load increments for each degree of freedom
             summed over the whole model

             from distributed loads
             dist. loads on deformed configuration - totals below for dist. loads
             increments for point loads
             0.000000E+00   0.000000E+00   0.000000E+00


             point loads
             0.000000E+00   0.000000E+00   0.000000E+00

             start of assembly     cycle number is     1
             wall time =         987.00


             solver workspace for phase1 (matrix input)    (64bit words) =          651012 (      4.97 MByte)
             Metis nested dissection ordering used
             solver workspace for phase2 (nodal ordering)  (64bit words) =         1465501 (     11.18 MByte)
             solver workspace for phase3 (symbolic factor) (64bit words) =         3321127 (     25.34 MByte)
             solver workspace for phase4 (factorization)   (64bit words) =         7974155 (     60.84 MByte) (MINIMUM)
             solver workspace for phase4 (factorization)   (64bit words) =        64166835 (    489.55 MByte) (MAXIMUM)
             solver workspace available and used           (64bit words) =        71952841 (    548.96 MByte)


             start of matrix solution
             wall time =         999.00


             singularity ratio    1.0760E-04


             end of matrix solution
             wall time =        1011.00


             ddu multiplied with    8.98081E-02 due to large value of    3.03760E+01


             maximum residual force  at node     16942 degree of freedom  2 is equal to    1.416E-01
             maximum reaction force  at node     56216 degree of freedom  3 is equal to    1.486E+04
             residual convergence ratio    9.531E-06

             maximum displacement  change   at node     56166 degree of freedom  1 is equal to    2.728E+00
             maximum displacement increment at node     56166 degree of freedom  1 is equal to    5.456E+00
             displacement convergence ratio   5.000E-01

             failure to converge to tolerance

             iterative penetration checking has reached   0.164815 of total increment

             increment will be recycled


             maximum connectivity in stiffness matrix is       207 at node     63833


             maximum half-bandwidth is     60010  between nodes      4232  and     64241

             number of profile entries excluding fill-in is          554605


             total workspace needed with in-core matrix storage =        23641313
               part of solver workspace is allocated separately


             load increments for each degree of freedom
             summed over the whole model

             from distributed loads
             dist. loads on deformed configuration - totals below for dist. loads
             increments for point loads
             0.000000E+00   0.000000E+00   0.000000E+00


             point loads
             0.000000E+00   0.000000E+00   0.000000E+00

             start of assembly     cycle number is     2
             wall time =        1019.00


             solver workspace for phase1 (matrix input)    (64bit words) =          651054 (      4.97 MByte)
             Metis nested dissection ordering used
             solver workspace for phase2 (nodal ordering)  (64bit words) =         1465532 (     11.18 MByte)
             solver workspace for phase3 (symbolic factor) (64bit words) =         3368751 (     25.70 MByte)
             solver workspace for phase4 (factorization)   (64bit words) =         8087085 (     61.70 MByte) (MINIMUM)
             solver workspace for phase4 (factorization)   (64bit words) =        68291141 (    521.02 MByte) (MAXIMUM)
             solver workspace available and used           (64bit words) =        71952841 (    548.96 MByte)


             start of matrix solution
             wall time =        1031.00


             singularity ratio    1.2261E-04


             end of matrix solution
             wall time =        1045.00


             ddu multiplied with    9.88960E-02 due to large value of    2.76475E+01


             maximum residual force  at node     17022 degree of freedom  2 is equal to    4.019E-01
             maximum reaction force  at node     56216 degree of freedom  3 is equal to    1.485E+04
             residual convergence ratio    2.707E-05

             maximum displacement  change   at node     56166 degree of freedom  1 is equal to    2.734E+00
             maximum displacement increment at node     56166 degree of freedom  1 is equal to    8.190E+00
             displacement convergence ratio   3.338E-01

             failure to converge to tolerance

             iterative penetration checking has reached   0.247412 of total increment

             increment will be recycled


             maximum connectivity in stiffness matrix is       207 at node     63833


             maximum half-bandwidth is     60010  between nodes      4232  and     64241

             number of profile entries excluding fill-in is          554682


             total workspace needed with in-core matrix storage =        23643391
               part of solver workspace is allocated separately


             load increments for each degree of freedom
             summed over the whole model

             from distributed loads
             dist. loads on deformed configuration - totals below for dist. loads
             increments for point loads
             0.000000E+00   0.000000E+00   0.000000E+00


             point loads
             0.000000E+00   0.000000E+00   0.000000E+00

             start of assembly     cycle number is     3
             wall time =        1051.00


             solver workspace for phase1 (matrix input)    (64bit words) =          651131 (      4.97 MByte)
             Metis nested dissection ordering used
             solver workspace for phase2 (nodal ordering)  (64bit words) =         1465593 (     11.18 MByte)
             solver workspace for phase3 (symbolic factor) (64bit words) =         3338541 (     25.47 MByte)
             solver workspace for phase4 (factorization)   (64bit words) =         8015450 (     61.15 MByte) (MINIMUM)
             solver workspace for phase4 (factorization)   (64bit words) =        66170901 (    504.84 MByte) (MAXIMUM)
             solver workspace available and used           (64bit words) =        71952841 (    548.96 MByte)


             start of matrix solution
             wall time =        1063.00


             singularity ratio    1.0847E-04


             end of matrix solution
             wall time =        1077.00


             ddu multiplied with    1.09748E-01 due to large value of    2.49136E+01


             maximum residual force  at node     17030 degree of freedom  1 is equal to    6.689E-01
             maximum reaction force  at node     56216 degree of freedom  3 is equal to    1.483E+04
             residual convergence ratio    4.510E-05

             maximum displacement  change   at node     56166 degree of freedom  1 is equal to    2.734E+00
             maximum displacement increment at node     56166 degree of freedom  1 is equal to    1.092E+01
             displacement convergence ratio   2.503E-01

             failure to converge to tolerance

             iterative penetration checking has reached   0.330007 of total increment

             increment will be recycled


             maximum connectivity in stiffness matrix is       207 at node     63833


             maximum half-bandwidth is     60010  between nodes      4232  and     64241

             number of profile entries excluding fill-in is          554757


             total workspace needed with in-core matrix storage =        23645417
               part of solver workspace is allocated separately


             load increments for each degree of freedom
             summed over the whole model

             from distributed loads
             dist. loads on deformed configuration - totals below for dist. loads
             increments for point loads
             0.000000E+00   0.000000E+00   0.000000E+00


             point loads
             0.000000E+00   0.000000E+00   0.000000E+00

             start of assembly     cycle number is     4
             wall time =        1084.00


             solver workspace for phase1 (matrix input)    (64bit words) =          651206 (      4.97 MByte)
             Metis nested dissection ordering used
             solver workspace for phase2 (nodal ordering)  (64bit words) =         1465652 (     11.18 MByte)
             solver workspace for phase3 (symbolic factor) (64bit words) =         3344280 (     25.51 MByte)
             solver workspace for phase4 (factorization)   (64bit words) =         7994181 (     60.99 MByte) (MINIMUM)
             solver workspace for phase4 (factorization)   (64bit words) =        64832007 (    494.63 MByte) (MAXIMUM)
             solver workspace available and used           (64bit words) =        71952841 (    548.96 MByte)


             start of matrix solution
             wall time =        1096.00


             singularity ratio    1.0919E-04


             end of matrix solution
             wall time =        1109.00


             ddu multiplied with    1.23543E-01 due to large value of    2.21896E+01


             maximum residual force  at node     16843 degree of freedom  1 is equal to    6.590E-01
             maximum reaction force  at node     56216 degree of freedom  3 is equal to    1.481E+04
             residual convergence ratio    4.450E-05

             maximum displacement  change   at node     56166 degree of freedom  1 is equal to    2.741E+00
             maximum displacement increment at node     56166 degree of freedom  1 is equal to    1.367E+01
             displacement convergence ratio   2.006E-01

             failure to converge to tolerance

             iterative penetration checking has reached   0.412780 of total increment

             increment will be recycled


             maximum connectivity in stiffness matrix is       207 at node     63833


             maximum half-bandwidth is     60010  between nodes      4232  and     64241

             number of profile entries excluding fill-in is          554816


             total workspace needed with in-core matrix storage =        23647009
               part of solver workspace is allocated separately


             load increments for each degree of freedom
             summed over the whole model

             from distributed loads
             dist. loads on deformed configuration - totals below for dist. loads
             increments for point loads
             0.000000E+00   0.000000E+00   0.000000E+00


             point loads
             0.000000E+00   0.000000E+00   0.000000E+00

             start of assembly     cycle number is     5
             wall time =        1115.00


             solver workspace for phase1 (matrix input)    (64bit words) =          651265 (      4.97 MByte)
             Metis nested dissection ordering used
             solver workspace for phase2 (nodal ordering)  (64bit words) =         1465719 (     11.18 MByte)
             solver workspace for phase3 (symbolic factor) (64bit words) =         3376915 (     25.76 MByte)
             solver workspace for phase4 (factorization)   (64bit words) =         8061977 (     61.51 MByte) (MINIMUM)
             solver workspace for phase4 (factorization)   (64bit words) =        66478599 (    507.19 MByte) (MAXIMUM)
             solver workspace available and used           (64bit words) =        71952841 (    548.96 MByte)


             start of matrix solution
             wall time =        1127.00


             singularity ratio    1.0944E-04


             end of matrix solution
             wall time =        1140.00


             ddu multiplied with    1.40955E-01 due to large value of    1.94486E+01


             maximum residual force  at node     16596 degree of freedom  2 is equal to    8.119E-01
             maximum reaction force  at node     56216 degree of freedom  3 is equal to    1.479E+04
             residual convergence ratio    5.489E-05

             maximum displacement  change   at node     56166 degree of freedom  1 is equal to    2.741E+00
             maximum displacement increment at node     56166 degree of freedom  1 is equal to    1.641E+01
             displacement convergence ratio   1.671E-01

             failure to converge to tolerance

             iterative penetration checking has reached   0.495552 of total increment

             increment will be recycled


             maximum connectivity in stiffness matrix is       207 at node     63833


             maximum half-bandwidth is     60010  between nodes      4232  and     64241

             number of profile entries excluding fill-in is          554912


             total workspace needed with in-core matrix storage =        23649601
               part of solver workspace is allocated separately


             load increments for each degree of freedom
             summed over the whole model

             from distributed loads
             dist. loads on deformed configuration - totals below for dist. loads
             increments for point loads
             0.000000E+00   0.000000E+00   0.000000E+00


             point loads
             0.000000E+00   0.000000E+00   0.000000E+00

             start of assembly     cycle number is     6
             wall time =        1146.00


             solver workspace for phase1 (matrix input)    (64bit words) =          651361 (      4.97 MByte)
             Metis nested dissection ordering used
             solver workspace for phase2 (nodal ordering)  (64bit words) =         1465810 (     11.18 MByte)
             solver workspace for phase3 (symbolic factor) (64bit words) =         3344008 (     25.51 MByte)
             solver workspace for phase4 (factorization)   (64bit words) =         8013539 (     61.14 MByte) (MINIMUM)
             solver workspace for phase4 (factorization)   (64bit words) =        66950894 (    510.79 MByte) (MAXIMUM)
             solver workspace available and used           (64bit words) =        71952841 (    548.96 MByte)


             start of matrix solution
             wall time =        1158.00


             singularity ratio    1.0960E-04


             end of matrix solution
             wall time =        1171.00


             ddu multiplied with    1.64081E-01 due to large value of    1.67075E+01


             maximum residual force  at node     16310 degree of freedom  2 is equal to    8.994E-01
             maximum reaction force  at node     56216 degree of freedom  3 is equal to    1.477E+04
             residual convergence ratio    6.087E-05

             maximum displacement  change   at node     56166 degree of freedom  1 is equal to    2.741E+00
             maximum displacement increment at node     56166 degree of freedom  1 is equal to    1.915E+01
             displacement convergence ratio   1.432E-01

             recycling increment due to body to body contact 

             iterative penetration checking has reached   0.578322 of total increment

             increment will be recycled


             maximum connectivity in stiffness matrix is       207 at node     63833


             maximum half-bandwidth is     60010  between nodes      4232  and     64241

             number of profile entries excluding fill-in is          555005


             total workspace needed with in-core matrix storage =        23652113
               part of solver workspace is allocated separately


             load increments for each degree of freedom
             summed over the whole model

             from distributed loads
             dist. loads on deformed configuration - totals below for dist. loads
             increments for point loads
             0.000000E+00   0.000000E+00   0.000000E+00


             point loads
             0.000000E+00   0.000000E+00   0.000000E+00

             start of assembly     cycle number is     7
             wall time =        1177.00


             solver workspace for phase1 (matrix input)    (64bit words) =          651454 (      4.97 MByte)
             Metis nested dissection ordering used
             solver workspace for phase2 (nodal ordering)  (64bit words) =         1465893 (     11.18 MByte)
             solver workspace for phase3 (symbolic factor) (64bit words) =         3324193 (     25.36 MByte)
             solver workspace for phase4 (factorization)   (64bit words) =         7998602 (     61.02 MByte) (MINIMUM)
             solver workspace for phase4 (factorization)   (64bit words) =        67186857 (    512.60 MByte) (MAXIMUM)
             solver workspace available and used           (64bit words) =        71952841 (    548.96 MByte)


             start of matrix solution
             wall time =        1189.00


             singularity ratio    1.0979E-04


             end of matrix solution
             wall time =        1203.00


             ddu multiplied with    1.96284E-01 due to large value of    1.39664E+01


             maximum residual force  at node     16504 degree of freedom  2 is equal to    1.420E+00
             maximum reaction force  at node     56216 degree of freedom  3 is equal to    1.476E+04
             residual convergence ratio    9.618E-05

             maximum displacement  change   at node     56166 degree of freedom  1 is equal to    2.741E+00
             maximum displacement increment at node     56166 degree of freedom  1 is equal to    2.189E+01
             displacement convergence ratio   1.252E-01

             iterative penetration checking has reached   0.661091 of total increment

             increment will be recycled


             maximum connectivity in stiffness matrix is       207 at node     63833


             maximum half-bandwidth is     60010  between nodes      4232  and     64241

             number of profile entries excluding fill-in is          555029


             total workspace needed with in-core matrix storage =        23652761
               part of solver workspace is allocated separately


             load increments for each degree of freedom
             summed over the whole model

             from distributed loads
             dist. loads on deformed configuration - totals below for dist. loads
             increments for point loads
             0.000000E+00   0.000000E+00   0.000000E+00


             point loads
             0.000000E+00   0.000000E+00   0.000000E+00

             start of assembly     cycle number is     8
             wall time =        1208.00


             solver workspace for phase1 (matrix input)    (64bit words) =          651478 (      4.97 MByte)
             Metis nested dissection ordering used
             solver workspace for phase2 (nodal ordering)  (64bit words) =         1465928 (     11.18 MByte)
             solver workspace for phase3 (symbolic factor) (64bit words) =         3322649 (     25.35 MByte)
             solver workspace for phase4 (factorization)   (64bit words) =         7972291 (     60.82 MByte) (MINIMUM)
             solver workspace for phase4 (factorization)   (64bit words) =        64906010 (    495.19 MByte) (MAXIMUM)
             solver workspace available and used           (64bit words) =        71952841 (    548.96 MByte)


             start of matrix solution
             wall time =        1220.00


             singularity ratio    1.0996E-04


             end of matrix solution
             wall time =        1233.00


             ddu multiplied with    2.44215E-01 due to large value of    1.12253E+01


             maximum residual force  at node     16693 degree of freedom  2 is equal to    1.120E+00
             maximum reaction force  at node     56216 degree of freedom  3 is equal to    1.475E+04
             residual convergence ratio    7.592E-05

             maximum displacement  change   at node     56166 degree of freedom  1 is equal to    2.741E+00
             maximum displacement increment at node     56166 degree of freedom  1 is equal to    2.463E+01
             displacement convergence ratio   1.113E-01

             iterative penetration checking has reached   0.743858 of total increment

             increment will be recycled


             maximum connectivity in stiffness matrix is       207 at node     63833


             maximum half-bandwidth is     60010  between nodes      4232  and     64241

             number of profile entries excluding fill-in is          555184


             total workspace needed with in-core matrix storage =        23656945
               part of solver workspace is allocated separately


             load increments for each degree of freedom
             summed over the whole model

             from distributed loads
             dist. loads on deformed configuration - totals below for dist. loads
             increments for point loads
             0.000000E+00   0.000000E+00   0.000000E+00


             point loads
             0.000000E+00   0.000000E+00   0.000000E+00

             start of assembly     cycle number is     9
             wall time =        1241.00


             solver workspace for phase1 (matrix input)    (64bit words) =          651633 (      4.97 MByte)
             Metis nested dissection ordering used
             solver workspace for phase2 (nodal ordering)  (64bit words) =         1465963 (     11.18 MByte)
             solver workspace for phase3 (symbolic factor) (64bit words) =         3350208 (     25.56 MByte)
             solver workspace for phase4 (factorization)   (64bit words) =         7988685 (     60.95 MByte) (MINIMUM)
             solver workspace for phase4 (factorization)   (64bit words) =        65751533 (    501.64 MByte) (MAXIMUM)
             solver workspace available and used           (64bit words) =        71952841 (    548.96 MByte)


             start of matrix solution
             wall time =        1252.00


             singularity ratio    1.5387E-04


             end of matrix solution
             wall time =        1266.00


             ddu multiplied with    3.25552E-01 due to large value of    8.48407E+00


             maximum residual force  at node     16693 degree of freedom  2 is equal to    7.552E-01
             maximum reaction force  at node     56216 degree of freedom  3 is equal to    1.474E+04
             residual convergence ratio    5.123E-05

             maximum displacement  change   at node     56166 degree of freedom  1 is equal to    2.762E+00
             maximum displacement increment at node     56166 degree of freedom  1 is equal to    2.739E+01
             displacement convergence ratio   1.008E-01

             recycling increment due to body to body contact 

             iterative penetration checking has reached   0.827245 of total increment

             increment will be recycled


             maximum connectivity in stiffness matrix is       207 at node     63833


             maximum half-bandwidth is     60010  between nodes      4232  and     64241

             number of profile entries excluding fill-in is          555264


             total workspace needed with in-core matrix storage =        23659105
               part of solver workspace is allocated separately


             load increments for each degree of freedom
             summed over the whole model

             from distributed loads
             dist. loads on deformed configuration - totals below for dist. loads
             increments for point loads
             0.000000E+00   0.000000E+00   0.000000E+00


             point loads
             0.000000E+00   0.000000E+00   0.000000E+00

             start of assembly     cycle number is    10
             wall time =        1271.00


             solver workspace for phase1 (matrix input)    (64bit words) =          651713 (      4.97 MByte)
             Metis nested dissection ordering used
             solver workspace for phase2 (nodal ordering)  (64bit words) =         1466045 (     11.19 MByte)
             solver workspace for phase3 (symbolic factor) (64bit words) =         3338488 (     25.47 MByte)
             solver workspace for phase4 (factorization)   (64bit words) =         8057160 (     61.47 MByte) (MINIMUM)
             solver workspace for phase4 (factorization)   (64bit words) =        68056358 (    519.23 MByte) (MAXIMUM)
             solver workspace available and used           (64bit words) =        71952841 (    548.96 MByte)


             start of matrix solution
             wall time =        1283.00


             singularity ratio    1.1035E-04


             end of matrix solution
             wall time =        1297.00


             ddu multiplied with    4.82681E-01 due to large value of    5.72222E+00


             maximum residual force  at node     16693 degree of freedom  2 is equal to    3.907E-01
             maximum reaction force  at node     56216 degree of freedom  3 is equal to    1.473E+04
             residual convergence ratio    2.652E-05

             maximum displacement  change   at node     56166 degree of freedom  1 is equal to    2.762E+00
             maximum displacement increment at node     56166 degree of freedom  1 is equal to    3.016E+01
             displacement convergence ratio   9.159E-02

             maximum recycles reached but iterative penetration procedure not complete; analysis continues

              - too many recycles - increment          2   will be restarted

             exit  number 3002 at increment         2
             trial number:    1
             analysis is forced to restart at the end of increment         1

             increment cut-back number     1

             previous time increment  =    8.33333E-02
             current  time increment  =    4.16667E-02


             maximum connectivity in stiffness matrix is       207 at node     63833


             maximum half-bandwidth is     60010  between nodes      4232  and     64241

             number of profile entries excluding fill-in is          554526


             total workspace needed with in-core matrix storage =        23639179
               part of solver workspace is allocated separately


             load increments for each degree of freedom
             summed over the whole model

             from distributed loads
             dist. loads on deformed configuration - totals below for dist. loads
             increments for point loads
             0.000000E+00   0.000000E+00   0.000000E+00


             point loads
             0.000000E+00   0.000000E+00   0.000000E+00

             start of assembly     cycle number is     0
             wall time =        1305.00


             solver workspace for phase1 (matrix input)    (64bit words) =          650975 (      4.97 MByte)
             Metis nested dissection ordering used
             solver workspace for phase2 (nodal ordering)  (64bit words) =         1465460 (     11.18 MByte)
             solver workspace for phase3 (symbolic factor) (64bit words) =         3322985 (     25.35 MByte)
             solver workspace for phase4 (factorization)   (64bit words) =         7978897 (     60.87 MByte) (MINIMUM)
             solver workspace for phase4 (factorization)   (64bit words) =        64933374 (    495.40 MByte) (MAXIMUM)
             solver workspace available and used           (64bit words) =        71952841 (    548.96 MByte)


             start of matrix solution
             wall time =        1317.00


             singularity ratio    9.9858E-05


             end of matrix solution
             wall time =        1329.00


             ddu multiplied with    1.63974E-01 due to large value of    1.66368E+01


             maximum residual force  at node     54935 degree of freedom  1 is equal to    1.170E-09
             maximum reaction force  at node     56216 degree of freedom  3 is equal to    1.487E+04
             residual convergence ratio    7.870E-14

             maximum displacement  change   at node     56166 degree of freedom  1 is equal to    2.728E+00
             maximum displacement increment at node     56166 degree of freedom  1 is equal to    2.728E+00
             displacement convergence ratio   1.000E+00

             failure to converge to tolerance

             iterative penetration checking has reached   0.163974 of total increment

             increment will be recycled


             maximum connectivity in stiffness matrix is       207 at node     63833


             maximum half-bandwidth is     60010  between nodes      4232  and     64241

             number of profile entries excluding fill-in is          554545


             total workspace needed with in-core matrix storage =        23639693
               part of solver workspace is allocated separately


             load increments for each degree of freedom
             summed over the whole model

             from distributed loads
             dist. loads on deformed configuration - totals below for dist. loads
             increments for point loads
             0.000000E+00   0.000000E+00   0.000000E+00


             point loads
             0.000000E+00   0.000000E+00   0.000000E+00

             start of assembly     cycle number is     1
             wall time =        1335.00


             solver workspace for phase1 (matrix input)    (64bit words) =          650994 (      4.97 MByte)
             Metis nested dissection ordering used
             solver workspace for phase2 (nodal ordering)  (64bit words) =         1465476 (     11.18 MByte)
             solver workspace for phase3 (symbolic factor) (64bit words) =         3336313 (     25.45 MByte)
             solver workspace for phase4 (factorization)   (64bit words) =         7993709 (     60.99 MByte) (MINIMUM)
             solver workspace for phase4 (factorization)   (64bit words) =        66581724 (    507.98 MByte) (MAXIMUM)
             solver workspace available and used           (64bit words) =        71952841 (    548.96 MByte)


             start of matrix solution
             wall time =        1347.00


             singularity ratio    1.0756E-04


             end of matrix solution
             wall time =        1360.00


             ddu multiplied with    1.96130E-01 due to large value of    1.39092E+01


             maximum residual force  at node     16942 degree of freedom  2 is equal to    1.293E-01
             maximum reaction force  at node     56216 degree of freedom  3 is equal to    1.486E+04
             residual convergence ratio    8.700E-06

             maximum displacement  change   at node     56166 degree of freedom  1 is equal to    2.728E+00
             maximum displacement increment at node     56166 degree of freedom  1 is equal to    5.456E+00
             displacement convergence ratio   5.000E-01

             failure to converge to tolerance

             iterative penetration checking has reached   0.327944 of total increment

             increment will be recycled


             maximum connectivity in stiffness matrix is       207 at node     63833


             maximum half-bandwidth is     60010  between nodes      4232  and     64241

             number of profile entries excluding fill-in is          554523


             total workspace needed with in-core matrix storage =        23639099
               part of solver workspace is allocated separately


             load increments for each degree of freedom
             summed over the whole model

             from distributed loads
             dist. loads on deformed configuration - totals below for dist. loads
             increments for point loads
             0.000000E+00   0.000000E+00   0.000000E+00


             point loads
             0.000000E+00   0.000000E+00   0.000000E+00

             start of assembly     cycle number is     2
             wall time =        1366.00


             solver workspace for phase1 (matrix input)    (64bit words) =          650972 (      4.97 MByte)
             Metis nested dissection ordering used
             solver workspace for phase2 (nodal ordering)  (64bit words) =         1465462 (     11.18 MByte)
             solver workspace for phase3 (symbolic factor) (64bit words) =         3332102 (     25.42 MByte)
             solver workspace for phase4 (factorization)   (64bit words) =         7963897 (     60.76 MByte) (MINIMUM)
             solver workspace for phase4 (factorization)   (64bit words) =        64684281 (    493.50 MByte) (MAXIMUM)
             solver workspace available and used           (64bit words) =        71952841 (    548.96 MByte)


             start of matrix solution
             wall time =        1378.00


             singularity ratio    1.0771E-04


             end of matrix solution
             wall time =        1391.00


             ddu multiplied with    2.43977E-01 due to large value of    1.11814E+01


             maximum residual force  at node     17022 degree of freedom  2 is equal to    3.226E-01
             maximum reaction force  at node     56216 degree of freedom  3 is equal to    1.485E+04
             residual convergence ratio    2.173E-05

             maximum displacement  change   at node     56166 degree of freedom  1 is equal to    2.728E+00
             maximum displacement increment at node     56166 degree of freedom  1 is equal to    8.184E+00
             displacement convergence ratio   3.333E-01

             failure to converge to tolerance

             iterative penetration checking has reached   0.491910 of total increment

             increment will be recycled


             maximum connectivity in stiffness matrix is       207 at node     63833


             maximum half-bandwidth is     60010  between nodes      4232  and     64241

             number of profile entries excluding fill-in is          554712


             total workspace needed with in-core matrix storage =        23644201
               part of solver workspace is allocated separately


             load increments for each degree of freedom
             summed over the whole model

             from distributed loads
             dist. loads on deformed configuration - totals below for dist. loads
             increments for point loads
             0.000000E+00   0.000000E+00   0.000000E+00


             point loads
             0.000000E+00   0.000000E+00   0.000000E+00

             start of assembly     cycle number is     3
             wall time =        1398.00


             solver workspace for phase1 (matrix input)    (64bit words) =          651161 (      4.97 MByte)
             Metis nested dissection ordering used
             solver workspace for phase2 (nodal ordering)  (64bit words) =         1465620 (     11.18 MByte)
             solver workspace for phase3 (symbolic factor) (64bit words) =         3348681 (     25.55 MByte)
             solver workspace for phase4 (factorization)   (64bit words) =         8032502 (     61.28 MByte) (MINIMUM)
             solver workspace for phase4 (factorization)   (64bit words) =        66389241 (    506.51 MByte) (MAXIMUM)
             solver workspace available and used           (64bit words) =        71952841 (    548.96 MByte)


             start of matrix solution
             wall time =        1410.00


             singularity ratio    1.0795E-04


             end of matrix solution
             wall time =        1423.00


             ddu multiplied with    3.23672E-01 due to large value of    8.45582E+00


             maximum residual force  at node     17783 degree of freedom  1 is equal to    3.324E-01
             maximum reaction force  at node     56216 degree of freedom  3 is equal to    1.483E+04
             residual convergence ratio    2.241E-05

             maximum displacement  change   at node     56166 degree of freedom  1 is equal to    2.737E+00
             maximum displacement increment at node     56166 degree of freedom  1 is equal to    1.092E+01
             displacement convergence ratio   2.506E-01

             failure to converge to tolerance

             iterative penetration checking has reached   0.656365 of total increment

             increment will be recycled


             maximum connectivity in stiffness matrix is       207 at node     63833


             maximum half-bandwidth is     60010  between nodes      4232  and     64241

             number of profile entries excluding fill-in is          554729


             total workspace needed with in-core matrix storage =        23644661
               part of solver workspace is allocated separately


             load increments for each degree of freedom
             summed over the whole model

             from distributed loads
             dist. loads on deformed configuration - totals below for dist. loads
             increments for point loads
             0.000000E+00   0.000000E+00   0.000000E+00


             point loads
             0.000000E+00   0.000000E+00   0.000000E+00

             start of assembly     cycle number is     4
             wall time =        1429.00


             solver workspace for phase1 (matrix input)    (64bit words) =          651178 (      4.97 MByte)
             Metis nested dissection ordering used
             solver workspace for phase2 (nodal ordering)  (64bit words) =         1465649 (     11.18 MByte)
             solver workspace for phase3 (symbolic factor) (64bit words) =         3337050 (     25.46 MByte)
             solver workspace for phase4 (factorization)   (64bit words) =         7986777 (     60.93 MByte) (MINIMUM)
             solver workspace for phase4 (factorization)   (64bit words) =        64131693 (    489.29 MByte) (MAXIMUM)
             solver workspace available and used           (64bit words) =        71952841 (    548.96 MByte)


             start of matrix solution
             wall time =        1441.00


             singularity ratio    1.0817E-04


             end of matrix solution
             wall time =        1454.00


             ddu multiplied with    4.78555E-01 due to large value of    5.71912E+00


             maximum residual force  at node     16979 degree of freedom  2 is equal to    1.407E-01
             maximum reaction force  at node     56216 degree of freedom  3 is equal to    1.482E+04
             residual convergence ratio    9.493E-06

             maximum displacement  change   at node     56166 degree of freedom  1 is equal to    2.737E+00
             maximum displacement increment at node     56166 degree of freedom  1 is equal to    1.366E+01
             displacement convergence ratio   2.004E-01

             failure to converge to tolerance

             iterative penetration checking has reached   0.820813 of total increment

             increment will be recycled


             maximum connectivity in stiffness matrix is       207 at node     63833


             maximum half-bandwidth is     60010  between nodes      4232  and     64241

             number of profile entries excluding fill-in is          554726


             total workspace needed with in-core matrix storage =        23644579
               part of solver workspace is allocated separately


             load increments for each degree of freedom
             summed over the whole model

             from distributed loads
             dist. loads on deformed configuration - totals below for dist. loads
             increments for point loads
             0.000000E+00   0.000000E+00   0.000000E+00


             point loads
             0.000000E+00   0.000000E+00   0.000000E+00

             start of assembly     cycle number is     5
             wall time =        1459.00


             solver workspace for phase1 (matrix input)    (64bit words) =          651175 (      4.97 MByte)
             Metis nested dissection ordering used
             solver workspace for phase2 (nodal ordering)  (64bit words) =         1465636 (     11.18 MByte)
             solver workspace for phase3 (symbolic factor) (64bit words) =         3376219 (     25.76 MByte)
             solver workspace for phase4 (factorization)   (64bit words) =         7999452 (     61.03 MByte) (MINIMUM)
             solver workspace for phase4 (factorization)   (64bit words) =        65677517 (    501.08 MByte) (MAXIMUM)
             solver workspace available and used           (64bit words) =        71952841 (    548.96 MByte)


             start of matrix solution
             wall time =        1471.00


             singularity ratio    1.0831E-04


             end of matrix solution
             wall time =        1484.00


             ddu multiplied with    9.17704E-01 due to large value of    2.98235E+00


             maximum residual force  at node     16596 degree of freedom  2 is equal to    4.238E-02
             maximum reaction force  at node     56216 degree of freedom  3 is equal to    1.482E+04
             residual convergence ratio    2.860E-06

             maximum displacement  change   at node     56166 degree of freedom  1 is equal to    2.737E+00
             maximum displacement increment at node     56166 degree of freedom  1 is equal to    1.639E+01
             displacement convergence ratio   1.669E-01

             failure to converge to tolerance

             iterative penetration checking has reached   0.985254 of total increment

             increment will be recycled


             maximum connectivity in stiffness matrix is       207 at node     63833


             maximum half-bandwidth is     60010  between nodes      4232  and     64241

             number of profile entries excluding fill-in is          554732


             total workspace needed with in-core matrix storage =        23644741
               part of solver workspace is allocated separately


             load increments for each degree of freedom
             summed over the whole model

             from distributed loads
             dist. loads on deformed configuration - totals below for dist. loads
             increments for point loads
             0.000000E+00   0.000000E+00   0.000000E+00


             point loads
             0.000000E+00   0.000000E+00   0.000000E+00

             start of assembly     cycle number is     6
             wall time =        1490.00


             solver workspace for phase1 (matrix input)    (64bit words) =          651181 (      4.97 MByte)
             Metis nested dissection ordering used
             solver workspace for phase2 (nodal ordering)  (64bit words) =         1465630 (     11.18 MByte)
             solver workspace for phase3 (symbolic factor) (64bit words) =         3332302 (     25.42 MByte)
             solver workspace for phase4 (factorization)   (64bit words) =         7997240 (     61.01 MByte) (MINIMUM)
             solver workspace for phase4 (factorization)   (64bit words) =        64537549 (    492.38 MByte) (MAXIMUM)
             solver workspace available and used           (64bit words) =        71952841 (    548.96 MByte)


             start of matrix solution
             wall time =        1502.00


             singularity ratio    1.0837E-04


             end of matrix solution
             wall time =        1514.00


             maximum residual force  at node     53678 degree of freedom  1 is equal to    4.133E-10
             maximum reaction force  at node     56216 degree of freedom  3 is equal to    1.478E+04
             residual convergence ratio    2.796E-14

             maximum displacement  change   at node     56166 degree of freedom  1 is equal to    2.455E-01
             maximum displacement increment at node     56166 degree of freedom  1 is equal to    1.664E+01
             displacement convergence ratio   1.475E-02

             recycling increment due to body to body contact 

             increment will be recycled


             maximum connectivity in stiffness matrix is       207 at node     63833


             maximum half-bandwidth is     60010  between nodes      4232  and     64241

             number of profile entries excluding fill-in is          554731


             total workspace needed with in-core matrix storage =        23644715
               part of solver workspace is allocated separately


             load increments for each degree of freedom
             summed over the whole model

             from distributed loads
             dist. loads on deformed configuration - totals below for dist. loads
             increments for point loads
             0.000000E+00   0.000000E+00   0.000000E+00


             point loads
             0.000000E+00   0.000000E+00   0.000000E+00

             start of assembly     cycle number is     7
             wall time =        1520.00


             solver workspace for phase1 (matrix input)    (64bit words) =          651180 (      4.97 MByte)
             Metis nested dissection ordering used
             solver workspace for phase2 (nodal ordering)  (64bit words) =         1465633 (     11.18 MByte)
             solver workspace for phase3 (symbolic factor) (64bit words) =         3317593 (     25.31 MByte)
             solver workspace for phase4 (factorization)   (64bit words) =         7985055 (     60.92 MByte) (MINIMUM)
             solver workspace for phase4 (factorization)   (64bit words) =        64659982 (    493.32 MByte) (MAXIMUM)
             solver workspace available and used           (64bit words) =        71952841 (    548.96 MByte)


             start of matrix solution
             wall time =        1532.00


             singularity ratio    1.0071E-04


             end of matrix solution
             wall time =        1545.00


             maximum residual force  at node     53678 degree of freedom  1 is equal to    3.548E-10
             maximum reaction force  at node     56216 degree of freedom  3 is equal to    1.478E+04
             residual convergence ratio    2.401E-14

             maximum displacement  change   at node     17021 degree of freedom  2 is equal to    6.883E-02
             maximum displacement increment at node     56166 degree of freedom  1 is equal to    1.664E+01
             displacement convergence ratio   4.137E-03

             recycling increment due to separation 


             maximum connectivity in stiffness matrix is       207 at node     63833


             maximum half-bandwidth is     60010  between nodes      4232  and     64241

             number of profile entries excluding fill-in is          554679


             total workspace needed with in-core matrix storage =        23643311
               part of solver workspace is allocated separately


             load increments for each degree of freedom
             summed over the whole model

             from distributed loads
             dist. loads on deformed configuration - totals below for dist. loads
             increments for point loads
             0.000000E+00   0.000000E+00   0.000000E+00


             point loads
             0.000000E+00   0.000000E+00   0.000000E+00

             start of assembly     cycle number is     1
             wall time =        1552.00


             solver workspace for phase1 (matrix input)    (64bit words) =          651128 (      4.97 MByte)
             Metis nested dissection ordering used
             solver workspace for phase2 (nodal ordering)  (64bit words) =         1465619 (     11.18 MByte)
             solver workspace for phase3 (symbolic factor) (64bit words) =         3315045 (     25.29 MByte)
             solver workspace for phase4 (factorization)   (64bit words) =         7977070 (     60.86 MByte) (MINIMUM)
             solver workspace for phase4 (factorization)   (64bit words) =        64255520 (    490.23 MByte) (MAXIMUM)
             solver workspace available and used           (64bit words) =        71952841 (    548.96 MByte)


             start of matrix solution
             wall time =        1564.00


             singularity ratio    1.5174E-04


             end of matrix solution
             wall time =        1577.00


             maximum residual force  at node     55107 degree of freedom  1 is equal to    3.557E-10
             maximum reaction force  at node     56216 degree of freedom  3 is equal to    1.478E+04
             residual convergence ratio    2.407E-14

             maximum displacement  change   at node      3964 degree of freedom  2 is equal to    1.703E-01
             maximum displacement increment at node     56166 degree of freedom  1 is equal to    1.664E+01
             displacement convergence ratio   1.024E-02

             recycling increment due to body to body contact 

             increment will be recycled


             maximum connectivity in stiffness matrix is       207 at node     63833


             maximum half-bandwidth is     60010  between nodes      4232  and     64241

             number of profile entries excluding fill-in is          554724


             total workspace needed with in-core matrix storage =        23644525
               part of solver workspace is allocated separately


             load increments for each degree of freedom
             summed over the whole model

             from distributed loads
             dist. loads on deformed configuration - totals below for dist. loads
             increments for point loads
             0.000000E+00   0.000000E+00   0.000000E+00


             point loads
             0.000000E+00   0.000000E+00   0.000000E+00

             start of assembly     cycle number is     2
             wall time =        1582.00


             solver workspace for phase1 (matrix input)    (64bit words) =          651173 (      4.97 MByte)
             Metis nested dissection ordering used
             solver workspace for phase2 (nodal ordering)  (64bit words) =         1465660 (     11.18 MByte)
             solver workspace for phase3 (symbolic factor) (64bit words) =         3379389 (     25.78 MByte)
             solver workspace for phase4 (factorization)   (64bit words) =         8031112 (     61.27 MByte) (MINIMUM)
             solver workspace for phase4 (factorization)   (64bit words) =        65368068 (    498.72 MByte) (MAXIMUM)
             solver workspace available and used           (64bit words) =        71952841 (    548.96 MByte)


             start of matrix solution
             wall time =        1594.00


             singularity ratio    1.0827E-04


             end of matrix solution
             wall time =        1608.00


             maximum residual force  at node     56483 degree of freedom  1 is equal to    4.534E-10
             maximum reaction force  at node     56216 degree of freedom  3 is equal to    1.478E+04
             residual convergence ratio    3.068E-14

             maximum displacement  change   at node     16978 degree of freedom  1 is equal to    4.836E-02
             maximum displacement increment at node     56166 degree of freedom  1 is equal to    1.664E+01
             displacement convergence ratio   2.906E-03

             recycling increment due to separation 


             maximum connectivity in stiffness matrix is       207 at node     63833


             maximum half-bandwidth is     60010  between nodes      4232  and     64241

             number of profile entries excluding fill-in is          554545


             total workspace needed with in-core matrix storage =        23639693
               part of solver workspace is allocated separately


             load increments for each degree of freedom
             summed over the whole model

             from distributed loads
             dist. loads on deformed configuration - totals below for dist. loads
             increments for point loads
             0.000000E+00   0.000000E+00   0.000000E+00


             point loads
             0.000000E+00   0.000000E+00   0.000000E+00

             start of assembly     cycle number is     1
             wall time =        1613.00


             solver workspace for phase1 (matrix input)    (64bit words) =          650994 (      4.97 MByte)
             Metis nested dissection ordering used
             solver workspace for phase2 (nodal ordering)  (64bit words) =         1465607 (     11.18 MByte)
             solver workspace for phase3 (symbolic factor) (64bit words) =         3362393 (     25.65 MByte)
             solver workspace for phase4 (factorization)   (64bit words) =         8008164 (     61.10 MByte) (MINIMUM)
             solver workspace for phase4 (factorization)   (64bit words) =        65714899 (    501.36 MByte) (MAXIMUM)
             solver workspace available and used           (64bit words) =        71952841 (    548.96 MByte)


             start of matrix solution
             wall time =        1625.00


             singularity ratio    1.0827E-04


             end of matrix solution
             wall time =        1639.00


             maximum residual force  at node     55824 degree of freedom  1 is equal to    4.124E-10
             maximum reaction force  at node     56216 degree of freedom  3 is equal to    1.478E+04
             residual convergence ratio    2.790E-14

             maximum displacement  change   at node      4012 degree of freedom  1 is equal to    1.226E-01
             maximum displacement increment at node     56166 degree of freedom  1 is equal to    1.664E+01
             displacement convergence ratio   7.370E-03

             recycling increment due to separation 


             maximum connectivity in stiffness matrix is       207 at node     63833


             maximum half-bandwidth is     60010  between nodes      4232  and     64241

             number of profile entries excluding fill-in is          554406


             total workspace needed with in-core matrix storage =        23635939
               part of solver workspace is allocated separately


             load increments for each degree of freedom
             summed over the whole model

             from distributed loads
             dist. loads on deformed configuration - totals below for dist. loads
             increments for point loads
             0.000000E+00   0.000000E+00   0.000000E+00


             point loads
             0.000000E+00   0.000000E+00   0.000000E+00

             start of assembly     cycle number is     1
             wall time =        1644.00


             solver workspace for phase1 (matrix input)    (64bit words) =          650855 (      4.97 MByte)
             Metis nested dissection ordering used
             solver workspace for phase2 (nodal ordering)  (64bit words) =         1465483 (     11.18 MByte)
             solver workspace for phase3 (symbolic factor) (64bit words) =         3373383 (     25.74 MByte)
             solver workspace for phase4 (factorization)   (64bit words) =         8008166 (     61.10 MByte) (MINIMUM)
             solver workspace for phase4 (factorization)   (64bit words) =        65100445 (    496.68 MByte) (MAXIMUM)
             solver workspace available and used           (64bit words) =        71952841 (    548.96 MByte)


             start of matrix solution
             wall time =        1656.00


             singularity ratio    1.0819E-04


             end of matrix solution
             wall time =        1669.00


             maximum residual force  at node     53679 degree of freedom  1 is equal to    4.792E-10
             maximum reaction force  at node     56216 degree of freedom  3 is equal to    1.478E+04
             residual convergence ratio    3.242E-14

             maximum displacement  change   at node      3998 degree of freedom  2 is equal to    1.358E-01
             maximum displacement increment at node     56166 degree of freedom  1 is equal to    1.664E+01
             displacement convergence ratio   8.160E-03

             recycling increment due to separation 


             maximum connectivity in stiffness matrix is       207 at node     63833


             maximum half-bandwidth is     60010  between nodes      4232  and     64241

             number of profile entries excluding fill-in is          554284


             total workspace needed with in-core matrix storage =        23632645
               part of solver workspace is allocated separately


             load increments for each degree of freedom
             summed over the whole model

             from distributed loads
             dist. loads on deformed configuration - totals below for dist. loads
             increments for point loads
             0.000000E+00   0.000000E+00   0.000000E+00


             point loads
             0.000000E+00   0.000000E+00   0.000000E+00

             start of assembly     cycle number is     1
             wall time =        1675.00


             solver workspace for phase1 (matrix input)    (64bit words) =          650733 (      4.96 MByte)
             Metis nested dissection ordering used
             solver workspace for phase2 (nodal ordering)  (64bit words) =         1465459 (     11.18 MByte)
             solver workspace for phase3 (symbolic factor) (64bit words) =         3329802 (     25.40 MByte)
             solver workspace for phase4 (factorization)   (64bit words) =         7992323 (     60.98 MByte) (MINIMUM)
             solver workspace for phase4 (factorization)   (64bit words) =        65451665 (    499.36 MByte) (MAXIMUM)
             solver workspace available and used           (64bit words) =        71952841 (    548.96 MByte)


             start of matrix solution
             wall time =        1687.00


             singularity ratio    1.0817E-04


             end of matrix solution
             wall time =        1700.00


             maximum residual force  at node     53783 degree of freedom  1 is equal to    3.887E-10
             maximum reaction force  at node     56216 degree of freedom  3 is equal to    1.478E+04
             residual convergence ratio    2.630E-14

             maximum displacement  change   at node      4034 degree of freedom  1 is equal to    1.279E-01
             maximum displacement increment at node     56166 degree of freedom  1 is equal to    1.664E+01
             displacement convergence ratio   7.689E-03

             recycling increment due to separation 


             maximum connectivity in stiffness matrix is       207 at node     63833


             maximum half-bandwidth is     60010  between nodes      4232  and     64241

             number of profile entries excluding fill-in is          554189


             total workspace needed with in-core matrix storage =        23630081
               part of solver workspace is allocated separately


             load increments for each degree of freedom
             summed over the whole model

             from distributed loads
             dist. loads on deformed configuration - totals below for dist. loads
             increments for point loads
             0.000000E+00   0.000000E+00   0.000000E+00


             point loads
             0.000000E+00   0.000000E+00   0.000000E+00

             start of assembly     cycle number is     1
             wall time =        1705.00


             solver workspace for phase1 (matrix input)    (64bit words) =          650638 (      4.96 MByte)
             Metis nested dissection ordering used
             solver workspace for phase2 (nodal ordering)  (64bit words) =         1465349 (     11.18 MByte)
             solver workspace for phase3 (symbolic factor) (64bit words) =         3357488 (     25.62 MByte)
             solver workspace for phase4 (factorization)   (64bit words) =         7980410 (     60.89 MByte) (MINIMUM)
             solver workspace for phase4 (factorization)   (64bit words) =        64785838 (    494.28 MByte) (MAXIMUM)
             solver workspace available and used           (64bit words) =        71952841 (    548.96 MByte)


             start of matrix solution
             wall time =        1717.00


             singularity ratio    1.0808E-04


             end of matrix solution
             wall time =        1730.00


             maximum residual force  at node     54896 degree of freedom  1 is equal to    4.836E-10
             maximum reaction force  at node     56216 degree of freedom  3 is equal to    1.478E+04
             residual convergence ratio    3.272E-14

             maximum displacement  change   at node      3966 degree of freedom  2 is equal to    2.104E-01
             maximum displacement increment at node     56166 degree of freedom  1 is equal to    1.664E+01
             displacement convergence ratio   1.264E-02

             recycling increment due to separation 


             maximum connectivity in stiffness matrix is       207 at node     63833


             maximum half-bandwidth is     60010  between nodes      4232  and     64241

             number of profile entries excluding fill-in is          554062


             total workspace needed with in-core matrix storage =        23626651
               part of solver workspace is allocated separately


             load increments for each degree of freedom
             summed over the whole model

             from distributed loads
             dist. loads on deformed configuration - totals below for dist. loads
             increments for point loads
             0.000000E+00   0.000000E+00   0.000000E+00


             point loads
             0.000000E+00   0.000000E+00   0.000000E+00

             start of assembly     cycle number is     1
             wall time =        1736.00


             solver workspace for phase1 (matrix input)    (64bit words) =          650511 (      4.96 MByte)
             Metis nested dissection ordering used
             solver workspace for phase2 (nodal ordering)  (64bit words) =         1465274 (     11.18 MByte)
             solver workspace for phase3 (symbolic factor) (64bit words) =         3317393 (     25.31 MByte)
             solver workspace for phase4 (factorization)   (64bit words) =         7963627 (     60.76 MByte) (MINIMUM)
             solver workspace for phase4 (factorization)   (64bit words) =        64735167 (    493.89 MByte) (MAXIMUM)
             solver workspace available and used           (64bit words) =        71952841 (    548.96 MByte)


             start of matrix solution
             wall time =        1748.00


             singularity ratio    1.0047E-04


             end of matrix solution
             wall time =        1761.00


             maximum residual force  at node     55113 degree of freedom  1 is equal to    5.132E-10
             maximum reaction force  at node     56216 degree of freedom  3 is equal to    1.478E+04
             residual convergence ratio    3.473E-14

             maximum displacement  change   at node      4032 degree of freedom  1 is equal to    1.078E-01
             maximum displacement increment at node     56166 degree of freedom  1 is equal to    1.664E+01
             displacement convergence ratio   6.479E-03

             recycling increment due to separation 


             maximum connectivity in stiffness matrix is       207 at node     63833


             maximum half-bandwidth is     60010  between nodes      4232  and     64241

             number of profile entries excluding fill-in is          553959


             total workspace needed with in-core matrix storage =        23623871
               part of solver workspace is allocated separately


             load increments for each degree of freedom
             summed over the whole model

             from distributed loads
             dist. loads on deformed configuration - totals below for dist. loads
             increments for point loads
             0.000000E+00   0.000000E+00   0.000000E+00


             point loads
             0.000000E+00   0.000000E+00   0.000000E+00

             start of assembly     cycle number is     1
             wall time =        1766.00


             solver workspace for phase1 (matrix input)    (64bit words) =          650408 (      4.96 MByte)
             Metis nested dissection ordering used
             solver workspace for phase2 (nodal ordering)  (64bit words) =         1465217 (     11.18 MByte)
             solver workspace for phase3 (symbolic factor) (64bit words) =         3363169 (     25.66 MByte)
             solver workspace for phase4 (factorization)   (64bit words) =         8033750 (     61.29 MByte) (MINIMUM)
             solver workspace for phase4 (factorization)   (64bit words) =        65992637 (    503.48 MByte) (MAXIMUM)
             solver workspace available and used           (64bit words) =        71952841 (    548.96 MByte)


             start of matrix solution
             wall time =        1778.00


             singularity ratio    1.0806E-04


             end of matrix solution
             wall time =        1792.00


             maximum residual force  at node     55110 degree of freedom  1 is equal to    4.088E-10
             maximum reaction force  at node     56216 degree of freedom  3 is equal to    1.478E+04
             residual convergence ratio    2.766E-14

             maximum displacement  change   at node      4033 degree of freedom  2 is equal to    1.499E-01
             maximum displacement increment at node     56166 degree of freedom  1 is equal to    1.664E+01
             displacement convergence ratio   9.006E-03

             recycling increment due to separation 


             maximum connectivity in stiffness matrix is       207 at node     63833


             maximum half-bandwidth is     60010  between nodes      4232  and     64241

             number of profile entries excluding fill-in is          553892


             total workspace needed with in-core matrix storage =        23622061
               part of solver workspace is allocated separately


             load increments for each degree of freedom
             summed over the whole model

             from distributed loads
             dist. loads on deformed configuration - totals below for dist. loads
             increments for point loads
             0.000000E+00   0.000000E+00   0.000000E+00


             point loads
             0.000000E+00   0.000000E+00   0.000000E+00

             start of assembly     cycle number is     1
             wall time =        1798.00


             solver workspace for phase1 (matrix input)    (64bit words) =          650341 (      4.96 MByte)
             Metis nested dissection ordering used
             solver workspace for phase2 (nodal ordering)  (64bit words) =         1465177 (     11.18 MByte)
             solver workspace for phase3 (symbolic factor) (64bit words) =         3329187 (     25.40 MByte)
             solver workspace for phase4 (factorization)   (64bit words) =         7974269 (     60.84 MByte) (MINIMUM)
             solver workspace for phase4 (factorization)   (64bit words) =        64721024 (    493.78 MByte) (MAXIMUM)
             solver workspace available and used           (64bit words) =        71952841 (    548.96 MByte)


             start of matrix solution
             wall time =        1810.00


             singularity ratio    1.0801E-04


             end of matrix solution
             wall time =        1823.00


             maximum residual force  at node     53679 degree of freedom  1 is equal to    4.602E-10
             maximum reaction force  at node     56216 degree of freedom  3 is equal to    1.478E+04
             residual convergence ratio    3.114E-14

             maximum displacement  change   at node      4027 degree of freedom  2 is equal to    1.453E-01
             maximum displacement increment at node     56166 degree of freedom  1 is equal to    1.664E+01
             displacement convergence ratio   8.729E-03

             recycling increment due to separation 


             maximum connectivity in stiffness matrix is       207 at node     63833


             maximum half-bandwidth is     60010  between nodes      4232  and     64241

             number of profile entries excluding fill-in is          553733


             total workspace needed with in-core matrix storage =        23617769
               part of solver workspace is allocated separately


             load increments for each degree of freedom
             summed over the whole model

             from distributed loads
             dist. loads on deformed configuration - totals below for dist. loads
             increments for point loads
             0.000000E+00   0.000000E+00   0.000000E+00


             point loads
             0.000000E+00   0.000000E+00   0.000000E+00

             start of assembly     cycle number is     1
             wall time =        1828.00


             solver workspace for phase1 (matrix input)    (64bit words) =          650182 (      4.96 MByte)
             Metis nested dissection ordering used
             solver workspace for phase2 (nodal ordering)  (64bit words) =         1465082 (     11.18 MByte)
             solver workspace for phase3 (symbolic factor) (64bit words) =         3361932 (     25.65 MByte)
             solver workspace for phase4 (factorization)   (64bit words) =         7998609 (     61.02 MByte) (MINIMUM)
             solver workspace for phase4 (factorization)   (64bit words) =        66053117 (    503.95 MByte) (MAXIMUM)
             solver workspace available and used           (64bit words) =        71952841 (    548.96 MByte)


             start of matrix solution
             wall time =        1840.00


             singularity ratio    1.0795E-04


             end of matrix solution
             wall time =        1854.00


             maximum residual force  at node     55108 degree of freedom  1 is equal to    3.861E-10
             maximum reaction force  at node     56216 degree of freedom  3 is equal to    1.478E+04
             residual convergence ratio    2.612E-14

             maximum displacement  change   at node      3980 degree of freedom  2 is equal to    1.485E-01
             maximum displacement increment at node     56166 degree of freedom  1 is equal to    1.664E+01
             displacement convergence ratio   8.922E-03

             recycling increment due to separation 


             maximum connectivity in stiffness matrix is       207 at node     63833


             maximum half-bandwidth is     60010  between nodes      4232  and     64241

             number of profile entries excluding fill-in is          553544


             total workspace needed with in-core matrix storage =        23612665
               part of solver workspace is allocated separately


             load increments for each degree of freedom
             summed over the whole model

             from distributed loads
             dist. loads on deformed configuration - totals below for dist. loads
             increments for point loads
             0.000000E+00   0.000000E+00   0.000000E+00


             point loads
             0.000000E+00   0.000000E+00   0.000000E+00

             start of assembly     cycle number is     1
             wall time =        1859.00


             solver workspace for phase1 (matrix input)    (64bit words) =          649993 (      4.96 MByte)
             Metis nested dissection ordering used
             solver workspace for phase2 (nodal ordering)  (64bit words) =         1464965 (     11.18 MByte)
             solver workspace for phase3 (symbolic factor) (64bit words) =         3339158 (     25.48 MByte)
             solver workspace for phase4 (factorization)   (64bit words) =         7997218 (     61.01 MByte) (MINIMUM)
             solver workspace for phase4 (factorization)   (64bit words) =        67155244 (    512.35 MByte) (MAXIMUM)
             solver workspace available and used           (64bit words) =        71952841 (    548.96 MByte)


             start of matrix solution
             wall time =        1871.00


             singularity ratio    1.0790E-04


             end of matrix solution
             wall time =        1885.00


             maximum residual force  at node     55461 degree of freedom  1 is equal to    3.605E-10
             maximum reaction force  at node     56216 degree of freedom  3 is equal to    1.478E+04
             residual convergence ratio    2.439E-14

             maximum displacement  change   at node      3968 degree of freedom  2 is equal to    2.303E-01
             maximum displacement increment at node     56166 degree of freedom  1 is equal to    1.664E+01
             displacement convergence ratio   1.384E-02

             recycling increment due to separation 


             maximum connectivity in stiffness matrix is       207 at node     63833


             maximum half-bandwidth is     60010  between nodes      4232  and     64241

             number of profile entries excluding fill-in is          553126


             total workspace needed with in-core matrix storage =        23601379
               part of solver workspace is allocated separately


             load increments for each degree of freedom
             summed over the whole model

             from distributed loads
             dist. loads on deformed configuration - totals below for dist. loads
             increments for point loads
             0.000000E+00   0.000000E+00   0.000000E+00


             point loads
             0.000000E+00   0.000000E+00   0.000000E+00

             start of assembly     cycle number is     1
             wall time =        1890.00


             solver workspace for phase1 (matrix input)    (64bit words) =          649575 (      4.96 MByte)
             Metis nested dissection ordering used
             solver workspace for phase2 (nodal ordering)  (64bit words) =         1464700 (     11.17 MByte)
             solver workspace for phase3 (symbolic factor) (64bit words) =         3363520 (     25.66 MByte)
             solver workspace for phase4 (factorization)   (64bit words) =         7988916 (     60.95 MByte) (MINIMUM)
             solver workspace for phase4 (factorization)   (64bit words) =        63714272 (    486.10 MByte) (MAXIMUM)
             solver workspace available and used           (64bit words) =        71952841 (    548.96 MByte)


             start of matrix solution
             wall time =        1902.00


             singularity ratio    1.0008E-04


             end of matrix solution
             wall time =        1915.00


             maximum residual force  at node     54653 degree of freedom  1 is equal to    4.162E-10
             maximum reaction force  at node     56216 degree of freedom  3 is equal to    1.478E+04
             residual convergence ratio    2.816E-14

             maximum displacement  change   at node      3969 degree of freedom  2 is equal to    2.428E-01
             maximum displacement increment at node     56166 degree of freedom  1 is equal to    1.664E+01
             displacement convergence ratio   1.459E-02

             recycling increment due to separation 


             maximum connectivity in stiffness matrix is       207 at node     63833


             maximum half-bandwidth is     60010  between nodes      4232  and     64241

             number of profile entries excluding fill-in is          552803


             total workspace needed with in-core matrix storage =        23592659
               part of solver workspace is allocated separately


             load increments for each degree of freedom
             summed over the whole model

             from distributed loads
             dist. loads on deformed configuration - totals below for dist. loads
             increments for point loads
             0.000000E+00   0.000000E+00   0.000000E+00


             point loads
             0.000000E+00   0.000000E+00   0.000000E+00

             start of assembly     cycle number is     1
             wall time =        1922.00


             solver workspace for phase1 (matrix input)    (64bit words) =          649252 (      4.95 MByte)
             Metis nested dissection ordering used
             solver workspace for phase2 (nodal ordering)  (64bit words) =         1464472 (     11.17 MByte)
             solver workspace for phase3 (symbolic factor) (64bit words) =         3339374 (     25.48 MByte)
             solver workspace for phase4 (factorization)   (64bit words) =         8011298 (     61.12 MByte) (MINIMUM)
             solver workspace for phase4 (factorization)   (64bit words) =        65804043 (    502.05 MByte) (MAXIMUM)
             solver workspace available and used           (64bit words) =        71952841 (    548.96 MByte)


             start of matrix solution
             wall time =        1934.00


             singularity ratio    1.0733E-04


             end of matrix solution
             wall time =        1947.00


             maximum residual force  at node     54896 degree of freedom  1 is equal to    5.911E-10
             maximum reaction force  at node     56216 degree of freedom  3 is equal to    1.478E+04
             residual convergence ratio    4.000E-14

             maximum displacement  change   at node      4000 degree of freedom  2 is equal to    2.829E-01
             maximum displacement increment at node     56166 degree of freedom  1 is equal to    1.664E+01
             displacement convergence ratio   1.700E-02

             recycling increment due to body to body contact 

             increment will be recycled


             maximum connectivity in stiffness matrix is       207 at node     63833


             maximum half-bandwidth is     60010  between nodes      4232  and     64241

             number of profile entries excluding fill-in is          552776


             total workspace needed with in-core matrix storage =        23591929
               part of solver workspace is allocated separately


             load increments for each degree of freedom
             summed over the whole model

             from distributed loads
             dist. loads on deformed configuration - totals below for dist. loads
             increments for point loads
             0.000000E+00   0.000000E+00   0.000000E+00


             point loads
             0.000000E+00   0.000000E+00   0.000000E+00

             start of assembly     cycle number is     2
             wall time =        1952.00


             solver workspace for phase1 (matrix input)    (64bit words) =          649225 (      4.95 MByte)
             Metis nested dissection ordering used
             solver workspace for phase2 (nodal ordering)  (64bit words) =         1464455 (     11.17 MByte)
             solver workspace for phase3 (symbolic factor) (64bit words) =         3353371 (     25.58 MByte)
             solver workspace for phase4 (factorization)   (64bit words) =         8037546 (     61.32 MByte) (MINIMUM)
             solver workspace for phase4 (factorization)   (64bit words) =        66880049 (    510.25 MByte) (MAXIMUM)
             solver workspace available and used           (64bit words) =        71952841 (    548.96 MByte)


             start of matrix solution
             wall time =        1964.00


             singularity ratio    9.9829E-05


             end of matrix solution
             wall time =        1979.00


             maximum residual force  at node     55113 degree of freedom  3 is equal to    4.641E-10
             maximum reaction force  at node     56216 degree of freedom  3 is equal to    1.478E+04
             residual convergence ratio    3.140E-14

             maximum displacement  change   at node      2939 degree of freedom  3 is equal to    6.699E-02
             maximum displacement increment at node     56166 degree of freedom  1 is equal to    1.664E+01
             displacement convergence ratio   4.026E-03

             recycling increment due to separation 


             maximum connectivity in stiffness matrix is       207 at node     63833


             maximum half-bandwidth is     60010  between nodes      4232  and     64241

             number of profile entries excluding fill-in is          552290


             total workspace needed with in-core matrix storage =        23578807
               part of solver workspace is allocated separately


             load increments for each degree of freedom
             summed over the whole model

             from distributed loads
             dist. loads on deformed configuration - totals below for dist. loads
             increments for point loads
             0.000000E+00   0.000000E+00   0.000000E+00


             point loads
             0.000000E+00   0.000000E+00   0.000000E+00

             start of assembly     cycle number is     1
             wall time =        1984.00


             solver workspace for phase1 (matrix input)    (64bit words) =          648739 (      4.95 MByte)
             Metis nested dissection ordering used
             solver workspace for phase2 (nodal ordering)  (64bit words) =         1464157 (     11.17 MByte)
             solver workspace for phase3 (symbolic factor) (64bit words) =         3373031 (     25.73 MByte)
             solver workspace for phase4 (factorization)   (64bit words) =         8027233 (     61.24 MByte) (MINIMUM)
             solver workspace for phase4 (factorization)   (64bit words) =        66452693 (    506.99 MByte) (MAXIMUM)
             solver workspace available and used           (64bit words) =        71952841 (    548.96 MByte)


             start of matrix solution
             wall time =        1996.00


             singularity ratio    1.0713E-04


             end of matrix solution
             wall time =        2010.00


             maximum residual force  at node     55372 degree of freedom  1 is equal to    4.750E-10
             maximum reaction force  at node     56216 degree of freedom  3 is equal to    1.478E+04
             residual convergence ratio    3.214E-14

             maximum displacement  change   at node      3960 degree of freedom  2 is equal to    2.624E-01
             maximum displacement increment at node     56166 degree of freedom  1 is equal to    1.664E+01
             displacement convergence ratio   1.577E-02

             recycling increment due to separation 


             maximum connectivity in stiffness matrix is       207 at node     63833


             maximum half-bandwidth is     60010  between nodes      4232  and     64241

             number of profile entries excluding fill-in is          551624


             total workspace needed with in-core matrix storage =        23560825
               part of solver workspace is allocated separately


             load increments for each degree of freedom
             summed over the whole model

             from distributed loads
             dist. loads on deformed configuration - totals below for dist. loads
             increments for point loads
             0.000000E+00   0.000000E+00   0.000000E+00


             point loads
             0.000000E+00   0.000000E+00   0.000000E+00

             start of assembly     cycle number is     1
             wall time =        2016.00


             solver workspace for phase1 (matrix input)    (64bit words) =          648073 (      4.94 MByte)
             Metis nested dissection ordering used
             solver workspace for phase2 (nodal ordering)  (64bit words) =         1463797 (     11.17 MByte)
             solver workspace for phase3 (symbolic factor) (64bit words) =         3323273 (     25.35 MByte)
             solver workspace for phase4 (factorization)   (64bit words) =         7966671 (     60.78 MByte) (MINIMUM)
             solver workspace for phase4 (factorization)   (64bit words) =        64009608 (    488.35 MByte) (MAXIMUM)
             solver workspace available and used           (64bit words) =        71952841 (    548.96 MByte)


             start of matrix solution
             wall time =        2027.00


             singularity ratio    1.4960E-04


             end of matrix solution
             wall time =        2040.00


             maximum residual force  at node     55086 degree of freedom  1 is equal to    3.986E-10
             maximum reaction force  at node     56216 degree of freedom  3 is equal to    1.478E+04
             residual convergence ratio    2.697E-14

             maximum displacement  change   at node      3732 degree of freedom  2 is equal to    2.869E-01
             maximum displacement increment at node     56166 degree of freedom  1 is equal to    1.664E+01
             displacement convergence ratio   1.724E-02

             recycling increment due to separation 


             maximum connectivity in stiffness matrix is       207 at node     63833


             maximum half-bandwidth is     60010  between nodes      4232  and     64241

             number of profile entries excluding fill-in is          550784


             total workspace needed with in-core matrix storage =        23538145
               part of solver workspace is allocated separately


             load increments for each degree of freedom
             summed over the whole model

             from distributed loads
             dist. loads on deformed configuration - totals below for dist. loads
             increments for point loads
             0.000000E+00   0.000000E+00   0.000000E+00


             point loads
             0.000000E+00   0.000000E+00   0.000000E+00

             start of assembly     cycle number is     1
             wall time =        2047.00


             solver workspace for phase1 (matrix input)    (64bit words) =          647233 (      4.94 MByte)
             Metis nested dissection ordering used
             solver workspace for phase2 (nodal ordering)  (64bit words) =         1463218 (     11.16 MByte)
             solver workspace for phase3 (symbolic factor) (64bit words) =         3327258 (     25.38 MByte)
             solver workspace for phase4 (factorization)   (64bit words) =         7956980 (     60.71 MByte) (MINIMUM)
             solver workspace for phase4 (factorization)   (64bit words) =        63270970 (    482.72 MByte) (MAXIMUM)
             solver workspace available and used           (64bit words) =        71952841 (    548.96 MByte)


             start of matrix solution
             wall time =        2059.00


             singularity ratio    1.7702E-04


             end of matrix solution
             wall time =        2071.00


             maximum residual force  at node     55501 degree of freedom  1 is equal to    3.271E-10
             maximum reaction force  at node     56216 degree of freedom  3 is equal to    1.478E+04
             residual convergence ratio    2.213E-14

             maximum displacement  change   at node     36345 degree of freedom  2 is equal to    3.333E-01
             maximum displacement increment at node     56166 degree of freedom  1 is equal to    1.664E+01
             displacement convergence ratio   2.003E-02

             recycling increment due to body to body contact 

             increment will be recycled


             maximum connectivity in stiffness matrix is       207 at node     63833


             maximum half-bandwidth is     60010  between nodes      4232  and     64241

             number of profile entries excluding fill-in is          550772


             total workspace needed with in-core matrix storage =        23537821
               part of solver workspace is allocated separately


             load increments for each degree of freedom
             summed over the whole model

             from distributed loads
             dist. loads on deformed configuration - totals below for dist. loads
             increments for point loads
             0.000000E+00   0.000000E+00   0.000000E+00


             point loads
             0.000000E+00   0.000000E+00   0.000000E+00

             start of assembly     cycle number is     2
             wall time =        2077.00


             solver workspace for phase1 (matrix input)    (64bit words) =          647221 (      4.94 MByte)
             Metis nested dissection ordering used
             solver workspace for phase2 (nodal ordering)  (64bit words) =         1463210 (     11.16 MByte)
             solver workspace for phase3 (symbolic factor) (64bit words) =         3329757 (     25.40 MByte)
             solver workspace for phase4 (factorization)   (64bit words) =         7984932 (     60.92 MByte) (MINIMUM)
             solver workspace for phase4 (factorization)   (64bit words) =        65880276 (    502.63 MByte) (MAXIMUM)
             solver workspace available and used           (64bit words) =        71952841 (    548.96 MByte)


             start of matrix solution
             wall time =        2089.00


             singularity ratio    1.0577E-04


             end of matrix solution
             wall time =        2102.00


             maximum residual force  at node     54534 degree of freedom  3 is equal to    3.367E-10
             maximum reaction force  at node     56216 degree of freedom  3 is equal to    1.478E+04
             residual convergence ratio    2.278E-14

             maximum displacement  change   at node     36343 degree of freedom  2 is equal to    2.664E-01
             maximum displacement increment at node     56166 degree of freedom  1 is equal to    1.664E+01
             displacement convergence ratio   1.601E-02

             recycling increment due to separation 


             maximum connectivity in stiffness matrix is       207 at node     63833


             maximum half-bandwidth is     60010  between nodes      4232  and     64241

             number of profile entries excluding fill-in is          549981


             total workspace needed with in-core matrix storage =        23516465
               part of solver workspace is allocated separately


             load increments for each degree of freedom
             summed over the whole model

             from distributed loads
             dist. loads on deformed configuration - totals below for dist. loads
             increments for point loads
             0.000000E+00   0.000000E+00   0.000000E+00


             point loads
             0.000000E+00   0.000000E+00   0.000000E+00

             start of assembly     cycle number is     1
             wall time =        2108.00


             solver workspace for phase1 (matrix input)    (64bit words) =          646430 (      4.93 MByte)
             Metis nested dissection ordering used
             solver workspace for phase2 (nodal ordering)  (64bit words) =         1462669 (     11.16 MByte)
             solver workspace for phase3 (symbolic factor) (64bit words) =         3328620 (     25.40 MByte)
             solver workspace for phase4 (factorization)   (64bit words) =         7927393 (     60.48 MByte) (MINIMUM)
             solver workspace for phase4 (factorization)   (64bit words) =        63385225 (    483.59 MByte) (MAXIMUM)
             solver workspace available and used           (64bit words) =        71952841 (    548.96 MByte)


             start of matrix solution
             wall time =        2119.00


             singularity ratio    1.0518E-04


             end of matrix solution
             wall time =        2131.00


             maximum residual force  at node     55739 degree of freedom  1 is equal to    3.258E-10
             maximum reaction force  at node     56216 degree of freedom  3 is equal to    1.478E+04
             residual convergence ratio    2.204E-14

             maximum displacement  change   at node     36345 degree of freedom  2 is equal to    5.115E-01
             maximum displacement increment at node     56166 degree of freedom  1 is equal to    1.664E+01
             displacement convergence ratio   3.074E-02

             recycling increment due to separation 


             maximum connectivity in stiffness matrix is       207 at node     63833


             maximum half-bandwidth is     60010  between nodes      4232  and     64241

             number of profile entries excluding fill-in is          549119


             total workspace needed with in-core matrix storage =        23493191
               part of solver workspace is allocated separately


             load increments for each degree of freedom
             summed over the whole model

             from distributed loads
             dist. loads on deformed configuration - totals below for dist. loads
             increments for point loads
             0.000000E+00   0.000000E+00   0.000000E+00


             point loads
             0.000000E+00   0.000000E+00   0.000000E+00

             start of assembly     cycle number is     1
             wall time =        2137.00


             solver workspace for phase1 (matrix input)    (64bit words) =          645568 (      4.93 MByte)
             Metis nested dissection ordering used
             solver workspace for phase2 (nodal ordering)  (64bit words) =         1462099 (     11.15 MByte)
             solver workspace for phase3 (symbolic factor) (64bit words) =         3339724 (     25.48 MByte)
             solver workspace for phase4 (factorization)   (64bit words) =         7942391 (     60.60 MByte) (MINIMUM)
             solver workspace for phase4 (factorization)   (64bit words) =        65712023 (    501.34 MByte) (MAXIMUM)
             solver workspace available and used           (64bit words) =        71952841 (    548.96 MByte)


             start of matrix solution
             wall time =        2149.00


             singularity ratio    1.0380E-04


             end of matrix solution
             wall time =        2162.00


             maximum residual force  at node     55113 degree of freedom  1 is equal to    5.087E-10
             maximum reaction force  at node     56216 degree of freedom  3 is equal to    1.478E+04
             residual convergence ratio    3.442E-14

             maximum displacement  change   at node     16880 degree of freedom  1 is equal to    3.641E-01
             maximum displacement increment at node     56166 degree of freedom  1 is equal to    1.664E+01
             displacement convergence ratio   2.188E-02

             recycling increment due to separation 


             maximum connectivity in stiffness matrix is       207 at node     63833


             maximum half-bandwidth is     60010  between nodes      4232  and     64241

             number of profile entries excluding fill-in is          548376


             total workspace needed with in-core matrix storage =        23473129
               part of solver workspace is allocated separately


             load increments for each degree of freedom
             summed over the whole model

             from distributed loads
             dist. loads on deformed configuration - totals below for dist. loads
             increments for point loads
             0.000000E+00   0.000000E+00   0.000000E+00


             point loads
             0.000000E+00   0.000000E+00   0.000000E+00

             start of assembly     cycle number is     1
             wall time =        2169.00


             solver workspace for phase1 (matrix input)    (64bit words) =          644825 (      4.92 MByte)
             Metis nested dissection ordering used
             solver workspace for phase2 (nodal ordering)  (64bit words) =         1461611 (     11.15 MByte)
             solver workspace for phase3 (symbolic factor) (64bit words) =         3319342 (     25.32 MByte)
             solver workspace for phase4 (factorization)   (64bit words) =         7959997 (     60.73 MByte) (MINIMUM)
             solver workspace for phase4 (factorization)   (64bit words) =        64043876 (    488.62 MByte) (MAXIMUM)
             solver workspace available and used           (64bit words) =        71952841 (    548.96 MByte)


             start of matrix solution
             wall time =        2181.00


             singularity ratio    1.0292E-04


             end of matrix solution
             wall time =        2193.00


             maximum residual force  at node     53680 degree of freedom  1 is equal to    3.813E-10
             maximum reaction force  at node     56216 degree of freedom  3 is equal to    1.478E+04
             residual convergence ratio    2.579E-14

             maximum displacement  change   at node     16932 degree of freedom  2 is equal to    2.477E-01
             maximum displacement increment at node     56166 degree of freedom  1 is equal to    1.664E+01
             displacement convergence ratio   1.489E-02

             recycling increment due to body to body contact 

             increment will be recycled


             maximum connectivity in stiffness matrix is       207 at node     63833


             maximum half-bandwidth is     60010  between nodes      4232  and     64241

             number of profile entries excluding fill-in is          548374


             total workspace needed with in-core matrix storage =        23473075
               part of solver workspace is allocated separately


             load increments for each degree of freedom
             summed over the whole model

             from distributed loads
             dist. loads on deformed configuration - totals below for dist. loads
             increments for point loads
             0.000000E+00   0.000000E+00   0.000000E+00


             point loads
             0.000000E+00   0.000000E+00   0.000000E+00

             start of assembly     cycle number is     2
             wall time =        2199.00


             solver workspace for phase1 (matrix input)    (64bit words) =          644823 (      4.92 MByte)
             Metis nested dissection ordering used
             solver workspace for phase2 (nodal ordering)  (64bit words) =         1461616 (     11.15 MByte)
             solver workspace for phase3 (symbolic factor) (64bit words) =         3297596 (     25.16 MByte)
             solver workspace for phase4 (factorization)   (64bit words) =         7892496 (     60.21 MByte) (MINIMUM)
             solver workspace for phase4 (factorization)   (64bit words) =        62211575 (    474.64 MByte) (MAXIMUM)
             solver workspace available and used           (64bit words) =        71952841 (    548.96 MByte)


             start of matrix solution
             wall time =        2211.00


             singularity ratio    9.5820E-05


             end of matrix solution
             wall time =        2222.00


             maximum residual force  at node     54529 degree of freedom  1 is equal to    4.760E-10
             maximum reaction force  at node     56216 degree of freedom  3 is equal to    1.478E+04
             residual convergence ratio    3.220E-14

             maximum displacement  change   at node     36343 degree of freedom  2 is equal to    1.642E-01
             maximum displacement increment at node     56166 degree of freedom  1 is equal to    1.664E+01
             displacement convergence ratio   9.869E-03

             recycling increment due to separation 


             maximum connectivity in stiffness matrix is       207 at node     63833


             maximum half-bandwidth is     60010  between nodes      4232  and     64241

             number of profile entries excluding fill-in is          547740


             total workspace needed with in-core matrix storage =        23455957
               part of solver workspace is allocated separately


             load increments for each degree of freedom
             summed over the whole model

             from distributed loads
             dist. loads on deformed configuration - totals below for dist. loads
             increments for point loads
             0.000000E+00   0.000000E+00   0.000000E+00


             point loads
             0.000000E+00   0.000000E+00   0.000000E+00

             start of assembly     cycle number is     1
             wall time =        2228.00


             solver workspace for phase1 (matrix input)    (64bit words) =          644189 (      4.91 MByte)
             Metis nested dissection ordering used
             solver workspace for phase2 (nodal ordering)  (64bit words) =         1461179 (     11.15 MByte)
             solver workspace for phase3 (symbolic factor) (64bit words) =         3316383 (     25.30 MByte)
             solver workspace for phase4 (factorization)   (64bit words) =         7974071 (     60.84 MByte) (MINIMUM)
             solver workspace for phase4 (factorization)   (64bit words) =        65089486 (    496.59 MByte) (MAXIMUM)
             solver workspace available and used           (64bit words) =        71952841 (    548.96 MByte)


             start of matrix solution
             wall time =        2240.00


             singularity ratio    1.0202E-04


             end of matrix solution
             wall time =        2253.00


             maximum residual force  at node     54895 degree of freedom  1 is equal to    3.564E-10
             maximum reaction force  at node     56216 degree of freedom  3 is equal to    1.478E+04
             residual convergence ratio    2.411E-14

             maximum displacement  change   at node     36345 degree of freedom  2 is equal to    4.718E-01
             maximum displacement increment at node     56166 degree of freedom  1 is equal to    1.664E+01
             displacement convergence ratio   2.835E-02

             recycling increment due to separation 


             maximum connectivity in stiffness matrix is       207 at node     63833


             maximum half-bandwidth is     60010  between nodes      4232  and     64241

             number of profile entries excluding fill-in is          547301


             total workspace needed with in-core matrix storage =        23444105
               part of solver workspace is allocated separately


             load increments for each degree of freedom
             summed over the whole model

             from distributed loads
             dist. loads on deformed configuration - totals below for dist. loads
             increments for point loads
             0.000000E+00   0.000000E+00   0.000000E+00


             point loads
             0.000000E+00   0.000000E+00   0.000000E+00

             start of assembly     cycle number is     1
             wall time =        2258.00


             solver workspace for phase1 (matrix input)    (64bit words) =          643750 (      4.91 MByte)
             Metis nested dissection ordering used
             solver workspace for phase2 (nodal ordering)  (64bit words) =         1460932 (     11.15 MByte)
             solver workspace for phase3 (symbolic factor) (64bit words) =         3310389 (     25.26 MByte)
             solver workspace for phase4 (factorization)   (64bit words) =         7896096 (     60.24 MByte) (MINIMUM)
             solver workspace for phase4 (factorization)   (64bit words) =        62566468 (    477.34 MByte) (MAXIMUM)
             solver workspace available and used           (64bit words) =        71952841 (    548.96 MByte)


             start of matrix solution
             wall time =        2270.00


             singularity ratio    1.0115E-04


             end of matrix solution
             wall time =        2282.00


             maximum residual force  at node     53679 degree of freedom  1 is equal to    4.873E-10
             maximum reaction force  at node     56216 degree of freedom  3 is equal to    1.478E+04
             residual convergence ratio    3.296E-14

             maximum displacement  change   at node     16885 degree of freedom  1 is equal to    2.658E-01
             maximum displacement increment at node     56166 degree of freedom  1 is equal to    1.664E+01
             displacement convergence ratio   1.597E-02

             recycling increment due to separation 


             maximum connectivity in stiffness matrix is       207 at node     63833


             maximum half-bandwidth is     60010  between nodes      4232  and     64241

             number of profile entries excluding fill-in is          546831


             total workspace needed with in-core matrix storage =        23431415
               part of solver workspace is allocated separately


             load increments for each degree of freedom
             summed over the whole model

             from distributed loads
             dist. loads on deformed configuration - totals below for dist. loads
             increments for point loads
             0.000000E+00   0.000000E+00   0.000000E+00


             point loads
             0.000000E+00   0.000000E+00   0.000000E+00

             start of assembly     cycle number is     1
             wall time =        2289.00


             solver workspace for phase1 (matrix input)    (64bit words) =          643280 (      4.91 MByte)
             Metis nested dissection ordering used
             solver workspace for phase2 (nodal ordering)  (64bit words) =         1460589 (     11.14 MByte)
             solver workspace for phase3 (symbolic factor) (64bit words) =         3312135 (     25.27 MByte)
             solver workspace for phase4 (factorization)   (64bit words) =         7924647 (     60.46 MByte) (MINIMUM)
             solver workspace for phase4 (factorization)   (64bit words) =        64334573 (    490.83 MByte) (MAXIMUM)
             solver workspace available and used           (64bit words) =        71952841 (    548.96 MByte)


             start of matrix solution
             wall time =        2301.00


             singularity ratio    9.3860E-05


             end of matrix solution
             wall time =        2313.00


             maximum residual force  at node     56483 degree of freedom  1 is equal to    4.791E-10
             maximum reaction force  at node     56216 degree of freedom  3 is equal to    1.478E+04
             residual convergence ratio    3.241E-14

             maximum displacement  change   at node     36343 degree of freedom  2 is equal to    2.693E-01
             maximum displacement increment at node     56166 degree of freedom  1 is equal to    1.664E+01
             displacement convergence ratio   1.619E-02

             recycling increment due to body to body contact 

             increment will be recycled


             maximum connectivity in stiffness matrix is       207 at node     63833


             maximum half-bandwidth is     60010  between nodes      4232  and     64241

             number of profile entries excluding fill-in is          546875


             total workspace needed with in-core matrix storage =        23432603
               part of solver workspace is allocated separately


             load increments for each degree of freedom
             summed over the whole model

             from distributed loads
             dist. loads on deformed configuration - totals below for dist. loads
             increments for point loads
             0.000000E+00   0.000000E+00   0.000000E+00


             point loads
             0.000000E+00   0.000000E+00   0.000000E+00

             start of assembly     cycle number is     2
             wall time =        2319.00


             solver workspace for phase1 (matrix input)    (64bit words) =          643324 (      4.91 MByte)
             Metis nested dissection ordering used
             solver workspace for phase2 (nodal ordering)  (64bit words) =         1460628 (     11.14 MByte)
             solver workspace for phase3 (symbolic factor) (64bit words) =         3290176 (     25.10 MByte)
             solver workspace for phase4 (factorization)   (64bit words) =         7910307 (     60.35 MByte) (MINIMUM)
             solver workspace for phase4 (factorization)   (64bit words) =        62808388 (    479.19 MByte) (MAXIMUM)
             solver workspace available and used           (64bit words) =        71952841 (    548.96 MByte)


             start of matrix solution
             wall time =        2330.00


             singularity ratio    1.0025E-04


             end of matrix solution
             wall time =        2343.00


             maximum residual force  at node     56483 degree of freedom  1 is equal to    5.049E-10
             maximum reaction force  at node     56216 degree of freedom  3 is equal to    1.478E+04
             residual convergence ratio    3.415E-14

             maximum displacement  change   at node     36343 degree of freedom  2 is equal to    3.090E-01
             maximum displacement increment at node     56166 degree of freedom  1 is equal to    1.664E+01
             displacement convergence ratio   1.857E-02

             recycling increment due to separation 


             maximum connectivity in stiffness matrix is       207 at node     63833


             maximum half-bandwidth is     60010  between nodes      4232  and     64241

             number of profile entries excluding fill-in is          546468


             total workspace needed with in-core matrix storage =        23421613
               part of solver workspace is allocated separately


             load increments for each degree of freedom
             summed over the whole model

             from distributed loads
             dist. loads on deformed configuration - totals below for dist. loads
             increments for point loads
             0.000000E+00   0.000000E+00   0.000000E+00


             point loads
             0.000000E+00   0.000000E+00   0.000000E+00

             start of assembly     cycle number is     1
             wall time =        2348.00


             solver workspace for phase1 (matrix input)    (64bit words) =          642917 (      4.91 MByte)
             Metis nested dissection ordering used
             solver workspace for phase2 (nodal ordering)  (64bit words) =         1460323 (     11.14 MByte)
             solver workspace for phase3 (symbolic factor) (64bit words) =         3292290 (     25.12 MByte)
             solver workspace for phase4 (factorization)   (64bit words) =         7893479 (     60.22 MByte) (MINIMUM)
             solver workspace for phase4 (factorization)   (64bit words) =        62531001 (    477.07 MByte) (MAXIMUM)
             solver workspace available and used           (64bit words) =        71952841 (    548.96 MByte)


             start of matrix solution
             wall time =        2360.00


             singularity ratio    9.9857E-05


             end of matrix solution
             wall time =        2372.00


             maximum residual force  at node     55500 degree of freedom  1 is equal to    4.254E-10
             maximum reaction force  at node     56216 degree of freedom  3 is equal to    1.478E+04
             residual convergence ratio    2.877E-14

             maximum displacement  change   at node     36343 degree of freedom  2 is equal to    4.523E-01
             maximum displacement increment at node     56166 degree of freedom  1 is equal to    1.664E+01
             displacement convergence ratio   2.719E-02

             recycling increment due to separation 


             maximum connectivity in stiffness matrix is       207 at node     63833


             maximum half-bandwidth is     60010  between nodes      4232  and     64241

             number of profile entries excluding fill-in is          546108


             total workspace needed with in-core matrix storage =        23411893
               part of solver workspace is allocated separately


             load increments for each degree of freedom
             summed over the whole model

             from distributed loads
             dist. loads on deformed configuration - totals below for dist. loads
             increments for point loads
             0.000000E+00   0.000000E+00   0.000000E+00


             point loads
             0.000000E+00   0.000000E+00   0.000000E+00

             start of assembly     cycle number is     1
             wall time =        2377.00


             solver workspace for phase1 (matrix input)    (64bit words) =          642557 (      4.90 MByte)
             Metis nested dissection ordering used
             solver workspace for phase2 (nodal ordering)  (64bit words) =         1460115 (     11.14 MByte)
             solver workspace for phase3 (symbolic factor) (64bit words) =         3309265 (     25.25 MByte)
             solver workspace for phase4 (factorization)   (64bit words) =         7897007 (     60.25 MByte) (MINIMUM)
             solver workspace for phase4 (factorization)   (64bit words) =        62437887 (    476.36 MByte) (MAXIMUM)
             solver workspace available and used           (64bit words) =        71952841 (    548.96 MByte)


             start of matrix solution
             wall time =        2389.00


             singularity ratio    9.9151E-05


             end of matrix solution
             wall time =        2401.00


             maximum residual force  at node     55113 degree of freedom  3 is equal to    3.912E-10
             maximum reaction force  at node     56216 degree of freedom  3 is equal to    1.478E+04
             residual convergence ratio    2.646E-14

             maximum displacement  change   at node      2128 degree of freedom  1 is equal to    1.710E-01
             maximum displacement increment at node     56166 degree of freedom  1 is equal to    1.664E+01
             displacement convergence ratio   1.028E-02

             recycling increment due to separation 


             maximum connectivity in stiffness matrix is       207 at node     63833


             maximum half-bandwidth is     60010  between nodes      4232  and     64241

             number of profile entries excluding fill-in is          545737


             total workspace needed with in-core matrix storage =        23401877
               part of solver workspace is allocated separately


             load increments for each degree of freedom
             summed over the whole model

             from distributed loads
             dist. loads on deformed configuration - totals below for dist. loads
             increments for point loads
             0.000000E+00   0.000000E+00   0.000000E+00


             point loads
             0.000000E+00   0.000000E+00   0.000000E+00

             start of assembly     cycle number is     1
             wall time =        2407.00


             solver workspace for phase1 (matrix input)    (64bit words) =          642186 (      4.90 MByte)
             Metis nested dissection ordering used
             solver workspace for phase2 (nodal ordering)  (64bit words) =         1459837 (     11.14 MByte)
             solver workspace for phase3 (symbolic factor) (64bit words) =         3293069 (     25.12 MByte)
             solver workspace for phase4 (factorization)   (64bit words) =         7884423 (     60.15 MByte) (MINIMUM)
             solver workspace for phase4 (factorization)   (64bit words) =        64161683 (    489.51 MByte) (MAXIMUM)
             solver workspace available and used           (64bit words) =        71952841 (    548.96 MByte)


             start of matrix solution
             wall time =        2419.00


             singularity ratio    9.8769E-05


             end of matrix solution
             wall time =        2431.00


             maximum residual force  at node     53679 degree of freedom  1 is equal to    3.923E-10
             maximum reaction force  at node     56216 degree of freedom  3 is equal to    1.478E+04
             residual convergence ratio    2.654E-14

             maximum displacement  change   at node     36343 degree of freedom  2 is equal to    2.530E-01
             maximum displacement increment at node     56166 degree of freedom  1 is equal to    1.664E+01
             displacement convergence ratio   1.520E-02

             recycling increment due to separation 


             maximum connectivity in stiffness matrix is       207 at node     63833


             maximum half-bandwidth is     60010  between nodes      4232  and     64241

             number of profile entries excluding fill-in is          545581


             total workspace needed with in-core matrix storage =        23397665
               part of solver workspace is allocated separately


             load increments for each degree of freedom
             summed over the whole model

             from distributed loads
             dist. loads on deformed configuration - totals below for dist. loads
             increments for point loads
             0.000000E+00   0.000000E+00   0.000000E+00


             point loads
             0.000000E+00   0.000000E+00   0.000000E+00

             start of assembly     cycle number is     1
             wall time =        2436.00


             solver workspace for phase1 (matrix input)    (64bit words) =          642030 (      4.90 MByte)
             Metis nested dissection ordering used
             solver workspace for phase2 (nodal ordering)  (64bit words) =         1459763 (     11.14 MByte)
             solver workspace for phase3 (symbolic factor) (64bit words) =         3321063 (     25.34 MByte)
             solver workspace for phase4 (factorization)   (64bit words) =         7908384 (     60.34 MByte) (MINIMUM)
             solver workspace for phase4 (factorization)   (64bit words) =        62677967 (    478.19 MByte) (MAXIMUM)
             solver workspace available and used           (64bit words) =        71952841 (    548.96 MByte)


             start of matrix solution
             wall time =        2448.00


             singularity ratio    9.8415E-05


             end of matrix solution
             wall time =        2460.00


             maximum residual force  at node     53679 degree of freedom  1 is equal to    5.105E-10
             maximum reaction force  at node     56216 degree of freedom  3 is equal to    1.478E+04
             residual convergence ratio    3.453E-14

             maximum displacement  change   at node      1786 degree of freedom  1 is equal to    2.184E-01
             maximum displacement increment at node     56166 degree of freedom  1 is equal to    1.664E+01
             displacement convergence ratio   1.313E-02

             recycling increment due to separation 


             maximum connectivity in stiffness matrix is       207 at node     63833


             maximum half-bandwidth is     60010  between nodes      4232  and     64241

             number of profile entries excluding fill-in is          545337


             total workspace needed with in-core matrix storage =        23391077
               part of solver workspace is allocated separately


             load increments for each degree of freedom
             summed over the whole model

             from distributed loads
             dist. loads on deformed configuration - totals below for dist. loads
             increments for point loads
             0.000000E+00   0.000000E+00   0.000000E+00


             point loads
             0.000000E+00   0.000000E+00   0.000000E+00

             start of assembly     cycle number is     1
             wall time =        2465.00


             solver workspace for phase1 (matrix input)    (64bit words) =          641786 (      4.90 MByte)
             Metis nested dissection ordering used
             solver workspace for phase2 (nodal ordering)  (64bit words) =         1459573 (     11.14 MByte)
             solver workspace for phase3 (symbolic factor) (64bit words) =         3317839 (     25.31 MByte)
             solver workspace for phase4 (factorization)   (64bit words) =         7898049 (     60.26 MByte) (MINIMUM)
             solver workspace for phase4 (factorization)   (64bit words) =        62161538 (    474.25 MByte) (MAXIMUM)
             solver workspace available and used           (64bit words) =        71952841 (    548.96 MByte)


             start of matrix solution
             wall time =        2477.00


             singularity ratio    1.6207E-04


             end of matrix solution
             wall time =        2489.00


             maximum residual force  at node     55031 degree of freedom  1 is equal to    3.600E-10
             maximum reaction force  at node     56216 degree of freedom  3 is equal to    1.478E+04
             residual convergence ratio    2.435E-14

             maximum displacement  change   at node      2702 degree of freedom  1 is equal to    2.223E-01
             maximum displacement increment at node     56166 degree of freedom  1 is equal to    1.664E+01
             displacement convergence ratio   1.336E-02

             recycling increment due to separation 


             maximum connectivity in stiffness matrix is       207 at node     63833


             maximum half-bandwidth is     60010  between nodes      4232  and     64241

             number of profile entries excluding fill-in is          545163


             total workspace needed with in-core matrix storage =        23386379
               part of solver workspace is allocated separately


             load increments for each degree of freedom
             summed over the whole model

             from distributed loads
             dist. loads on deformed configuration - totals below for dist. loads
             increments for point loads
             0.000000E+00   0.000000E+00   0.000000E+00


             point loads
             0.000000E+00   0.000000E+00   0.000000E+00

             start of assembly     cycle number is     1
             wall time =        2495.00


             solver workspace for phase1 (matrix input)    (64bit words) =          641612 (      4.90 MByte)
             Metis nested dissection ordering used
             solver workspace for phase2 (nodal ordering)  (64bit words) =         1459455 (     11.13 MByte)
             solver workspace for phase3 (symbolic factor) (64bit words) =         3303292 (     25.20 MByte)
             solver workspace for phase4 (factorization)   (64bit words) =         7879724 (     60.12 MByte) (MINIMUM)
             solver workspace for phase4 (factorization)   (64bit words) =        62968011 (    480.41 MByte) (MAXIMUM)
             solver workspace available and used           (64bit words) =        71952841 (    548.96 MByte)


             start of matrix solution
             wall time =        2506.00


             singularity ratio    9.7558E-05


             end of matrix solution
             wall time =        2518.00


             maximum residual force  at node     53679 degree of freedom  1 is equal to    6.130E-10
             maximum reaction force  at node     56216 degree of freedom  3 is equal to    1.478E+04
             residual convergence ratio    4.146E-14

             maximum displacement  change   at node     16682 degree of freedom  1 is equal to    2.146E-01
             maximum displacement increment at node     56166 degree of freedom  1 is equal to    1.664E+01
             displacement convergence ratio   1.290E-02

             recycling increment due to separation 


             maximum connectivity in stiffness matrix is       207 at node     63833


             maximum half-bandwidth is     60010  between nodes      4232  and     64241

             number of profile entries excluding fill-in is          544971


             total workspace needed with in-core matrix storage =        23381195
               part of solver workspace is allocated separately


             load increments for each degree of freedom
             summed over the whole model

             from distributed loads
             dist. loads on deformed configuration - totals below for dist. loads
             increments for point loads
             0.000000E+00   0.000000E+00   0.000000E+00


             point loads
             0.000000E+00   0.000000E+00   0.000000E+00

             start of assembly     cycle number is     1
             wall time =        2524.00


             solver workspace for phase1 (matrix input)    (64bit words) =          641420 (      4.89 MByte)
             Metis nested dissection ordering used
             solver workspace for phase2 (nodal ordering)  (64bit words) =         1459313 (     11.13 MByte)
             solver workspace for phase3 (symbolic factor) (64bit words) =         3295610 (     25.14 MByte)
             solver workspace for phase4 (factorization)   (64bit words) =         7928521 (     60.49 MByte) (MINIMUM)
             solver workspace for phase4 (factorization)   (64bit words) =        64434064 (    491.59 MByte) (MAXIMUM)
             solver workspace available and used           (64bit words) =        71952841 (    548.96 MByte)


             start of matrix solution
             wall time =        2535.00


             singularity ratio    9.6724E-05


             end of matrix solution
             wall time =        2548.00


             maximum residual force  at node     53679 degree of freedom  3 is equal to    3.566E-10
             maximum reaction force  at node     56216 degree of freedom  3 is equal to    1.479E+04
             residual convergence ratio    2.412E-14

             maximum displacement  change   at node      2869 degree of freedom  1 is equal to    3.067E-01
             maximum displacement increment at node     56166 degree of freedom  1 is equal to    1.664E+01
             displacement convergence ratio   1.843E-02

             recycling increment due to separation 


             maximum connectivity in stiffness matrix is       207 at node     63833


             maximum half-bandwidth is     60010  between nodes      4232  and     64241

             number of profile entries excluding fill-in is          544780


             total workspace needed with in-core matrix storage =        23376037
               part of solver workspace is allocated separately


             load increments for each degree of freedom
             summed over the whole model

             from distributed loads
             dist. loads on deformed configuration - totals below for dist. loads
             increments for point loads
             0.000000E+00   0.000000E+00   0.000000E+00


             point loads
             0.000000E+00   0.000000E+00   0.000000E+00

             start of assembly     cycle number is     1
             wall time =        2553.00


             solver workspace for phase1 (matrix input)    (64bit words) =          641229 (      4.89 MByte)
             Metis nested dissection ordering used
             solver workspace for phase2 (nodal ordering)  (64bit words) =         1459185 (     11.13 MByte)
             solver workspace for phase3 (symbolic factor) (64bit words) =         3317961 (     25.31 MByte)
             solver workspace for phase4 (factorization)   (64bit words) =         7873682 (     60.07 MByte) (MINIMUM)
             solver workspace for phase4 (factorization)   (64bit words) =        61798717 (    471.49 MByte) (MAXIMUM)
             solver workspace available and used           (64bit words) =        71952841 (    548.96 MByte)


             start of matrix solution
             wall time =        2565.00


             singularity ratio    9.0638E-05


             end of matrix solution
             wall time =        2577.00


             maximum residual force  at node     53679 degree of freedom  1 is equal to    4.383E-10
             maximum reaction force  at node     56216 degree of freedom  3 is equal to    1.479E+04
             residual convergence ratio    2.964E-14

             maximum displacement  change   at node      1579 degree of freedom  1 is equal to    1.939E-01
             maximum displacement increment at node     56166 degree of freedom  1 is equal to    1.664E+01
             displacement convergence ratio   1.165E-02

             recycling increment due to separation 


             maximum connectivity in stiffness matrix is       207 at node     63833


             maximum half-bandwidth is     60010  between nodes      4232  and     64241

             number of profile entries excluding fill-in is          544585


             total workspace needed with in-core matrix storage =        23370773
               part of solver workspace is allocated separately


             load increments for each degree of freedom
             summed over the whole model

             from distributed loads
             dist. loads on deformed configuration - totals below for dist. loads
             increments for point loads
             0.000000E+00   0.000000E+00   0.000000E+00


             point loads
             0.000000E+00   0.000000E+00   0.000000E+00

             start of assembly     cycle number is     1
             wall time =        2582.00


             solver workspace for phase1 (matrix input)    (64bit words) =          641034 (      4.89 MByte)
             Metis nested dissection ordering used
             solver workspace for phase2 (nodal ordering)  (64bit words) =         1459039 (     11.13 MByte)
             solver workspace for phase3 (symbolic factor) (64bit words) =         3317872 (     25.31 MByte)
             solver workspace for phase4 (factorization)   (64bit words) =         7881261 (     60.13 MByte) (MINIMUM)
             solver workspace for phase4 (factorization)   (64bit words) =        63069220 (    481.18 MByte) (MAXIMUM)
             solver workspace available and used           (64bit words) =        71952841 (    548.96 MByte)


             start of matrix solution
             wall time =        2594.00


             singularity ratio    9.6022E-05


             end of matrix solution
             wall time =        2606.00


             maximum residual force  at node     56483 degree of freedom  1 is equal to    3.516E-10
             maximum reaction force  at node     56216 degree of freedom  3 is equal to    1.479E+04
             residual convergence ratio    2.378E-14

             maximum displacement  change   at node     16585 degree of freedom  1 is equal to    1.783E-01
             maximum displacement increment at node     56166 degree of freedom  1 is equal to    1.664E+01
             displacement convergence ratio   1.071E-02

             recycling increment due to separation 


             maximum connectivity in stiffness matrix is       207 at node     63833


             maximum half-bandwidth is     60010  between nodes      4232  and     64241

             number of profile entries excluding fill-in is          544515


             total workspace needed with in-core matrix storage =        23368883
               part of solver workspace is allocated separately


             load increments for each degree of freedom
             summed over the whole model

             from distributed loads
             dist. loads on deformed configuration - totals below for dist. loads
             increments for point loads
             0.000000E+00   0.000000E+00   0.000000E+00


             point loads
             0.000000E+00   0.000000E+00   0.000000E+00

             start of assembly     cycle number is     1
             wall time =        2611.00


             solver workspace for phase1 (matrix input)    (64bit words) =          640964 (      4.89 MByte)
             Metis nested dissection ordering used
             solver workspace for phase2 (nodal ordering)  (64bit words) =         1459014 (     11.13 MByte)
             solver workspace for phase3 (symbolic factor) (64bit words) =         3337902 (     25.47 MByte)
             solver workspace for phase4 (factorization)   (64bit words) =         7946679 (     60.63 MByte) (MINIMUM)
             solver workspace for phase4 (factorization)   (64bit words) =        65446787 (    499.32 MByte) (MAXIMUM)
             solver workspace available and used           (64bit words) =        71952841 (    548.96 MByte)


             start of matrix solution
             wall time =        2623.00


             singularity ratio    9.5735E-05


             end of matrix solution
             wall time =        2636.00


             maximum residual force  at node     55435 degree of freedom  1 is equal to    4.760E-10
             maximum reaction force  at node     56216 degree of freedom  3 is equal to    1.479E+04
             residual convergence ratio    3.220E-14

             maximum displacement  change   at node      2670 degree of freedom  1 is equal to    1.637E-01
             maximum displacement increment at node     56166 degree of freedom  1 is equal to    1.664E+01
             displacement convergence ratio   9.839E-03

             recycling increment due to separation 


             maximum connectivity in stiffness matrix is       207 at node     63833


             maximum half-bandwidth is     60010  between nodes      4232  and     64241

             number of profile entries excluding fill-in is          544452


             total workspace needed with in-core matrix storage =        23367181
               part of solver workspace is allocated separately


             load increments for each degree of freedom
             summed over the whole model

             from distributed loads
             dist. loads on deformed configuration - totals below for dist. loads
             increments for point loads
             0.000000E+00   0.000000E+00   0.000000E+00


             point loads
             0.000000E+00   0.000000E+00   0.000000E+00

             start of assembly     cycle number is     1
             wall time =        2642.00


             solver workspace for phase1 (matrix input)    (64bit words) =          640901 (      4.89 MByte)
             Metis nested dissection ordering used
             solver workspace for phase2 (nodal ordering)  (64bit words) =         1458955 (     11.13 MByte)
             solver workspace for phase3 (symbolic factor) (64bit words) =         3309062 (     25.25 MByte)
             solver workspace for phase4 (factorization)   (64bit words) =         7928857 (     60.49 MByte) (MINIMUM)
             solver workspace for phase4 (factorization)   (64bit words) =        65285899 (    498.09 MByte) (MAXIMUM)
             solver workspace available and used           (64bit words) =        71952841 (    548.96 MByte)


             start of matrix solution
             wall time =        2653.00


             singularity ratio    1.0805E-04


             end of matrix solution
             wall time =        2666.00


             maximum residual force  at node     54896 degree of freedom  1 is equal to    4.991E-10
             maximum reaction force  at node     56216 degree of freedom  3 is equal to    1.479E+04
             residual convergence ratio    3.375E-14

             maximum displacement  change   at node      1578 degree of freedom  1 is equal to    1.916E-01
             maximum displacement increment at node     56166 degree of freedom  1 is equal to    1.664E+01
             displacement convergence ratio   1.151E-02


             total transient time = 1.25000E-01


   NT version
   Marc 2007r1, Build 42812, May 25, 2007
   output for increment       2. "          lcase1"


             total strain energy         is    2.03710E+04
               within which:
               elastic strain energy     is    2.03710E+04
             total ext-force work        is    9.82265E+03
               within which:
               work by appl. force/disp. is   -6.20816E-01
               work by  contact forces   is    8.26009E+03
               work by frictional forces is    1.56318E+03
             total work by  springs      is    1.06201E+03


             memory usage:                       MByte       words  % of total

              within general memory:           
               element stiffness matrices:          31     8017932         2.5
               solver: first part                   59    15377898         4.7
               overallocation initial allocation     7     1797860         0.6
               other:                                1      263271         0.1
              allocated separately:
               incremental backup:                 186    48716726        14.9
               solver 8                            549   143905682        44.1
               nodal vectors:                       48    12506925         3.8
               defined sets:                         1      261038         0.1
               contact:                             31     8190430         2.5
               tyings:                               4      978482         0.3
               transformations:                      2      396270         0.1
               kinematic boundary conditions:        0        2860         0.0
               points, curves and surfaces:          0          54         0.0
               element storage:                    285    74602698        22.8
               material properties:                  0        3704         0.0
               executable and common blocks:        27     7000000         2.1
               miscellaneous                        18     4646231         1.4
               ---------------------------------------------------------------
               total:                             1246   326668061

               general memory allocated:            97    25456961
               general memory used:                 90    23659101

               peak memory usage:                 1432   375381967

             e n d   o f   i n c r e m e n t       2

             increment       2   will be repeated
             remaining time increment:  4.1666667E-02
             current   time increment:  4.1666667E-02
             wall time =        2672.00


             s t a r t   o f   i n c r e m e n t       2


          space needed for incremental backup:    48716867


             maximum connectivity in stiffness matrix is       207 at node     63833


             maximum half-bandwidth is     60010  between nodes      4232  and     64241

             number of profile entries excluding fill-in is          544476


             total workspace needed with in-core matrix storage =        23367829
               part of solver workspace is allocated separately


             load increments for each degree of freedom
             summed over the whole model

             from distributed loads
             dist. loads on deformed configuration - totals below for dist. loads
             increments for point loads
             0.000000E+00   0.000000E+00   0.000000E+00


             point loads
             0.000000E+00   0.000000E+00   0.000000E+00

             start of assembly     cycle number is     0
             wall time =        2675.00


             solver workspace for phase1 (matrix input)    (64bit words) =          640925 (      4.89 MByte)
             Metis nested dissection ordering used
             solver workspace for phase2 (nodal ordering)  (64bit words) =         1458915 (     11.13 MByte)
             solver workspace for phase3 (symbolic factor) (64bit words) =         3303336 (     25.20 MByte)
             solver workspace for phase4 (factorization)   (64bit words) =         7881654 (     60.13 MByte) (MINIMUM)
             solver workspace for phase4 (factorization)   (64bit words) =        61071037 (    465.94 MByte) (MAXIMUM)
             solver workspace available and used           (64bit words) =        71952841 (    548.96 MByte)


             start of matrix solution
             wall time =        2687.00


             singularity ratio    9.5467E-05


             end of matrix solution
             wall time =        2698.00


             ddu multiplied with    1.66678E-01 due to large value of    1.64667E+01


             maximum residual force  at node     55088 degree of freedom  1 is equal to    4.926E-10
             maximum reaction force  at node     56216 degree of freedom  3 is equal to    1.482E+04
             residual convergence ratio    3.323E-14

             maximum displacement  change   at node     56166 degree of freedom  1 is equal to    2.745E+00
             maximum displacement increment at node     56166 degree of freedom  1 is equal to    2.745E+00
             displacement convergence ratio   1.000E+00

             failure to converge to tolerance

             iterative penetration checking has reached   0.166678 of total increment

             increment will be recycled


             maximum connectivity in stiffness matrix is       207 at node     63833


             maximum half-bandwidth is     60010  between nodes      4232  and     64241

             number of profile entries excluding fill-in is          544448


             total workspace needed with in-core matrix storage =        23367073
               part of solver workspace is allocated separately


             load increments for each degree of freedom
             summed over the whole model

             from distributed loads
             dist. loads on deformed configuration - totals below for dist. loads
             increments for point loads
             0.000000E+00   0.000000E+00   0.000000E+00


             point loads
             0.000000E+00   0.000000E+00   0.000000E+00

             start of assembly     cycle number is     1
             wall time =        2704.00


             solver workspace for phase1 (matrix input)    (64bit words) =          640897 (      4.89 MByte)
             Metis nested dissection ordering used
             solver workspace for phase2 (nodal ordering)  (64bit words) =         1458910 (     11.13 MByte)
             solver workspace for phase3 (symbolic factor) (64bit words) =         3295886 (     25.15 MByte)
             solver workspace for phase4 (factorization)   (64bit words) =         7892981 (     60.22 MByte) (MINIMUM)
             solver workspace for phase4 (factorization)   (64bit words) =        61456738 (    468.88 MByte) (MAXIMUM)
             solver workspace available and used           (64bit words) =        71952841 (    548.96 MByte)


             start of matrix solution
             wall time =        2716.00


             singularity ratio    1.9552E-04


             end of matrix solution
             wall time =        2727.00


             ddu multiplied with    2.00011E-01 due to large value of    1.37224E+01


             maximum residual force  at node     15812 degree of freedom  2 is equal to    9.790E-02
             maximum reaction force  at node     56216 degree of freedom  3 is equal to    1.482E+04
             residual convergence ratio    6.604E-06

             maximum displacement  change   at node     56166 degree of freedom  1 is equal to    2.745E+00
             maximum displacement increment at node     56166 degree of freedom  1 is equal to    5.489E+00
             displacement convergence ratio   5.000E-01

             failure to converge to tolerance

             iterative penetration checking has reached   0.333351 of total increment

             increment will be recycled


             maximum connectivity in stiffness matrix is       207 at node     63833


             maximum half-bandwidth is     60010  between nodes      4232  and     64241

             number of profile entries excluding fill-in is          544439


             total workspace needed with in-core matrix storage =        23366831
               part of solver workspace is allocated separately


             load increments for each degree of freedom
             summed over the whole model

             from distributed loads
             dist. loads on deformed configuration - totals below for dist. loads
             increments for point loads
             0.000000E+00   0.000000E+00   0.000000E+00


             point loads
             0.000000E+00   0.000000E+00   0.000000E+00

             start of assembly     cycle number is     2
             wall time =        2733.00


             solver workspace for phase1 (matrix input)    (64bit words) =          640888 (      4.89 MByte)
             Metis nested dissection ordering used
             solver workspace for phase2 (nodal ordering)  (64bit words) =         1458897 (     11.13 MByte)
             solver workspace for phase3 (symbolic factor) (64bit words) =         3328120 (     25.39 MByte)
             solver workspace for phase4 (factorization)   (64bit words) =         7879121 (     60.11 MByte) (MINIMUM)
             solver workspace for phase4 (factorization)   (64bit words) =        62428640 (    476.29 MByte) (MAXIMUM)
             solver workspace available and used           (64bit words) =        71952841 (    548.96 MByte)


             start of matrix solution
             wall time =        2744.00


             singularity ratio    9.5493E-05


             end of matrix solution
             wall time =        2756.00


             ddu multiplied with    2.50010E-01 due to large value of    1.09781E+01


             maximum residual force  at node     16727 degree of freedom  1 is equal to    5.519E-01
             maximum reaction force  at node     56216 degree of freedom  3 is equal to    1.483E+04
             residual convergence ratio    3.722E-05

             maximum displacement  change   at node     56166 degree of freedom  1 is equal to    2.745E+00
             maximum displacement increment at node     56166 degree of freedom  1 is equal to    8.234E+00
             displacement convergence ratio   3.333E-01

             failure to converge to tolerance

             iterative penetration checking has reached   0.500020 of total increment

             increment will be recycled


             maximum connectivity in stiffness matrix is       207 at node     63833


             maximum half-bandwidth is     60010  between nodes      4232  and     64241

             number of profile entries excluding fill-in is          544476


             total workspace needed with in-core matrix storage =        23367829
               part of solver workspace is allocated separately


             load increments for each degree of freedom
             summed over the whole model

             from distributed loads
             dist. loads on deformed configuration - totals below for dist. loads
             increments for point loads
             0.000000E+00   0.000000E+00   0.000000E+00


             point loads
             0.000000E+00   0.000000E+00   0.000000E+00

             start of assembly     cycle number is     3
             wall time =        2763.00


             solver workspace for phase1 (matrix input)    (64bit words) =          640925 (      4.89 MByte)
             Metis nested dissection ordering used
             solver workspace for phase2 (nodal ordering)  (64bit words) =         1458867 (     11.13 MByte)
             solver workspace for phase3 (symbolic factor) (64bit words) =         3292079 (     25.12 MByte)
             solver workspace for phase4 (factorization)   (64bit words) =         7884536 (     60.15 MByte) (MINIMUM)
             solver workspace for phase4 (factorization)   (64bit words) =        61241119 (    467.23 MByte) (MAXIMUM)
             solver workspace available and used           (64bit words) =        71952841 (    548.96 MByte)


             start of matrix solution
             wall time =        2775.00


             singularity ratio    1.3096E-04


             end of matrix solution
             wall time =        2787.00


             ddu multiplied with    3.35143E-01 due to large value of    8.23048E+00


             maximum residual force  at node     16195 degree of freedom  1 is equal to    5.180E-01
             maximum reaction force  at node     56216 degree of freedom  3 is equal to    1.482E+04
             residual convergence ratio    3.496E-05

             maximum displacement  change   at node     56166 degree of freedom  1 is equal to    2.758E+00
             maximum displacement increment at node     56166 degree of freedom  1 is equal to    1.099E+01
             displacement convergence ratio   2.509E-01

             failure to converge to tolerance

             iterative penetration checking has reached   0.667585 of total increment

             increment will be recycled


             maximum connectivity in stiffness matrix is       207 at node     63833


             maximum half-bandwidth is     60010  between nodes      4232  and     64241

             number of profile entries excluding fill-in is          544574


             total workspace needed with in-core matrix storage =        23370475
               part of solver workspace is allocated separately


             load increments for each degree of freedom
             summed over the whole model

             from distributed loads
             dist. loads on deformed configuration - totals below for dist. loads
             increments for point loads
             0.000000E+00   0.000000E+00   0.000000E+00


             point loads
             0.000000E+00   0.000000E+00   0.000000E+00

             start of assembly     cycle number is     4
             wall time =        2792.00


             solver workspace for phase1 (matrix input)    (64bit words) =          641023 (      4.89 MByte)
             Metis nested dissection ordering used
             solver workspace for phase2 (nodal ordering)  (64bit words) =         1458961 (     11.13 MByte)
             solver workspace for phase3 (symbolic factor) (64bit words) =         3297860 (     25.16 MByte)
             solver workspace for phase4 (factorization)   (64bit words) =         7888008 (     60.18 MByte) (MINIMUM)
             solver workspace for phase4 (factorization)   (64bit words) =        62408871 (    476.14 MByte) (MAXIMUM)
             solver workspace available and used           (64bit words) =        71952841 (    548.96 MByte)


             start of matrix solution
             wall time =        2804.00


             singularity ratio    9.5873E-05


             end of matrix solution
             wall time =        2816.00


             ddu multiplied with    5.04053E-01 due to large value of    5.47241E+00


             maximum residual force  at node     16280 degree of freedom  1 is equal to    6.256E-01
             maximum reaction force  at node     56216 degree of freedom  3 is equal to    1.481E+04
             residual convergence ratio    4.224E-05

             maximum displacement  change   at node     56166 degree of freedom  1 is equal to    2.758E+00
             maximum displacement increment at node     56166 degree of freedom  1 is equal to    1.375E+01
             displacement convergence ratio   2.006E-01

             failure to converge to tolerance

             iterative penetration checking has reached   0.835140 of total increment

             increment will be recycled


             maximum connectivity in stiffness matrix is       207 at node     63833


             maximum half-bandwidth is     60010  between nodes      4232  and     64241

             number of profile entries excluding fill-in is          544589


             total workspace needed with in-core matrix storage =        23370881
               part of solver workspace is allocated separately


             load increments for each degree of freedom
             summed over the whole model

             from distributed loads
             dist. loads on deformed configuration - totals below for dist. loads
             increments for point loads
             0.000000E+00   0.000000E+00   0.000000E+00


             point loads
             0.000000E+00   0.000000E+00   0.000000E+00

             start of assembly     cycle number is     5
             wall time =        2821.00


             solver workspace for phase1 (matrix input)    (64bit words) =          641038 (      4.89 MByte)
             Metis nested dissection ordering used
             solver workspace for phase2 (nodal ordering)  (64bit words) =         1458977 (     11.13 MByte)
             solver workspace for phase3 (symbolic factor) (64bit words) =         3349877 (     25.56 MByte)
             solver workspace for phase4 (factorization)   (64bit words) =         7927362 (     60.48 MByte) (MINIMUM)
             solver workspace for phase4 (factorization)   (64bit words) =        64004129 (    488.31 MByte) (MAXIMUM)
             solver workspace available and used           (64bit words) =        71952841 (    548.96 MByte)


             start of matrix solution
             wall time =        2833.00


             singularity ratio    9.0309E-05


             end of matrix solution
             wall time =        2846.00


             maximum residual force  at node     55981 degree of freedom  1 is equal to    5.092E-10
             maximum reaction force  at node     56216 degree of freedom  3 is equal to    1.481E+04
             residual convergence ratio    3.439E-14

             maximum displacement  change   at node     56166 degree of freedom  1 is equal to    2.714E+00
             maximum displacement increment at node     56166 degree of freedom  1 is equal to    1.646E+01
             displacement convergence ratio   1.649E-01

             failure to converge to tolerance

             increment will be recycled


             maximum connectivity in stiffness matrix is       207 at node     63833


             maximum half-bandwidth is     60010  between nodes      4232  and     64241

             number of profile entries excluding fill-in is          544546


             total workspace needed with in-core matrix storage =        23369719
               part of solver workspace is allocated separately


             load increments for each degree of freedom
             summed over the whole model

             from distributed loads
             dist. loads on deformed configuration - totals below for dist. loads
             increments for point loads
             0.000000E+00   0.000000E+00   0.000000E+00


             point loads
             0.000000E+00   0.000000E+00   0.000000E+00

             start of assembly     cycle number is     6
             wall time =        2851.00


             solver workspace for phase1 (matrix input)    (64bit words) =          640995 (      4.89 MByte)
             Metis nested dissection ordering used
             solver workspace for phase2 (nodal ordering)  (64bit words) =         1458940 (     11.13 MByte)
             solver workspace for phase3 (symbolic factor) (64bit words) =         3309275 (     25.25 MByte)
             solver workspace for phase4 (factorization)   (64bit words) =         7872754 (     60.06 MByte) (MINIMUM)
             solver workspace for phase4 (factorization)   (64bit words) =        61375386 (    468.26 MByte) (MAXIMUM)
             solver workspace available and used           (64bit words) =        71952841 (    548.96 MByte)


             start of matrix solution
             wall time =        2863.00


             singularity ratio    9.0409E-05


             end of matrix solution
             wall time =        2874.00


             maximum residual force  at node     54531 degree of freedom  3 is equal to    3.542E-10
             maximum reaction force  at node     56216 degree of freedom  3 is equal to    1.477E+04
             residual convergence ratio    2.399E-14

             maximum displacement  change   at node     38256 degree of freedom  2 is equal to    1.498E-01
             maximum displacement increment at node     56166 degree of freedom  1 is equal to    1.647E+01
             displacement convergence ratio   9.099E-03

             recycling increment due to separation 


             maximum connectivity in stiffness matrix is       207 at node     63833


             maximum half-bandwidth is     60010  between nodes      4232  and     64241

             number of profile entries excluding fill-in is          544449


             total workspace needed with in-core matrix storage =        23367101
               part of solver workspace is allocated separately


             load increments for each degree of freedom
             summed over the whole model

             from distributed loads
             dist. loads on deformed configuration - totals below for dist. loads
             increments for point loads
             0.000000E+00   0.000000E+00   0.000000E+00


             point loads
             0.000000E+00   0.000000E+00   0.000000E+00

             start of assembly     cycle number is     1
             wall time =        2882.00


             solver workspace for phase1 (matrix input)    (64bit words) =          640898 (      4.89 MByte)
             Metis nested dissection ordering used
             solver workspace for phase2 (nodal ordering)  (64bit words) =         1458848 (     11.13 MByte)
             solver workspace for phase3 (symbolic factor) (64bit words) =         3287141 (     25.08 MByte)
             solver workspace for phase4 (factorization)   (64bit words) =         7901120 (     60.28 MByte) (MINIMUM)
             solver workspace for phase4 (factorization)   (64bit words) =        64086191 (    488.94 MByte) (MAXIMUM)
             solver workspace available and used           (64bit words) =        71952841 (    548.96 MByte)


             start of matrix solution
             wall time =        2893.00


             singularity ratio    9.5350E-05


             end of matrix solution
             wall time =        2906.00


             maximum residual force  at node     54526 degree of freedom  1 is equal to    4.941E-10
             maximum reaction force  at node     56216 degree of freedom  3 is equal to    1.477E+04
             residual convergence ratio    3.346E-14

             maximum displacement  change   at node      2872 degree of freedom  2 is equal to    2.384E-01
             maximum displacement increment at node     56166 degree of freedom  1 is equal to    1.646E+01
             displacement convergence ratio   1.448E-02

             recycling increment due to body to body contact 

             increment will be recycled


             maximum connectivity in stiffness matrix is       207 at node     63833


             maximum half-bandwidth is     60010  between nodes      4232  and     64241

             number of profile entries excluding fill-in is          544474


             total workspace needed with in-core matrix storage =        23367775
               part of solver workspace is allocated separately


             load increments for each degree of freedom
             summed over the whole model

             from distributed loads
             dist. loads on deformed configuration - totals below for dist. loads
             increments for point loads
             0.000000E+00   0.000000E+00   0.000000E+00


             point loads
             0.000000E+00   0.000000E+00   0.000000E+00

             start of assembly     cycle number is     2
             wall time =        2911.00


             solver workspace for phase1 (matrix input)    (64bit words) =          640923 (      4.89 MByte)
             Metis nested dissection ordering used
             solver workspace for phase2 (nodal ordering)  (64bit words) =         1458871 (     11.13 MByte)
             solver workspace for phase3 (symbolic factor) (64bit words) =         3311260 (     25.26 MByte)
             solver workspace for phase4 (factorization)   (64bit words) =         7885292 (     60.16 MByte) (MINIMUM)
             solver workspace for phase4 (factorization)   (64bit words) =        62906928 (    479.94 MByte) (MAXIMUM)
             solver workspace available and used           (64bit words) =        71952841 (    548.96 MByte)


             start of matrix solution
             wall time =        2923.00


             singularity ratio    1.8528E-04


             end of matrix solution
             wall time =        2935.00


             maximum residual force  at node     53679 degree of freedom  1 is equal to    9.591E-10
             maximum reaction force  at node     56216 degree of freedom  3 is equal to    1.477E+04
             residual convergence ratio    6.494E-14

             maximum displacement  change   at node     38342 degree of freedom  2 is equal to    7.995E-02
             maximum displacement increment at node     56166 degree of freedom  1 is equal to    1.646E+01
             displacement convergence ratio   4.856E-03

             recycling increment due to separation 


             maximum connectivity in stiffness matrix is       207 at node     63833


             maximum half-bandwidth is     60010  between nodes      4232  and     64241

             number of profile entries excluding fill-in is          544438


             total workspace needed with in-core matrix storage =        23366803
               part of solver workspace is allocated separately


             load increments for each degree of freedom
             summed over the whole model

             from distributed loads
             dist. loads on deformed configuration - totals below for dist. loads
             increments for point loads
             0.000000E+00   0.000000E+00   0.000000E+00


             point loads
             0.000000E+00   0.000000E+00   0.000000E+00

             start of assembly     cycle number is     1
             wall time =        2942.00


             solver workspace for phase1 (matrix input)    (64bit words) =          640887 (      4.89 MByte)
             Metis nested dissection ordering used
             solver workspace for phase2 (nodal ordering)  (64bit words) =         1458808 (     11.13 MByte)
             solver workspace for phase3 (symbolic factor) (64bit words) =         3300385 (     25.18 MByte)
             solver workspace for phase4 (factorization)   (64bit words) =         7882726 (     60.14 MByte) (MINIMUM)
             solver workspace for phase4 (factorization)   (64bit words) =        62381347 (    475.93 MByte) (MAXIMUM)
             solver workspace available and used           (64bit words) =        71952841 (    548.96 MByte)


             start of matrix solution
             wall time =        2954.00


             singularity ratio    9.5361E-05


             end of matrix solution
             wall time =        2965.00


             maximum residual force  at node     55113 degree of freedom  3 is equal to    5.000E-10
             maximum reaction force  at node     56216 degree of freedom  3 is equal to    1.477E+04
             residual convergence ratio    3.386E-14

             maximum displacement  change   at node     51781 degree of freedom  2 is equal to    1.341E-01
             maximum displacement increment at node     56166 degree of freedom  1 is equal to    1.646E+01
             displacement convergence ratio   8.142E-03


             total transient time = 1.66667E-01


   NT version
   Marc 2007r1, Build 42812, May 25, 2007
   output for increment       2. "          lcase1"


             total strain energy         is    2.71448E+04
               within which:
               elastic strain energy     is    2.71448E+04
             total ext-force work        is    1.76146E+04
               within which:
               work by appl. force/disp. is   -1.67378E-01
               work by  contact forces   is    1.39017E+04
               work by frictional forces is    3.71298E+03
             total work by  springs      is    2.08011E+03


             memory usage:                       MByte       words  % of total

              within general memory:           
               element stiffness matrices:          31     8017932         2.5
               solver: first part                   59    15377898         4.7
               overallocation initial allocation     7     1797860         0.6
               other:                                1      263271         0.1
              allocated separately:
               incremental backup:                 186    48716867        14.9
               solver 8                            549   143905682        44.1
               nodal vectors:                       48    12506925         3.8
               defined sets:                         1      261038         0.1
               contact:                             31     8190430         2.5
               tyings:                               4      978482         0.3
               transformations:                      2      396270         0.1
               kinematic boundary conditions:        0        2860         0.0
               points, curves and surfaces:          0          54         0.0
               element storage:                    285    74602698        22.8
               material properties:                  0        3704         0.0
               executable and common blocks:        27     7000000         2.1
               miscellaneous                        18     4646189         1.4
               ---------------------------------------------------------------
               total:                             1246   326668160

               general memory allocated:            97    25456961
               general memory used:                 90    23659101

               peak memory usage:                 1432   375384928

             e n d   o f   i n c r e m e n t       2

             binary post data at increment       2.  subincrement    0.  on file 16
             wall time =        2974.00


             s t a r t   o f   i n c r e m e n t       3


          space needed for incremental backup:    48716939


             maximum connectivity in stiffness matrix is       207 at node     63833


             maximum half-bandwidth is     60010  between nodes      4232  and     64241

             number of profile entries excluding fill-in is          544480


             total workspace needed with in-core matrix storage =        23367937
               part of solver workspace is allocated separately


             load increments for each degree of freedom
             summed over the whole model

             from distributed loads
             dist. loads on deformed configuration - totals below for dist. loads
             increments for point loads
             0.000000E+00   0.000000E+00   0.000000E+00


             point loads
             0.000000E+00   0.000000E+00   0.000000E+00

             start of assembly     cycle number is     0
             wall time =        2976.00


             solver workspace for phase1 (matrix input)    (64bit words) =          640929 (      4.89 MByte)
             Metis nested dissection ordering used
             solver workspace for phase2 (nodal ordering)  (64bit words) =         1458815 (     11.13 MByte)
             solver workspace for phase3 (symbolic factor) (64bit words) =         3312965 (     25.28 MByte)
             solver workspace for phase4 (factorization)   (64bit words) =         7894147 (     60.23 MByte) (MINIMUM)
             solver workspace for phase4 (factorization)   (64bit words) =        63712613 (    486.09 MByte) (MAXIMUM)
             solver workspace available and used           (64bit words) =        71952841 (    548.96 MByte)


             start of matrix solution
             wall time =        2988.00


             singularity ratio    9.5502E-05


             end of matrix solution
             wall time =        3000.00


             ddu multiplied with    8.62753E-02 due to large value of    3.21429E+01


             maximum residual force  at node     55113 degree of freedom  1 is equal to    6.014E-10
             maximum reaction force  at node     56216 degree of freedom  3 is equal to    1.483E+04
             residual convergence ratio    4.056E-14

             maximum displacement  change   at node     56166 degree of freedom  1 is equal to    2.773E+00
             maximum displacement increment at node     56166 degree of freedom  1 is equal to    2.773E+00
             displacement convergence ratio   1.000E+00

             failure to converge to tolerance

             iterative penetration checking has reached   0.086275 of total increment

             increment will be recycled


             maximum connectivity in stiffness matrix is       207 at node     63833


             maximum half-bandwidth is     60010  between nodes      4232  and     64241

             number of profile entries excluding fill-in is          544468


             total workspace needed with in-core matrix storage =        23367613
               part of solver workspace is allocated separately


             load increments for each degree of freedom
             summed over the whole model

             from distributed loads
             dist. loads on deformed configuration - totals below for dist. loads
             increments for point loads
             0.000000E+00   0.000000E+00   0.000000E+00


             point loads
             0.000000E+00   0.000000E+00   0.000000E+00

             start of assembly     cycle number is     1
             wall time =        3006.00


             solver workspace for phase1 (matrix input)    (64bit words) =          640917 (      4.89 MByte)
             Metis nested dissection ordering used
             solver workspace for phase2 (nodal ordering)  (64bit words) =         1458809 (     11.13 MByte)
             solver workspace for phase3 (symbolic factor) (64bit words) =         3293806 (     25.13 MByte)
             solver workspace for phase4 (factorization)   (64bit words) =         7902060 (     60.29 MByte) (MINIMUM)
             solver workspace for phase4 (factorization)   (64bit words) =        63412332 (    483.80 MByte) (MAXIMUM)
             solver workspace available and used           (64bit words) =        71952841 (    548.96 MByte)


             start of matrix solution
             wall time =        3017.00


             singularity ratio    9.5095E-05


             end of matrix solution
             wall time =        3029.00


             ddu multiplied with    9.44200E-02 due to large value of    2.93702E+01


             maximum residual force  at node     14214 degree of freedom  3 is equal to    2.268E-01
             maximum reaction force  at node     56216 degree of freedom  3 is equal to    1.485E+04
             residual convergence ratio    1.527E-05

             maximum displacement  change   at node     56166 degree of freedom  1 is equal to    2.773E+00
             maximum displacement increment at node     56166 degree of freedom  1 is equal to    5.546E+00
             displacement convergence ratio   5.000E-01

             failure to converge to tolerance

             iterative penetration checking has reached   0.172549 of total increment

             increment will be recycled


             maximum connectivity in stiffness matrix is       207 at node     63833


             maximum half-bandwidth is     60010  between nodes      4232  and     64241

             number of profile entries excluding fill-in is          544518


             total workspace needed with in-core matrix storage =        23368963
               part of solver workspace is allocated separately


             load increments for each degree of freedom
             summed over the whole model

             from distributed loads
             dist. loads on deformed configuration - totals below for dist. loads
             increments for point loads
             0.000000E+00   0.000000E+00   0.000000E+00


             point loads
             0.000000E+00   0.000000E+00   0.000000E+00

             start of assembly     cycle number is     2
             wall time =        3037.00


             solver workspace for phase1 (matrix input)    (64bit words) =          640967 (      4.89 MByte)
             Metis nested dissection ordering used
             solver workspace for phase2 (nodal ordering)  (64bit words) =         1458854 (     11.13 MByte)
             solver workspace for phase3 (symbolic factor) (64bit words) =         3284693 (     25.06 MByte)
             solver workspace for phase4 (factorization)   (64bit words) =         7890965 (     60.20 MByte) (MINIMUM)
             solver workspace for phase4 (factorization)   (64bit words) =        63575470 (    485.04 MByte) (MAXIMUM)
             solver workspace available and used           (64bit words) =        71952841 (    548.96 MByte)


             start of matrix solution
             wall time =        3049.00


             singularity ratio    9.5534E-05


             end of matrix solution
             wall time =        3061.00


             ddu multiplied with    1.04787E-01 due to large value of    2.66087E+01


             maximum residual force  at node     15157 degree of freedom  1 is equal to    1.037E+00
             maximum reaction force  at node     56216 degree of freedom  3 is equal to    1.487E+04
             residual convergence ratio    6.973E-05

             maximum displacement  change   at node     56166 degree of freedom  1 is equal to    2.788E+00
             maximum displacement increment at node     56166 degree of freedom  1 is equal to    8.335E+00
             displacement convergence ratio   3.345E-01

             failure to converge to tolerance

             iterative penetration checking has reached   0.259255 of total increment

             increment will be recycled


             maximum connectivity in stiffness matrix is       207 at node     63833


             maximum half-bandwidth is     60010  between nodes      4232  and     64241

             number of profile entries excluding fill-in is          544497


             total workspace needed with in-core matrix storage =        23368397
               part of solver workspace is allocated separately


             load increments for each degree of freedom
             summed over the whole model

             from distributed loads
             dist. loads on deformed configuration - totals below for dist. loads
             increments for point loads
             0.000000E+00   0.000000E+00   0.000000E+00


             point loads
             0.000000E+00   0.000000E+00   0.000000E+00

             start of assembly     cycle number is     3
             wall time =        3067.00


             solver workspace for phase1 (matrix input)    (64bit words) =          640946 (      4.89 MByte)
             Metis nested dissection ordering used
             solver workspace for phase2 (nodal ordering)  (64bit words) =         1458825 (     11.13 MByte)
             solver workspace for phase3 (symbolic factor) (64bit words) =         3314662 (     25.29 MByte)
             solver workspace for phase4 (factorization)   (64bit words) =         7928119 (     60.49 MByte) (MINIMUM)
             solver workspace for phase4 (factorization)   (64bit words) =        65365370 (    498.70 MByte) (MAXIMUM)
             solver workspace available and used           (64bit words) =        71952841 (    548.96 MByte)


             start of matrix solution
             wall time =        3078.00


             singularity ratio    9.5659E-05


             end of matrix solution
             wall time =        3091.00


             ddu multiplied with    1.17050E-01 due to large value of    2.38208E+01


             maximum residual force  at node     16025 degree of freedom  1 is equal to    9.515E-01
             maximum reaction force  at node     56216 degree of freedom  3 is equal to    1.489E+04
             residual convergence ratio    6.391E-05

             maximum displacement  change   at node     56166 degree of freedom  1 is equal to    2.788E+00
             maximum displacement increment at node     56166 degree of freedom  1 is equal to    1.112E+01
             displacement convergence ratio   2.507E-01

             failure to converge to tolerance

             iterative penetration checking has reached   0.345959 of total increment

             increment will be recycled


             maximum connectivity in stiffness matrix is       207 at node     63833


             maximum half-bandwidth is     60010  between nodes      4232  and     64241

             number of profile entries excluding fill-in is          544499


             total workspace needed with in-core matrix storage =        23368451
               part of solver workspace is allocated separately


             load increments for each degree of freedom
             summed over the whole model

             from distributed loads
             dist. loads on deformed configuration - totals below for dist. loads
             increments for point loads
             0.000000E+00   0.000000E+00   0.000000E+00


             point loads
             0.000000E+00   0.000000E+00   0.000000E+00

             start of assembly     cycle number is     4
             wall time =        3097.00


             solver workspace for phase1 (matrix input)    (64bit words) =          640948 (      4.89 MByte)
             Metis nested dissection ordering used
             solver workspace for phase2 (nodal ordering)  (64bit words) =         1458821 (     11.13 MByte)
             solver workspace for phase3 (symbolic factor) (64bit words) =         3290898 (     25.11 MByte)
             solver workspace for phase4 (factorization)   (64bit words) =         7895770 (     60.24 MByte) (MINIMUM)
             solver workspace for phase4 (factorization)   (64bit words) =        62277177 (    475.14 MByte) (MAXIMUM)
             solver workspace available and used           (64bit words) =        71952841 (    548.96 MByte)


             start of matrix solution
             wall time =        3109.00


             singularity ratio    9.0052E-05


             end of matrix solution
             wall time =        3121.00


             ddu multiplied with    1.32565E-01 due to large value of    2.10330E+01


             maximum residual force  at node     14996 degree of freedom  2 is equal to    1.315E+00
             maximum reaction force  at node     56216 degree of freedom  3 is equal to    1.491E+04
             residual convergence ratio    8.819E-05

             maximum displacement  change   at node     56166 degree of freedom  1 is equal to    2.788E+00
             maximum displacement increment at node     56166 degree of freedom  1 is equal to    1.391E+01
             displacement convergence ratio   2.004E-01

             failure to converge to tolerance

             iterative penetration checking has reached   0.432662 of total increment

             increment will be recycled


             maximum connectivity in stiffness matrix is       207 at node     63833


             maximum half-bandwidth is     60010  between nodes      4232  and     64241

             number of profile entries excluding fill-in is          544524


             total workspace needed with in-core matrix storage =        23369125
               part of solver workspace is allocated separately


             load increments for each degree of freedom
             summed over the whole model

             from distributed loads
             dist. loads on deformed configuration - totals below for dist. loads
             increments for point loads
             0.000000E+00   0.000000E+00   0.000000E+00


             point loads
             0.000000E+00   0.000000E+00   0.000000E+00

             start of assembly     cycle number is     5
             wall time =        3126.00


             solver workspace for phase1 (matrix input)    (64bit words) =          640973 (      4.89 MByte)
             Metis nested dissection ordering used
             solver workspace for phase2 (nodal ordering)  (64bit words) =         1458848 (     11.13 MByte)
             solver workspace for phase3 (symbolic factor) (64bit words) =         3279747 (     25.02 MByte)
             solver workspace for phase4 (factorization)   (64bit words) =         7856491 (     59.94 MByte) (MINIMUM)
             solver workspace for phase4 (factorization)   (64bit words) =        60623070 (    462.52 MByte) (MAXIMUM)
             solver workspace available and used           (64bit words) =        71952841 (    548.96 MByte)


             start of matrix solution
             wall time =        3138.00


             singularity ratio    9.5401E-05


             end of matrix solution
             wall time =        3149.00


             ddu multiplied with    1.52821E-01 due to large value of    1.82451E+01


             maximum residual force  at node     16122 degree of freedom  1 is equal to    2.107E+00
             maximum reaction force  at node     56216 degree of freedom  3 is equal to    1.494E+04
             residual convergence ratio    1.411E-04

             maximum displacement  change   at node     56166 degree of freedom  1 is equal to    2.788E+00
             maximum displacement increment at node     56166 degree of freedom  1 is equal to    1.670E+01
             displacement convergence ratio   1.670E-01

             failure to converge to tolerance

             iterative penetration checking has reached   0.519363 of total increment

             increment will be recycled


             maximum connectivity in stiffness matrix is       207 at node     63833


             maximum half-bandwidth is     60010  between nodes      4232  and     64241

             number of profile entries excluding fill-in is          544538


             total workspace needed with in-core matrix storage =        23369503
               part of solver workspace is allocated separately


             load increments for each degree of freedom
             summed over the whole model

             from distributed loads
             dist. loads on deformed configuration - totals below for dist. loads
             increments for point loads
             0.000000E+00   0.000000E+00   0.000000E+00


             point loads
             0.000000E+00   0.000000E+00   0.000000E+00

             start of assembly     cycle number is     6
             wall time =        3154.00


             solver workspace for phase1 (matrix input)    (64bit words) =          640987 (      4.89 MByte)
             Metis nested dissection ordering used
             solver workspace for phase2 (nodal ordering)  (64bit words) =         1458863 (     11.13 MByte)
             solver workspace for phase3 (symbolic factor) (64bit words) =         3286101 (     25.07 MByte)
             solver workspace for phase4 (factorization)   (64bit words) =         7886870 (     60.17 MByte) (MINIMUM)
             solver workspace for phase4 (factorization)   (64bit words) =        62731024 (    478.60 MByte) (MAXIMUM)
             solver workspace available and used           (64bit words) =        71952841 (    548.96 MByte)


             start of matrix solution
             wall time =        3166.00


             singularity ratio    8.9932E-05


             end of matrix solution
             wall time =        3178.00


             ddu multiplied with    1.80385E-01 due to large value of    1.54571E+01


             maximum residual force  at node     16122 degree of freedom  1 is equal to    1.727E+00
             maximum reaction force  at node     56216 degree of freedom  3 is equal to    1.496E+04
             residual convergence ratio    1.154E-04

             maximum displacement  change   at node     56166 degree of freedom  1 is equal to    2.788E+00
             maximum displacement increment at node     56166 degree of freedom  1 is equal to    1.949E+01
             displacement convergence ratio   1.431E-01

             recycling increment due to body to body contact 

             iterative penetration checking has reached   0.606063 of total increment

             increment will be recycled


             maximum connectivity in stiffness matrix is       207 at node     63833


             maximum half-bandwidth is     60010  between nodes      4232  and     64241

             number of profile entries excluding fill-in is          544594


             total workspace needed with in-core matrix storage =        23371015
               part of solver workspace is allocated separately


             load increments for each degree of freedom
             summed over the whole model

             from distributed loads
             dist. loads on deformed configuration - totals below for dist. loads
             increments for point loads
             0.000000E+00   0.000000E+00   0.000000E+00


             point loads
             0.000000E+00   0.000000E+00   0.000000E+00

             start of assembly     cycle number is     7
             wall time =        3185.00


             solver workspace for phase1 (matrix input)    (64bit words) =          641043 (      4.89 MByte)
             Metis nested dissection ordering used
             solver workspace for phase2 (nodal ordering)  (64bit words) =         1458901 (     11.13 MByte)
             solver workspace for phase3 (symbolic factor) (64bit words) =         3305016 (     25.22 MByte)
             solver workspace for phase4 (factorization)   (64bit words) =         7897143 (     60.25 MByte) (MINIMUM)
             solver workspace for phase4 (factorization)   (64bit words) =        63564960 (    484.96 MByte) (MAXIMUM)
             solver workspace available and used           (64bit words) =        71952841 (    548.96 MByte)


             start of matrix solution
             wall time =        3197.00


             singularity ratio    9.5465E-05


             end of matrix solution
             wall time =        3209.00


             ddu multiplied with    2.23610E-01 due to large value of    1.26692E+01


             maximum residual force  at node     16460 degree of freedom  1 is equal to    1.614E+00
             maximum reaction force  at node     56216 degree of freedom  3 is equal to    1.500E+04
             residual convergence ratio    1.076E-04

             maximum displacement  change   at node     56166 degree of freedom  1 is equal to    2.833E+00
             maximum displacement increment at node     56166 degree of freedom  1 is equal to    2.232E+01
             displacement convergence ratio   1.269E-01

             recycling increment due to body to body contact 

             iterative penetration checking has reached   0.694151 of total increment

             increment will be recycled


             maximum connectivity in stiffness matrix is       207 at node     63833


             maximum half-bandwidth is     60010  between nodes      4232  and     64241

             number of profile entries excluding fill-in is          544593


             total workspace needed with in-core matrix storage =        23370989
               part of solver workspace is allocated separately


             load increments for each degree of freedom
             summed over the whole model

             from distributed loads
             dist. loads on deformed configuration - totals below for dist. loads
             increments for point loads
             0.000000E+00   0.000000E+00   0.000000E+00


             point loads
             0.000000E+00   0.000000E+00   0.000000E+00

             start of assembly     cycle number is     8
             wall time =        3214.00


             solver workspace for phase1 (matrix input)    (64bit words) =          641042 (      4.89 MByte)
             Metis nested dissection ordering used
             solver workspace for phase2 (nodal ordering)  (64bit words) =         1458903 (     11.13 MByte)
             solver workspace for phase3 (symbolic factor) (64bit words) =         3316125 (     25.30 MByte)
             solver workspace for phase4 (factorization)   (64bit words) =         7896764 (     60.25 MByte) (MINIMUM)
             solver workspace for phase4 (factorization)   (64bit words) =        61932889 (    472.51 MByte) (MAXIMUM)
             solver workspace available and used           (64bit words) =        71952841 (    548.96 MByte)


             start of matrix solution
             wall time =        3226.00


             singularity ratio    9.5311E-05


             end of matrix solution
             wall time =        3238.00


             ddu multiplied with    2.88004E-01 due to large value of    9.83647E+00


             maximum residual force  at node     15527 degree of freedom  1 is equal to    1.759E+00
             maximum reaction force  at node     56216 degree of freedom  3 is equal to    1.503E+04
             residual convergence ratio    1.170E-04

             maximum displacement  change   at node     56166 degree of freedom  1 is equal to    2.833E+00
             maximum displacement increment at node     56166 degree of freedom  1 is equal to    2.515E+01
             displacement convergence ratio   1.126E-01

             iterative penetration checking has reached   0.782237 of total increment

             increment will be recycled


             maximum connectivity in stiffness matrix is       207 at node     63833


             maximum half-bandwidth is     60010  between nodes      4232  and     64241

             number of profile entries excluding fill-in is          544707


             total workspace needed with in-core matrix storage =        23374067
               part of solver workspace is allocated separately


             load increments for each degree of freedom
             summed over the whole model

             from distributed loads
             dist. loads on deformed configuration - totals below for dist. loads
             increments for point loads
             0.000000E+00   0.000000E+00   0.000000E+00


             point loads
             0.000000E+00   0.000000E+00   0.000000E+00

             start of assembly     cycle number is     9
             wall time =        3245.00


             solver workspace for phase1 (matrix input)    (64bit words) =          641156 (      4.89 MByte)
             Metis nested dissection ordering used
             solver workspace for phase2 (nodal ordering)  (64bit words) =         1459000 (     11.13 MByte)
             solver workspace for phase3 (symbolic factor) (64bit words) =         3333648 (     25.43 MByte)
             solver workspace for phase4 (factorization)   (64bit words) =         7940098 (     60.58 MByte) (MINIMUM)
             solver workspace for phase4 (factorization)   (64bit words) =        64677686 (    493.45 MByte) (MAXIMUM)
             solver workspace available and used           (64bit words) =        71952841 (    548.96 MByte)


             start of matrix solution
             wall time =        3257.00


             singularity ratio    9.0675E-05


             end of matrix solution
             wall time =        3270.00


             ddu multiplied with    4.07363E-01 due to large value of    7.00372E+00


             maximum residual force  at node     15527 degree of freedom  1 is equal to    1.043E+00
             maximum reaction force  at node     56216 degree of freedom  3 is equal to    1.507E+04
             residual convergence ratio    6.918E-05

             maximum displacement  change   at node     56166 degree of freedom  1 is equal to    2.853E+00
             maximum displacement increment at node     56166 degree of freedom  1 is equal to    2.801E+01
             displacement convergence ratio   1.019E-01

             recycling increment due to body to body contact 

             iterative penetration checking has reached   0.870945 of total increment

             increment will be recycled


             maximum connectivity in stiffness matrix is       207 at node     63833


             maximum half-bandwidth is     60010  between nodes      4232  and     64241

             number of profile entries excluding fill-in is          544888


             total workspace needed with in-core matrix storage =        23378953
               part of solver workspace is allocated separately


             load increments for each degree of freedom
             summed over the whole model

             from distributed loads
             dist. loads on deformed configuration - totals below for dist. loads
             increments for point loads
             0.000000E+00   0.000000E+00   0.000000E+00


             point loads
             0.000000E+00   0.000000E+00   0.000000E+00

             start of assembly     cycle number is    10
             wall time =        3277.00


             solver workspace for phase1 (matrix input)    (64bit words) =          641337 (      4.89 MByte)
             Metis nested dissection ordering used
             solver workspace for phase2 (nodal ordering)  (64bit words) =         1459153 (     11.13 MByte)
             solver workspace for phase3 (symbolic factor) (64bit words) =         3304108 (     25.21 MByte)
             solver workspace for phase4 (factorization)   (64bit words) =         7882186 (     60.14 MByte) (MINIMUM)
             solver workspace for phase4 (factorization)   (64bit words) =        62946358 (    480.24 MByte) (MAXIMUM)
             solver workspace available and used           (64bit words) =        71952841 (    548.96 MByte)


             start of matrix solution
             wall time =        3289.00


             singularity ratio    9.6852E-05


             end of matrix solution
             wall time =        3301.00


             ddu multiplied with    6.89841E-01 due to large value of    4.15083E+00


             maximum residual force  at node     15226 degree of freedom  2 is equal to    3.328E-01
             maximum reaction force  at node     56216 degree of freedom  3 is equal to    1.511E+04
             residual convergence ratio    2.202E-05

             maximum displacement  change   at node     56166 degree of freedom  1 is equal to    2.863E+00
             maximum displacement increment at node     56166 degree of freedom  1 is equal to    3.087E+01
             displacement convergence ratio   9.276E-02

             recycling increment due to body to body contact 

             maximum recycles reached but iterative penetration procedure not complete; analysis continues

              - too many recycles - increment          3   will be restarted

             exit  number 3002 at increment         3
             trial number:    1
             analysis is forced to restart at the end of increment         2

             increment cut-back number     1

             previous time increment  =    8.33333E-02
             current  time increment  =    4.16667E-02


             maximum connectivity in stiffness matrix is       207 at node     63833


             maximum half-bandwidth is     60010  between nodes      4232  and     64241

             number of profile entries excluding fill-in is          544480


             total workspace needed with in-core matrix storage =        23367937
               part of solver workspace is allocated separately


             load increments for each degree of freedom
             summed over the whole model

             from distributed loads
             dist. loads on deformed configuration - totals below for dist. loads
             increments for point loads
             0.000000E+00   0.000000E+00   0.000000E+00


             point loads
             0.000000E+00   0.000000E+00   0.000000E+00

             start of assembly     cycle number is     0
             wall time =        3308.00


             solver workspace for phase1 (matrix input)    (64bit words) =          640929 (      4.89 MByte)
             Metis nested dissection ordering used
             solver workspace for phase2 (nodal ordering)  (64bit words) =         1458815 (     11.13 MByte)
             solver workspace for phase3 (symbolic factor) (64bit words) =         3312965 (     25.28 MByte)
             solver workspace for phase4 (factorization)   (64bit words) =         7894147 (     60.23 MByte) (MINIMUM)
             solver workspace for phase4 (factorization)   (64bit words) =        63712613 (    486.09 MByte) (MAXIMUM)
             solver workspace available and used           (64bit words) =        71952841 (    548.96 MByte)


             start of matrix solution
             wall time =        3320.00


             singularity ratio    9.5504E-05


             end of matrix solution
             wall time =        3332.00


             ddu multiplied with    1.70902E-01 due to large value of    1.62264E+01


             maximum residual force  at node     55113 degree of freedom  1 is equal to    5.521E-10
             maximum reaction force  at node     56216 degree of freedom  3 is equal to    1.482E+04
             residual convergence ratio    3.724E-14

             maximum displacement  change   at node     56166 degree of freedom  1 is equal to    2.773E+00
             maximum displacement increment at node     56166 degree of freedom  1 is equal to    2.773E+00
             displacement convergence ratio   1.000E+00

             failure to converge to tolerance

             iterative penetration checking has reached   0.170902 of total increment

             increment will be recycled


             maximum connectivity in stiffness matrix is       207 at node     63833


             maximum half-bandwidth is     60010  between nodes      4232  and     64241

             number of profile entries excluding fill-in is          544458


             total workspace needed with in-core matrix storage =        23367343
               part of solver workspace is allocated separately


             load increments for each degree of freedom
             summed over the whole model

             from distributed loads
             dist. loads on deformed configuration - totals below for dist. loads
             increments for point loads
             0.000000E+00   0.000000E+00   0.000000E+00


             point loads
             0.000000E+00   0.000000E+00   0.000000E+00

             start of assembly     cycle number is     1
             wall time =        3338.00


             solver workspace for phase1 (matrix input)    (64bit words) =          640907 (      4.89 MByte)
             Metis nested dissection ordering used
             solver workspace for phase2 (nodal ordering)  (64bit words) =         1458799 (     11.13 MByte)
             solver workspace for phase3 (symbolic factor) (64bit words) =         3310490 (     25.26 MByte)
             solver workspace for phase4 (factorization)   (64bit words) =         7894637 (     60.23 MByte) (MINIMUM)
             solver workspace for phase4 (factorization)   (64bit words) =        61604351 (    470.00 MByte) (MAXIMUM)
             solver workspace available and used           (64bit words) =        71952841 (    548.96 MByte)


             start of matrix solution
             wall time =        3349.00


             singularity ratio    8.9623E-05


             end of matrix solution
             wall time =        3361.00


             ddu multiplied with    2.06124E-01 due to large value of    1.34537E+01


             maximum residual force  at node     14214 degree of freedom  3 is equal to    1.908E-01
             maximum reaction force  at node     56216 degree of freedom  3 is equal to    1.484E+04
             residual convergence ratio    1.285E-05

             maximum displacement  change   at node     56166 degree of freedom  1 is equal to    2.773E+00
             maximum displacement increment at node     56166 degree of freedom  1 is equal to    5.546E+00
             displacement convergence ratio   5.000E-01

             failure to converge to tolerance

             iterative penetration checking has reached   0.341800 of total increment

             increment will be recycled


             maximum connectivity in stiffness matrix is       207 at node     63833


             maximum half-bandwidth is     60010  between nodes      4232  and     64241

             number of profile entries excluding fill-in is          544507


             total workspace needed with in-core matrix storage =        23368667
               part of solver workspace is allocated separately


             load increments for each degree of freedom
             summed over the whole model

             from distributed loads
             dist. loads on deformed configuration - totals below for dist. loads
             increments for point loads
             0.000000E+00   0.000000E+00   0.000000E+00


             point loads
             0.000000E+00   0.000000E+00   0.000000E+00

             start of assembly     cycle number is     2
             wall time =        3367.00


             solver workspace for phase1 (matrix input)    (64bit words) =          640956 (      4.89 MByte)
             Metis nested dissection ordering used
             solver workspace for phase2 (nodal ordering)  (64bit words) =         1458850 (     11.13 MByte)
             solver workspace for phase3 (symbolic factor) (64bit words) =         3335860 (     25.45 MByte)
             solver workspace for phase4 (factorization)   (64bit words) =         7893337 (     60.22 MByte) (MINIMUM)
             solver workspace for phase4 (factorization)   (64bit words) =        63468816 (    484.23 MByte) (MAXIMUM)
             solver workspace available and used           (64bit words) =        71952841 (    548.96 MByte)


             start of matrix solution
             wall time =        3378.00


             singularity ratio    9.5268E-05


             end of matrix solution
             wall time =        3391.00


             ddu multiplied with    2.59635E-01 due to large value of    1.06809E+01


             maximum residual force  at node     16815 degree of freedom  1 is equal to    7.611E-01
             maximum reaction force  at node     56216 degree of freedom  3 is equal to    1.486E+04
             residual convergence ratio    5.120E-05

             maximum displacement  change   at node     56166 degree of freedom  1 is equal to    2.773E+00
             maximum displacement increment at node     56166 degree of freedom  1 is equal to    8.319E+00
             displacement convergence ratio   3.333E-01

             failure to converge to tolerance

             iterative penetration checking has reached   0.512692 of total increment

             increment will be recycled


             maximum connectivity in stiffness matrix is       207 at node     63833


             maximum half-bandwidth is     60010  between nodes      4232  and     64241

             number of profile entries excluding fill-in is          544494


             total workspace needed with in-core matrix storage =        23368315
               part of solver workspace is allocated separately


             load increments for each degree of freedom
             summed over the whole model

             from distributed loads
             dist. loads on deformed configuration - totals below for dist. loads
             increments for point loads
             0.000000E+00   0.000000E+00   0.000000E+00


             point loads
             0.000000E+00   0.000000E+00   0.000000E+00

             start of assembly     cycle number is     3
             wall time =        3396.00


             solver workspace for phase1 (matrix input)    (64bit words) =          640943 (      4.89 MByte)
             Metis nested dissection ordering used
             solver workspace for phase2 (nodal ordering)  (64bit words) =         1458821 (     11.13 MByte)
             solver workspace for phase3 (symbolic factor) (64bit words) =         3302735 (     25.20 MByte)
             solver workspace for phase4 (factorization)   (64bit words) =         7912039 (     60.36 MByte) (MINIMUM)
             solver workspace for phase4 (factorization)   (64bit words) =        63256531 (    482.61 MByte) (MAXIMUM)
             solver workspace available and used           (64bit words) =        71952841 (    548.96 MByte)


             start of matrix solution
             wall time =        3408.00


             singularity ratio    9.5374E-05


             end of matrix solution
             wall time =        3420.00


             ddu multiplied with    3.50674E-01 due to large value of    7.90801E+00


             maximum residual force  at node     16025 degree of freedom  1 is equal to    6.127E-01
             maximum reaction force  at node     56216 degree of freedom  3 is equal to    1.489E+04
             residual convergence ratio    4.115E-05

             maximum displacement  change   at node     56166 degree of freedom  1 is equal to    2.773E+00
             maximum displacement increment at node     56166 degree of freedom  1 is equal to    1.109E+01
             displacement convergence ratio   2.500E-01

             failure to converge to tolerance

             iterative penetration checking has reached   0.683578 of total increment

             increment will be recycled


             maximum connectivity in stiffness matrix is       207 at node     63833


             maximum half-bandwidth is     60010  between nodes      4232  and     64241

             number of profile entries excluding fill-in is          544422


             total workspace needed with in-core matrix storage =        23366371
               part of solver workspace is allocated separately


             load increments for each degree of freedom
             summed over the whole model

             from distributed loads
             dist. loads on deformed configuration - totals below for dist. loads
             increments for point loads
             0.000000E+00   0.000000E+00   0.000000E+00


             point loads
             0.000000E+00   0.000000E+00   0.000000E+00

             start of assembly     cycle number is     4
             wall time =        3426.00


             solver workspace for phase1 (matrix input)    (64bit words) =          640871 (      4.89 MByte)
             Metis nested dissection ordering used
             solver workspace for phase2 (nodal ordering)  (64bit words) =         1458757 (     11.13 MByte)
             solver workspace for phase3 (symbolic factor) (64bit words) =         3310386 (     25.26 MByte)
             solver workspace for phase4 (factorization)   (64bit words) =         7888643 (     60.19 MByte) (MINIMUM)
             solver workspace for phase4 (factorization)   (64bit words) =        63463717 (    484.19 MByte) (MAXIMUM)
             solver workspace available and used           (64bit words) =        71952841 (    548.96 MByte)


             start of matrix solution
             wall time =        3437.00


             singularity ratio    8.9833E-05


             end of matrix solution
             wall time =        3449.00


             ddu multiplied with    5.40037E-01 due to large value of    5.13508E+00


             maximum residual force  at node     14996 degree of freedom  2 is equal to    5.352E-01
             maximum reaction force  at node     56216 degree of freedom  3 is equal to    1.492E+04
             residual convergence ratio    3.587E-05

             maximum displacement  change   at node     56166 degree of freedom  1 is equal to    2.773E+00
             maximum displacement increment at node     56166 degree of freedom  1 is equal to    1.387E+01
             displacement convergence ratio   2.000E-01

             failure to converge to tolerance

             iterative penetration checking has reached   0.854458 of total increment

             increment will be recycled


             maximum connectivity in stiffness matrix is       207 at node     63833


             maximum half-bandwidth is     60010  between nodes      4232  and     64241

             number of profile entries excluding fill-in is          544525


             total workspace needed with in-core matrix storage =        23369153
               part of solver workspace is allocated separately


             load increments for each degree of freedom
             summed over the whole model

             from distributed loads
             dist. loads on deformed configuration - totals below for dist. loads
             increments for point loads
             0.000000E+00   0.000000E+00   0.000000E+00


             point loads
             0.000000E+00   0.000000E+00   0.000000E+00

             start of assembly     cycle number is     5
             wall time =        3455.00


             solver workspace for phase1 (matrix input)    (64bit words) =          640974 (      4.89 MByte)
             Metis nested dissection ordering used
             solver workspace for phase2 (nodal ordering)  (64bit words) =         1458854 (     11.13 MByte)
             solver workspace for phase3 (symbolic factor) (64bit words) =         3301843 (     25.19 MByte)
             solver workspace for phase4 (factorization)   (64bit words) =         7888487 (     60.18 MByte) (MINIMUM)
             solver workspace for phase4 (factorization)   (64bit words) =        62590731 (    477.53 MByte) (MAXIMUM)
             solver workspace available and used           (64bit words) =        71952841 (    548.96 MByte)


             start of matrix solution
             wall time =        3466.00


             singularity ratio    9.5164E-05


             end of matrix solution
             wall time =        3478.00


             maximum residual force  at node     55388 degree of freedom  1 is equal to    5.399E-10
             maximum reaction force  at node     56216 degree of freedom  3 is equal to    1.494E+04
             residual convergence ratio    3.614E-14

             maximum displacement  change   at node     56166 degree of freedom  1 is equal to    2.362E+00
             maximum displacement increment at node     56166 degree of freedom  1 is equal to    1.623E+01
             displacement convergence ratio   1.456E-01

             recycling increment due to body to body contact 

             increment will be recycled


             maximum connectivity in stiffness matrix is       207 at node     63833


             maximum half-bandwidth is     60010  between nodes      4232  and     64241

             number of profile entries excluding fill-in is          544515


             total workspace needed with in-core matrix storage =        23368883
               part of solver workspace is allocated separately


             load increments for each degree of freedom
             summed over the whole model

             from distributed loads
             dist. loads on deformed configuration - totals below for dist. loads
             increments for point loads
             0.000000E+00   0.000000E+00   0.000000E+00


             point loads
             0.000000E+00   0.000000E+00   0.000000E+00

             start of assembly     cycle number is     6
             wall time =        3484.00


             solver workspace for phase1 (matrix input)    (64bit words) =          640964 (      4.89 MByte)
             Metis nested dissection ordering used
             solver workspace for phase2 (nodal ordering)  (64bit words) =         1458842 (     11.13 MByte)
             solver workspace for phase3 (symbolic factor) (64bit words) =         3302172 (     25.19 MByte)
             solver workspace for phase4 (factorization)   (64bit words) =         7873146 (     60.07 MByte) (MINIMUM)
             solver workspace for phase4 (factorization)   (64bit words) =        61013560 (    465.50 MByte) (MAXIMUM)
             solver workspace available and used           (64bit words) =        71952841 (    548.96 MByte)


             start of matrix solution
             wall time =        3496.00


             singularity ratio    9.5284E-05


             end of matrix solution
             wall time =        3507.00


             maximum residual force  at node     54787 degree of freedom  3 is equal to    3.621E-10
             maximum reaction force  at node     56216 degree of freedom  3 is equal to    1.490E+04
             residual convergence ratio    2.430E-14

             maximum displacement  change   at node     16563 degree of freedom  1 is equal to    6.724E-02
             maximum displacement increment at node     56166 degree of freedom  1 is equal to    1.623E+01
             displacement convergence ratio   4.144E-03

             recycling increment due to separation 


             maximum connectivity in stiffness matrix is       207 at node     63833


             maximum half-bandwidth is     60010  between nodes      4232  and     64241

             number of profile entries excluding fill-in is          544264


             total workspace needed with in-core matrix storage =        23362105
               part of solver workspace is allocated separately


             load increments for each degree of freedom
             summed over the whole model

             from distributed loads
             dist. loads on deformed configuration - totals below for dist. loads
             increments for point loads
             0.000000E+00   0.000000E+00   0.000000E+00


             point loads
             0.000000E+00   0.000000E+00   0.000000E+00

             start of assembly     cycle number is     1
             wall time =        3512.00


             solver workspace for phase1 (matrix input)    (64bit words) =          640713 (      4.89 MByte)
             Metis nested dissection ordering used
             solver workspace for phase2 (nodal ordering)  (64bit words) =         1458653 (     11.13 MByte)
             solver workspace for phase3 (symbolic factor) (64bit words) =         3303683 (     25.21 MByte)
             solver workspace for phase4 (factorization)   (64bit words) =         7872722 (     60.06 MByte) (MINIMUM)
             solver workspace for phase4 (factorization)   (64bit words) =        61933587 (    472.52 MByte) (MAXIMUM)
             solver workspace available and used           (64bit words) =        71952841 (    548.96 MByte)


             start of matrix solution
             wall time =        3524.00


             singularity ratio    9.4217E-05


             end of matrix solution
             wall time =        3536.00


             maximum residual force  at node     54532 degree of freedom  1 is equal to    4.545E-10
             maximum reaction force  at node     56216 degree of freedom  3 is equal to    1.490E+04
             residual convergence ratio    3.050E-14

             maximum displacement  change   at node      2596 degree of freedom  2 is equal to    2.835E-01
             maximum displacement increment at node     56166 degree of freedom  1 is equal to    1.623E+01
             displacement convergence ratio   1.747E-02

             recycling increment due to separation 


             maximum connectivity in stiffness matrix is       207 at node     63833


             maximum half-bandwidth is     60010  between nodes      4232  and     64241

             number of profile entries excluding fill-in is          544158


             total workspace needed with in-core matrix storage =        23359243
               part of solver workspace is allocated separately


             load increments for each degree of freedom
             summed over the whole model

             from distributed loads
             dist. loads on deformed configuration - totals below for dist. loads
             increments for point loads
             0.000000E+00   0.000000E+00   0.000000E+00


             point loads
             0.000000E+00   0.000000E+00   0.000000E+00

             start of assembly     cycle number is     1
             wall time =        3541.00


             solver workspace for phase1 (matrix input)    (64bit words) =          640607 (      4.89 MByte)
             Metis nested dissection ordering used
             solver workspace for phase2 (nodal ordering)  (64bit words) =         1458596 (     11.13 MByte)
             solver workspace for phase3 (symbolic factor) (64bit words) =         3307894 (     25.24 MByte)
             solver workspace for phase4 (factorization)   (64bit words) =         7843878 (     59.84 MByte) (MINIMUM)
             solver workspace for phase4 (factorization)   (64bit words) =        61648603 (    470.34 MByte) (MAXIMUM)
             solver workspace available and used           (64bit words) =        71952841 (    548.96 MByte)


             start of matrix solution
             wall time =        3553.00


             singularity ratio    9.3947E-05


             end of matrix solution
             wall time =        3564.00


             maximum residual force  at node     55113 degree of freedom  3 is equal to    4.119E-10
             maximum reaction force  at node     56216 degree of freedom  3 is equal to    1.490E+04
             residual convergence ratio    2.763E-14

             maximum displacement  change   at node      2383 degree of freedom  3 is equal to    1.567E-01
             maximum displacement increment at node     56166 degree of freedom  1 is equal to    1.623E+01
             displacement convergence ratio   9.657E-03

             recycling increment due to separation 


             maximum connectivity in stiffness matrix is       207 at node     63833


             maximum half-bandwidth is     60010  between nodes      4232  and     64241

             number of profile entries excluding fill-in is          544065


             total workspace needed with in-core matrix storage =        23356733
               part of solver workspace is allocated separately


             load increments for each degree of freedom
             summed over the whole model

             from distributed loads
             dist. loads on deformed configuration - totals below for dist. loads
             increments for point loads
             0.000000E+00   0.000000E+00   0.000000E+00


             point loads
             0.000000E+00   0.000000E+00   0.000000E+00

             start of assembly     cycle number is     1
             wall time =        3570.00


             solver workspace for phase1 (matrix input)    (64bit words) =          640514 (      4.89 MByte)
             Metis nested dissection ordering used
             solver workspace for phase2 (nodal ordering)  (64bit words) =         1458513 (     11.13 MByte)
             solver workspace for phase3 (symbolic factor) (64bit words) =         3302521 (     25.20 MByte)
             solver workspace for phase4 (factorization)   (64bit words) =         7868716 (     60.03 MByte) (MINIMUM)
             solver workspace for phase4 (factorization)   (64bit words) =        61071661 (    465.94 MByte) (MAXIMUM)
             solver workspace available and used           (64bit words) =        71952841 (    548.96 MByte)


             start of matrix solution
             wall time =        3582.00


             singularity ratio    9.3871E-05


             end of matrix solution
             wall time =        3593.00


             maximum residual force  at node     55743 degree of freedom  1 is equal to    3.667E-10
             maximum reaction force  at node     56216 degree of freedom  3 is equal to    1.490E+04
             residual convergence ratio    2.461E-14

             maximum displacement  change   at node      2554 degree of freedom  2 is equal to    1.089E-01
             maximum displacement increment at node     56166 degree of freedom  1 is equal to    1.623E+01
             displacement convergence ratio   6.708E-03

             recycling increment due to separation 


             maximum connectivity in stiffness matrix is       207 at node     63833


             maximum half-bandwidth is     60010  between nodes      4232  and     64241

             number of profile entries excluding fill-in is          544071


             total workspace needed with in-core matrix storage =        23356895
               part of solver workspace is allocated separately


             load increments for each degree of freedom
             summed over the whole model

             from distributed loads
             dist. loads on deformed configuration - totals below for dist. loads
             increments for point loads
             0.000000E+00   0.000000E+00   0.000000E+00


             point loads
             0.000000E+00   0.000000E+00   0.000000E+00

             start of assembly     cycle number is     1
             wall time =        3599.00


             solver workspace for phase1 (matrix input)    (64bit words) =          640520 (      4.89 MByte)
             Metis nested dissection ordering used
             solver workspace for phase2 (nodal ordering)  (64bit words) =         1458523 (     11.13 MByte)
             solver workspace for phase3 (symbolic factor) (64bit words) =         3333741 (     25.43 MByte)
             solver workspace for phase4 (factorization)   (64bit words) =         7879832 (     60.12 MByte) (MINIMUM)
             solver workspace for phase4 (factorization)   (64bit words) =        61842281 (    471.82 MByte) (MAXIMUM)
             solver workspace available and used           (64bit words) =        71952841 (    548.96 MByte)


             start of matrix solution
             wall time =        3610.00


             singularity ratio    9.3686E-05


             end of matrix solution
             wall time =        3622.00


             maximum residual force  at node     54299 degree of freedom  1 is equal to    3.225E-10
             maximum reaction force  at node     56216 degree of freedom  3 is equal to    1.490E+04
             residual convergence ratio    2.164E-14

             maximum displacement  change   at node      2382 degree of freedom  3 is equal to    1.288E-01
             maximum displacement increment at node     56166 degree of freedom  1 is equal to    1.623E+01
             displacement convergence ratio   7.935E-03

             recycling increment due to separation 


             maximum connectivity in stiffness matrix is       207 at node     63833


             maximum half-bandwidth is     60010  between nodes      4232  and     64241

             number of profile entries excluding fill-in is          543998


             total workspace needed with in-core matrix storage =        23354923
               part of solver workspace is allocated separately


             load increments for each degree of freedom
             summed over the whole model

             from distributed loads
             dist. loads on deformed configuration - totals below for dist. loads
             increments for point loads
             0.000000E+00   0.000000E+00   0.000000E+00


             point loads
             0.000000E+00   0.000000E+00   0.000000E+00

             start of assembly     cycle number is     1
             wall time =        3628.00


             solver workspace for phase1 (matrix input)    (64bit words) =          640447 (      4.89 MByte)
             Metis nested dissection ordering used
             solver workspace for phase2 (nodal ordering)  (64bit words) =         1458468 (     11.13 MByte)
             solver workspace for phase3 (symbolic factor) (64bit words) =         3288890 (     25.09 MByte)
             solver workspace for phase4 (factorization)   (64bit words) =         7893275 (     60.22 MByte) (MINIMUM)
             solver workspace for phase4 (factorization)   (64bit words) =        61776894 (    471.32 MByte) (MAXIMUM)
             solver workspace available and used           (64bit words) =        71952841 (    548.96 MByte)


             start of matrix solution
             wall time =        3639.00


             singularity ratio    2.7850E-03


             end of matrix solution
             wall time =        3651.00


             maximum residual force  at node     54532 degree of freedom  3 is equal to    3.180E-10
             maximum reaction force  at node     56216 degree of freedom  3 is equal to    1.490E+04
             residual convergence ratio    2.134E-14

             maximum displacement  change   at node      3017 degree of freedom  2 is equal to    1.568E-01
             maximum displacement increment at node     56166 degree of freedom  1 is equal to    1.623E+01
             displacement convergence ratio   9.661E-03

             recycling increment due to separation 


             maximum connectivity in stiffness matrix is       207 at node     63833


             maximum half-bandwidth is     60010  between nodes      4232  and     64241

             number of profile entries excluding fill-in is          543974


             total workspace needed with in-core matrix storage =        23354275
               part of solver workspace is allocated separately


             load increments for each degree of freedom
             summed over the whole model

             from distributed loads
             dist. loads on deformed configuration - totals below for dist. loads
             increments for point loads
             0.000000E+00   0.000000E+00   0.000000E+00


             point loads
             0.000000E+00   0.000000E+00   0.000000E+00

             start of assembly     cycle number is     1
             wall time =        3656.00


             solver workspace for phase1 (matrix input)    (64bit words) =          640423 (      4.89 MByte)
             Metis nested dissection ordering used
             solver workspace for phase2 (nodal ordering)  (64bit words) =         1458453 (     11.13 MByte)
             solver workspace for phase3 (symbolic factor) (64bit words) =         3288365 (     25.09 MByte)
             solver workspace for phase4 (factorization)   (64bit words) =         7887879 (     60.18 MByte) (MINIMUM)
             solver workspace for phase4 (factorization)   (64bit words) =        62251531 (    474.94 MByte) (MAXIMUM)
             solver workspace available and used           (64bit words) =        71952841 (    548.96 MByte)


             start of matrix solution
             wall time =        3668.00


             singularity ratio    1.5725E-03


             end of matrix solution
             wall time =        3680.00


             maximum residual force  at node     54898 degree of freedom  1 is equal to    4.626E-10
             maximum reaction force  at node     56216 degree of freedom  3 is equal to    1.490E+04
             residual convergence ratio    3.104E-14

             maximum displacement  change   at node     15987 degree of freedom  2 is equal to    7.936E-02
             maximum displacement increment at node     56166 degree of freedom  1 is equal to    1.623E+01
             displacement convergence ratio   4.890E-03

             recycling increment due to separation 


             maximum connectivity in stiffness matrix is       207 at node     63833


             maximum half-bandwidth is     60010  between nodes      4232  and     64241

             number of profile entries excluding fill-in is          543911


             total workspace needed with in-core matrix storage =        23352575
               part of solver workspace is allocated separately


             load increments for each degree of freedom
             summed over the whole model

             from distributed loads
             dist. loads on deformed configuration - totals below for dist. loads
             increments for point loads
             0.000000E+00   0.000000E+00   0.000000E+00


             point loads
             0.000000E+00   0.000000E+00   0.000000E+00

             start of assembly     cycle number is     1
             wall time =        3685.00


             solver workspace for phase1 (matrix input)    (64bit words) =          640360 (      4.89 MByte)
             Metis nested dissection ordering used
             solver workspace for phase2 (nodal ordering)  (64bit words) =         1458408 (     11.13 MByte)
             solver workspace for phase3 (symbolic factor) (64bit words) =         3286767 (     25.08 MByte)
             solver workspace for phase4 (factorization)   (64bit words) =         7865256 (     60.01 MByte) (MINIMUM)
             solver workspace for phase4 (factorization)   (64bit words) =        62158739 (    474.23 MByte) (MAXIMUM)
             solver workspace available and used           (64bit words) =        71952841 (    548.96 MByte)


             start of matrix solution
             wall time =        3697.00


             singularity ratio    9.3621E-05


             end of matrix solution
             wall time =        3709.00


             maximum residual force  at node     55113 degree of freedom  1 is equal to    3.423E-10
             maximum reaction force  at node     56216 degree of freedom  3 is equal to    1.490E+04
             residual convergence ratio    2.297E-14

             maximum displacement  change   at node      3331 degree of freedom  1 is equal to    1.310E-01
             maximum displacement increment at node     56166 degree of freedom  1 is equal to    1.623E+01
             displacement convergence ratio   8.074E-03

             recycling increment due to separation 


             maximum connectivity in stiffness matrix is       207 at node     63833


             maximum half-bandwidth is     60010  between nodes      4232  and     64241

             number of profile entries excluding fill-in is          543866


             total workspace needed with in-core matrix storage =        23351359
               part of solver workspace is allocated separately


             load increments for each degree of freedom
             summed over the whole model

             from distributed loads
             dist. loads on deformed configuration - totals below for dist. loads
             increments for point loads
             0.000000E+00   0.000000E+00   0.000000E+00


             point loads
             0.000000E+00   0.000000E+00   0.000000E+00

             start of assembly     cycle number is     1
             wall time =        3714.00


             solver workspace for phase1 (matrix input)    (64bit words) =          640315 (      4.89 MByte)
             Metis nested dissection ordering used
             solver workspace for phase2 (nodal ordering)  (64bit words) =         1458380 (     11.13 MByte)
             solver workspace for phase3 (symbolic factor) (64bit words) =         3332722 (     25.43 MByte)
             solver workspace for phase4 (factorization)   (64bit words) =         7870385 (     60.05 MByte) (MINIMUM)
             solver workspace for phase4 (factorization)   (64bit words) =        63015020 (    480.77 MByte) (MAXIMUM)
             solver workspace available and used           (64bit words) =        71952841 (    548.96 MByte)


             start of matrix solution
             wall time =        3726.00


             singularity ratio    9.3358E-05


             end of matrix solution
             wall time =        3738.00


             maximum residual force  at node     55113 degree of freedom  1 is equal to    4.180E-10
             maximum reaction force  at node     56216 degree of freedom  3 is equal to    1.490E+04
             residual convergence ratio    2.805E-14

             maximum displacement  change   at node      3146 degree of freedom  1 is equal to    9.939E-02
             maximum displacement increment at node     56166 degree of freedom  1 is equal to    1.623E+01
             displacement convergence ratio   6.125E-03


             total transient time = 2.08333E-01


   NT version
   Marc 2007r1, Build 42812, May 25, 2007
   output for increment       3. "          lcase1"


             total strain energy         is    3.59188E+04
               within which:
               elastic strain energy     is    3.59188E+04
             total ext-force work        is    2.81992E+04
               within which:
               work by appl. force/disp. is    7.76250E-01
               work by  contact forces   is    2.04907E+04
               work by frictional forces is    7.70766E+03
             total work by  springs      is    3.89078E+03


             memory usage:                       MByte       words  % of total

              within general memory:           
               element stiffness matrices:          31     8017932         2.5
               solver: first part                   59    15377898         4.7
               overallocation initial allocation     7     1797860         0.6
               other:                                1      263271         0.1
              allocated separately:
               incremental backup:                 186    48716939        14.9
               solver 8                            549   143905682        44.1
               nodal vectors:                       48    12506925         3.8
               defined sets:                         1      261038         0.1
               contact:                             31     8190430         2.5
               tyings:                               4      978482         0.3
               transformations:                      2      396270         0.1
               kinematic boundary conditions:        0        2860         0.0
               points, curves and surfaces:          0          54         0.0
               element storage:                    285    74602698        22.8
               material properties:                  0        3704         0.0
               executable and common blocks:        27     7000000         2.1
               miscellaneous                        18     4646252         1.4
               ---------------------------------------------------------------
               total:                             1246   326668295

               general memory allocated:            97    25456961
               general memory used:                 90    23659101

               peak memory usage:                 1432   375385099

             e n d   o f   i n c r e m e n t       3

             increment       3   will be repeated
             remaining time increment:  4.1666667E-02
             current   time increment:  4.1666667E-02
             wall time =        3744.00


             s t a r t   o f   i n c r e m e n t       3


             maximum connectivity in stiffness matrix is       207 at node     63833


             maximum half-bandwidth is     60010  between nodes      4232  and     64241

             number of profile entries excluding fill-in is          543873


             total workspace needed with in-core matrix storage =        23351549
               part of solver workspace is allocated separately


             load increments for each degree of freedom
             summed over the whole model

             from distributed loads
             dist. loads on deformed configuration - totals below for dist. loads
             increments for point loads
             0.000000E+00   0.000000E+00   0.000000E+00


             point loads
             0.000000E+00   0.000000E+00   0.000000E+00

             start of assembly     cycle number is     0
             wall time =        3746.00


             solver workspace for phase1 (matrix input)    (64bit words) =          640322 (      4.89 MByte)
             Metis nested dissection ordering used
             solver workspace for phase2 (nodal ordering)  (64bit words) =         1458388 (     11.13 MByte)
             solver workspace for phase3 (symbolic factor) (64bit words) =         3290893 (     25.11 MByte)
             solver workspace for phase4 (factorization)   (64bit words) =         7864589 (     60.00 MByte) (MINIMUM)
             solver workspace for phase4 (factorization)   (64bit words) =        62769644 (    478.89 MByte) (MAXIMUM)
             solver workspace available and used           (64bit words) =        71952841 (    548.96 MByte)


             start of matrix solution
             wall time =        3758.00


             singularity ratio    8.8597E-05


             end of matrix solution
             wall time =        3770.00


             ddu multiplied with    1.76955E-01 due to large value of    1.59165E+01


             maximum residual force  at node     16319 degree of freedom  1 is equal to    2.930E-02
             maximum reaction force  at node     56216 degree of freedom  3 is equal to    1.498E+04
             residual convergence ratio    1.956E-06

             maximum displacement  change   at node     56166 degree of freedom  1 is equal to    2.817E+00
             maximum displacement increment at node     56166 degree of freedom  1 is equal to    2.817E+00
             displacement convergence ratio   1.000E+00

             failure to converge to tolerance

             iterative penetration checking has reached   0.176955 of total increment

             increment will be recycled


             maximum connectivity in stiffness matrix is       207 at node     63833


             maximum half-bandwidth is     60010  between nodes      4232  and     64241

             number of profile entries excluding fill-in is          543919


             total workspace needed with in-core matrix storage =        23352791
               part of solver workspace is allocated separately


             load increments for each degree of freedom
             summed over the whole model

             from distributed loads
             dist. loads on deformed configuration - totals below for dist. loads
             increments for point loads
             0.000000E+00   0.000000E+00   0.000000E+00


             point loads
             0.000000E+00   0.000000E+00   0.000000E+00

             start of assembly     cycle number is     1
             wall time =        3776.00


             solver workspace for phase1 (matrix input)    (64bit words) =          640368 (      4.89 MByte)
             Metis nested dissection ordering used
             solver workspace for phase2 (nodal ordering)  (64bit words) =         1458420 (     11.13 MByte)
             solver workspace for phase3 (symbolic factor) (64bit words) =         3340524 (     25.49 MByte)
             solver workspace for phase4 (factorization)   (64bit words) =         7935148 (     60.54 MByte) (MINIMUM)
             solver workspace for phase4 (factorization)   (64bit words) =        64657238 (    493.30 MByte) (MAXIMUM)
             solver workspace available and used           (64bit words) =        71952841 (    548.96 MByte)


             start of matrix solution
             wall time =        3787.00


             singularity ratio    1.8908E-04


             end of matrix solution
             wall time =        3800.00


             ddu multiplied with    2.14994E-01 due to large value of    1.31004E+01


             maximum residual force  at node     14211 degree of freedom  3 is equal to    1.038E-01
             maximum reaction force  at node     56216 degree of freedom  3 is equal to    1.502E+04
             residual convergence ratio    6.909E-06

             maximum displacement  change   at node     56166 degree of freedom  1 is equal to    2.817E+00
             maximum displacement increment at node     56166 degree of freedom  1 is equal to    5.633E+00
             displacement convergence ratio   5.000E-01

             failure to converge to tolerance

             iterative penetration checking has reached   0.353905 of total increment

             increment will be recycled


             maximum connectivity in stiffness matrix is       207 at node     63833


             maximum half-bandwidth is     60010  between nodes      4232  and     64241

             number of profile entries excluding fill-in is          543866


             total workspace needed with in-core matrix storage =        23351359
               part of solver workspace is allocated separately


             load increments for each degree of freedom
             summed over the whole model

             from distributed loads
             dist. loads on deformed configuration - totals below for dist. loads
             increments for point loads
             0.000000E+00   0.000000E+00   0.000000E+00


             point loads
             0.000000E+00   0.000000E+00   0.000000E+00

             start of assembly     cycle number is     2
             wall time =        3805.00


             solver workspace for phase1 (matrix input)    (64bit words) =          640315 (      4.89 MByte)
             Metis nested dissection ordering used
             solver workspace for phase2 (nodal ordering)  (64bit words) =         1458375 (     11.13 MByte)
             solver workspace for phase3 (symbolic factor) (64bit words) =         3352272 (     25.58 MByte)
             solver workspace for phase4 (factorization)   (64bit words) =         7958077 (     60.72 MByte) (MINIMUM)
             solver workspace for phase4 (factorization)   (64bit words) =        65721256 (    501.41 MByte) (MAXIMUM)
             solver workspace available and used           (64bit words) =        71952841 (    548.96 MByte)


             start of matrix solution
             wall time =        3817.00


             singularity ratio    1.0527E-04


             end of matrix solution
             wall time =        3831.00


             ddu multiplied with    2.73866E-01 due to large value of    1.02842E+01


             maximum residual force  at node     15987 degree of freedom  1 is equal to    3.105E-01
             maximum reaction force  at node     56216 degree of freedom  3 is equal to    1.506E+04
             residual convergence ratio    2.061E-05

             maximum displacement  change   at node     56166 degree of freedom  1 is equal to    2.817E+00
             maximum displacement increment at node     56166 degree of freedom  1 is equal to    8.450E+00
             displacement convergence ratio   3.333E-01

             failure to converge to tolerance

             iterative penetration checking has reached   0.530848 of total increment

             increment will be recycled


             maximum connectivity in stiffness matrix is       207 at node     63833


             maximum half-bandwidth is     60010  between nodes      4232  and     64241

             number of profile entries excluding fill-in is          544013


             total workspace needed with in-core matrix storage =        23355329
               part of solver workspace is allocated separately


             load increments for each degree of freedom
             summed over the whole model

             from distributed loads
             dist. loads on deformed configuration - totals below for dist. loads
             increments for point loads
             0.000000E+00   0.000000E+00   0.000000E+00


             point loads
             0.000000E+00   0.000000E+00   0.000000E+00

             start of assembly     cycle number is     3
             wall time =        3838.00


             solver workspace for phase1 (matrix input)    (64bit words) =          640462 (      4.89 MByte)
             Metis nested dissection ordering used
             solver workspace for phase2 (nodal ordering)  (64bit words) =         1458498 (     11.13 MByte)
             solver workspace for phase3 (symbolic factor) (64bit words) =         3320570 (     25.33 MByte)
             solver workspace for phase4 (factorization)   (64bit words) =         7877458 (     60.10 MByte) (MINIMUM)
             solver workspace for phase4 (factorization)   (64bit words) =        63015466 (    480.77 MByte) (MAXIMUM)
             solver workspace available and used           (64bit words) =        71952841 (    548.96 MByte)


             start of matrix solution
             wall time =        3849.00


             singularity ratio    9.3764E-05


             end of matrix solution
             wall time =        3861.00


             ddu multiplied with    3.81548E-01 due to large value of    7.46803E+00


             maximum residual force  at node     14568 degree of freedom  2 is equal to    5.012E-01
             maximum reaction force  at node     56216 degree of freedom  3 is equal to    1.511E+04
             residual convergence ratio    3.316E-05

             maximum displacement  change   at node     56166 degree of freedom  1 is equal to    2.849E+00
             maximum displacement increment at node     56166 degree of freedom  1 is equal to    1.130E+01
             displacement convergence ratio   2.522E-01

             failure to converge to tolerance

             iterative penetration checking has reached   0.709852 of total increment

             increment will be recycled


             maximum connectivity in stiffness matrix is       207 at node     63833


             maximum half-bandwidth is     60010  between nodes      4232  and     64241

             number of profile entries excluding fill-in is          544272


             total workspace needed with in-core matrix storage =        23362321
               part of solver workspace is allocated separately


             load increments for each degree of freedom
             summed over the whole model

             from distributed loads
             dist. loads on deformed configuration - totals below for dist. loads
             increments for point loads
             0.000000E+00   0.000000E+00   0.000000E+00


             point loads
             0.000000E+00   0.000000E+00   0.000000E+00

             start of assembly     cycle number is     4
             wall time =        3869.00


             solver workspace for phase1 (matrix input)    (64bit words) =          640721 (      4.89 MByte)
             Metis nested dissection ordering used
             solver workspace for phase2 (nodal ordering)  (64bit words) =         1458716 (     11.13 MByte)
             solver workspace for phase3 (symbolic factor) (64bit words) =         3297599 (     25.16 MByte)
             solver workspace for phase4 (factorization)   (64bit words) =         7848518 (     59.88 MByte) (MINIMUM)
             solver workspace for phase4 (factorization)   (64bit words) =        61034866 (    465.66 MByte) (MAXIMUM)
             solver workspace available and used           (64bit words) =        71952841 (    548.96 MByte)
[truncated: 1,297,539 more chars]
