# Supplementary material for: A finite element model of the shoulder: application to the changes of biomechanical environment induced by postoperative malrotation of humeral shaft fracture
Source: BMC Musculoskelet Disord. 2022 Jun 2;23:525. doi: 10.1186/s12891-022-05479-3 (PMC9161483; doi:10.1186/s12891-022-05479-3)
Supplement: Supplementary file 3 — Additional file 3. [file 12891_2022_5479_MOESM3_ESM.zip › Abacus/normal_ro_ex_60_model_0909.out]

                            M               M
                            W               W
                          MMMMM           MMMMM
                          WWWWW           WWWWW
                        MMMMMMMMM       MMMMMMMMM
                        WWWWWWWWW       WWWWWWWWW
                      MMMMMMMMMMMMM   MMMMMMMMMMMMM
                      WWWWWWWWWWWWW   WWWWWWWWWWWWW
                    MMMMMMMMMMMMMMMMMMMMMMMMMMMMMMMMM
                    WWWWWWWWWWWWWWWWWWWWWWWWWWWWWWWWW
                    MMMMMMMM MMMMMMMMMMMMMMM MMMMMMMM
                    WWWWWWWW WWWWWWWWWWWWWWW WWWWWWWW
                    MMMMMM     MMMMMMMMMMM     MMMMMM
                    WWWWWW     WWWWWWWWWWW     WWWWWW
                    MMMM         MMMMMMM         MMMM
                    WWWW         WWWWWWW         WWWW
                    MM             MMM             MM
                    WW             WWW             WW
                    M               M               M
                    W               W               W
                    MM             MMM             MM
                    WW             WWW             WW
                    MMMM         MMMMMMM         MMMM
                    WWWW         WWWWWWW         WWWW
                    MMMMMM     MMMMMMMMMMM     MMMMMM
                    WWWWWW     WWWWWWWWWWW     WWWWWW
                    MMMMMMMM MMMMMMMMMMMMMMM MMMMMMMM
                    WWWWWWWW WWWWWWWWWWWWWWW WWWWWWWW
                    MMMMMMMMMMMMMMMMMMMMMMMMMMMMMMMMM
                    WWWWWWWWWWWWWWWWWWWWWWWWWWWWWWWWW
                      MMMMMMMMMMMMM   MMMMMMMMMMMMM
                      WWWWWWWWWWWWW   WWWWWWWWWWWWW
                        MMMMMMMMM       MMMMMMMMM
                        WWWWWWWWW       WWWWWWWWW
                          MMMMM           MMMMM
                          WWWWW           WWWWW
                            M               M
                            W               W

             version: Marc 2007r1, Build 42812, May 25, 2007

             machine type: NT

             integer*4 version: integers are 32-bits

             date: Mon Oct 25 22:08:31 2010


             (c) COPYRIGHT 2007 MSC.Software Corporation, all rights reserved

                    Marc - N T                 

                     i n p u t   d a t a


                p a g e   1

                             10        20        30        40        50        60        70        80        90       100       110       120       130       140       150       160
                     ----------------------------------------------------------------------------------------------------------------------------------------------------------------
                     title               model_0909
                     $....MARC input file produced by Marc Mentat 2007 r1 (32bit)
                     $...................................
                     $....input file using extended precision
    card         5   extended
                     $...................................
                     sizing                                 0    260848     64295        42
                     alloc                       25
                     elements                   134
    card        10   version                     11
                     table                        0         0         2         1         1
                     processor                    1         1         1         0
                     ----------------------------------------------------------------------------------------------------------------------------------------------------------------
                             10        20        30        40        50        60        70        80        90       100       110       120       130       140       150       160
                     ----------------------------------------------------------------------------------------------------------------------------------------------------------------
                     ----------------------------------------------------------------------------------------------------------------------------------------------------------------
1
             general memory increasing from      25 MByte to      53 MByte


             memory increased to        14001931 words during 
             pre-reading of sets


1
                    *************************************************
                    *************************************************

                     program sizing and options requested as follows


                     element type requested*************************       134
                     number of elements in mesh*********************    260848
                     number of nodes in mesh************************     64295
                     load correction flagged or set*****************
                     values stored at all integration points********
                     tape no.for input of coordinates + connectivity         5
                     no. of springs ********************************        35
                     boundary conditions applied on current geometry
                     no.of different materials    3 max.no of slopes         5
                     number of points on shell section *************        11
                     new style input format will be used************
                     number of processors used *********************         1
                     extended precision input is used ************** 
                     MSC.Marc input version ************************        11
                     maximum number of boundary conditions *********         2
                     suppress echo of list items *******************
                     suppress echo of bc summary *******************
                     suppress echo of nurbs data *******************


                     end of parameters and sizing
                    *************************************************
                    *************************************************
1


                              key to stress, strain and displacement output


                                        element type       134


                              4-node isoparametric tetrahedral                       

                              stresses and strains in global directions               
                                1=xx                                                  
                                2=yy                                                  
                                3=zz                                                  
                                4=xy                                                  
                                5=yz                                                  
                                6=xz                                                  
                                                                                      
                              displacements in global directions                      
                                1=u global x direction                                
                                2=v global y direction                                
                                3=w global w direction                                

             allocated   11958886 words of memory due to nodal vectors


             allocated        556 words of memory due to boundary conditions


             allocated          7 words of memory due to geometric points


             allocated         32 words of memory due to geometric curves


             allocated         15 words of memory due to geometric surfaces


             allocated     128590 words of memory due to shell, user or contact transformations


             workspace needed for input and stiffness assembly:         8281207


             internal core allocation parameters
             degrees of freedom per node (ndeg)  3
             max. number of coordinates per node  3
             max. nodes per element (nnodmx)  5
             max. invariants per int. points (neqst)  1
             max.stress components per int. point (nstrmx)   6
             strains per integration point (ngens)  6


             flag for element storage (ielsto)  0
             element data in core

             memory usage per element group
                group   # elements     nelsto      MByte            words
                  1       164793         270         170          44494110
                  2        24543         270          25           6626610
                  3        71512         270          74          19308240
                ----------------------------------------------------------
                total     260848                     269          70428960


                              internal element variables


                              internal element number         1  library code type  134
                              number of nodes=  4
                              stresses stored per integration point =  6
                              direct continuum components stored =  3
                              shear continuum components stored =  3
                              shell/beam flag = 0
                              curvilinear  coord. flag = 0
                              int.points for elem. stiffness  1
                              number of local inertia directions  3
                              int.point for print if all points not flagged  1
                              int. points for dist. surface loads (pressure)  4
                              library code type = 134
                              large disp. row counts     6    6    6   11   11   11


                              residual load correction is invoked


             $...................                                                                                                                                            

             solver                                                                                                                                                          
             ----------


             multifrontal direct sparse solver invoked

             optimize                    11                                                                                                                                  
             ----------


             metis nested dissection algorithm

             connectivity                                                                                                                                                    
             ----------

                meshr1,  iprnt
                      5      1
                elem no., type,        nodes

             coordinates                                                                                                                                                     
             ----------

             ncrd1 ,meshr1,iprnt
                    3         5         1
                   node      coordinates

             define              element             set                 ruangu_jiajia                                                                                       
             ----------

             a list of elements given below 
                     1         2         3         4         5         6         7         8         9        10        11        12        13
                     echo suppressed for     15121 items
                     total number of items read:     15134

             define              element             set                 ruangu_shangbi                                                                                      
             ----------

             a list of elements given below 
                 15136     15137     15138     15139     15140     15141     15142     15143     15144     15145     15146     15147     15148
                     echo suppressed for     56365 items
                     total number of items read:     56378

             define              element             set                 jianjia                                                                                             
             ----------

             from element      71516 to element     190827 by          1

             define              element             set                 songzhigu                                                                                           
             ----------

             a list of elements given below 
                190828    190829    190830    190831    190832    190833    190834    190835    190836    190837    190838    190839    190840
                     echo suppressed for     24530 items
                     total number of items read:     24543

             define              element             set                 suogu                                                                                               
             ----------

             from element     215372 to element     217861 by          1

             define              element             set                 Shangbi_lower                                                                                       
             ----------

             from element     217862 to element     243179 by          1

             define              element             set                 Shangbi_upper                                                                                       
             ----------

             from element     243180 to element     260852 by          1

             define              node                set                 fix_suogu_nodes                                                                                     
             ----------

             a list of nodes given below 
                 53056     53069     53076     53126     53173

             define              node                set                 fix_jizhu_nodes                                                                                     
             ----------

             from node      64287 to node      64295 by          1

             isotropic                                                                                                                                                       
             ----------


             isotropic material  material id =          1
              elastic    yield criteria
              isotropic  hardening rule

             material name is:       pizhigu     


                 property                                     value       table id


             Youngs modulus                              1.38000E+04         0
             Poissons ratio                              3.00000E-01         0
             mass density                                1.00000E+00         0
             shear modulus                               5.30769E+03         0
             coefficient of thermal expansion            0.00000E+00         0
             Yield stress                                1.00000E+20         0
             cost per unit volume                        0.00000E+00         0
             cost per unit mass                          0.00000E+00         0


             a list of elements given below 
                 71516     71517     71518     71519     71520     71521     71522     71523     71524     71525     71526     71527     71528
                     echo suppressed for    164780 items
                     total number of items read:    164793

             isotropic                                                                                                                                                       
             ----------


             isotropic material  material id =          2
              elastic    yield criteria
              isotropic  hardening rule

             material name is:       songzhigu   


                 property                                     value       table id


             Youngs modulus                              1.38000E+03         0
             Poissons ratio                              3.00000E-01         0
             mass density                                1.00000E+00         0
             shear modulus                               5.30769E+02         0
             coefficient of thermal expansion            0.00000E+00         0
             Yield stress                                1.00000E+20         0
             cost per unit volume                        0.00000E+00         0
             cost per unit mass                          0.00000E+00         0


             a list of elements given below 
                190828    190829    190830    190831    190832    190833    190834    190835    190836    190837    190838    190839    190840
                     echo suppressed for     24530 items
                     total number of items read:     24543

             isotropic                                                                                                                                                       
             ----------


             isotropic material  material id =          3
              elastic    yield criteria
              isotropic  hardening rule

             material name is:       ruangu      


                 property                                     value       table id


             Youngs modulus                              1.20000E+01         0
             Poissons ratio                              4.50000E-01         0
             mass density                                1.00000E+00         0
             shear modulus                               4.13793E+00         0
             coefficient of thermal expansion            0.00000E+00         0
             Yield stress                                1.00000E+20         0
             cost per unit volume                        0.00000E+00         0
             cost per unit mass                          0.00000E+00         0


             a list of elements given below 
                     1         2         3         4         5         6         7         8         9        10        11        12        13
                     echo suppressed for     71499 items
                     total number of items read:     71512

             fixed disp                                                                                                                                                      
             ----------


             read data from unit    5

             name of boundary condition fix_suogu

             Displacements are applied incrementally relative to current position

             Prescribed Displacement for dof  1 =      0.00000E+00  table id is     0

             Prescribed Displacement for dof  2 =      0.00000E+00  table id is     0

             Prescribed Displacement for dof  3 =      0.00000E+00  table id is     0

             applied to node ids       

             fix_suogu_nodes                                                                                                                                                 

             name of boundary condition fix_jizhu

             Displacements are applied incrementally relative to current position

             Prescribed Displacement for dof  1 =      0.00000E+00  table id is     0

             Prescribed Displacement for dof  2 =      0.00000E+00  table id is     0

             Prescribed Displacement for dof  3 =      0.00000E+00  table id is     0

             applied to node ids       

             fix_jizhu_nodes                                                                                                                                                 

             loadcase            model_0909                                                                                                                                  
             ----------


             activate boundary condition fix_suogu

             activate boundary condition fix_jizhu

             contact                                                                                                                                                         
             ----------

             number of bodies                  =         7

             Coulomb friction with atan function regularization selected (type 4)

             friction calculations based on nodal forces

             no increment splitting during analysis

             separation based upon nodal forces:
               separation threshold is treated as a force

             suppress contact surface print out


             relative velocity below which a    
             node is considered sticking       =  2.00000E-01
             distance below which a node is     
             considered touching a surface     =  2.00000E-01
             separation threshold              =  0.00000E+00
             contact bias factor               =  9.50000E-01


             $....contact body 1: C_jianjiaruangu                                                                                                                            

             body number                       =    1
             body name                         = C_jianjiaruangu
             number of sets of data            =    0

                       body positioning data          
             1st coordinate of center of rotation       0.00000E+00
             2nd coordinate of center of rotation       0.00000E+00
             3rd coordinate of center of rotation       0.00000E+00
             initial angle rotated around axis          0.00000E+00

             1st component of directional cosine        0.00000E+00
             2nd component of directional cosine        0.00000E+00
             3rd component of directional cosine        1.00000E+00

             1st component of approach velocity         0.00000E+00
             2nd component of approach velocity         0.00000E+00
             3rd component of approach velocity         0.00000E+00
             angular approach velocity                  0.00000E+00

             1st component of velocity                  0.00000E+00     table id           0
             2nd component of velocity                  0.00000E+00     table id           0
             3rd component of velocity                  0.00000E+00     table id           0
             angular velocity                           0.00000E+00     table id           0

             1st component of surface growth factor     0.00000E+00     table id           0
             2nd component of surface growth factor     0.00000E+00     table id           0
             3rd component of surface growth factor     0.00000E+00     table id           0

             friction coefficient                       1.00000E-02     table id           0

             a list of elements given below 
                     1         2         3         4         5         6         7         8         9        10        11        12        13
                     echo suppressed for     15121 items
                     total number of items read:     15134


             $....contact body 2: C_shangbiruangu                                                                                                                            

             body number                       =    2
             body name                         = C_shangbiruangu
             number of sets of data            =    0

                       body positioning data          
             1st coordinate of center of rotation       0.00000E+00
             2nd coordinate of center of rotation       0.00000E+00
             3rd coordinate of center of rotation       0.00000E+00
             initial angle rotated around axis          0.00000E+00

             1st component of directional cosine        0.00000E+00
             2nd component of directional cosine        0.00000E+00
             3rd component of directional cosine        1.00000E+00

             1st component of approach velocity         0.00000E+00
             2nd component of approach velocity         0.00000E+00
             3rd component of approach velocity         0.00000E+00
             angular approach velocity                  0.00000E+00

             1st component of velocity                  0.00000E+00     table id           0
             2nd component of velocity                  0.00000E+00     table id           0
             3rd component of velocity                  0.00000E+00     table id           0
             angular velocity                           0.00000E+00     table id           0

             1st component of surface growth factor     0.00000E+00     table id           0
             2nd component of surface growth factor     0.00000E+00     table id           0
             3rd component of surface growth factor     0.00000E+00     table id           0

             friction coefficient                       1.00000E-02     table id           0

             a list of elements given below 
                 15136     15137     15138     15139     15140     15141     15142     15143     15144     15145     15146     15147     15148
                     echo suppressed for     56365 items
                     total number of items read:     56378


             $....contact body 3: C_jianjiagu                                                                                                                                

             body number                       =    3
             body name                         = C_jianjiagu
             number of sets of data            =    0

                       body positioning data          
             1st coordinate of center of rotation       0.00000E+00
             2nd coordinate of center of rotation       0.00000E+00
             3rd coordinate of center of rotation       0.00000E+00
             initial angle rotated around axis          0.00000E+00

             1st component of directional cosine        0.00000E+00
             2nd component of directional cosine        0.00000E+00
             3rd component of directional cosine        1.00000E+00

             1st component of approach velocity         0.00000E+00
             2nd component of approach velocity         0.00000E+00
             3rd component of approach velocity         0.00000E+00
             angular approach velocity                  0.00000E+00

             1st component of velocity                  0.00000E+00     table id           0
             2nd component of velocity                  0.00000E+00     table id           0
             3rd component of velocity                  0.00000E+00     table id           0
             angular velocity                           0.00000E+00     table id           0

             1st component of surface growth factor     0.00000E+00     table id           0
             2nd component of surface growth factor     0.00000E+00     table id           0
             3rd component of surface growth factor     0.00000E+00     table id           0

             friction coefficient                       1.00000E-01     table id           0

             from element      71516 to element     190827 by          1


             $....contact body 4: C_songzhigu                                                                                                                                

             body number                       =    4
             body name                         = C_songzhigu
             number of sets of data            =    0

                       body positioning data          
             1st coordinate of center of rotation       0.00000E+00
             2nd coordinate of center of rotation       0.00000E+00
             3rd coordinate of center of rotation       0.00000E+00
             initial angle rotated around axis          0.00000E+00

             1st component of directional cosine        0.00000E+00
             2nd component of directional cosine        0.00000E+00
             3rd component of directional cosine        1.00000E+00

             1st component of approach velocity         0.00000E+00
             2nd component of approach velocity         0.00000E+00
             3rd component of approach velocity         0.00000E+00
             angular approach velocity                  0.00000E+00

             1st component of velocity                  0.00000E+00     table id           0
             2nd component of velocity                  0.00000E+00     table id           0
             3rd component of velocity                  0.00000E+00     table id           0
             angular velocity                           0.00000E+00     table id           0

             1st component of surface growth factor     0.00000E+00     table id           0
             2nd component of surface growth factor     0.00000E+00     table id           0
             3rd component of surface growth factor     0.00000E+00     table id           0

             friction coefficient                       1.00000E-01     table id           0

             a list of elements given below 
                190828    190829    190830    190831    190832    190833    190834    190835    190836    190837    190838    190839    190840
                     echo suppressed for     24530 items
                     total number of items read:     24543


             $....contact body 5: C_shangbixia                                                                                                                               

             body number                       =    5
             body name                         = C_shangbixia
             number of sets of data            =    0

                       body positioning data          
             1st coordinate of center of rotation       0.00000E+00
             2nd coordinate of center of rotation       0.00000E+00
             3rd coordinate of center of rotation       0.00000E+00
             initial angle rotated around axis          0.00000E+00

             1st component of directional cosine        0.00000E+00
             2nd component of directional cosine        0.00000E+00
             3rd component of directional cosine        1.00000E+00

             1st component of approach velocity         0.00000E+00
             2nd component of approach velocity         0.00000E+00
             3rd component of approach velocity         0.00000E+00
             angular approach velocity                  0.00000E+00

             1st component of velocity                  0.00000E+00     table id           0
             2nd component of velocity                  0.00000E+00     table id           0
             3rd component of velocity                  0.00000E+00     table id           0
             angular velocity                           0.00000E+00     table id           0

             1st component of surface growth factor     0.00000E+00     table id           0
             2nd component of surface growth factor     0.00000E+00     table id           0
             3rd component of surface growth factor     0.00000E+00     table id           0

             friction coefficient                       1.00000E-01     table id           0

             from element     217862 to element     243179 by          1


             $....contact body 6: C_shangbiup                                                                                                                                

             body number                       =    6
             body name                         = C_shangbiup
             number of sets of data            =    0

                       body positioning data          
             1st coordinate of center of rotation       0.00000E+00
             2nd coordinate of center of rotation       0.00000E+00
             3rd coordinate of center of rotation       0.00000E+00
             initial angle rotated around axis          0.00000E+00

             1st component of directional cosine        0.00000E+00
             2nd component of directional cosine        0.00000E+00
             3rd component of directional cosine        1.00000E+00

             1st component of approach velocity         0.00000E+00
             2nd component of approach velocity         0.00000E+00
             3rd component of approach velocity         0.00000E+00
             angular approach velocity                  0.00000E+00

             1st component of velocity                  0.00000E+00     table id           0
             2nd component of velocity                  0.00000E+00     table id           0
             3rd component of velocity                  0.00000E+00     table id           0
             angular velocity                           0.00000E+00     table id           0

             1st component of surface growth factor     0.00000E+00     table id           0
             2nd component of surface growth factor     0.00000E+00     table id           0
             3rd component of surface growth factor     0.00000E+00     table id           0

             friction coefficient                       1.00000E-01     table id           0

             from element     243180 to element     260852 by          1


             $....contact body 7: rigidsurface                                                                                                                               

             body number                       =    7
             body name                         = rigidsurface
             number of sets of data            =    1

             analytical form of contact surface used

             body number     7 is a velocity controlled rigid surface 
                       body positioning data          
             1st coordinate of center of rotation       0.00000E+00
             2nd coordinate of center of rotation       0.00000E+00
             3rd coordinate of center of rotation       0.00000E+00
             initial angle rotated around axis          0.00000E+00

             1st component of directional cosine        0.00000E+00
             2nd component of directional cosine        0.00000E+00
             3rd component of directional cosine        1.00000E+00

             1st component of approach velocity         0.00000E+00
             2nd component of approach velocity         0.00000E+00
             3rd component of approach velocity         0.00000E+00
             angular approach velocity                  1.00000E+00

             1st component of velocity                  0.00000E+00     table id           0
             2nd component of velocity                  0.00000E+00     table id           0
             3rd component of velocity                  0.00000E+00     table id           0
             angular velocity                          -1.04720E+00     table id           0

             1st component of surface growth factor     0.00000E+00     table id           0
             2nd component of surface growth factor     0.00000E+00     table id           0
             3rd component of surface growth factor     0.00000E+00     table id           0

             friction coefficient                       1.00000E-01     table id           0

                    data set type :  NURBS surface    =        9
                               internal NURBS id is   =        1
      number of control points in local u direction   =        2
      number of control points in local v direction   =        2
                         order in local u direction   =        2
                         order in local v direction   =        2
        number of subdivisions in local u direction   =        1
        number of subdivisions in local v direction   =        1
                          number of trimming curves   =        0


             data internally reduced to          1 segments 


             * * * * * * * * * * * * * * * * * * * * *
             TOTAL number of NURBS surfaces are:                             1
             TOTAL number of trimming curves are:                            0
             TOTAL number of control points for NURBS are:                  24
             TOTAL number of control points for trimming curves are:         1
             TOTAL number of segments on post file are:                      1
             * * * * * * * * * * * * * * * * * * * * *


             contact table                                                                                                                                                   
             ----------


             touching body:    1
             a list of bodies given below 
                     2

             flexible body #  1 (C_jianjiaruangu) will detect flexible body #  2 (C_shangbiruangu)
             flexible body #  2 (C_shangbiruangu) will detect flexible body #  1 (C_jianjiaruangu)

             the contact tolerance has been reset to be:         1.0000E-01     table id          0

             the separation force has been reset to be:          3.0000E+00     table id          0

             the friction coefficient has been reset to be:      1.0000E-02     table id          0

             the contact bias factor has been reset to be:       9.5000E-01     table id          0

             touching body:    1
             a list of bodies given below 
                     3

             flexible body #  1 (C_jianjiaruangu) will detect flexible body #  3 (C_jianjiagu)
             flexible body #  3 (C_jianjiagu) will detect flexible body #  1 (C_jianjiaruangu)

             glue condition is turned on - nodes are projected onto contacted segment
                                         - shell-shell contact is fully moment constrained
                                         - separation is not allowed

             touching body:    2
             a list of bodies given below 
                     6

             flexible body #  2 (C_shangbiruangu) will detect flexible body #  6 (C_shangbiup)
             flexible body #  6 (C_shangbiup) will detect flexible body #  2 (C_shangbiruangu)

             glue condition is turned on - nodes are projected onto contacted segment
                                         - shell-shell contact is fully moment constrained
                                         - separation is not allowed

             touching body:    4
             a list of bodies given below 
                     6

             flexible body #  4 (C_songzhigu) will detect flexible body #  6 (C_shangbiup)
             flexible body #  6 (C_shangbiup) will detect flexible body #  4 (C_songzhigu)

             glue condition is turned on - nodes are projected onto contacted segment
                                         - shell-shell contact is fully moment constrained
                                         - separation is not allowed

             touching body:    5
             a list of bodies given below 
                     6

             flexible body #  5 (C_shangbixia) will detect flexible body #  6 (C_shangbiup)
             flexible body #  6 (C_shangbiup) will detect flexible body #  5 (C_shangbixia)

             glue condition is turned on - nodes are projected onto contacted segment
                                         - shell-shell contact is fully moment constrained
                                         - separation is not allowed

             touching body:    5
             a list of bodies given below 
                     7

             flexible body #  5 (C_shangbixia) will detect rigid body #  7 (rigidsurface)

             glue condition is turned on - nodes are projected onto contacted segment
                                         - separation is not allowed

             springs                                                                                                                                                         
             ----------


             spring no         1   spring id         1   spring type: true direction 
             node 1         57273   dof 1        0
             node 2         38294   dof 2        0
             stiffness  5.000E+01   table id     0

             spring no         2   spring id         2   spring type: true direction 
             node 1         57274   dof 1        0
             node 2         38117   dof 2        0
             stiffness  5.000E+01   table id     0

             spring no         3   spring id         3   spring type: true direction 
             node 1         57244   dof 1        0
             node 2         38029   dof 2        0
             stiffness  5.000E+01   table id     0

             spring no         4   spring id         4   spring type: true direction 
             node 1         57292   dof 1        0
             node 2         37720   dof 2        0
             stiffness  5.000E+01   table id     0

             spring no         5   spring id         5   spring type: true direction 
             node 1         57322   dof 1        0
             node 2         37728   dof 2        0
             stiffness  5.000E+01   table id     0

             spring no         6   spring id         6   spring type: true direction 
             node 1         57319   dof 1        0
             node 2         53530   dof 2        0
             stiffness  5.000E+01   table id     0

             spring no         7   spring id         7   spring type: true direction 
             node 1         57319   dof 1        0
             node 2         53506   dof 2        0
             stiffness  5.000E+01   table id     0

             spring no         8   spring id        10   spring type: true direction 
             node 1         64260   dof 1        0
             node 2         41116   dof 2        0
             stiffness  5.000E+01   table id     0

             spring no         9   spring id        14   spring type: true direction 
             node 1         63795   dof 1        0
             node 2         39771   dof 2        0
             stiffness  5.000E+01   table id     0

             spring no        10   spring id        15   spring type: true direction 
             node 1         63661   dof 1        0
             node 2         39434   dof 2        0
             stiffness  5.000E+01   table id     0

             spring no        11   spring id        16   spring type: true direction 
             node 1         63609   dof 1        0
             node 2         38868   dof 2        0
             stiffness  5.000E+01   table id     0

             spring no        12   spring id        17   spring type: true direction 
             node 1         63867   dof 1        0
             node 2         34293   dof 2        0
             stiffness  5.000E+01   table id     0

             spring no        13   spring id        18   spring type: true direction 
             node 1         63709   dof 1        0
             node 2         34310   dof 2        0
             stiffness  5.000E+01   table id     0

             spring no        14   spring id        19   spring type: true direction 
             node 1         63514   dof 1        0
             node 2         33815   dof 2        0
             stiffness  5.000E+01   table id     0

             spring no        15   spring id        20   spring type: true direction 
             node 1         63889   dof 1        0
             node 2         33821   dof 2        0
             stiffness  5.000E+01   table id     0

             spring no        16   spring id        21   spring type: true direction 
             node 1         63821   dof 1        0
             node 2         41469   dof 2        0
             stiffness  5.000E+01   table id     0

             spring no        17   spring id        22   spring type: true direction 
             node 1         36355   dof 1        0
             node 2         64213   dof 2        0
             stiffness  5.000E+01   table id     0

             spring no        18   spring id        23   spring type: true direction 
             node 1         38495   dof 1        0
             node 2         64212   dof 2        0
             stiffness  5.000E+01   table id     0

             spring no        19   spring id        24   spring type: true direction 
             node 1         38450   dof 1        0
             node 2         64183   dof 2        0
             stiffness  5.000E+01   table id     0

             spring no        20   spring id        25   spring type: true direction 
             node 1         36079   dof 1        0
             node 2         64182   dof 2        0
             stiffness  5.000E+01   table id     0

             spring no        21   spring id        26   spring type: true direction 
             node 1         38348   dof 1        0
             node 2         64287   dof 2        0
             stiffness  1.000E+02   table id     0

             spring no        22   spring id        27   spring type: true direction 
             node 1         38268   dof 1        0
             node 2         64288   dof 2        0
             stiffness  1.000E+02   table id     0

             spring no        23   spring id        28   spring type: true direction 
             node 1         43869   dof 1        0
             node 2         64289   dof 2        0
             stiffness  1.000E+02   table id     0

             spring no        24   spring id        29   spring type: true direction 
             node 1         35470   dof 1        0
             node 2         64289   dof 2        0
             stiffness  1.000E+02   table id     0

             spring no        25   spring id        30   spring type: true direction 
             node 1         42216   dof 1        0
             node 2         64290   dof 2        0
             stiffness  1.000E+02   table id     0

             spring no        26   spring id        31   spring type: true direction 
             node 1         35243   dof 1        0
             node 2         64290   dof 2        0
             stiffness  1.000E+02   table id     0

             spring no        27   spring id        32   spring type: true direction 
             node 1         43864   dof 1        0
             node 2         64291   dof 2        0
             stiffness  1.000E+02   table id     0

             spring no        28   spring id        33   spring type: true direction 
             node 1         35482   dof 1        0
             node 2         64291   dof 2        0
             stiffness  1.000E+02   table id     0

             spring no        29   spring id        34   spring type: true direction 
             node 1         42205   dof 1        0
             node 2         64292   dof 2        0
             stiffness  1.000E+02   table id     0

             spring no        30   spring id        35   spring type: true direction 
             node 1         39106   dof 1        0
             node 2         64292   dof 2        0
             stiffness  1.000E+02   table id     0

             spring no        31   spring id        36   spring type: true direction 
             node 1         43853   dof 1        0
             node 2         64293   dof 2        0
             stiffness  1.000E+02   table id     0

             spring no        32   spring id        37   spring type: true direction 
             node 1         39647   dof 1        0
             node 2         64293   dof 2        0
             stiffness  1.000E+02   table id     0

             spring no        33   spring id        38   spring type: true direction 
             node 1         44454   dof 1        0
             node 2         64294   dof 2        0
             stiffness  1.000E+02   table id     0

             spring no        34   spring id        39   spring type: true direction 
             node 1         40566   dof 1        0
             node 2         64294   dof 2        0
             stiffness  1.000E+02   table id     0

             spring no        35   spring id        40   spring type: true direction 
             node 1         37914   dof 1        0
             node 2         64295   dof 2        0
             stiffness  1.000E+02   table id     0

             no print                                                                                                                                                        
             ----------


             post                                                                                                                                                            
             ----------

             number of element variables on post file:    9

             binary post file will be used

             initial output frequency of post file:       1

             MSC.Marc 2005 style post file

             post variable     1 is post code   17 =                                                 
             post variable     2 is post code   18 =                                                 
             post variable     3 is post code   58 =                                                 
             post variable     4 is post code  127 =                                                 
             post variable     5 is post code  301 =                                                 
             post variable    11 is post code  311 =                                                 
             post variable    17 is post code  401 =                                                 
             post variable    23 is post code  411 at layer      1 =                                                 
             post variable    29 is post code  421 at layer      1 =                                                 
             maximum record length on binary post file=          64295
             approximate no. of words per increment on file=        8868848


             parameters                                                                                                                                                      
             ----------


             parameters set as follows 

             predictor used for stress-strain calculation    1.00000E+00
             penalty factor for boundary conditions          1.00000E+09
             penalty for incompressibility - r-p flow        1.00000E+02
             penalty for incompressibility - fluid flow      1.00000E+06
             beta parameter for Newmark operator             2.50000E-01
             gamma parameter for Newmark operator            5.00000E-01
             gamma1 parameter for Single-Step-Houbolt        1.50000E+00
             gamma parameter for Single-Step-Houbolt        -5.00000E-01
             sharp angle for sticking/separating - 2D        8.62500E+00
             sharp angle for sticking/separating - 3D        2.00000E+01
             initial strain rate for r-p flow                1.00000E-04
             lowest strain rate cutoff for r-p flow          1.00000E-06
             fraction of dilatational stress neglected       1.00000E+00
             factor for drilling d.o.f for shells            1.00000E-04
             factor for displacement after rezoning          1.00000E+00

             universal gas constant                          8.31400E+00
             absolute temperature offset                     2.73150E+02
             thermal properties evaluation weight            5.00000E-01
             surface projection factor in ssh dynamics       0.00000E+00
             Stefan Boltzmann constant                       5.67051E-08
             Planck's second radiation constant              1.43877E-02
             Speed of light in vacuum                        2.99790E+08
             maximum iterative displacement component        1.00000E+30
             initial stiffness to simulate sticking          0.00000E+00


             end option                                                                                                                                                      
             ----------


             direct symmetric multi-frontal sparse solver is invoked for region   1


             number of element groups used:         3

                group     # elements     element type     material

                   1      164793           134              1
                   2       24543           134              2
                   3       71512           134              3
 

     **** note ****
     can not find the following flow-data file 
     in job directory or in the material library:
     C:\MSC.SOFTWARE\Marc\2007r1\marc2007r1\tools\..\AF_flowmat\pizhigu.mat
     This is ok if no separate flow-data file is required.
     Otherwise please provide the data file or result
     will be wrong.


     **** note ****
     can not find the following flow-data file 
     in job directory or in the material library:
     C:\MSC.SOFTWARE\Marc\2007r1\marc2007r1\tools\..\AF_flowmat\songzhigu.mat
     This is ok if no separate flow-data file is required.
     Otherwise please provide the data file or result
     will be wrong.


     **** note ****
     can not find the following flow-data file 
     in job directory or in the material library:
     C:\MSC.SOFTWARE\Marc\2007r1\marc2007r1\tools\..\AF_flowmat\ruangu.mat
     This is ok if no separate flow-data file is required.
     Otherwise please provide the data file or result
     will be wrong.


             maximum connectivity in stiffness matrix is        18 at node      8929


             maximum half-bandwidth is     30069  between nodes     33821  and     63889

             number of profile entries excluding fill-in is          430296
             general memory increasing from      53 MByte to      97 MByte


             memory increased to        25456961 words during 
             finding contact boundary nodes


             * * * * * * * * * * *

              contact tolerance calculated by program is  2.41005E-03


             * * * * * * * * * * *

              distance below which a node is considered 
              touching a surface is                       2.00000E-01

             * * * * * * * * * * *

              warning: the distance which you have provided 
              is of the same order of magnitude as the element 
              size and may cause undesired contact detections 

             * * * * * * * * * * *
             contact tolerances per contact body:

               body    contact tolerance
                    1      7.05515E-03
                    2      8.67655E-05
                    3      3.64699E-03
                    4      1.74435E-03
                    5      2.83284E-02
                    6      7.86529E-03


             total workspace needed with in-core matrix storage =        20284969
               part of solver workspace is allocated separately

             allocated        504 words of memory due to kinematic boundary conditions


             allocated       1428 words of memory due to shell, user or contact transformations


             allocated        902 words of memory due to tyings


             allocated       1800 words of memory due to tyings


             allocated       2828 words of memory due to shell, user or contact transformations


             allocated       3600 words of memory due to tyings


             allocated       5628 words of memory due to shell, user or contact transformations


             allocated       7200 words of memory due to tyings


             allocated      11228 words of memory due to shell, user or contact transformations


             allocated      14400 words of memory due to tyings


             allocated      22428 words of memory due to shell, user or contact transformations


             allocated      28800 words of memory due to tyings


             allocated      44828 words of memory due to shell, user or contact transformations


             allocated      28800 words of memory due to tyings


             allocated      44828 words of memory due to shell, user or contact transformations


             allocated      28800 words of memory due to tyings


             allocated      44828 words of memory due to shell, user or contact transformations


             allocated      28800 words of memory due to tyings


             allocated      44828 words of memory due to shell, user or contact transformations


             allocated      28800 words of memory due to tyings


             allocated      44828 words of memory due to shell, user or contact transformations


                 now moving rigid surfaces into initial contact with deformable bodies  


             allocated        600 words of memory due to kinematic boundary conditions


             allocated       1200 words of memory due to kinematic boundary conditions


             maximum connectivity in stiffness matrix is       207 at node     63833


             maximum half-bandwidth is     60010  between nodes      4232  and     64241

             number of profile entries excluding fill-in is          553814


             total workspace needed with in-core matrix storage =        23619955
               part of solver workspace is allocated separately


             load increments for each degree of freedom
             summed over the whole model

             from distributed loads
             dist. loads on deformed configuration - totals below for dist. loads
             increments for point loads
             0.000000E+00   0.000000E+00   0.000000E+00


             point loads
             0.000000E+00   0.000000E+00   0.000000E+00


             increment zero is a null step


             total strain energy         is    0.00000E+00
               within which:
               elastic strain energy     is    0.00000E+00
             total ext-force work        is    0.00000E+00
               within which:
               work by appl. force/disp. is    0.00000E+00
               work by  contact forces   is    0.00000E+00
               work by frictional forces is    0.00000E+00
             total work by  springs      is    0.00000E+00


             memory usage:                       MByte       words  % of total

              within general memory:           
               element stiffness matrices:          31     8017932         6.0
               solver: first part                   59    15338748        11.5
               overallocation initial allocation     7     1837010         1.4
               other:                                1      263271         0.2
              allocated separately:
               nodal vectors:                       48    12506925         9.4
               defined sets:                         1      261038         0.2
               contact:                             31     8190430         6.2
               tyings:                               4      974072         0.7
               transformations:                      2      396270         0.3
               kinematic boundary conditions:        0        2860         0.0
               points, curves and surfaces:          0          54         0.0
               element storage:                    285    74602698        56.0
               material properties:                  0        3704         0.0
               executable and common blocks:        27     7000000         5.3
               miscellaneous                        14     3757550         2.8
               ---------------------------------------------------------------
               total:                              508   133152562

               general memory allocated:            97    25456961
               general memory used:                 90    23619951

               peak memory usage:                  522   136947251

             e n d   o f   i n c r e m e n t       0

             binary post data at increment       0.  subincrement    0.  on file 16
             wall time =          41.00

             $...................                                                                                                                                            
             $....start of loadcase lcase1                                                                                                                                   

             title               lcase1                                                                                                                                      
             ----------


             loadcase            lcase1                                                                                                                                      
             ----------


             activate boundary condition fix_suogu

             activate boundary condition fix_jizhu

             contact table                                                                                                                                                   
             ----------


             touching body:    1
             a list of bodies given below 
                     2

             flexible body #  1 (C_jianjiaruangu) will detect flexible body #  2 (C_shangbiruangu)
             flexible body #  2 (C_shangbiruangu) will detect flexible body #  1 (C_jianjiaruangu)

             the contact tolerance has been reset to be:         1.0000E-01     table id          0

             the separation force has been reset to be:          3.0000E+00     table id          0

             the friction coefficient has been reset to be:      1.0000E-02     table id          0

             the contact bias factor has been reset to be:       9.5000E-01     table id          0

             touching body:    1
             a list of bodies given below 
                     3

             flexible body #  1 (C_jianjiaruangu) will detect flexible body #  3 (C_jianjiagu)
             flexible body #  3 (C_jianjiagu) will detect flexible body #  1 (C_jianjiaruangu)

             glue condition is turned on - nodes are projected onto contacted segment
                                         - shell-shell contact is fully moment constrained
                                         - separation is not allowed

             touching body:    2
             a list of bodies given below 
                     6

             flexible body #  2 (C_shangbiruangu) will detect flexible body #  6 (C_shangbiup)
             flexible body #  6 (C_shangbiup) will detect flexible body #  2 (C_shangbiruangu)

             glue condition is turned on - nodes are projected onto contacted segment
                                         - shell-shell contact is fully moment constrained
                                         - separation is not allowed

             touching body:    4
             a list of bodies given below 
                     6

             flexible body #  4 (C_songzhigu) will detect flexible body #  6 (C_shangbiup)
             flexible body #  6 (C_shangbiup) will detect flexible body #  4 (C_songzhigu)

             glue condition is turned on - nodes are projected onto contacted segment
                                         - shell-shell contact is fully moment constrained
                                         - separation is not allowed

             touching body:    5
             a list of bodies given below 
                     6

             flexible body #  5 (C_shangbixia) will detect flexible body #  6 (C_shangbiup)
             flexible body #  6 (C_shangbiup) will detect flexible body #  5 (C_shangbixia)

             glue condition is turned on - nodes are projected onto contacted segment
                                         - shell-shell contact is fully moment constrained
                                         - separation is not allowed

             touching body:    5
             a list of bodies given below 
                     7

             flexible body #  5 (C_shangbixia) will detect rigid body #  7 (rigidsurface)

             glue condition is turned on - nodes are projected onto contacted segment
                                         - separation is not allowed

             control                                                                                                                                                         
             ----------


             control information for region   1

             maximum number of increments      99999
             maximum number of recycles           10
             minimum number of recycles            0
             control of displacement convergence:
               relative tolerance:              1.50000E-01
               cut-off value     :              0.00000E+00
               absolute tolerance:              0.00000E+00
               relative rotation tolerance:     0.00000E+00
               rotation cut-off value     :     0.00000E+00
               absolute rotation tolerance:     0.00000E+00


             maximum allowed relative change in displacement increment    1.50000E-01


             full newton-raphson technique chosen

             convergence testing is automatically switched between
             residual and displacement testing if reactions or displacements 
             become too small 


             solution of non-positive definite equation systems will be forced

             analysis will be continued if convergence has not been reached

             control messages will be written to log file

             parameters                                                                                                                                                      
             ----------


             parameters set as follows 

             predictor used for stress-strain calculation    1.00000E+00
             penalty factor for boundary conditions          1.00000E+09
             penalty for incompressibility - r-p flow        1.00000E+02
             penalty for incompressibility - fluid flow      1.00000E+06
             beta parameter for Newmark operator             2.50000E-01
             gamma parameter for Newmark operator            5.00000E-01
             gamma1 parameter for Single-Step-Houbolt        1.50000E+00
             gamma parameter for Single-Step-Houbolt        -5.00000E-01
             sharp angle for sticking/separating - 2D        8.62500E+00
             sharp angle for sticking/separating - 3D        2.00000E+01
             initial strain rate for r-p flow                1.00000E-04
             lowest strain rate cutoff for r-p flow          1.00000E-06
             fraction of dilatational stress neglected       1.00000E+00
             factor for drilling d.o.f for shells            1.00000E-04
             factor for displacement after rezoning          1.00000E+00

             universal gas constant                          8.31400E+00
             absolute temperature offset                     2.73150E+02
             thermal properties evaluation weight            5.00000E-01
             surface projection factor in ssh dynamics       0.00000E+00
             Stefan Boltzmann constant                       5.67051E-08
             Planck's second radiation constant              1.43877E-02
             Speed of light in vacuum                        2.99790E+08
             maximum iterative displacement component        1.00000E+30
             initial stiffness to simulate sticking          0.00000E+00


             auto load                                                                                                                                                       
             ----------


             iotnum,incasm
             maximum times of restarting last increment is:        10
                     12         0

             time step                                                                                                                                                       
             ----------

             time increment =     8.33333E-02

             continue                                                                                                                                                        
             ----------


             equal load incs specified for      12 increments


             s t a r t   o f   i n c r e m e n t       1


          space needed for incremental backup:    48716066


             maximum connectivity in stiffness matrix is       207 at node     63833


             maximum half-bandwidth is     60010  between nodes      4232  and     64241

             number of profile entries excluding fill-in is          553814


             total workspace needed with in-core matrix storage =        23619955
               part of solver workspace is allocated separately


             load increments for each degree of freedom
             summed over the whole model

             from distributed loads
             dist. loads on deformed configuration - totals below for dist. loads
             increments for point loads
             0.000000E+00   0.000000E+00   0.000000E+00


             point loads
             0.000000E+00   0.000000E+00   0.000000E+00

             start of assembly     cycle number is     0
             wall time =          44.00


             solver workspace for phase1 (matrix input)    (64bit words) =          650263 (      4.96 MByte)
             Metis nested dissection ordering used
             solver workspace for phase2 (nodal ordering)  (64bit words) =         1465245 (     11.18 MByte)
             solver workspace for phase3 (symbolic factor) (64bit words) =         3340266 (     25.48 MByte)
             solver workspace for phase4 (factorization)   (64bit words) =         7975941 (     60.85 MByte) (MINIMUM)
             solver workspace for phase4 (factorization)   (64bit words) =        65064896 (    496.41 MByte) (MAXIMUM)
             solver workspace available and used           (64bit words) =        68318140 (    521.23 MByte)


             start of matrix solution
             wall time =          60.00


             singularity ratio    1.0428E-04


             end of matrix solution
             wall time =          75.00


             ddu multiplied with    4.12993E-01 due to penetration


             maximum residual force  at node     59705 degree of freedom  1 is equal to    1.165E-10
             maximum reaction force  at node     56163 degree of freedom  1 is equal to    2.940E+02
             residual convergence ratio    3.964E-13

             maximum displacement  change   at node     63713 degree of freedom  1 is equal to    9.639E-01
             maximum displacement increment at node     63713 degree of freedom  1 is equal to    9.639E-01
             displacement convergence ratio   1.000E+00

             failure to converge to tolerance

             iterative penetration checking has reached   0.412993 of total increment

             increment will be recycled


             maximum connectivity in stiffness matrix is       207 at node     63833


             maximum half-bandwidth is     60010  between nodes      4232  and     64241

             number of profile entries excluding fill-in is          554500


             total workspace needed with in-core matrix storage =        23638477
               part of solver workspace is allocated separately


             load increments for each degree of freedom
             summed over the whole model

             from distributed loads
             dist. loads on deformed configuration - totals below for dist. loads
             increments for point loads
             0.000000E+00   0.000000E+00   0.000000E+00


             point loads
             0.000000E+00   0.000000E+00   0.000000E+00

             start of assembly     cycle number is     1
             wall time =          83.00


             solver workspace for phase1 (matrix input)    (64bit words) =          650949 (      4.97 MByte)
             Metis nested dissection ordering used
             solver workspace for phase2 (nodal ordering)  (64bit words) =         1465717 (     11.18 MByte)
             solver workspace for phase3 (symbolic factor) (64bit words) =         3342796 (     25.50 MByte)
             solver workspace for phase4 (factorization)   (64bit words) =         7978775 (     60.87 MByte) (MINIMUM)
             solver workspace for phase4 (factorization)   (64bit words) =        65104993 (    496.71 MByte) (MAXIMUM)
             solver workspace available and used           (64bit words) =        68318140 (    521.23 MByte)


             start of matrix solution
             wall time =          96.00


             singularity ratio    9.7498E-05


             end of matrix solution
             wall time =         110.00


             maximum residual force  at node     59564 degree of freedom  1 is equal to    1.491E-10
             maximum reaction force  at node     56163 degree of freedom  1 is equal to    7.162E+02
             residual convergence ratio    2.083E-13

             maximum displacement  change   at node     63713 degree of freedom  1 is equal to    1.311E+00
             maximum displacement increment at node     63713 degree of freedom  1 is equal to    2.275E+00
             displacement convergence ratio   5.764E-01

             failure to converge to tolerance

             increment will be recycled


             maximum connectivity in stiffness matrix is       207 at node     63833


             maximum half-bandwidth is     60010  between nodes      4232  and     64241

             number of profile entries excluding fill-in is          554909


             total workspace needed with in-core matrix storage =        23649521
               part of solver workspace is allocated separately


             load increments for each degree of freedom
             summed over the whole model

             from distributed loads
             dist. loads on deformed configuration - totals below for dist. loads
             increments for point loads
             0.000000E+00   0.000000E+00   0.000000E+00


             point loads
             0.000000E+00   0.000000E+00   0.000000E+00

             start of assembly     cycle number is     2
             wall time =         118.00


             solver workspace for phase1 (matrix input)    (64bit words) =          651358 (      4.97 MByte)
             Metis nested dissection ordering used
             solver workspace for phase2 (nodal ordering)  (64bit words) =         1466031 (     11.18 MByte)
             solver workspace for phase3 (symbolic factor) (64bit words) =         3335040 (     25.44 MByte)
             solver workspace for phase4 (factorization)   (64bit words) =         8021172 (     61.20 MByte) (MINIMUM)
             solver workspace for phase4 (factorization)   (64bit words) =        66315659 (    505.95 MByte) (MAXIMUM)
             solver workspace available and used           (64bit words) =        68318140 (    521.23 MByte)


             start of matrix solution
             wall time =         131.00


             singularity ratio    1.4397E-04


             end of matrix solution
             wall time =         146.00


             maximum residual force  at node     53756 degree of freedom  1 is equal to    3.861E-11
             maximum reaction force  at node     56163 degree of freedom  1 is equal to    7.214E+02
             residual convergence ratio    5.352E-14

             maximum displacement  change   at node      1676 degree of freedom  1 is equal to    1.214E-01
             maximum displacement increment at node     63713 degree of freedom  1 is equal to    2.185E+00
             displacement convergence ratio   5.557E-02

             recycling increment due to body to body contact 

             increment will be recycled


             maximum connectivity in stiffness matrix is       207 at node     63833


             maximum half-bandwidth is     60010  between nodes      4232  and     64241

             number of profile entries excluding fill-in is          554882


             total workspace needed with in-core matrix storage =        23648791
               part of solver workspace is allocated separately


             load increments for each degree of freedom
             summed over the whole model

             from distributed loads
             dist. loads on deformed configuration - totals below for dist. loads
             increments for point loads
             0.000000E+00   0.000000E+00   0.000000E+00


             point loads
             0.000000E+00   0.000000E+00   0.000000E+00

             start of assembly     cycle number is     3
             wall time =         152.00


             solver workspace for phase1 (matrix input)    (64bit words) =          651331 (      4.97 MByte)
             Metis nested dissection ordering used
             solver workspace for phase2 (nodal ordering)  (64bit words) =         1465971 (     11.18 MByte)
             solver workspace for phase3 (symbolic factor) (64bit words) =         3311244 (     25.26 MByte)
             solver workspace for phase4 (factorization)   (64bit words) =         7991364 (     60.97 MByte) (MINIMUM)
             solver workspace for phase4 (factorization)   (64bit words) =        66334410 (    506.09 MByte) (MAXIMUM)
             solver workspace available and used           (64bit words) =        68318140 (    521.23 MByte)


             start of matrix solution
             wall time =         165.00


             singularity ratio    1.0353E-04


             end of matrix solution
             wall time =         180.00


             maximum residual force  at node     53679 degree of freedom  2 is equal to    4.765E-11
             maximum reaction force  at node     56163 degree of freedom  1 is equal to    7.183E+02
             residual convergence ratio    6.633E-14

             maximum displacement  change   at node     38253 degree of freedom  2 is equal to    7.261E-02
             maximum displacement increment at node     63713 degree of freedom  1 is equal to    2.237E+00
             displacement convergence ratio   3.246E-02


             total transient time = 8.33333E-02


   NT version
   Marc 2007r1, Build 42812, May 25, 2007
   output for increment       1. "          lcase1"


             total strain energy         is    8.47479E+01
               within which:
               elastic strain energy     is    8.47479E+01
             total ext-force work        is    1.55112E+02
               within which:
               work by appl. force/disp. is    7.91903E-02
               work by  contact forces   is    1.12466E+01
               work by frictional forces is    1.43786E+02
             total work by  springs      is    7.03641E+01


             memory usage:                       MByte       words  % of total

              within general memory:           
               element stiffness matrices:          31     8017932         2.5
               solver: first part                   59    15368314         4.8
               overallocation initial allocation     7     1807444         0.6
               other:                                1      263271         0.1
              allocated separately:
               incremental backup:                 186    48716066        15.3
               solver 8                            521   136636280        42.8
               nodal vectors:                       48    12506925         3.9
               defined sets:                         1      261038         0.1
               contact:                             31     8190430         2.6
               tyings:                               4      978572         0.3
               transformations:                      2      396270         0.1
               kinematic boundary conditions:        0        2860         0.0
               points, curves and surfaces:          0          54         0.0
               element storage:                    285    74602698        23.4
               material properties:                  0        3704         0.0
               executable and common blocks:        27     7000000         2.2
               miscellaneous                        18     4645172         1.5
               ---------------------------------------------------------------
               total:                             1218   319397030

               general memory allocated:            97    25456961
               general memory used:                 90    23649517

               peak memory usage:                 1244   326086612

             e n d   o f   i n c r e m e n t       1

             binary post data at increment       1.  subincrement    0.  on file 16
             wall time =         190.00


             s t a r t   o f   i n c r e m e n t       2


          space needed for incremental backup:    48716816


             maximum connectivity in stiffness matrix is       207 at node     63833


             maximum half-bandwidth is     60010  between nodes      4232  and     64241

             number of profile entries excluding fill-in is          554894


             total workspace needed with in-core matrix storage =        23649115
               part of solver workspace is allocated separately


             load increments for each degree of freedom
             summed over the whole model

             from distributed loads
             dist. loads on deformed configuration - totals below for dist. loads
             increments for point loads
             0.000000E+00   0.000000E+00   0.000000E+00


             point loads
             0.000000E+00   0.000000E+00   0.000000E+00

             start of assembly     cycle number is     0
             wall time =         201.00


             solver workspace for phase1 (matrix input)    (64bit words) =          651343 (      4.97 MByte)
             Metis nested dissection ordering used
             solver workspace for phase2 (nodal ordering)  (64bit words) =         1465958 (     11.18 MByte)
             solver workspace for phase3 (symbolic factor) (64bit words) =         3334730 (     25.44 MByte)
             solver workspace for phase4 (factorization)   (64bit words) =         8036817 (     61.32 MByte) (MINIMUM)
             solver workspace for phase4 (factorization)   (64bit words) =        66508314 (    507.42 MByte) (MAXIMUM)
             solver workspace available and used           (64bit words) =        68318140 (    521.23 MByte)


             start of matrix solution
             wall time =         215.00


             singularity ratio    9.7037E-05


             end of matrix solution
             wall time =         230.00


             maximum residual force  at node     18320 degree of freedom  2 is equal to    3.023E-10
             maximum reaction force  at node     56163 degree of freedom  1 is equal to    2.882E+03
             residual convergence ratio    1.049E-13

             maximum displacement  change   at node     63713 degree of freedom  1 is equal to    2.320E+00
             maximum displacement increment at node     63713 degree of freedom  1 is equal to    2.320E+00
             displacement convergence ratio   1.000E+00

             failure to converge to tolerance

             increment will be recycled


             maximum connectivity in stiffness matrix is       207 at node     63833


             maximum half-bandwidth is     60010  between nodes      4232  and     64241

             number of profile entries excluding fill-in is          555511


             total workspace needed with in-core matrix storage =        23665775
               part of solver workspace is allocated separately


             load increments for each degree of freedom
             summed over the whole model

             from distributed loads
             dist. loads on deformed configuration - totals below for dist. loads
             increments for point loads
             0.000000E+00   0.000000E+00   0.000000E+00


             point loads
             0.000000E+00   0.000000E+00   0.000000E+00

             start of assembly     cycle number is     1
             wall time =         239.00


             solver workspace for phase1 (matrix input)    (64bit words) =          651960 (      4.97 MByte)
             Metis nested dissection ordering used
             solver workspace for phase2 (nodal ordering)  (64bit words) =         1466373 (     11.19 MByte)
             solver workspace for phase3 (symbolic factor) (64bit words) =         3318628 (     25.32 MByte)
             solver workspace for phase4 (factorization)   (64bit words) =         7975439 (     60.85 MByte) (MINIMUM)
             solver workspace for phase4 (factorization)   (64bit words) =        64144259 (    489.38 MByte) (MAXIMUM)
             solver workspace available and used           (64bit words) =        68318140 (    521.23 MByte)


             start of matrix solution
             wall time =         252.00


             singularity ratio    1.0237E-04


             end of matrix solution
             wall time =         266.00


             maximum residual force  at node     59994 degree of freedom  2 is equal to    5.365E-11
             maximum reaction force  at node     56163 degree of freedom  1 is equal to    2.890E+03
             residual convergence ratio    1.856E-14

             maximum displacement  change   at node     38120 degree of freedom  2 is equal to    2.992E-01
             maximum displacement increment at node     63713 degree of freedom  1 is equal to    2.116E+00
             displacement convergence ratio   1.414E-01

             recycling increment due to body to body contact 

             increment will be recycled


             maximum connectivity in stiffness matrix is       207 at node     63833


             maximum half-bandwidth is     60010  between nodes      4232  and     64241

             number of profile entries excluding fill-in is          555447


             total workspace needed with in-core matrix storage =        23664047
               part of solver workspace is allocated separately


             load increments for each degree of freedom
             summed over the whole model

             from distributed loads
             dist. loads on deformed configuration - totals below for dist. loads
             increments for point loads
             0.000000E+00   0.000000E+00   0.000000E+00


             point loads
             0.000000E+00   0.000000E+00   0.000000E+00

             start of assembly     cycle number is     2
             wall time =         272.00


             solver workspace for phase1 (matrix input)    (64bit words) =          651896 (      4.97 MByte)
             Metis nested dissection ordering used
             solver workspace for phase2 (nodal ordering)  (64bit words) =         1466318 (     11.19 MByte)
             solver workspace for phase3 (symbolic factor) (64bit words) =         3347281 (     25.54 MByte)
             solver workspace for phase4 (factorization)   (64bit words) =         7991362 (     60.97 MByte) (MINIMUM)
             solver workspace for phase4 (factorization)   (64bit words) =        64744054 (    493.96 MByte) (MAXIMUM)
             solver workspace available and used           (64bit words) =        68318140 (    521.23 MByte)


             start of matrix solution
             wall time =         285.00


             singularity ratio    9.6241E-05


             end of matrix solution
             wall time =         299.00


             maximum residual force  at node     59703 degree of freedom  1 is equal to    3.473E-11
             maximum reaction force  at node     56163 degree of freedom  1 is equal to    2.884E+03
             residual convergence ratio    1.204E-14

             maximum displacement  change   at node     38254 degree of freedom  2 is equal to    1.482E-01
             maximum displacement increment at node     63713 degree of freedom  1 is equal to    2.222E+00
             displacement convergence ratio   6.670E-02


             total transient time = 1.66667E-01


   NT version
   Marc 2007r1, Build 42812, May 25, 2007
   output for increment       2. "          lcase1"


             total strain energy         is    1.16949E+03
               within which:
               elastic strain energy     is    1.16949E+03
             total ext-force work        is    1.45963E+03
               within which:
               work by appl. force/disp. is    3.44500E-01
               work by  contact forces   is    8.01808E+01
               work by frictional forces is    1.37911E+03
             total work by  springs      is    2.90147E+02


             memory usage:                       MByte       words  % of total

              within general memory:           
               element stiffness matrices:          31     8017932         2.5
               solver: first part                   59    15384568         4.8
               overallocation initial allocation     7     1791190         0.6
               other:                                1      263271         0.1
              allocated separately:
               incremental backup:                 186    48716816        15.3
               solver 8                            521   136636280        42.8
               nodal vectors:                       48    12506925         3.9
               defined sets:                         1      261038         0.1
               contact:                             31     8190430         2.6
               tyings:                               4      981902         0.3
               transformations:                      2      396270         0.1
               kinematic boundary conditions:        0        2860         0.0
               points, curves and surfaces:          0          54         0.0
               element storage:                    285    74602698        23.4
               material properties:                  0        3704         0.0
               executable and common blocks:        27     7000000         2.2
               miscellaneous                        18     4645049         1.5
               ---------------------------------------------------------------
               total:                             1218   319400987

               general memory allocated:            97    25456961
               general memory used:                 90    23665771

               peak memory usage:                 1404   368113846

             e n d   o f   i n c r e m e n t       2

             binary post data at increment       2.  subincrement    0.  on file 16
             wall time =         308.00


             s t a r t   o f   i n c r e m e n t       3


          space needed for incremental backup:    48717371


             maximum connectivity in stiffness matrix is       207 at node     63833


             maximum half-bandwidth is     60010  between nodes      4232  and     64241

             number of profile entries excluding fill-in is          555454


             total workspace needed with in-core matrix storage =        23664235
               part of solver workspace is allocated separately


             load increments for each degree of freedom
             summed over the whole model

             from distributed loads
             dist. loads on deformed configuration - totals below for dist. loads
             increments for point loads
             0.000000E+00   0.000000E+00   0.000000E+00


             point loads
             0.000000E+00   0.000000E+00   0.000000E+00

             start of assembly     cycle number is     0
             wall time =         311.00


             solver workspace for phase1 (matrix input)    (64bit words) =          651903 (      4.97 MByte)
             Metis nested dissection ordering used
             solver workspace for phase2 (nodal ordering)  (64bit words) =         1466296 (     11.19 MByte)
             solver workspace for phase3 (symbolic factor) (64bit words) =         3359312 (     25.63 MByte)
             solver workspace for phase4 (factorization)   (64bit words) =         8049781 (     61.41 MByte) (MINIMUM)
             solver workspace for phase4 (factorization)   (64bit words) =        66587921 (    508.03 MByte) (MAXIMUM)
             solver workspace available and used           (64bit words) =        68318140 (    521.23 MByte)


             start of matrix solution
             wall time =         325.00


             singularity ratio    1.0239E-04


             end of matrix solution
             wall time =         340.00


             ddu multiplied with    2.56348E-01 due to penetration


             maximum residual force  at node     53604 degree of freedom  1 is equal to    9.793E-11
             maximum reaction force  at node     56163 degree of freedom  1 is equal to    3.806E+03
             residual convergence ratio    2.573E-14

             maximum displacement  change   at node     63713 degree of freedom  1 is equal to    5.842E-01
             maximum displacement increment at node     63713 degree of freedom  1 is equal to    5.842E-01
             displacement convergence ratio   1.000E+00

             failure to converge to tolerance

             iterative penetration checking has reached   0.256348 of total increment

             increment will be recycled


             maximum connectivity in stiffness matrix is       207 at node     63833


             maximum half-bandwidth is     60010  between nodes      4232  and     64241

             number of profile entries excluding fill-in is          555546


             total workspace needed with in-core matrix storage =        23666719
               part of solver workspace is allocated separately


             load increments for each degree of freedom
             summed over the whole model

             from distributed loads
             dist. loads on deformed configuration - totals below for dist. loads
             increments for point loads
             0.000000E+00   0.000000E+00   0.000000E+00


             point loads
             0.000000E+00   0.000000E+00   0.000000E+00

             start of assembly     cycle number is     1
             wall time =         348.00


             solver workspace for phase1 (matrix input)    (64bit words) =          651995 (      4.97 MByte)
             Metis nested dissection ordering used
             solver workspace for phase2 (nodal ordering)  (64bit words) =         1466347 (     11.19 MByte)
             solver workspace for phase3 (symbolic factor) (64bit words) =         3311456 (     25.26 MByte)
             solver workspace for phase4 (factorization)   (64bit words) =         7985145 (     60.92 MByte) (MINIMUM)
             solver workspace for phase4 (factorization)   (64bit words) =        66621022 (    508.28 MByte) (MAXIMUM)
             solver workspace available and used           (64bit words) =        68318140 (    521.23 MByte)


             start of matrix solution
             wall time =         361.00


             singularity ratio    1.0204E-04


             end of matrix solution
             wall time =         376.00


             ddu multiplied with    3.09330E-01 due to penetration


             maximum residual force  at node     15258 degree of freedom  1 is equal to    6.071E-02
             maximum reaction force  at node     56163 degree of freedom  1 is equal to    4.631E+03
             residual convergence ratio    1.311E-05

             maximum displacement  change   at node     63713 degree of freedom  1 is equal to    5.071E-01
             maximum displacement increment at node     63713 degree of freedom  1 is equal to    1.091E+00
             displacement convergence ratio   4.647E-01

             failure to converge to tolerance

             iterative penetration checking has reached   0.486381 of total increment

             increment will be recycled


             maximum connectivity in stiffness matrix is       207 at node     63833


             maximum half-bandwidth is     60010  between nodes      4232  and     64241

             number of profile entries excluding fill-in is          555659


             total workspace needed with in-core matrix storage =        23669771
               part of solver workspace is allocated separately


             load increments for each degree of freedom
             summed over the whole model

             from distributed loads
             dist. loads on deformed configuration - totals below for dist. loads
             increments for point loads
             0.000000E+00   0.000000E+00   0.000000E+00


             point loads
             0.000000E+00   0.000000E+00   0.000000E+00

             start of assembly     cycle number is     2
             wall time =         384.00


             solver workspace for phase1 (matrix input)    (64bit words) =          652108 (      4.98 MByte)
             Metis nested dissection ordering used
             solver workspace for phase2 (nodal ordering)  (64bit words) =         1466400 (     11.19 MByte)
             solver workspace for phase3 (symbolic factor) (64bit words) =         3316199 (     25.30 MByte)
             solver workspace for phase4 (factorization)   (64bit words) =         7991939 (     60.97 MByte) (MINIMUM)
             solver workspace for phase4 (factorization)   (64bit words) =        66032379 (    503.79 MByte) (MAXIMUM)
             solver workspace available and used           (64bit words) =        68318140 (    521.23 MByte)


             start of matrix solution
             wall time =         398.00


             singularity ratio    9.5719E-05


             end of matrix solution
             wall time =         412.00


             maximum residual force  at node     59599 degree of freedom  1 is equal to    1.345E-10
             maximum reaction force  at node     56163 degree of freedom  1 is equal to    6.477E+03
             residual convergence ratio    2.076E-14

             maximum displacement  change   at node     63713 degree of freedom  1 is equal to    1.095E+00
             maximum displacement increment at node     63713 degree of freedom  1 is equal to    2.187E+00
             displacement convergence ratio   5.010E-01

             failure to converge to tolerance

             increment will be recycled


             maximum connectivity in stiffness matrix is       207 at node     63833


             maximum half-bandwidth is     60010  between nodes      4232  and     64241

             number of profile entries excluding fill-in is          555654


             total workspace needed with in-core matrix storage =        23669635
               part of solver workspace is allocated separately


             load increments for each degree of freedom
             summed over the whole model

             from distributed loads
             dist. loads on deformed configuration - totals below for dist. loads
             increments for point loads
             0.000000E+00   0.000000E+00   0.000000E+00


             point loads
             0.000000E+00   0.000000E+00   0.000000E+00

             start of assembly     cycle number is     3
             wall time =         420.00


             solver workspace for phase1 (matrix input)    (64bit words) =          652103 (      4.98 MByte)
             Metis nested dissection ordering used
             solver workspace for phase2 (nodal ordering)  (64bit words) =         1466344 (     11.19 MByte)
             solver workspace for phase3 (symbolic factor) (64bit words) =         3325187 (     25.37 MByte)
             solver workspace for phase4 (factorization)   (64bit words) =         7999171 (     61.03 MByte) (MINIMUM)
             solver workspace for phase4 (factorization)   (64bit words) =        66404248 (    506.62 MByte) (MAXIMUM)
             solver workspace available and used           (64bit words) =        68318140 (    521.23 MByte)


             start of matrix solution
             wall time =         433.00


             singularity ratio    1.0119E-04


             end of matrix solution
             wall time =         448.00


             maximum residual force  at node     54085 degree of freedom  1 is equal to    3.513E-11
             maximum reaction force  at node     56163 degree of freedom  1 is equal to    6.474E+03
             residual convergence ratio    5.426E-15

             maximum displacement  change   at node      3855 degree of freedom  2 is equal to    1.711E-01
             maximum displacement increment at node     63713 degree of freedom  1 is equal to    2.099E+00
             displacement convergence ratio   8.154E-02

             recycling increment due to body to body contact 

             increment will be recycled


             maximum connectivity in stiffness matrix is       207 at node     63833


             maximum half-bandwidth is     60010  between nodes      4232  and     64241

             number of profile entries excluding fill-in is          555656


             total workspace needed with in-core matrix storage =        23669689
               part of solver workspace is allocated separately


             load increments for each degree of freedom
             summed over the whole model

             from distributed loads
             dist. loads on deformed configuration - totals below for dist. loads
             increments for point loads
             0.000000E+00   0.000000E+00   0.000000E+00


             point loads
             0.000000E+00   0.000000E+00   0.000000E+00

             start of assembly     cycle number is     4
             wall time =         455.00


             solver workspace for phase1 (matrix input)    (64bit words) =          652105 (      4.98 MByte)
             Metis nested dissection ordering used
             solver workspace for phase2 (nodal ordering)  (64bit words) =         1466342 (     11.19 MByte)
             solver workspace for phase3 (symbolic factor) (64bit words) =         3326054 (     25.38 MByte)
             solver workspace for phase4 (factorization)   (64bit words) =         8007142 (     61.09 MByte) (MINIMUM)
             solver workspace for phase4 (factorization)   (64bit words) =        65772920 (    501.81 MByte) (MAXIMUM)
             solver workspace available and used           (64bit words) =        68318140 (    521.23 MByte)


             start of matrix solution
             wall time =         468.00


             singularity ratio    1.0133E-04


             end of matrix solution
             wall time =         482.00


             maximum residual force  at node     53759 degree of freedom  1 is equal to    3.496E-11
             maximum reaction force  at node     56163 degree of freedom  1 is equal to    6.472E+03
             residual convergence ratio    5.402E-15

             maximum displacement  change   at node      3653 degree of freedom  2 is equal to    7.023E-02
             maximum displacement increment at node     63713 degree of freedom  1 is equal to    2.137E+00
             displacement convergence ratio   3.287E-02


             total transient time = 2.50000E-01


   NT version
   Marc 2007r1, Build 42812, May 25, 2007
   output for increment       3. "          lcase1"


             total strain energy         is    5.79089E+03
               within which:
               elastic strain energy     is    5.79089E+03
             total ext-force work        is    6.46120E+03
               within which:
               work by appl. force/disp. is    5.56754E-01
               work by  contact forces   is    3.76923E+02
               work by frictional forces is    6.08372E+03
             total work by  springs      is    6.70309E+02


             memory usage:                       MByte       words  % of total

              within general memory:           
               element stiffness matrices:          31     8017932         2.5
               solver: first part                   59    15388564         4.8
               overallocation initial allocation     7     1787194         0.6
               other:                                1      263271         0.1
              allocated separately:
               incremental backup:                 186    48717371        15.3
               solver 8                            521   136636280        42.8
               nodal vectors:                       48    12506925         3.9
               defined sets:                         1      261038         0.1
               contact:                             31     8190430         2.6
               tyings:                               4      983252         0.3
               transformations:                      2      396270         0.1
               kinematic boundary conditions:        0        2860         0.0
               points, curves and surfaces:          0          54         0.0
               element storage:                    285    74602698        23.4
               material properties:                  0        3704         0.0
               executable and common blocks:        27     7000000         2.2
               miscellaneous                        18     4644980         1.5
               ---------------------------------------------------------------
               total:                             1218   319402823

               general memory allocated:            97    25456961
               general memory used:                 90    23669767

               peak memory usage:                 1404   368118358

             e n d   o f   i n c r e m e n t       3

             binary post data at increment       3.  subincrement    0.  on file 16
             wall time =         491.00


             s t a r t   o f   i n c r e m e n t       4


          space needed for incremental backup:    48717596


             maximum connectivity in stiffness matrix is       207 at node     63833


             maximum half-bandwidth is     60010  between nodes      4232  and     64241

             number of profile entries excluding fill-in is          555644


             total workspace needed with in-core matrix storage =        23669365
               part of solver workspace is allocated separately


             load increments for each degree of freedom
             summed over the whole model

             from distributed loads
             dist. loads on deformed configuration - totals below for dist. loads
             increments for point loads
             0.000000E+00   0.000000E+00   0.000000E+00


             point loads
             0.000000E+00   0.000000E+00   0.000000E+00

             start of assembly     cycle number is     0
             wall time =         494.00


             solver workspace for phase1 (matrix input)    (64bit words) =          652093 (      4.98 MByte)
             Metis nested dissection ordering used
             solver workspace for phase2 (nodal ordering)  (64bit words) =         1466270 (     11.19 MByte)
             solver workspace for phase3 (symbolic factor) (64bit words) =         3334770 (     25.44 MByte)
             solver workspace for phase4 (factorization)   (64bit words) =         8001159 (     61.04 MByte) (MINIMUM)
             solver workspace for phase4 (factorization)   (64bit words) =        65199062 (    497.43 MByte) (MAXIMUM)
             solver workspace available and used           (64bit words) =        68318140 (    521.23 MByte)


             start of matrix solution
             wall time =         507.00


             singularity ratio    1.6762E-04


             end of matrix solution
             wall time =         522.00


             ddu multiplied with    1.43749E-01 due to penetration


             maximum residual force  at node     16985 degree of freedom  1 is equal to    4.825E-03
             maximum reaction force  at node     56163 degree of freedom  1 is equal to    7.188E+03
             residual convergence ratio    6.713E-07

             maximum displacement  change   at node     63713 degree of freedom  1 is equal to    3.297E-01
             maximum displacement increment at node     63713 degree of freedom  1 is equal to    3.297E-01
             displacement convergence ratio   1.000E+00

             failure to converge to tolerance

             iterative penetration checking has reached   0.143749 of total increment

             increment will be recycled


             maximum connectivity in stiffness matrix is       207 at node     63833


             maximum half-bandwidth is     60010  between nodes      4232  and     64241

             number of profile entries excluding fill-in is          555692


             total workspace needed with in-core matrix storage =        23670661
               part of solver workspace is allocated separately


             load increments for each degree of freedom
             summed over the whole model

             from distributed loads
             dist. loads on deformed configuration - totals below for dist. loads
             increments for point loads
             0.000000E+00   0.000000E+00   0.000000E+00


             point loads
             0.000000E+00   0.000000E+00   0.000000E+00

             start of assembly     cycle number is     1
             wall time =         530.00


             solver workspace for phase1 (matrix input)    (64bit words) =          652141 (      4.98 MByte)
             Metis nested dissection ordering used
             solver workspace for phase2 (nodal ordering)  (64bit words) =         1466303 (     11.19 MByte)
             solver workspace for phase3 (symbolic factor) (64bit words) =         3371173 (     25.72 MByte)
             solver workspace for phase4 (factorization)   (64bit words) =         8116683 (     61.93 MByte) (MINIMUM)
             solver workspace for phase4 (factorization)   (64bit words) =        69413747 (    529.58 MByte) (MAXIMUM)

             memory increase from  136636280 to  145768868 words failed
             solver workspace available and used           (64bit words) =        68318140 (    521.23 MByte)


             start of matrix solution
             wall time =         567.00


             singularity ratio    1.1465E-04


             end of matrix solution
             wall time =         611.00


             ddu multiplied with    1.20134E-01 due to penetration


             maximum residual force  at node     16730 degree of freedom  1 is equal to    1.181E-01
             maximum reaction force  at node     56163 degree of freedom  1 is equal to    7.698E+03
             residual convergence ratio    1.535E-05

             maximum displacement  change   at node     63713 degree of freedom  1 is equal to    2.318E-01
             maximum displacement increment at node     63713 degree of freedom  1 is equal to    5.615E-01
             displacement convergence ratio   4.129E-01

             failure to converge to tolerance

             iterative penetration checking has reached   0.246614 of total increment

             increment will be recycled


             maximum connectivity in stiffness matrix is       207 at node     63833


             maximum half-bandwidth is     60010  between nodes      4232  and     64241

             number of profile entries excluding fill-in is          555733


             total workspace needed with in-core matrix storage =        23671769
               part of solver workspace is allocated separately


             load increments for each degree of freedom
             summed over the whole model

             from distributed loads
             dist. loads on deformed configuration - totals below for dist. loads
             increments for point loads
             0.000000E+00   0.000000E+00   0.000000E+00


             point loads
             0.000000E+00   0.000000E+00   0.000000E+00

             start of assembly     cycle number is     2
             wall time =         619.00


             solver workspace for phase1 (matrix input)    (64bit words) =          652182 (      4.98 MByte)
             Metis nested dissection ordering used
             solver workspace for phase2 (nodal ordering)  (64bit words) =         1466338 (     11.19 MByte)
             solver workspace for phase3 (symbolic factor) (64bit words) =         3321559 (     25.34 MByte)
             solver workspace for phase4 (factorization)   (64bit words) =         7986131 (     60.93 MByte) (MINIMUM)
             solver workspace for phase4 (factorization)   (64bit words) =        65181673 (    497.30 MByte) (MAXIMUM)
             solver workspace available and used           (64bit words) =        68318140 (    521.23 MByte)


             start of matrix solution
             wall time =         633.00


             singularity ratio    1.0094E-04


             end of matrix solution
             wall time =         647.00


             maximum residual force  at node     60104 degree of freedom  1 is equal to    1.744E-10
             maximum reaction force  at node     56163 degree of freedom  1 is equal to    1.145E+04
             residual convergence ratio    1.523E-14

             maximum displacement  change   at node     63713 degree of freedom  1 is equal to    1.676E+00
             maximum displacement increment at node     63713 degree of freedom  1 is equal to    2.237E+00
             displacement convergence ratio   7.490E-01

             failure to converge to tolerance

             increment will be recycled


             maximum connectivity in stiffness matrix is       207 at node     63833


             maximum half-bandwidth is     60010  between nodes      4232  and     64241

             number of profile entries excluding fill-in is          556091


             total workspace needed with in-core matrix storage =        23681435
               part of solver workspace is allocated separately


             load increments for each degree of freedom
             summed over the whole model

             from distributed loads
             dist. loads on deformed configuration - totals below for dist. loads
             increments for point loads
             0.000000E+00   0.000000E+00   0.000000E+00


             point loads
             0.000000E+00   0.000000E+00   0.000000E+00

             start of assembly     cycle number is     3
             wall time =         655.00


             solver workspace for phase1 (matrix input)    (64bit words) =          652540 (      4.98 MByte)
             Metis nested dissection ordering used
             solver workspace for phase2 (nodal ordering)  (64bit words) =         1466608 (     11.19 MByte)
             solver workspace for phase3 (symbolic factor) (64bit words) =         3356756 (     25.61 MByte)
             solver workspace for phase4 (factorization)   (64bit words) =         8070146 (     61.57 MByte) (MINIMUM)
             solver workspace for phase4 (factorization)   (64bit words) =        66560107 (    507.81 MByte) (MAXIMUM)
             solver workspace available and used           (64bit words) =        68318140 (    521.23 MByte)


             start of matrix solution
             wall time =         669.00


             singularity ratio    2.1128E-04


             end of matrix solution
             wall time =         683.00


             maximum residual force  at node     22036 degree of freedom  2 is equal to    6.078E-11
             maximum reaction force  at node     56163 degree of freedom  1 is equal to    1.143E+04
             residual convergence ratio    5.317E-15

             maximum displacement  change   at node     38253 degree of freedom  2 is equal to    3.485E-01
             maximum displacement increment at node     63713 degree of freedom  1 is equal to    2.045E+00
             displacement convergence ratio   1.705E-01

             failure to converge to tolerance

             increment will be recycled


             maximum connectivity in stiffness matrix is       207 at node     63833


             maximum half-bandwidth is     60010  between nodes      4232  and     64241

             number of profile entries excluding fill-in is          556101


             total workspace needed with in-core matrix storage =        23681705
               part of solver workspace is allocated separately


             load increments for each degree of freedom
             summed over the whole model

             from distributed loads
             dist. loads on deformed configuration - totals below for dist. loads
             increments for point loads
             0.000000E+00   0.000000E+00   0.000000E+00


             point loads
             0.000000E+00   0.000000E+00   0.000000E+00

             start of assembly     cycle number is     4
             wall time =         690.00


             solver workspace for phase1 (matrix input)    (64bit words) =          652550 (      4.98 MByte)
             Metis nested dissection ordering used
             solver workspace for phase2 (nodal ordering)  (64bit words) =         1466674 (     11.19 MByte)
             solver workspace for phase3 (symbolic factor) (64bit words) =         3353843 (     25.59 MByte)
             solver workspace for phase4 (factorization)   (64bit words) =         8007665 (     61.09 MByte) (MINIMUM)
             solver workspace for phase4 (factorization)   (64bit words) =        66108280 (    504.37 MByte) (MAXIMUM)
             solver workspace available and used           (64bit words) =        68318140 (    521.23 MByte)


             start of matrix solution
             wall time =         703.00


             singularity ratio    1.0065E-04


             end of matrix solution
             wall time =         719.00


             maximum residual force  at node     53602 degree of freedom  2 is equal to    3.762E-11
             maximum reaction force  at node     56163 degree of freedom  1 is equal to    1.143E+04
             residual convergence ratio    3.292E-15

             maximum displacement  change   at node      3652 degree of freedom  2 is equal to    1.892E-01
             maximum displacement increment at node     63713 degree of freedom  1 is equal to    2.143E+00
             displacement convergence ratio   8.829E-02

             recycling increment due to body to body contact 

             increment will be recycled


             maximum connectivity in stiffness matrix is       207 at node     63833


             maximum half-bandwidth is     60010  between nodes      4232  and     64241

             number of profile entries excluding fill-in is          556042


             total workspace needed with in-core matrix storage =        23680111
               part of solver workspace is allocated separately


             load increments for each degree of freedom
             summed over the whole model

             from distributed loads
             dist. loads on deformed configuration - totals below for dist. loads
             increments for point loads
             0.000000E+00   0.000000E+00   0.000000E+00


             point loads
             0.000000E+00   0.000000E+00   0.000000E+00

             start of assembly     cycle number is     5
             wall time =         725.00


             solver workspace for phase1 (matrix input)    (64bit words) =          652491 (      4.98 MByte)
             Metis nested dissection ordering used
             solver workspace for phase2 (nodal ordering)  (64bit words) =         1466569 (     11.19 MByte)
             solver workspace for phase3 (symbolic factor) (64bit words) =         3355438 (     25.60 MByte)
             solver workspace for phase4 (factorization)   (64bit words) =         8035153 (     61.30 MByte) (MINIMUM)
             solver workspace for phase4 (factorization)   (64bit words) =        65803076 (    502.04 MByte) (MAXIMUM)
             solver workspace available and used           (64bit words) =        68318140 (    521.23 MByte)


             start of matrix solution
             wall time =         738.00


             singularity ratio    1.0047E-04


             end of matrix solution
             wall time =         753.00


             maximum residual force  at node     54939 degree of freedom  2 is equal to    3.339E-11
             maximum reaction force  at node     56163 degree of freedom  1 is equal to    1.143E+04
             residual convergence ratio    2.922E-15

             maximum displacement  change   at node      3653 degree of freedom  2 is equal to    9.815E-02
             maximum displacement increment at node     63713 degree of freedom  1 is equal to    2.099E+00
             displacement convergence ratio   4.675E-02


             total transient time = 3.33333E-01


   NT version
   Marc 2007r1, Build 42812, May 25, 2007
   output for increment       4. "          lcase1"


             total strain energy         is    1.77635E+04
               within which:
               elastic strain energy     is    1.77635E+04
             total ext-force work        is    1.89713E+04
               within which:
               work by appl. force/disp. is    5.47710E-01
               work by  contact forces   is    8.82521E+02
               work by frictional forces is    1.80882E+04
             total work by  springs      is    1.20780E+03


             memory usage:                       MByte       words  % of total

              within general memory:           
               element stiffness matrices:          31     8017932         2.5
               solver: first part                   59    15400498         4.8
               overallocation initial allocation     7     1775260         0.6
               other:                                1      263271         0.1
              allocated separately:
               incremental backup:                 186    48717596        15.3
               solver 8                            521   136636280        42.8
               nodal vectors:                       48    12506925         3.9
               defined sets:                         1      261038         0.1
               contact:                             31     8190430         2.6
               tyings:                               4      985502         0.3
               transformations:                      2      396270         0.1
               kinematic boundary conditions:        0        2860         0.0
               points, curves and surfaces:          0          54         0.0
               element storage:                    285    74602698        23.4
               material properties:                  0        3704         0.0
               executable and common blocks:        27     7000000         2.2
               miscellaneous                        18     4644893         1.5
               ---------------------------------------------------------------
               total:                             1218   319405211

               general memory allocated:            97    25456961
               general memory used:                 90    23681701
               failed memory allocation:            35     9132588


               peak memory usage:                 1404   368120419

             e n d   o f   i n c r e m e n t       4

             binary post data at increment       4.  subincrement    0.  on file 16
             wall time =         762.00


             s t a r t   o f   i n c r e m e n t       5


          space needed for incremental backup:    48717971


             maximum connectivity in stiffness matrix is       207 at node     63833


             maximum half-bandwidth is     60010  between nodes      4232  and     64241

             number of profile entries excluding fill-in is          556104


             total workspace needed with in-core matrix storage =        23681785
               part of solver workspace is allocated separately


             load increments for each degree of freedom
             summed over the whole model

             from distributed loads
             dist. loads on deformed configuration - totals below for dist. loads
             increments for point loads
             0.000000E+00   0.000000E+00   0.000000E+00


             point loads
             0.000000E+00   0.000000E+00   0.000000E+00

             start of assembly     cycle number is     0
             wall time =         765.00


             solver workspace for phase1 (matrix input)    (64bit words) =          652553 (      4.98 MByte)
             Metis nested dissection ordering used
             solver workspace for phase2 (nodal ordering)  (64bit words) =         1466566 (     11.19 MByte)
             solver workspace for phase3 (symbolic factor) (64bit words) =         3332656 (     25.43 MByte)
             solver workspace for phase4 (factorization)   (64bit words) =         8031673 (     61.28 MByte) (MINIMUM)
             solver workspace for phase4 (factorization)   (64bit words) =        66778246 (    509.48 MByte) (MAXIMUM)
             solver workspace available and used           (64bit words) =        68318140 (    521.23 MByte)


             start of matrix solution
             wall time =         778.00


             singularity ratio    1.0060E-04


             end of matrix solution
             wall time =         793.00


             ddu multiplied with    2.00243E-01 due to penetration


             maximum residual force  at node     55508 degree of freedom  1 is equal to    5.897E-11
             maximum reaction force  at node     56163 degree of freedom  1 is equal to    1.269E+04
             residual convergence ratio    4.645E-15

             maximum displacement  change   at node     63713 degree of freedom  1 is equal to    4.577E-01
             maximum displacement increment at node     63713 degree of freedom  1 is equal to    4.577E-01
             displacement convergence ratio   1.000E+00

             failure to converge to tolerance

             iterative penetration checking has reached   0.200243 of total increment

             increment will be recycled


             maximum connectivity in stiffness matrix is       207 at node     63833


             maximum half-bandwidth is     60010  between nodes      4232  and     64241

             number of profile entries excluding fill-in is          556069


             total workspace needed with in-core matrix storage =        23680841
               part of solver workspace is allocated separately


             load increments for each degree of freedom
             summed over the whole model

             from distributed loads
             dist. loads on deformed configuration - totals below for dist. loads
             increments for point loads
             0.000000E+00   0.000000E+00   0.000000E+00


             point loads
             0.000000E+00   0.000000E+00   0.000000E+00

             start of assembly     cycle number is     1
             wall time =         801.00


             solver workspace for phase1 (matrix input)    (64bit words) =          652518 (      4.98 MByte)
             Metis nested dissection ordering used
             solver workspace for phase2 (nodal ordering)  (64bit words) =         1466526 (     11.19 MByte)
             solver workspace for phase3 (symbolic factor) (64bit words) =         3344639 (     25.52 MByte)
             solver workspace for phase4 (factorization)   (64bit words) =         8038641 (     61.33 MByte) (MINIMUM)
             solver workspace for phase4 (factorization)   (64bit words) =        66383543 (    506.47 MByte) (MAXIMUM)
             solver workspace available and used           (64bit words) =        68318140 (    521.23 MByte)


             start of matrix solution
             wall time =         814.00


             singularity ratio    1.0028E-04


             end of matrix solution
             wall time =         829.00


             maximum residual force  at node     54338 degree of freedom  1 is equal to    1.868E-10
             maximum reaction force  at node     56163 degree of freedom  1 is equal to    1.774E+04
             residual convergence ratio    1.053E-14

             maximum displacement  change   at node     63713 degree of freedom  1 is equal to    1.785E+00
             maximum displacement increment at node     63713 degree of freedom  1 is equal to    2.243E+00
             displacement convergence ratio   7.959E-01

             failure to converge to tolerance

             increment will be recycled


             maximum connectivity in stiffness matrix is       207 at node     63833


             maximum half-bandwidth is     60010  between nodes      4232  and     64241

             number of profile entries excluding fill-in is          556436


             total workspace needed with in-core matrix storage =        23690749
               part of solver workspace is allocated separately


             load increments for each degree of freedom
             summed over the whole model

             from distributed loads
             dist. loads on deformed configuration - totals below for dist. loads
             increments for point loads
             0.000000E+00   0.000000E+00   0.000000E+00


             point loads
             0.000000E+00   0.000000E+00   0.000000E+00

             start of assembly     cycle number is     2
             wall time =         837.00


             solver workspace for phase1 (matrix input)    (64bit words) =          652885 (      4.98 MByte)
             Metis nested dissection ordering used
             solver workspace for phase2 (nodal ordering)  (64bit words) =         1466791 (     11.19 MByte)
             solver workspace for phase3 (symbolic factor) (64bit words) =         3343312 (     25.51 MByte)
             solver workspace for phase4 (factorization)   (64bit words) =         8016213 (     61.16 MByte) (MINIMUM)
             solver workspace for phase4 (factorization)   (64bit words) =        66631985 (    508.36 MByte) (MAXIMUM)
             solver workspace available and used           (64bit words) =        68318140 (    521.23 MByte)


             start of matrix solution
             wall time =         850.00


             singularity ratio    1.3577E-04


             end of matrix solution
             wall time =         866.00


             maximum residual force  at node     22706 degree of freedom  2 is equal to    6.578E-11
             maximum reaction force  at node     56163 degree of freedom  1 is equal to    1.769E+04
             residual convergence ratio    3.719E-15

             maximum displacement  change   at node     38342 degree of freedom  2 is equal to    4.688E-01
             maximum displacement increment at node     63713 degree of freedom  1 is equal to    2.017E+00
             displacement convergence ratio   2.324E-01

             failure to converge to tolerance

             increment will be recycled


             maximum connectivity in stiffness matrix is       207 at node     63833


             maximum half-bandwidth is     60010  between nodes      4232  and     64241

             number of profile entries excluding fill-in is          556262


             total workspace needed with in-core matrix storage =        23686051
               part of solver workspace is allocated separately


             load increments for each degree of freedom
             summed over the whole model

             from distributed loads
             dist. loads on deformed configuration - totals below for dist. loads
             increments for point loads
             0.000000E+00   0.000000E+00   0.000000E+00


             point loads
             0.000000E+00   0.000000E+00   0.000000E+00

             start of assembly     cycle number is     3
             wall time =         872.00


             solver workspace for phase1 (matrix input)    (64bit words) =          652711 (      4.98 MByte)
             Metis nested dissection ordering used
             solver workspace for phase2 (nodal ordering)  (64bit words) =         1466655 (     11.19 MByte)
             solver workspace for phase3 (symbolic factor) (64bit words) =         3333578 (     25.43 MByte)
             solver workspace for phase4 (factorization)   (64bit words) =         7960978 (     60.74 MByte) (MINIMUM)
             solver workspace for phase4 (factorization)   (64bit words) =        62827386 (    479.33 MByte) (MAXIMUM)
             solver workspace available and used           (64bit words) =        68318140 (    521.23 MByte)


             start of matrix solution
             wall time =         885.00


             singularity ratio    1.0010E-04


             end of matrix solution
             wall time =         899.00


             maximum residual force  at node     24340 degree of freedom  1 is equal to    4.539E-11
             maximum reaction force  at node     56163 degree of freedom  1 is equal to    1.768E+04
             residual convergence ratio    2.568E-15

             maximum displacement  change   at node      3776 degree of freedom  2 is equal to    2.697E-01
             maximum displacement increment at node     63713 degree of freedom  1 is equal to    2.151E+00
             displacement convergence ratio   1.254E-01

             recycling increment due to body to body contact 

             increment will be recycled


             maximum connectivity in stiffness matrix is       207 at node     63833


             maximum half-bandwidth is     60010  between nodes      4232  and     64241

             number of profile entries excluding fill-in is          556316


             total workspace needed with in-core matrix storage =        23687509
               part of solver workspace is allocated separately


             load increments for each degree of freedom
             summed over the whole model

             from distributed loads
             dist. loads on deformed configuration - totals below for dist. loads
             increments for point loads
             0.000000E+00   0.000000E+00   0.000000E+00


             point loads
             0.000000E+00   0.000000E+00   0.000000E+00

             start of assembly     cycle number is     4
             wall time =         905.00


             solver workspace for phase1 (matrix input)    (64bit words) =          652765 (      4.98 MByte)
             Metis nested dissection ordering used
             solver workspace for phase2 (nodal ordering)  (64bit words) =         1466701 (     11.19 MByte)
             solver workspace for phase3 (symbolic factor) (64bit words) =         3335469 (     25.45 MByte)
             solver workspace for phase4 (factorization)   (64bit words) =         7995862 (     61.00 MByte) (MINIMUM)
             solver workspace for phase4 (factorization)   (64bit words) =        65251780 (    497.83 MByte) (MAXIMUM)
             solver workspace available and used           (64bit words) =        68318140 (    521.23 MByte)


             start of matrix solution
             wall time =         918.00


             singularity ratio    9.9867E-05


             end of matrix solution
             wall time =         932.00


             maximum residual force  at node     55335 degree of freedom  1 is equal to    3.444E-11
             maximum reaction force  at node     56163 degree of freedom  1 is equal to    1.768E+04
             residual convergence ratio    1.948E-15

             maximum displacement  change   at node      3776 degree of freedom  2 is equal to    1.664E-01
             maximum displacement increment at node     63713 degree of freedom  1 is equal to    2.096E+00
             displacement convergence ratio   7.939E-02


             total transient time = 4.16667E-01


   NT version
   Marc 2007r1, Build 42812, May 25, 2007
   output for increment       5. "          lcase1"


             total strain energy         is    4.25014E+04
               within which:
               elastic strain energy     is    4.25014E+04
             total ext-force work        is    4.43901E+04
               within which:
               work by appl. force/disp. is    3.25703E-01
               work by  contact forces   is    1.87608E+03
               work by frictional forces is    4.25137E+04
             total work by  springs      is    1.88877E+03


             memory usage:                       MByte       words  % of total

              within general memory:           
               element stiffness matrices:          31     8017932         2.5
               solver: first part                   59    15409542         4.8
               overallocation initial allocation     7     1766216         0.6
               other:                                1      263271         0.1
              allocated separately:
               incremental backup:                 186    48717971        15.3
               solver 8                            521   136636280        42.8
               nodal vectors:                       48    12506925         3.9
               defined sets:                         1      261038         0.1
               contact:                             31     8190430         2.6
               tyings:                               4      987482         0.3
               transformations:                      2      396270         0.1
               kinematic boundary conditions:        0        2860         0.0
               points, curves and surfaces:          0          54         0.0
               element storage:                    285    74602698        23.4
               material properties:                  0        3704         0.0
               executable and common blocks:        27     7000000         2.2
               miscellaneous                        18     4644815         1.5
               ---------------------------------------------------------------
               total:                             1218   319407488

               general memory allocated:            97    25456961
               general memory used:                 90    23690745
               failed memory allocation:            35     9132588


               peak memory usage:                 1404   368123182

             e n d   o f   i n c r e m e n t       5

             binary post data at increment       5.  subincrement    0.  on file 16
             wall time =         941.00


             s t a r t   o f   i n c r e m e n t       6


          space needed for incremental backup:    48718301


             maximum connectivity in stiffness matrix is       207 at node     63833


             maximum half-bandwidth is     60010  between nodes      4232  and     64241

             number of profile entries excluding fill-in is          556345


             total workspace needed with in-core matrix storage =        23688293
               part of solver workspace is allocated separately


             load increments for each degree of freedom
             summed over the whole model

             from distributed loads
             dist. loads on deformed configuration - totals below for dist. loads
             increments for point loads
             0.000000E+00   0.000000E+00   0.000000E+00


             point loads
             0.000000E+00   0.000000E+00   0.000000E+00

             start of assembly     cycle number is     0
             wall time =         944.00


             solver workspace for phase1 (matrix input)    (64bit words) =          652794 (      4.98 MByte)
             Metis nested dissection ordering used
             solver workspace for phase2 (nodal ordering)  (64bit words) =         1466698 (     11.19 MByte)
             solver workspace for phase3 (symbolic factor) (64bit words) =         3355076 (     25.60 MByte)
             solver workspace for phase4 (factorization)   (64bit words) =         8010605 (     61.12 MByte) (MINIMUM)
             solver workspace for phase4 (factorization)   (64bit words) =        66055630 (    503.96 MByte) (MAXIMUM)
             solver workspace available and used           (64bit words) =        68318140 (    521.23 MByte)


             start of matrix solution
             wall time =         957.00


             singularity ratio    1.0009E-04


             end of matrix solution
             wall time =         972.00


             ddu multiplied with    2.99279E-01 due to penetration


             maximum residual force  at node     16989 degree of freedom  1 is equal to    4.876E-02
             maximum reaction force  at node     56163 degree of freedom  1 is equal to    1.995E+04
             residual convergence ratio    2.444E-06

             maximum displacement  change   at node     63713 degree of freedom  1 is equal to    6.704E-01
             maximum displacement increment at node     63713 degree of freedom  1 is equal to    6.704E-01
             displacement convergence ratio   1.000E+00

             failure to converge to tolerance

             iterative penetration checking has reached   0.299279 of total increment

             increment will be recycled


             maximum connectivity in stiffness matrix is       207 at node     63833


             maximum half-bandwidth is     60010  between nodes      4232  and     64241

             number of profile entries excluding fill-in is          556534


             total workspace needed with in-core matrix storage =        23693395
               part of solver workspace is allocated separately


             load increments for each degree of freedom
             summed over the whole model

             from distributed loads
             dist. loads on deformed configuration - totals below for dist. loads
             increments for point loads
             0.000000E+00   0.000000E+00   0.000000E+00


             point loads
             0.000000E+00   0.000000E+00   0.000000E+00

             start of assembly     cycle number is     1
             wall time =         980.00


             solver workspace for phase1 (matrix input)    (64bit words) =          652983 (      4.98 MByte)
             Metis nested dissection ordering used
             solver workspace for phase2 (nodal ordering)  (64bit words) =         1466826 (     11.19 MByte)
             solver workspace for phase3 (symbolic factor) (64bit words) =         3350575 (     25.56 MByte)
             solver workspace for phase4 (factorization)   (64bit words) =         8011655 (     61.12 MByte) (MINIMUM)
             solver workspace for phase4 (factorization)   (64bit words) =        66204804 (    505.10 MByte) (MAXIMUM)
             solver workspace available and used           (64bit words) =        68318140 (    521.23 MByte)


             start of matrix solution
             wall time =         993.00


             singularity ratio    9.4211E-05


             end of matrix solution
             wall time =        1008.00


             maximum residual force  at node     63673 degree of freedom  1 is equal to    2.634E-10
             maximum reaction force  at node     56163 degree of freedom  1 is equal to    2.524E+04
             residual convergence ratio    1.044E-14

             maximum displacement  change   at node     63713 degree of freedom  1 is equal to    1.521E+00
             maximum displacement increment at node     63713 degree of freedom  1 is equal to    2.192E+00
             displacement convergence ratio   6.941E-01

             failure to converge to tolerance

             increment will be recycled


             maximum connectivity in stiffness matrix is       207 at node     63833


             maximum half-bandwidth is     60010  between nodes      4232  and     64241

             number of profile entries excluding fill-in is          556749


             total workspace needed with in-core matrix storage =        23699201
               part of solver workspace is allocated separately


             load increments for each degree of freedom
             summed over the whole model

             from distributed loads
             dist. loads on deformed configuration - totals below for dist. loads
             increments for point loads
             0.000000E+00   0.000000E+00   0.000000E+00


             point loads
             0.000000E+00   0.000000E+00   0.000000E+00

             start of assembly     cycle number is     2
             wall time =        1016.00


             solver workspace for phase1 (matrix input)    (64bit words) =          653198 (      4.98 MByte)
             Metis nested dissection ordering used
             solver workspace for phase2 (nodal ordering)  (64bit words) =         1466953 (     11.19 MByte)
             solver workspace for phase3 (symbolic factor) (64bit words) =         3334308 (     25.44 MByte)
             solver workspace for phase4 (factorization)   (64bit words) =         8006080 (     61.08 MByte) (MINIMUM)
             solver workspace for phase4 (factorization)   (64bit words) =        66670021 (    508.65 MByte) (MAXIMUM)
             solver workspace available and used           (64bit words) =        68318140 (    521.23 MByte)


             start of matrix solution
             wall time =        1029.00


             singularity ratio    9.9383E-05


             end of matrix solution
             wall time =        1044.00


             maximum residual force  at node     22719 degree of freedom  1 is equal to    6.454E-11
             maximum reaction force  at node     56163 degree of freedom  1 is equal to    2.515E+04
             residual convergence ratio    2.567E-15

             maximum displacement  change   at node      3653 degree of freedom  2 is equal to    4.803E-01
             maximum displacement increment at node     63713 degree of freedom  1 is equal to    2.028E+00
             displacement convergence ratio   2.368E-01

             failure to converge to tolerance

             increment will be recycled


             maximum connectivity in stiffness matrix is       207 at node     63833


             maximum half-bandwidth is     60010  between nodes      4232  and     64241

             number of profile entries excluding fill-in is          556688


             total workspace needed with in-core matrix storage =        23697553
               part of solver workspace is allocated separately


             load increments for each degree of freedom
             summed over the whole model

             from distributed loads
             dist. loads on deformed configuration - totals below for dist. loads
             increments for point loads
             0.000000E+00   0.000000E+00   0.000000E+00


             point loads
             0.000000E+00   0.000000E+00   0.000000E+00

             start of assembly     cycle number is     3
             wall time =        1050.00


             solver workspace for phase1 (matrix input)    (64bit words) =          653137 (      4.98 MByte)
             Metis nested dissection ordering used
             solver workspace for phase2 (nodal ordering)  (64bit words) =         1466916 (     11.19 MByte)
             solver workspace for phase3 (symbolic factor) (64bit words) =         3375428 (     25.75 MByte)
             solver workspace for phase4 (factorization)   (64bit words) =         8002895 (     61.06 MByte) (MINIMUM)
             solver workspace for phase4 (factorization)   (64bit words) =        64428309 (    491.55 MByte) (MAXIMUM)
             solver workspace available and used           (64bit words) =        68318140 (    521.23 MByte)


             start of matrix solution
             wall time =        1063.00


             singularity ratio    1.0020E-04


             end of matrix solution
             wall time =        1077.00


             maximum residual force  at node     22036 degree of freedom  2 is equal to    5.363E-11
             maximum reaction force  at node     56163 degree of freedom  1 is equal to    2.514E+04
             residual convergence ratio    2.133E-15

             maximum displacement  change   at node      3776 degree of freedom  2 is equal to    3.376E-01
             maximum displacement increment at node     63713 degree of freedom  1 is equal to    2.131E+00
             displacement convergence ratio   1.584E-01

             failure to converge to tolerance

             increment will be recycled


             maximum connectivity in stiffness matrix is       207 at node     63833


             maximum half-bandwidth is     60010  between nodes      4232  and     64241

             number of profile entries excluding fill-in is          556750


             total workspace needed with in-core matrix storage =        23699227
               part of solver workspace is allocated separately


             load increments for each degree of freedom
             summed over the whole model

             from distributed loads
             dist. loads on deformed configuration - totals below for dist. loads
             increments for point loads
             0.000000E+00   0.000000E+00   0.000000E+00


             point loads
             0.000000E+00   0.000000E+00   0.000000E+00

             start of assembly     cycle number is     4
             wall time =        1083.00


             solver workspace for phase1 (matrix input)    (64bit words) =          653199 (      4.98 MByte)
             Metis nested dissection ordering used
             solver workspace for phase2 (nodal ordering)  (64bit words) =         1466966 (     11.19 MByte)
             solver workspace for phase3 (symbolic factor) (64bit words) =         3348928 (     25.55 MByte)
             solver workspace for phase4 (factorization)   (64bit words) =         8020379 (     61.19 MByte) (MINIMUM)
             solver workspace for phase4 (factorization)   (64bit words) =        66891098 (    510.34 MByte) (MAXIMUM)
             solver workspace available and used           (64bit words) =        68318140 (    521.23 MByte)


             start of matrix solution
             wall time =        1096.00


             singularity ratio    9.9533E-05


             end of matrix solution
             wall time =        1112.00


             maximum residual force  at node     24231 degree of freedom  2 is equal to    4.554E-11
             maximum reaction force  at node     56163 degree of freedom  1 is equal to    2.514E+04
             residual convergence ratio    1.811E-15

             maximum displacement  change   at node      3776 degree of freedom  2 is equal to    2.526E-01
             maximum displacement increment at node     63713 degree of freedom  1 is equal to    2.100E+00
             displacement convergence ratio   1.203E-01

             recycling increment due to body to body contact 

             increment will be recycled


             maximum connectivity in stiffness matrix is       207 at node     63833


             maximum half-bandwidth is     60010  between nodes      4232  and     64241

             number of profile entries excluding fill-in is          556690


             total workspace needed with in-core matrix storage =        23697607
               part of solver workspace is allocated separately


             load increments for each degree of freedom
             summed over the whole model

             from distributed loads
             dist. loads on deformed configuration - totals below for dist. loads
             increments for point loads
             0.000000E+00   0.000000E+00   0.000000E+00


             point loads
             0.000000E+00   0.000000E+00   0.000000E+00

             start of assembly     cycle number is     5
             wall time =        1118.00


             solver workspace for phase1 (matrix input)    (64bit words) =          653139 (      4.98 MByte)
             Metis nested dissection ordering used
             solver workspace for phase2 (nodal ordering)  (64bit words) =         1466976 (     11.19 MByte)
             solver workspace for phase3 (symbolic factor) (64bit words) =         3357690 (     25.62 MByte)
             solver workspace for phase4 (factorization)   (64bit words) =         8002267 (     61.05 MByte) (MINIMUM)
             solver workspace for phase4 (factorization)   (64bit words) =        64756042 (    494.05 MByte) (MAXIMUM)
             solver workspace available and used           (64bit words) =        68318140 (    521.23 MByte)


             start of matrix solution
             wall time =        1131.00


             singularity ratio    9.4860E-05


             end of matrix solution
             wall time =        1145.00


             maximum residual force  at node     53844 degree of freedom  1 is equal to    3.514E-11
             maximum reaction force  at node     56163 degree of freedom  1 is equal to    2.514E+04
             residual convergence ratio    1.398E-15

             maximum displacement  change   at node      3776 degree of freedom  2 is equal to    2.121E-01
             maximum displacement increment at node     63713 degree of freedom  1 is equal to    2.099E+00
             displacement convergence ratio   1.010E-01

             recycling increment due to separation 


             maximum connectivity in stiffness matrix is       207 at node     63833


             maximum half-bandwidth is     60010  between nodes      4232  and     64241

             number of profile entries excluding fill-in is          556645


             total workspace needed with in-core matrix storage =        23696393
               part of solver workspace is allocated separately


             load increments for each degree of freedom
             summed over the whole model

             from distributed loads
             dist. loads on deformed configuration - totals below for dist. loads
             increments for point loads
             0.000000E+00   0.000000E+00   0.000000E+00


             point loads
             0.000000E+00   0.000000E+00   0.000000E+00

             start of assembly     cycle number is     1
             wall time =        1151.00


             solver workspace for phase1 (matrix input)    (64bit words) =          653094 (      4.98 MByte)
             Metis nested dissection ordering used
             solver workspace for phase2 (nodal ordering)  (64bit words) =         1466941 (     11.19 MByte)
             solver workspace for phase3 (symbolic factor) (64bit words) =         3340261 (     25.48 MByte)
             solver workspace for phase4 (factorization)   (64bit words) =         8024273 (     61.22 MByte) (MINIMUM)
             solver workspace for phase4 (factorization)   (64bit words) =        65988476 (    503.45 MByte) (MAXIMUM)
             solver workspace available and used           (64bit words) =        68318140 (    521.23 MByte)


             start of matrix solution
             wall time =        1164.00


             singularity ratio    9.9510E-05


             end of matrix solution
             wall time =        1179.00


             maximum residual force  at node     55656 degree of freedom  1 is equal to    3.459E-11
             maximum reaction force  at node     56163 degree of freedom  1 is equal to    2.514E+04
             residual convergence ratio    1.376E-15

             maximum displacement  change   at node     16405 degree of freedom  1 is equal to    2.258E-01
             maximum displacement increment at node     63713 degree of freedom  1 is equal to    2.124E+00
             displacement convergence ratio   1.063E-01

             recycling increment due to separation 


             maximum connectivity in stiffness matrix is       207 at node     63833


             maximum half-bandwidth is     60010  between nodes      4232  and     64241

             number of profile entries excluding fill-in is          556570


             total workspace needed with in-core matrix storage =        23694367
               part of solver workspace is allocated separately


             load increments for each degree of freedom
             summed over the whole model

             from distributed loads
             dist. loads on deformed configuration - totals below for dist. loads
             increments for point loads
             0.000000E+00   0.000000E+00   0.000000E+00


             point loads
             0.000000E+00   0.000000E+00   0.000000E+00

             start of assembly     cycle number is     1
             wall time =        1185.00


             solver workspace for phase1 (matrix input)    (64bit words) =          653019 (      4.98 MByte)
             Metis nested dissection ordering used
             solver workspace for phase2 (nodal ordering)  (64bit words) =         1466816 (     11.19 MByte)
             solver workspace for phase3 (symbolic factor) (64bit words) =         3325868 (     25.37 MByte)
             solver workspace for phase4 (factorization)   (64bit words) =         7979480 (     60.88 MByte) (MINIMUM)
             solver workspace for phase4 (factorization)   (64bit words) =        65085194 (    496.56 MByte) (MAXIMUM)
             solver workspace available and used           (64bit words) =        68318140 (    521.23 MByte)


             start of matrix solution
             wall time =        1198.00


             singularity ratio    1.0027E-04


             end of matrix solution
             wall time =        1212.00


             maximum residual force  at node     54918 degree of freedom  1 is equal to    3.235E-11
             maximum reaction force  at node     56163 degree of freedom  1 is equal to    2.514E+04
             residual convergence ratio    1.287E-15

             maximum displacement  change   at node     16405 degree of freedom  1 is equal to    2.411E-01
             maximum displacement increment at node     63713 degree of freedom  1 is equal to    2.090E+00
             displacement convergence ratio   1.154E-01


             total transient time = 5.00000E-01


   NT version
   Marc 2007r1, Build 42812, May 25, 2007
   output for increment       6. "          lcase1"


             total strain energy         is    8.64559E+04
               within which:
               elastic strain energy     is    8.64559E+04
             total ext-force work        is    8.91662E+04
               within which:
               work by appl. force/disp. is    7.75130E-02
               work by  contact forces   is    3.60018E+03
               work by frictional forces is    8.55659E+04
             total work by  springs      is    2.71028E+03


             memory usage:                       MByte       words  % of total

              within general memory:           
               element stiffness matrices:          31     8017932         2.5
               solver: first part                   59    15418020         4.8
               overallocation initial allocation     7     1757738         0.6
               other:                                1      263271         0.1
              allocated separately:
               incremental backup:                 186    48718301        15.3
               solver 8                            521   136636280        42.8
               nodal vectors:                       48    12506925         3.9
               defined sets:                         1      261038         0.1
               contact:                             31     8190430         2.6
               tyings:                               4      989822         0.3
               transformations:                      2      396270         0.1
               kinematic boundary conditions:        0        2860         0.0
               points, curves and surfaces:          0          54         0.0
               element storage:                    285    74602698        23.4
               material properties:                  0        3704         0.0
               executable and common blocks:        27     7000000         2.2
               miscellaneous                        18     4644743         1.5
               ---------------------------------------------------------------
               total:                             1218   319410086

               general memory allocated:            97    25456961
               general memory used:                 90    23699223
               failed memory allocation:            35     9132588


               peak memory usage:                 1404   368125789

             e n d   o f   i n c r e m e n t       6

             binary post data at increment       6.  subincrement    0.  on file 16
             wall time =        1222.00


             s t a r t   o f   i n c r e m e n t       7


          space needed for incremental backup:    48718691


             maximum connectivity in stiffness matrix is       207 at node     63833


             maximum half-bandwidth is     60010  between nodes      4232  and     64241

             number of profile entries excluding fill-in is          556753


             total workspace needed with in-core matrix storage =        23699309
               part of solver workspace is allocated separately


             load increments for each degree of freedom
             summed over the whole model

             from distributed loads
             dist. loads on deformed configuration - totals below for dist. loads
             increments for point loads
             0.000000E+00   0.000000E+00   0.000000E+00


             point loads
             0.000000E+00   0.000000E+00   0.000000E+00

             start of assembly     cycle number is     0
             wall time =        1224.00


             solver workspace for phase1 (matrix input)    (64bit words) =          653202 (      4.98 MByte)
             Metis nested dissection ordering used
             solver workspace for phase2 (nodal ordering)  (64bit words) =         1466906 (     11.19 MByte)
             solver workspace for phase3 (symbolic factor) (64bit words) =         3356248 (     25.61 MByte)
             solver workspace for phase4 (factorization)   (64bit words) =         8020961 (     61.20 MByte) (MINIMUM)
             solver workspace for phase4 (factorization)   (64bit words) =        65023114 (    496.09 MByte) (MAXIMUM)
             solver workspace available and used           (64bit words) =        68318140 (    521.23 MByte)


             start of matrix solution
             wall time =        1237.00


             singularity ratio    9.9588E-05


             end of matrix solution
             wall time =        1252.00


             maximum residual force  at node     63822 degree of freedom  1 is equal to    3.100E-10
             maximum reaction force  at node     56163 degree of freedom  1 is equal to    3.393E+04
             residual convergence ratio    9.137E-15

             maximum displacement  change   at node     63713 degree of freedom  1 is equal to    2.223E+00
             maximum displacement increment at node     63713 degree of freedom  1 is equal to    2.223E+00
             displacement convergence ratio   1.000E+00

             failure to converge to tolerance

             increment will be recycled


             maximum connectivity in stiffness matrix is       207 at node     63833


             maximum half-bandwidth is     60010  between nodes      4232  and     64241

             number of profile entries excluding fill-in is          557090


             total workspace needed with in-core matrix storage =        23708407
               part of solver workspace is allocated separately


             load increments for each degree of freedom
             summed over the whole model

             from distributed loads
             dist. loads on deformed configuration - totals below for dist. loads
             increments for point loads
             0.000000E+00   0.000000E+00   0.000000E+00


             point loads
             0.000000E+00   0.000000E+00   0.000000E+00

             start of assembly     cycle number is     1
             wall time =        1260.00


             solver workspace for phase1 (matrix input)    (64bit words) =          653539 (      4.99 MByte)
             Metis nested dissection ordering used
             solver workspace for phase2 (nodal ordering)  (64bit words) =         1467109 (     11.19 MByte)
             solver workspace for phase3 (symbolic factor) (64bit words) =         3336363 (     25.45 MByte)
             solver workspace for phase4 (factorization)   (64bit words) =         7992222 (     60.98 MByte) (MINIMUM)
             solver workspace for phase4 (factorization)   (64bit words) =        64540400 (    492.40 MByte) (MAXIMUM)
             solver workspace available and used           (64bit words) =        68318140 (    521.23 MByte)


             start of matrix solution
             wall time =        1273.00


             singularity ratio    1.3673E-04


             end of matrix solution
             wall time =        1287.00


             maximum residual force  at node     23596 degree of freedom  1 is equal to    4.277E-11
             maximum reaction force  at node     56163 degree of freedom  1 is equal to    3.352E+04
             residual convergence ratio    1.276E-15

             maximum displacement  change   at node      3679 degree of freedom  2 is equal to    3.018E-01
             maximum displacement increment at node     63713 degree of freedom  1 is equal to    2.136E+00
             displacement convergence ratio   1.413E-01

             recycling increment due to body to body contact 

             increment will be recycled


             maximum connectivity in stiffness matrix is       207 at node     63833


             maximum half-bandwidth is     60010  between nodes      4232  and     64241

             number of profile entries excluding fill-in is          556881


             total workspace needed with in-core matrix storage =        23702765
               part of solver workspace is allocated separately


             load increments for each degree of freedom
             summed over the whole model

             from distributed loads
             dist. loads on deformed configuration - totals below for dist. loads
             increments for point loads
             0.000000E+00   0.000000E+00   0.000000E+00


             point loads
             0.000000E+00   0.000000E+00   0.000000E+00

             start of assembly     cycle number is     2
             wall time =        1293.00


             solver workspace for phase1 (matrix input)    (64bit words) =          653330 (      4.98 MByte)
             Metis nested dissection ordering used
             solver workspace for phase2 (nodal ordering)  (64bit words) =         1466917 (     11.19 MByte)
             solver workspace for phase3 (symbolic factor) (64bit words) =         3343846 (     25.51 MByte)
             solver workspace for phase4 (factorization)   (64bit words) =         7982785 (     60.90 MByte) (MINIMUM)
             solver workspace for phase4 (factorization)   (64bit words) =        62875511 (    479.70 MByte) (MAXIMUM)
             solver workspace available and used           (64bit words) =        68318140 (    521.23 MByte)


             start of matrix solution
             wall time =        1306.00


             singularity ratio    1.0233E-04


             end of matrix solution
             wall time =        1320.00


             maximum residual force  at node     20187 degree of freedom  2 is equal to    3.580E-11
             maximum reaction force  at node     56163 degree of freedom  1 is equal to    3.352E+04
             residual convergence ratio    1.068E-15

             maximum displacement  change   at node     15694 degree of freedom  2 is equal to    2.068E-01
             maximum displacement increment at node     63713 degree of freedom  1 is equal to    2.187E+00
             displacement convergence ratio   9.455E-02


             total transient time = 5.83333E-01


   NT version
   Marc 2007r1, Build 42812, May 25, 2007
   output for increment       7. "          lcase1"


             total strain energy         is    1.57603E+05
               within which:
               elastic strain energy     is    1.57603E+05
             total ext-force work        is    1.61209E+05
               within which:
               work by appl. force/disp. is    1.80065E-01
               work by  contact forces   is    7.02996E+03
               work by frictional forces is    1.54179E+05
             total work by  springs      is    3.60647E+03


             memory usage:                       MByte       words  % of total

              within general memory:           
               element stiffness matrices:          31     8017932         2.5
               solver: first part                   59    15427200         4.8
               overallocation initial allocation     7     1748558         0.5
               other:                                1      263271         0.1
              allocated separately:
               incremental backup:                 186    48718691        15.3
               solver 8                            521   136636280        42.8
               nodal vectors:                       48    12506925         3.9
               defined sets:                         1      261038         0.1
               contact:                             31     8190430         2.6
               tyings:                               4      992342         0.3
               transformations:                      2      396270         0.1
               kinematic boundary conditions:        0        2860         0.0
               points, curves and surfaces:          0          54         0.0
               element storage:                    285    74602698        23.4
               material properties:                  0        3704         0.0
               executable and common blocks:        27     7000000         2.2
               miscellaneous                        18     4644629         1.5
               ---------------------------------------------------------------
               total:                             1218   319412882

               general memory allocated:            97    25456961
               general memory used:                 90    23708403
               failed memory allocation:            35     9132588


               peak memory usage:                 1404   368128777

             e n d   o f   i n c r e m e n t       7

             binary post data at increment       7.  subincrement    0.  on file 16
             wall time =        1329.00


             s t a r t   o f   i n c r e m e n t       8


          space needed for incremental backup:    48719183


             maximum connectivity in stiffness matrix is       207 at node     63833


             maximum half-bandwidth is     60010  between nodes      4232  and     64241

             number of profile entries excluding fill-in is          557047


             total workspace needed with in-core matrix storage =        23707247
               part of solver workspace is allocated separately


             load increments for each degree of freedom
             summed over the whole model

             from distributed loads
             dist. loads on deformed configuration - totals below for dist. loads
             increments for point loads
             0.000000E+00   0.000000E+00   0.000000E+00


             point loads
             0.000000E+00   0.000000E+00   0.000000E+00

             start of assembly     cycle number is     0
             wall time =        1331.00


             solver workspace for phase1 (matrix input)    (64bit words) =          653496 (      4.99 MByte)
             Metis nested dissection ordering used
             solver workspace for phase2 (nodal ordering)  (64bit words) =         1466996 (     11.19 MByte)
             solver workspace for phase3 (symbolic factor) (64bit words) =         3333888 (     25.44 MByte)
             solver workspace for phase4 (factorization)   (64bit words) =         7999931 (     61.03 MByte) (MINIMUM)
             solver workspace for phase4 (factorization)   (64bit words) =        65503117 (    499.75 MByte) (MAXIMUM)
             solver workspace available and used           (64bit words) =        68318140 (    521.23 MByte)


             start of matrix solution
             wall time =        1345.00


             singularity ratio    1.0207E-04


             end of matrix solution
             wall time =        1359.00


             maximum residual force  at node     53956 degree of freedom  1 is equal to    2.050E-10
             maximum reaction force  at node     56163 degree of freedom  1 is equal to    4.301E+04
             residual convergence ratio    4.766E-15

             maximum displacement  change   at node     63713 degree of freedom  1 is equal to    1.953E+00
             maximum displacement increment at node     63713 degree of freedom  1 is equal to    1.953E+00
             displacement convergence ratio   1.000E+00

             failure to converge to tolerance

             increment will be recycled


             maximum connectivity in stiffness matrix is       207 at node     63833


             maximum half-bandwidth is     60010  between nodes      4232  and     64241

             number of profile entries excluding fill-in is          557074


             total workspace needed with in-core matrix storage =        23707975
               part of solver workspace is allocated separately


             load increments for each degree of freedom
             summed over the whole model

             from distributed loads
             dist. loads on deformed configuration - totals below for dist. loads
             increments for point loads
             0.000000E+00   0.000000E+00   0.000000E+00


             point loads
             0.000000E+00   0.000000E+00   0.000000E+00

             start of assembly     cycle number is     1
             wall time =        1367.00


             solver workspace for phase1 (matrix input)    (64bit words) =          653523 (      4.99 MByte)
             Metis nested dissection ordering used
             solver workspace for phase2 (nodal ordering)  (64bit words) =         1466983 (     11.19 MByte)
             solver workspace for phase3 (symbolic factor) (64bit words) =         3331911 (     25.42 MByte)
             solver workspace for phase4 (factorization)   (64bit words) =         7971021 (     60.81 MByte) (MINIMUM)
             solver workspace for phase4 (factorization)   (64bit words) =        64958999 (    495.60 MByte) (MAXIMUM)
             solver workspace available and used           (64bit words) =        68318140 (    521.23 MByte)


             start of matrix solution
             wall time =        1380.00


             singularity ratio    9.7222E-05


             end of matrix solution
             wall time =        1394.00


             maximum residual force  at node     19750 degree of freedom  2 is equal to    4.351E-11
             maximum reaction force  at node     56163 degree of freedom  1 is equal to    4.266E+04
             residual convergence ratio    1.020E-15

             maximum displacement  change   at node      3776 degree of freedom  3 is equal to    2.884E-01
             maximum displacement increment at node     63713 degree of freedom  1 is equal to    1.840E+00
             displacement convergence ratio   1.567E-01

             failure to converge to tolerance

             increment will be recycled


             maximum connectivity in stiffness matrix is       207 at node     63833


             maximum half-bandwidth is     60010  between nodes      4232  and     64241

             number of profile entries excluding fill-in is          557057


             total workspace needed with in-core matrix storage =        23707517
               part of solver workspace is allocated separately


             load increments for each degree of freedom
             summed over the whole model

             from distributed loads
             dist. loads on deformed configuration - totals below for dist. loads
             increments for point loads
             0.000000E+00   0.000000E+00   0.000000E+00


             point loads
             0.000000E+00   0.000000E+00   0.000000E+00

             start of assembly     cycle number is     2
             wall time =        1402.00


             solver workspace for phase1 (matrix input)    (64bit words) =          653506 (      4.99 MByte)
             Metis nested dissection ordering used
             solver workspace for phase2 (nodal ordering)  (64bit words) =         1466953 (     11.19 MByte)
             solver workspace for phase3 (symbolic factor) (64bit words) =         3353572 (     25.59 MByte)
             solver workspace for phase4 (factorization)   (64bit words) =         7999121 (     61.03 MByte) (MINIMUM)
             solver workspace for phase4 (factorization)   (64bit words) =        64343323 (    490.90 MByte) (MAXIMUM)
             solver workspace available and used           (64bit words) =        68318140 (    521.23 MByte)


             start of matrix solution
             wall time =        1415.00


             singularity ratio    1.0264E-04


             end of matrix solution
             wall time =        1429.00


             maximum residual force  at node     53679 degree of freedom  2 is equal to    4.366E-11
             maximum reaction force  at node     56163 degree of freedom  1 is equal to    4.266E+04
             residual convergence ratio    1.023E-15

             maximum displacement  change   at node     15826 degree of freedom  3 is equal to    3.162E-01
             maximum displacement increment at node     63713 degree of freedom  1 is equal to    1.952E+00
             displacement convergence ratio   1.620E-01

             failure to converge to tolerance

             increment will be recycled


             maximum connectivity in stiffness matrix is       207 at node     63833


             maximum half-bandwidth is     60010  between nodes      4232  and     64241

             number of profile entries excluding fill-in is          557042


             total workspace needed with in-core matrix storage =        23707111
               part of solver workspace is allocated separately


             load increments for each degree of freedom
             summed over the whole model

             from distributed loads
             dist. loads on deformed configuration - totals below for dist. loads
             increments for point loads
             0.000000E+00   0.000000E+00   0.000000E+00


             point loads
             0.000000E+00   0.000000E+00   0.000000E+00

             start of assembly     cycle number is     3
             wall time =        1435.00


             solver workspace for phase1 (matrix input)    (64bit words) =          653491 (      4.99 MByte)
             Metis nested dissection ordering used
             solver workspace for phase2 (nodal ordering)  (64bit words) =         1466940 (     11.19 MByte)
             solver workspace for phase3 (symbolic factor) (64bit words) =         3361788 (     25.65 MByte)
             solver workspace for phase4 (factorization)   (64bit words) =         8015340 (     61.15 MByte) (MINIMUM)
             solver workspace for phase4 (factorization)   (64bit words) =        65481294 (    499.58 MByte) (MAXIMUM)
             solver workspace available and used           (64bit words) =        68318140 (    521.23 MByte)


             start of matrix solution
             wall time =        1448.00


             singularity ratio    1.0249E-04


             end of matrix solution
             wall time =        1463.00


             maximum residual force  at node     18264 degree of freedom  2 is equal to    3.867E-11
             maximum reaction force  at node     56163 degree of freedom  1 is equal to    4.266E+04
             residual convergence ratio    9.064E-16

             maximum displacement  change   at node      3776 degree of freedom  3 is equal to    3.040E-01
             maximum displacement increment at node     35882 degree of freedom  2 is equal to    1.927E+00
             displacement convergence ratio   1.578E-01

             failure to converge to tolerance

             increment will be recycled


             maximum connectivity in stiffness matrix is       207 at node     63833


             maximum half-bandwidth is     60010  between nodes      4232  and     64241

             number of profile entries excluding fill-in is          557092


             total workspace needed with in-core matrix storage =        23708461
               part of solver workspace is allocated separately


             load increments for each degree of freedom
             summed over the whole model

             from distributed loads
             dist. loads on deformed configuration - totals below for dist. loads
             increments for point loads
             0.000000E+00   0.000000E+00   0.000000E+00


             point loads
             0.000000E+00   0.000000E+00   0.000000E+00

             start of assembly     cycle number is     4
             wall time =        1471.00


             solver workspace for phase1 (matrix input)    (64bit words) =          653541 (      4.99 MByte)
             Metis nested dissection ordering used
             solver workspace for phase2 (nodal ordering)  (64bit words) =         1466982 (     11.19 MByte)
             solver workspace for phase3 (symbolic factor) (64bit words) =         3327499 (     25.39 MByte)
             solver workspace for phase4 (factorization)   (64bit words) =         8006705 (     61.09 MByte) (MINIMUM)
             solver workspace for phase4 (factorization)   (64bit words) =        66337818 (    506.12 MByte) (MAXIMUM)
             solver workspace available and used           (64bit words) =        68318140 (    521.23 MByte)


             start of matrix solution
             wall time =        1484.00


             singularity ratio    9.7160E-05


             end of matrix solution
             wall time =        1499.00


             maximum residual force  at node     55196 degree of freedom  1 is equal to    3.291E-11
             maximum reaction force  at node     56163 degree of freedom  1 is equal to    4.266E+04
             residual convergence ratio    7.715E-16

             maximum displacement  change   at node     15827 degree of freedom  2 is equal to    2.492E-01
             maximum displacement increment at node     63713 degree of freedom  1 is equal to    1.957E+00
             displacement convergence ratio   1.273E-01

             recycling increment due to body to body contact 

             increment will be recycled


             maximum connectivity in stiffness matrix is       207 at node     63833


             maximum half-bandwidth is     60010  between nodes      4232  and     64241

             number of profile entries excluding fill-in is          557095


             total workspace needed with in-core matrix storage =        23708543
               part of solver workspace is allocated separately


             load increments for each degree of freedom
             summed over the whole model

             from distributed loads
             dist. loads on deformed configuration - totals below for dist. loads
             increments for point loads
             0.000000E+00   0.000000E+00   0.000000E+00


             point loads
             0.000000E+00   0.000000E+00   0.000000E+00

             start of assembly     cycle number is     5
             wall time =        1505.00


             solver workspace for phase1 (matrix input)    (64bit words) =          653544 (      4.99 MByte)
             Metis nested dissection ordering used
             solver workspace for phase2 (nodal ordering)  (64bit words) =         1466980 (     11.19 MByte)
             solver workspace for phase3 (symbolic factor) (64bit words) =         3321161 (     25.34 MByte)
             solver workspace for phase4 (factorization)   (64bit words) =         8015958 (     61.16 MByte) (MINIMUM)
             solver workspace for phase4 (factorization)   (64bit words) =        65857021 (    502.45 MByte) (MAXIMUM)
             solver workspace available and used           (64bit words) =        68318140 (    521.23 MByte)


             start of matrix solution
             wall time =        1518.00


             singularity ratio    1.0245E-04


             end of matrix solution
             wall time =        1533.00


             maximum residual force  at node     53621 degree of freedom  1 is equal to    4.857E-11
             maximum reaction force  at node     56163 degree of freedom  1 is equal to    4.266E+04
             residual convergence ratio    1.139E-15

             maximum displacement  change   at node      3776 degree of freedom  3 is equal to    2.438E-01
             maximum displacement increment at node     34086 degree of freedom  2 is equal to    2.025E+00
             displacement convergence ratio   1.204E-01

             recycling increment due to separation 


             maximum connectivity in stiffness matrix is       207 at node     63833


             maximum half-bandwidth is     60010  between nodes      4232  and     64241

             number of profile entries excluding fill-in is          556972


             total workspace needed with in-core matrix storage =        23705221
               part of solver workspace is allocated separately


             load increments for each degree of freedom
             summed over the whole model

             from distributed loads
             dist. loads on deformed configuration - totals below for dist. loads
             increments for point loads
             0.000000E+00   0.000000E+00   0.000000E+00


             point loads
             0.000000E+00   0.000000E+00   0.000000E+00

             start of assembly     cycle number is     1
             wall time =        1539.00


             solver workspace for phase1 (matrix input)    (64bit words) =          653421 (      4.99 MByte)
             Metis nested dissection ordering used
             solver workspace for phase2 (nodal ordering)  (64bit words) =         1466890 (     11.19 MByte)
             solver workspace for phase3 (symbolic factor) (64bit words) =         3324811 (     25.37 MByte)
             solver workspace for phase4 (factorization)   (64bit words) =         7999351 (     61.03 MByte) (MINIMUM)
             solver workspace for phase4 (factorization)   (64bit words) =        66143125 (    504.63 MByte) (MAXIMUM)
             solver workspace available and used           (64bit words) =        68318140 (    521.23 MByte)


             start of matrix solution
             wall time =        1552.00


             singularity ratio    1.0242E-04


             end of matrix solution
             wall time =        1566.00


             ddu multiplied with    1.00000E-06 due to penetration


             maximum residual force  at node      3776 degree of freedom  1 is equal to    5.303E+00
             maximum reaction force  at node     56163 degree of freedom  1 is equal to    4.266E+04
             residual convergence ratio    1.243E-04

             maximum displacement  change   at node      3776 degree of freedom  1 is equal to    3.278E-07
             maximum displacement increment at node     34086 degree of freedom  2 is equal to    2.025E+00
             displacement convergence ratio   1.619E-07

             recycling increment due to penetration 


             maximum connectivity in stiffness matrix is       207 at node     63833


             maximum half-bandwidth is     60010  between nodes      4232  and     64241

             number of profile entries excluding fill-in is          557083


             total workspace needed with in-core matrix storage =        23708219
               part of solver workspace is allocated separately


             load increments for each degree of freedom
             summed over the whole model

             from distributed loads
             dist. loads on deformed configuration - totals below for dist. loads
             increments for point loads
             0.000000E+00   0.000000E+00   0.000000E+00


             point loads
             0.000000E+00   0.000000E+00   0.000000E+00

             start of assembly     cycle number is     2
             wall time =        1574.00


             solver workspace for phase1 (matrix input)    (64bit words) =          653532 (      4.99 MByte)
             Metis nested dissection ordering used
             solver workspace for phase2 (nodal ordering)  (64bit words) =         1466981 (     11.19 MByte)
             solver workspace for phase3 (symbolic factor) (64bit words) =         3337519 (     25.46 MByte)
             solver workspace for phase4 (factorization)   (64bit words) =         7986475 (     60.93 MByte) (MINIMUM)
             solver workspace for phase4 (factorization)   (64bit words) =        64224103 (    489.99 MByte) (MAXIMUM)
             solver workspace available and used           (64bit words) =        68318140 (    521.23 MByte)


             start of matrix solution
             wall time =        1587.00


             singularity ratio    1.0247E-04


             end of matrix solution
             wall time =        1601.00


             maximum residual force  at node     17849 degree of freedom  2 is equal to    3.256E-11
             maximum reaction force  at node     56163 degree of freedom  1 is equal to    4.266E+04
             residual convergence ratio    7.634E-16

             maximum displacement  change   at node      3776 degree of freedom  1 is equal to    1.982E-01
             maximum displacement increment at node     63713 degree of freedom  1 is equal to    1.978E+00
             displacement convergence ratio   1.002E-01

             recycling increment due to body to body contact 

             increment will be recycled


             maximum connectivity in stiffness matrix is       207 at node     63833


             maximum half-bandwidth is     60010  between nodes      4232  and     64241

             number of profile entries excluding fill-in is          557005


             total workspace needed with in-core matrix storage =        23706113
               part of solver workspace is allocated separately


             load increments for each degree of freedom
             summed over the whole model

             from distributed loads
             dist. loads on deformed configuration - totals below for dist. loads
             increments for point loads
             0.000000E+00   0.000000E+00   0.000000E+00


             point loads
             0.000000E+00   0.000000E+00   0.000000E+00

             start of assembly     cycle number is     3
             wall time =        1607.00


             solver workspace for phase1 (matrix input)    (64bit words) =          653454 (      4.99 MByte)
             Metis nested dissection ordering used
             solver workspace for phase2 (nodal ordering)  (64bit words) =         1466898 (     11.19 MByte)
             solver workspace for phase3 (symbolic factor) (64bit words) =         3352394 (     25.58 MByte)
             solver workspace for phase4 (factorization)   (64bit words) =         8036925 (     61.32 MByte) (MINIMUM)
             solver workspace for phase4 (factorization)   (64bit words) =        67465645 (    514.72 MByte) (MAXIMUM)
             solver workspace available and used           (64bit words) =        68318140 (    521.23 MByte)


             start of matrix solution
             wall time =        1621.00


             singularity ratio    9.7070E-05


             end of matrix solution
             wall time =        1636.00


             ddu multiplied with    2.70685E-03 due to penetration


             maximum residual force  at node      3776 degree of freedom  2 is equal to    5.489E+00
             maximum reaction force  at node     56163 degree of freedom  1 is equal to    4.266E+04
             residual convergence ratio    1.287E-04

             maximum displacement  change   at node      3776 degree of freedom  2 is equal to    1.167E-03
             maximum displacement increment at node     63713 degree of freedom  1 is equal to    1.978E+00
             displacement convergence ratio   5.903E-04

             recycling increment due to separation 


             maximum connectivity in stiffness matrix is       207 at node     63833


             maximum half-bandwidth is     60010  between nodes      4232  and     64241

             number of profile entries excluding fill-in is          556967


             total workspace needed with in-core matrix storage =        23705087
               part of solver workspace is allocated separately


             load increments for each degree of freedom
             summed over the whole model

             from distributed loads
             dist. loads on deformed configuration - totals below for dist. loads
             increments for point loads
             0.000000E+00   0.000000E+00   0.000000E+00


             point loads
             0.000000E+00   0.000000E+00   0.000000E+00

             start of assembly     cycle number is     1
             wall time =        1644.00


             solver workspace for phase1 (matrix input)    (64bit words) =          653416 (      4.99 MByte)
             Metis nested dissection ordering used
             solver workspace for phase2 (nodal ordering)  (64bit words) =         1466875 (     11.19 MByte)
             solver workspace for phase3 (symbolic factor) (64bit words) =         3352151 (     25.57 MByte)
             solver workspace for phase4 (factorization)   (64bit words) =         7972977 (     60.83 MByte) (MINIMUM)
             solver workspace for phase4 (factorization)   (64bit words) =        64495043 (    492.06 MByte) (MAXIMUM)
             solver workspace available and used           (64bit words) =        68318140 (    521.23 MByte)


             start of matrix solution
             wall time =        1657.00


             singularity ratio    1.0241E-04


             end of matrix solution
             wall time =        1671.00


             maximum residual force  at node     18664 degree of freedom  2 is equal to    5.601E-11
             maximum reaction force  at node     56163 degree of freedom  1 is equal to    4.266E+04
             residual convergence ratio    1.313E-15

             maximum displacement  change   at node      3776 degree of freedom  2 is equal to    2.749E-01
             maximum displacement increment at node     34086 degree of freedom  2 is equal to    2.077E+00
             displacement convergence ratio   1.324E-01

             recycling increment due to body to body contact 

             increment will be recycled


             maximum connectivity in stiffness matrix is       207 at node     63833


             maximum half-bandwidth is     60010  between nodes      4232  and     64241

             number of profile entries excluding fill-in is          556926


             total workspace needed with in-core matrix storage =        23703979
               part of solver workspace is allocated separately


             load increments for each degree of freedom
             summed over the whole model

             from distributed loads
             dist. loads on deformed configuration - totals below for dist. loads
             increments for point loads
             0.000000E+00   0.000000E+00   0.000000E+00


             point loads
             0.000000E+00   0.000000E+00   0.000000E+00

             start of assembly     cycle number is     2
             wall time =        1677.00


             solver workspace for phase1 (matrix input)    (64bit words) =          653375 (      4.98 MByte)
             Metis nested dissection ordering used
             solver workspace for phase2 (nodal ordering)  (64bit words) =         1466848 (     11.19 MByte)
             solver workspace for phase3 (symbolic factor) (64bit words) =         3331457 (     25.42 MByte)
             solver workspace for phase4 (factorization)   (64bit words) =         8049210 (     61.41 MByte) (MINIMUM)
             solver workspace for phase4 (factorization)   (64bit words) =        65494193 (    499.68 MByte) (MAXIMUM)
             solver workspace available and used           (64bit words) =        68318140 (    521.23 MByte)


             start of matrix solution
             wall time =        1690.00


             singularity ratio    1.0244E-04


             end of matrix solution
             wall time =        1705.00


             ddu multiplied with    1.00000E-06 due to penetration


             maximum residual force  at node      3776 degree of freedom  1 is equal to    5.145E+00
             maximum reaction force  at node     56163 degree of freedom  1 is equal to    4.266E+04
             residual convergence ratio    1.206E-04

             maximum displacement  change   at node     15827 degree of freedom  1 is equal to    3.459E-07
             maximum displacement increment at node     34086 degree of freedom  2 is equal to    2.077E+00
             displacement convergence ratio   1.666E-07

             recycling increment due to separation 


             maximum connectivity in stiffness matrix is       207 at node     63833


             maximum half-bandwidth is     60010  between nodes      4232  and     64241

             number of profile entries excluding fill-in is          556968


             total workspace needed with in-core matrix storage =        23705113
               part of solver workspace is allocated separately


             load increments for each degree of freedom
             summed over the whole model

             from distributed loads
             dist. loads on deformed configuration - totals below for dist. loads
             increments for point loads
             0.000000E+00   0.000000E+00   0.000000E+00


             point loads
             0.000000E+00   0.000000E+00   0.000000E+00

             start of assembly     cycle number is     1
             wall time =        1713.00


             solver workspace for phase1 (matrix input)    (64bit words) =          653417 (      4.99 MByte)
             Metis nested dissection ordering used
             solver workspace for phase2 (nodal ordering)  (64bit words) =         1466885 (     11.19 MByte)
             solver workspace for phase3 (symbolic factor) (64bit words) =         3338288 (     25.47 MByte)
             solver workspace for phase4 (factorization)   (64bit words) =         8081955 (     61.66 MByte) (MINIMUM)
             solver workspace for phase4 (factorization)   (64bit words) =        68442970 (    522.18 MByte) (MAXIMUM)

             memory increase from  136636280 to  143730236 words failed
             solver workspace available and used           (64bit words) =        68318140 (    521.23 MByte)


             start of matrix solution
             wall time =        1749.00


             singularity ratio    9.7055E-05


             end of matrix solution
             wall time =        1769.00


             maximum residual force  at node     18561 degree of freedom  2 is equal to    4.037E-11
             maximum reaction force  at node     56163 degree of freedom  1 is equal to    4.266E+04
             residual convergence ratio    9.464E-16

             maximum displacement  change   at node      3776 degree of freedom  2 is equal to    2.987E-01
             maximum displacement increment at node     63713 degree of freedom  1 is equal to    1.986E+00
             displacement convergence ratio   1.504E-01

             failure to converge to tolerance

             increment will be recycled


             maximum connectivity in stiffness matrix is       207 at node     63833


             maximum half-bandwidth is     60010  between nodes      4232  and     64241

             number of profile entries excluding fill-in is          556942


             total workspace needed with in-core matrix storage =        23704411
               part of solver workspace is allocated separately


             load increments for each degree of freedom
             summed over the whole model

             from distributed loads
             dist. loads on deformed configuration - totals below for dist. loads
             increments for point loads
             0.000000E+00   0.000000E+00   0.000000E+00


             point loads
             0.000000E+00   0.000000E+00   0.000000E+00

             start of assembly     cycle number is     2
             wall time =        1775.00


             solver workspace for phase1 (matrix input)    (64bit words) =          653391 (      4.98 MByte)
             Metis nested dissection ordering used
             solver workspace for phase2 (nodal ordering)  (64bit words) =         1466850 (     11.19 MByte)
             solver workspace for phase3 (symbolic factor) (64bit words) =         3331199 (     25.42 MByte)
             solver workspace for phase4 (factorization)   (64bit words) =         7960292 (     60.73 MByte) (MINIMUM)
             solver workspace for phase4 (factorization)   (64bit words) =        63529722 (    484.69 MByte) (MAXIMUM)
             solver workspace available and used           (64bit words) =        68318140 (    521.23 MByte)


             start of matrix solution
             wall time =        1789.00


             singularity ratio    1.0235E-04


             end of matrix solution
             wall time =        1802.00


             ddu multiplied with    1.00000E-06 due to penetration


             maximum residual force  at node      3776 degree of freedom  2 is equal to    5.884E+00
             maximum reaction force  at node     56163 degree of freedom  1 is equal to    4.266E+04
             residual convergence ratio    1.379E-04

             maximum displacement  change   at node      3776 degree of freedom  2 is equal to    5.099E-07
             maximum displacement increment at node     63713 degree of freedom  1 is equal to    1.986E+00
             displacement convergence ratio   2.568E-07

             recycling increment due to separation 


             maximum connectivity in stiffness matrix is       207 at node     63833


             maximum half-bandwidth is     60010  between nodes      4232  and     64241

             number of profile entries excluding fill-in is          557026


             total workspace needed with in-core matrix storage =        23706679
               part of solver workspace is allocated separately


             load increments for each degree of freedom
             summed over the whole model

             from distributed loads
             dist. loads on deformed configuration - totals below for dist. loads
             increments for point loads
             0.000000E+00   0.000000E+00   0.000000E+00


             point loads
             0.000000E+00   0.000000E+00   0.000000E+00

             start of assembly     cycle number is     1
             wall time =        1810.00


             solver workspace for phase1 (matrix input)    (64bit words) =          653475 (      4.99 MByte)
             Metis nested dissection ordering used
             solver workspace for phase2 (nodal ordering)  (64bit words) =         1466919 (     11.19 MByte)
             solver workspace for phase3 (symbolic factor) (64bit words) =         3325904 (     25.37 MByte)
             solver workspace for phase4 (factorization)   (64bit words) =         8068484 (     61.56 MByte) (MINIMUM)
             solver workspace for phase4 (factorization)   (64bit words) =        67898863 (    518.03 MByte) (MAXIMUM)
             solver workspace available and used           (64bit words) =        68318140 (    521.23 MByte)


             start of matrix solution
             wall time =        1823.00


             singularity ratio    1.3813E-04


             end of matrix solution
             wall time =        1839.00


             maximum residual force  at node     20187 degree of freedom  2 is equal to    3.892E-11
             maximum reaction force  at node     56163 degree of freedom  1 is equal to    4.266E+04
             residual convergence ratio    9.124E-16

             maximum displacement  change   at node      3776 degree of freedom  2 is equal to    3.013E-01
             maximum displacement increment at node     34086 degree of freedom  2 is equal to    2.126E+00
             displacement convergence ratio   1.417E-01

             recycling increment due to body to body contact 

             increment will be recycled


             maximum connectivity in stiffness matrix is       207 at node     63833


             maximum half-bandwidth is     60010  between nodes      4232  and     64241

             number of profile entries excluding fill-in is          556951


             total workspace needed with in-core matrix storage =        23704655
               part of solver workspace is allocated separately


             load increments for each degree of freedom
             summed over the whole model

             from distributed loads
             dist. loads on deformed configuration - totals below for dist. loads
             increments for point loads
             0.000000E+00   0.000000E+00   0.000000E+00


             point loads
             0.000000E+00   0.000000E+00   0.000000E+00

             start of assembly     cycle number is     2
             wall time =        1845.00


             solver workspace for phase1 (matrix input)    (64bit words) =          653400 (      4.99 MByte)
             Metis nested dissection ordering used
             solver workspace for phase2 (nodal ordering)  (64bit words) =         1466851 (     11.19 MByte)
             solver workspace for phase3 (symbolic factor) (64bit words) =         3341511 (     25.49 MByte)
             solver workspace for phase4 (factorization)   (64bit words) =         7986449 (     60.93 MByte) (MINIMUM)
             solver workspace for phase4 (factorization)   (64bit words) =        64604570 (    492.89 MByte) (MAXIMUM)
             solver workspace available and used           (64bit words) =        68318140 (    521.23 MByte)


             start of matrix solution
             wall time =        1858.00


             singularity ratio    1.3836E-04


             end of matrix solution
             wall time =        1872.00


             ddu multiplied with    1.00000E-06 due to penetration


             maximum residual force  at node      3776 degree of freedom  1 is equal to    5.578E+00
             maximum reaction force  at node     56163 degree of freedom  1 is equal to    4.266E+04
             residual convergence ratio    1.308E-04

             maximum displacement  change   at node     15827 degree of freedom  1 is equal to    3.548E-07
             maximum displacement increment at node     34086 degree of freedom  2 is equal to    2.126E+00
             displacement convergence ratio   1.669E-07

             recycling increment due to separation 


             maximum connectivity in stiffness matrix is       207 at node     63833


             maximum half-bandwidth is     60010  between nodes      4232  and     64241

             number of profile entries excluding fill-in is          557021


             total workspace needed with in-core matrix storage =        23706545
               part of solver workspace is allocated separately


             load increments for each degree of freedom
             summed over the whole model

             from distributed loads
             dist. loads on deformed configuration - totals below for dist. loads
             increments for point loads
             0.000000E+00   0.000000E+00   0.000000E+00


             point loads
             0.000000E+00   0.000000E+00   0.000000E+00

             start of assembly     cycle number is     1
             wall time =        1880.00


             solver workspace for phase1 (matrix input)    (64bit words) =          653470 (      4.99 MByte)
             Metis nested dissection ordering used
             solver workspace for phase2 (nodal ordering)  (64bit words) =         1466919 (     11.19 MByte)
             solver workspace for phase3 (symbolic factor) (64bit words) =         3376753 (     25.76 MByte)
             solver workspace for phase4 (factorization)   (64bit words) =         8026798 (     61.24 MByte) (MINIMUM)
             solver workspace for phase4 (factorization)   (64bit words) =        66161220 (    504.77 MByte) (MAXIMUM)
             solver workspace available and used           (64bit words) =        68318140 (    521.23 MByte)


             start of matrix solution
             wall time =        1893.00


             singularity ratio    1.0253E-04


             end of matrix solution
             wall time =        1908.00


             maximum residual force  at node     53679 degree of freedom  2 is equal to    4.093E-11
             maximum reaction force  at node     56163 degree of freedom  1 is equal to    4.266E+04
             residual convergence ratio    9.595E-16

             maximum displacement  change   at node      3776 degree of freedom  2 is equal to    3.051E-01
             maximum displacement increment at node     36096 degree of freedom  2 is equal to    2.026E+00
             displacement convergence ratio   1.506E-01

             failure to converge to tolerance

             increment will be recycled


             maximum connectivity in stiffness matrix is       207 at node     63833


             maximum half-bandwidth is     60010  between nodes      4232  and     64241

             number of profile entries excluding fill-in is          557026


             total workspace needed with in-core matrix storage =        23706679
               part of solver workspace is allocated separately


             load increments for each degree of freedom
             summed over the whole model

             from distributed loads
             dist. loads on deformed configuration - totals below for dist. loads
             increments for point loads
             0.000000E+00   0.000000E+00   0.000000E+00


             point loads
             0.000000E+00   0.000000E+00   0.000000E+00

             start of assembly     cycle number is     2
             wall time =        1914.00


             solver workspace for phase1 (matrix input)    (64bit words) =          653475 (      4.99 MByte)
             Metis nested dissection ordering used
             solver workspace for phase2 (nodal ordering)  (64bit words) =         1466931 (     11.19 MByte)
             solver workspace for phase3 (symbolic factor) (64bit words) =         3369380 (     25.71 MByte)
             solver workspace for phase4 (factorization)   (64bit words) =         8066726 (     61.54 MByte) (MINIMUM)
             solver workspace for phase4 (factorization)   (64bit words) =        65942646 (    503.10 MByte) (MAXIMUM)
             solver workspace available and used           (64bit words) =        68318140 (    521.23 MByte)


             start of matrix solution
             wall time =        1928.00


             singularity ratio    1.0243E-04


             end of matrix solution
             wall time =        1943.00


             ddu multiplied with    1.00000E-06 due to penetration


             maximum residual force  at node      3776 degree of freedom  2 is equal to    6.601E+00
             maximum reaction force  at node     56163 degree of freedom  1 is equal to    4.266E+04
             residual convergence ratio    1.547E-04

             maximum displacement  change   at node      3776 degree of freedom  2 is equal to    5.007E-07
             maximum displacement increment at node     36096 degree of freedom  2 is equal to    2.026E+00
             displacement convergence ratio   2.471E-07

             recycling increment due to penetration 


             maximum connectivity in stiffness matrix is       207 at node     63833


             maximum half-bandwidth is     60010  between nodes      4232  and     64241

             number of profile entries excluding fill-in is          557094


             total workspace needed with in-core matrix storage =        23708515
               part of solver workspace is allocated separately


             load increments for each degree of freedom
             summed over the whole model

             from distributed loads
             dist. loads on deformed configuration - totals below for dist. loads
             increments for point loads
             0.000000E+00   0.000000E+00   0.000000E+00


             point loads
             0.000000E+00   0.000000E+00   0.000000E+00

             start of assembly     cycle number is     3
             wall time =        1950.00


             solver workspace for phase1 (matrix input)    (64bit words) =          653543 (      4.99 MByte)
             Metis nested dissection ordering used
             solver workspace for phase2 (nodal ordering)  (64bit words) =         1466989 (     11.19 MByte)
             solver workspace for phase3 (symbolic factor) (64bit words) =         3329142 (     25.40 MByte)
             solver workspace for phase4 (factorization)   (64bit words) =         7980977 (     60.89 MByte) (MINIMUM)
             solver workspace for phase4 (factorization)   (64bit words) =        64450122 (    491.72 MByte) (MAXIMUM)
             solver workspace available and used           (64bit words) =        68318140 (    521.23 MByte)


             start of matrix solution
             wall time =        1964.00


             singularity ratio    1.0244E-04


             end of matrix solution
             wall time =        1977.00


             maximum residual force  at node     20898 degree of freedom  2 is equal to    3.873E-11
             maximum reaction force  at node     56163 degree of freedom  1 is equal to    4.266E+04
             residual convergence ratio    9.080E-16

             maximum displacement  change   at node      3776 degree of freedom  2 is equal to    2.739E-01
             maximum displacement increment at node     34086 degree of freedom  2 is equal to    2.206E+00
             displacement convergence ratio   1.242E-01

             recycling increment due to body to body contact 

             increment will be recycled


             maximum connectivity in stiffness matrix is       207 at node     63833


             maximum half-bandwidth is     60010  between nodes      4232  and     64241

             number of profile entries excluding fill-in is          556972


             total workspace needed with in-core matrix storage =        23705221
               part of solver workspace is allocated separately


             load increments for each degree of freedom
             summed over the whole model

             from distributed loads
             dist. loads on deformed configuration - totals below for dist. loads
             increments for point loads
             0.000000E+00   0.000000E+00   0.000000E+00


             point loads
             0.000000E+00   0.000000E+00   0.000000E+00

             start of assembly     cycle number is     4
             wall time =        1984.00


             solver workspace for phase1 (matrix input)    (64bit words) =          653421 (      4.99 MByte)
             Metis nested dissection ordering used
             solver workspace for phase2 (nodal ordering)  (64bit words) =         1466870 (     11.19 MByte)
             solver workspace for phase3 (symbolic factor) (64bit words) =         3336479 (     25.46 MByte)
             solver workspace for phase4 (factorization)   (64bit words) =         7978702 (     60.87 MByte) (MINIMUM)
             solver workspace for phase4 (factorization)   (64bit words) =        64053559 (    488.69 MByte) (MAXIMUM)
             solver workspace available and used           (64bit words) =        68318140 (    521.23 MByte)


             start of matrix solution
             wall time =        1997.00


             singularity ratio    9.7253E-05


             end of matrix solution
             wall time =        2010.00


             ddu multiplied with    1.00000E-06 due to penetration


             maximum residual force  at node      3776 degree of freedom  1 is equal to    5.408E+00
             maximum reaction force  at node     56163 degree of freedom  1 is equal to    4.266E+04
             residual convergence ratio    1.268E-04

             maximum displacement  change   at node     15827 degree of freedom  1 is equal to    3.641E-07
             maximum displacement increment at node     34086 degree of freedom  2 is equal to    2.206E+00
             displacement convergence ratio   1.650E-07

             recycling increment due to penetration 


             maximum connectivity in stiffness matrix is       207 at node     63833


             maximum half-bandwidth is     60010  between nodes      4232  and     64241

             number of profile entries excluding fill-in is          557042


             total workspace needed with in-core matrix storage =        23707111
               part of solver workspace is allocated separately


             load increments for each degree of freedom
             summed over the whole model

             from distributed loads
             dist. loads on deformed configuration - totals below for dist. loads
             increments for point loads
             0.000000E+00   0.000000E+00   0.000000E+00


             point loads
             0.000000E+00   0.000000E+00   0.000000E+00

             start of assembly     cycle number is     5
             wall time =        2018.00


             solver workspace for phase1 (matrix input)    (64bit words) =          653491 (      4.99 MByte)
             Metis nested dissection ordering used
             solver workspace for phase2 (nodal ordering)  (64bit words) =         1466935 (     11.19 MByte)
             solver workspace for phase3 (symbolic factor) (64bit words) =         3346246 (     25.53 MByte)
             solver workspace for phase4 (factorization)   (64bit words) =         7992063 (     60.97 MByte) (MINIMUM)
             solver workspace for phase4 (factorization)   (64bit words) =        64158816 (    489.49 MByte) (MAXIMUM)
             solver workspace available and used           (64bit words) =        68318140 (    521.23 MByte)


             start of matrix solution
             wall time =        2031.00


             singularity ratio    1.3865E-04


             end of matrix solution
             wall time =        2045.00


             maximum residual force  at node     21264 degree of freedom  2 is equal to    4.050E-11
             maximum reaction force  at node     56163 degree of freedom  1 is equal to    4.266E+04
             residual convergence ratio    9.494E-16

             maximum displacement  change   at node      3776 degree of freedom  1 is equal to    2.618E-01
             maximum displacement increment at node     36096 degree of freedom  2 is equal to    2.056E+00
             displacement convergence ratio   1.274E-01

             recycling increment due to body to body contact 

             increment will be recycled


             maximum connectivity in stiffness matrix is       207 at node     63833


             maximum half-bandwidth is     60010  between nodes      4232  and     64241

             number of profile entries excluding fill-in is          557058


             total workspace needed with in-core matrix storage =        23707543
               part of solver workspace is allocated separately


             load increments for each degree of freedom
             summed over the whole model

             from distributed loads
             dist. loads on deformed configuration - totals below for dist. loads
             increments for point loads
             0.000000E+00   0.000000E+00   0.000000E+00


             point loads
             0.000000E+00   0.000000E+00   0.000000E+00

             start of assembly     cycle number is     6
             wall time =        2051.00


             solver workspace for phase1 (matrix input)    (64bit words) =          653507 (      4.99 MByte)
             Metis nested dissection ordering used
             solver workspace for phase2 (nodal ordering)  (64bit words) =         1466947 (     11.19 MByte)
             solver workspace for phase3 (symbolic factor) (64bit words) =         3320081 (     25.33 MByte)
             solver workspace for phase4 (factorization)   (64bit words) =         7984718 (     60.92 MByte) (MINIMUM)
             solver workspace for phase4 (factorization)   (64bit words) =        65052324 (    496.31 MByte) (MAXIMUM)
             solver workspace available and used           (64bit words) =        68318140 (    521.23 MByte)


             start of matrix solution
             wall time =        2064.00


             singularity ratio    1.0256E-04


             end of matrix solution
             wall time =        2078.00


             maximum residual force  at node     53679 degree of freedom  2 is equal to    5.912E-11
             maximum reaction force  at node     56163 degree of freedom  1 is equal to    4.266E+04
             residual convergence ratio    1.386E-15

             maximum displacement  change   at node      3776 degree of freedom  2 is equal to    4.633E-01
             maximum displacement increment at node     34086 degree of freedom  2 is equal to    2.235E+00
             displacement convergence ratio   2.073E-01

             failure to converge to tolerance

             increment will be recycled


             maximum connectivity in stiffness matrix is       207 at node     63833


             maximum half-bandwidth is     60010  between nodes      4232  and     64241

             number of profile entries excluding fill-in is          556965


             total workspace needed with in-core matrix storage =        23705033
               part of solver workspace is allocated separately


             load increments for each degree of freedom
             summed over the whole model

             from distributed loads
             dist. loads on deformed configuration - totals below for dist. loads
             increments for point loads
             0.000000E+00   0.000000E+00   0.000000E+00


             point loads
             0.000000E+00   0.000000E+00   0.000000E+00

             start of assembly     cycle number is     7
             wall time =        2084.00


             solver workspace for phase1 (matrix input)    (64bit words) =          653414 (      4.99 MByte)
             Metis nested dissection ordering used
             solver workspace for phase2 (nodal ordering)  (64bit words) =         1466864 (     11.19 MByte)
             solver workspace for phase3 (symbolic factor) (64bit words) =         3336532 (     25.46 MByte)
             solver workspace for phase4 (factorization)   (64bit words) =         7995680 (     61.00 MByte) (MINIMUM)
             solver workspace for phase4 (factorization)   (64bit words) =        65427761 (    499.17 MByte) (MAXIMUM)
             solver workspace available and used           (64bit words) =        68318140 (    521.23 MByte)


             start of matrix solution
             wall time =        2098.00


             singularity ratio    9.7221E-05


             end of matrix solution
             wall time =        2112.00


             maximum residual force  at node     53679 degree of freedom  2 is equal to    3.911E-11
             maximum reaction force  at node     56163 degree of freedom  1 is equal to    4.266E+04
             residual convergence ratio    9.168E-16

             maximum displacement  change   at node      3652 degree of freedom  2 is equal to    2.119E-01
             maximum displacement increment at node     35882 degree of freedom  2 is equal to    2.087E+00
             displacement convergence ratio   1.015E-01


             total transient time = 6.66667E-01


   NT version
   Marc 2007r1, Build 42812, May 25, 2007
   output for increment       8. "          lcase1"


             total strain energy         is    2.63414E+05
               within which:
               elastic strain energy     is    2.63414E+05
             total ext-force work        is    2.67967E+05
               within which:
               work by appl. force/disp. is    6.81128E-01
               work by  contact forces   is    1.14981E+04
               work by frictional forces is    2.56468E+05
             total work by  springs      is    4.55248E+03


             memory usage:                       MByte       words  % of total

              within general memory:           
               element stiffness matrices:          31     8017932         2.5
               solver: first part                   59    15427336         4.8
               overallocation initial allocation     7     1748422         0.5
               other:                                1      263271         0.1
              allocated separately:
               incremental backup:                 186    48719183        15.3
               solver 8                            521   136636280        42.8
               nodal vectors:                       48    12506925         3.9
               defined sets:                         1      261038         0.1
               contact:                             31     8190430         2.6
               tyings:                               4      994052         0.3
               transformations:                      2      396270         0.1
               kinematic boundary conditions:        0        2860         0.0
               points, curves and surfaces:          0          54         0.0
               element storage:                    285    74602698        23.4
               material properties:                  0        3704         0.0
               executable and common blocks:        27     7000000         2.2
               miscellaneous                        18     4644554         1.5
               ---------------------------------------------------------------
               total:                             1218   319415009

               general memory allocated:            97    25456961
               general memory used:                 90    23708539
               failed memory allocation:            27     7093956


               peak memory usage:                 1404   368132065

             e n d   o f   i n c r e m e n t       8

             binary post data at increment       8.  subincrement    0.  on file 16
             wall time =        2121.00


             s t a r t   o f   i n c r e m e n t       9


          space needed for incremental backup:    48719504


             maximum connectivity in stiffness matrix is       207 at node     63833


             maximum half-bandwidth is     60010  between nodes      4232  and     64241

             number of profile entries excluding fill-in is          557065


             total workspace needed with in-core matrix storage =        23707733
               part of solver workspace is allocated separately


             load increments for each degree of freedom
             summed over the whole model

             from distributed loads
             dist. loads on deformed configuration - totals below for dist. loads
             increments for point loads
             0.000000E+00   0.000000E+00   0.000000E+00


             point loads
             0.000000E+00   0.000000E+00   0.000000E+00

             start of assembly     cycle number is     0
             wall time =        2124.00


             solver workspace for phase1 (matrix input)    (64bit words) =          653514 (      4.99 MByte)
             Metis nested dissection ordering used
             solver workspace for phase2 (nodal ordering)  (64bit words) =         1466928 (     11.19 MByte)
             solver workspace for phase3 (symbolic factor) (64bit words) =         3337415 (     25.46 MByte)
             solver workspace for phase4 (factorization)   (64bit words) =         7992628 (     60.98 MByte) (MINIMUM)
             solver workspace for phase4 (factorization)   (64bit words) =        65244700 (    497.78 MByte) (MAXIMUM)
             solver workspace available and used           (64bit words) =        68318140 (    521.23 MByte)


             start of matrix solution
             wall time =        2137.00


             singularity ratio    1.0219E-04


             end of matrix solution
             wall time =        2151.00


             maximum residual force  at node     53756 degree of freedom  1 is equal to    2.640E-10
             maximum reaction force  at node     56163 degree of freedom  1 is equal to    5.311E+04
             residual convergence ratio    4.970E-15

             maximum displacement  change   at node     34086 degree of freedom  2 is equal to    1.845E+00
             maximum displacement increment at node     34086 degree of freedom  2 is equal to    1.845E+00
             displacement convergence ratio   1.000E+00

             failure to converge to tolerance

             increment will be recycled


             maximum connectivity in stiffness matrix is       207 at node     63833


             maximum half-bandwidth is     60010  between nodes      4232  and     64241

             number of profile entries excluding fill-in is          556995


             total workspace needed with in-core matrix storage =        23705843
               part of solver workspace is allocated separately


             load increments for each degree of freedom
             summed over the whole model

             from distributed loads
             dist. loads on deformed configuration - totals below for dist. loads
             increments for point loads
             0.000000E+00   0.000000E+00   0.000000E+00


             point loads
             0.000000E+00   0.000000E+00   0.000000E+00

             start of assembly     cycle number is     1
             wall time =        2159.00


             solver workspace for phase1 (matrix input)    (64bit words) =          653444 (      4.99 MByte)
             Metis nested dissection ordering used
             solver workspace for phase2 (nodal ordering)  (64bit words) =         1466818 (     11.19 MByte)
             solver workspace for phase3 (symbolic factor) (64bit words) =         3347663 (     25.54 MByte)
             solver workspace for phase4 (factorization)   (64bit words) =         7979240 (     60.88 MByte) (MINIMUM)
             solver workspace for phase4 (factorization)   (64bit words) =        64969905 (    495.68 MByte) (MAXIMUM)
             solver workspace available and used           (64bit words) =        68318140 (    521.23 MByte)


             start of matrix solution
             wall time =        2172.00


             singularity ratio    1.3847E-04


             end of matrix solution
             wall time =        2186.00


             maximum residual force  at node     17872 degree of freedom  2 is equal to    6.563E-11
             maximum reaction force  at node     56163 degree of freedom  1 is equal to    5.255E+04
             residual convergence ratio    1.249E-15

             maximum displacement  change   at node     15695 degree of freedom  2 is equal to    3.726E-01
             maximum displacement increment at node     33848 degree of freedom  2 is equal to    2.090E+00
             displacement convergence ratio   1.783E-01

             failure to converge to tolerance

             increment will be recycled


             maximum connectivity in stiffness matrix is       207 at node     63833


             maximum half-bandwidth is     60010  between nodes      4232  and     64241

             number of profile entries excluding fill-in is          557063


             total workspace needed with in-core matrix storage =        23707679
               part of solver workspace is allocated separately


             load increments for each degree of freedom
             summed over the whole model

             from distributed loads
             dist. loads on deformed configuration - totals below for dist. loads
             increments for point loads
             0.000000E+00   0.000000E+00   0.000000E+00


             point loads
             0.000000E+00   0.000000E+00   0.000000E+00

             start of assembly     cycle number is     2
             wall time =        2194.00


             solver workspace for phase1 (matrix input)    (64bit words) =          653512 (      4.99 MByte)
             Metis nested dissection ordering used
             solver workspace for phase2 (nodal ordering)  (64bit words) =         1466861 (     11.19 MByte)
             solver workspace for phase3 (symbolic factor) (64bit words) =         3331381 (     25.42 MByte)
             solver workspace for phase4 (factorization)   (64bit words) =         8026278 (     61.24 MByte) (MINIMUM)
             solver workspace for phase4 (factorization)   (64bit words) =        66941812 (    510.73 MByte) (MAXIMUM)
             solver workspace available and used           (64bit words) =        68318140 (    521.23 MByte)


             start of matrix solution
             wall time =        2207.00


             singularity ratio    9.6952E-05


             end of matrix solution
             wall time =        2223.00


             maximum residual force  at node     27383 degree of freedom  2 is equal to    3.541E-11
             maximum reaction force  at node     56163 degree of freedom  1 is equal to    5.255E+04
             residual convergence ratio    6.739E-16

             maximum displacement  change   at node     15695 degree of freedom  2 is equal to    2.340E-01
             maximum displacement increment at node     33848 degree of freedom  2 is equal to    2.245E+00
             displacement convergence ratio   1.042E-01

             recycling increment due to body to body contact 

             increment will be recycled


             maximum connectivity in stiffness matrix is       207 at node     63833


             maximum half-bandwidth is     60010  between nodes      4232  and     64241

             number of profile entries excluding fill-in is          556987


             total workspace needed with in-core matrix storage =        23705627
               part of solver workspace is allocated separately


             load increments for each degree of freedom
             summed over the whole model

             from distributed loads
             dist. loads on deformed configuration - totals below for dist. loads
             increments for point loads
             0.000000E+00   0.000000E+00   0.000000E+00


             point loads
             0.000000E+00   0.000000E+00   0.000000E+00

             start of assembly     cycle number is     3
             wall time =        2229.00


             solver workspace for phase1 (matrix input)    (64bit words) =          653436 (      4.99 MByte)
             Metis nested dissection ordering used
             solver workspace for phase2 (nodal ordering)  (64bit words) =         1466780 (     11.19 MByte)
             solver workspace for phase3 (symbolic factor) (64bit words) =         3336267 (     25.45 MByte)
             solver workspace for phase4 (factorization)   (64bit words) =         7997037 (     61.01 MByte) (MINIMUM)
             solver workspace for phase4 (factorization)   (64bit words) =        66219316 (    505.21 MByte) (MAXIMUM)
             solver workspace available and used           (64bit words) =        68318140 (    521.23 MByte)


             start of matrix solution
             wall time =        2242.00


             singularity ratio    1.0255E-04


             end of matrix solution
             wall time =        2257.00


             maximum residual force  at node     22928 degree of freedom  2 is equal to    3.987E-11
             maximum reaction force  at node     56163 degree of freedom  1 is equal to    5.255E+04
             residual convergence ratio    7.586E-16

             maximum displacement  change   at node      3668 degree of freedom  3 is equal to    1.810E-01
             maximum displacement increment at node     33848 degree of freedom  2 is equal to    2.301E+00
             displacement convergence ratio   7.866E-02

             recycling increment due to separation 


             maximum connectivity in stiffness matrix is       207 at node     63833


             maximum half-bandwidth is     60010  between nodes      4232  and     64241

             number of profile entries excluding fill-in is          557015


             total workspace needed with in-core matrix storage =        23706383
               part of solver workspace is allocated separately


             load increments for each degree of freedom
             summed over the whole model

             from distributed loads
             dist. loads on deformed configuration - totals below for dist. loads
             increments for point loads
             0.000000E+00   0.000000E+00   0.000000E+00


             point loads
             0.000000E+00   0.000000E+00   0.000000E+00

             start of assembly     cycle number is     1
             wall time =        2263.00


             solver workspace for phase1 (matrix input)    (64bit words) =          653464 (      4.99 MByte)
             Metis nested dissection ordering used
             solver workspace for phase2 (nodal ordering)  (64bit words) =         1466839 (     11.19 MByte)
             solver workspace for phase3 (symbolic factor) (64bit words) =         3339073 (     25.48 MByte)
             solver workspace for phase4 (factorization)   (64bit words) =         8010568 (     61.12 MByte) (MINIMUM)
             solver workspace for phase4 (factorization)   (64bit words) =        66842766 (    509.97 MByte) (MAXIMUM)
             solver workspace available and used           (64bit words) =        68318140 (    521.23 MByte)


             start of matrix solution
             wall time =        2276.00


             singularity ratio    1.0236E-04


             end of matrix solution
             wall time =        2291.00


             maximum residual force  at node     21715 degree of freedom  2 is equal to    4.983E-11
             maximum reaction force  at node     56163 degree of freedom  1 is equal to    5.255E+04
             residual convergence ratio    9.482E-16

             maximum displacement  change   at node     36343 degree of freedom  2 is equal to    2.144E-01
             maximum displacement increment at node     34356 degree of freedom  2 is equal to    2.513E+00
             displacement convergence ratio   8.530E-02

             recycling increment due to separation 


             maximum connectivity in stiffness matrix is       207 at node     63833


             maximum half-bandwidth is     60010  between nodes      4232  and     64241

             number of profile entries excluding fill-in is          556896


             total workspace needed with in-core matrix storage =        23703169
               part of solver workspace is allocated separately


             load increments for each degree of freedom
             summed over the whole model

             from distributed loads
             dist. loads on deformed configuration - totals below for dist. loads
             increments for point loads
             0.000000E+00   0.000000E+00   0.000000E+00


             point loads
             0.000000E+00   0.000000E+00   0.000000E+00

             start of assembly     cycle number is     1
             wall time =        2299.00


             solver workspace for phase1 (matrix input)    (64bit words) =          653345 (      4.98 MByte)
             Metis nested dissection ordering used
             solver workspace for phase2 (nodal ordering)  (64bit words) =         1466700 (     11.19 MByte)
             solver workspace for phase3 (symbolic factor) (64bit words) =         3382787 (     25.81 MByte)
             solver workspace for phase4 (factorization)   (64bit words) =         8023351 (     61.21 MByte) (MINIMUM)
             solver workspace for phase4 (factorization)   (64bit words) =        65154015 (    497.09 MByte) (MAXIMUM)
             solver workspace available and used           (64bit words) =        68318140 (    521.23 MByte)


             start of matrix solution
             wall time =        2312.00


             singularity ratio    1.0246E-04


             end of matrix solution
             wall time =        2327.00


             maximum residual force  at node     27038 degree of freedom  2 is equal to    4.835E-11
             maximum reaction force  at node     56163 degree of freedom  1 is equal to    5.255E+04
             residual convergence ratio    9.201E-16

             maximum displacement  change   at node      2868 degree of freedom  1 is equal to    2.428E-01
             maximum displacement increment at node     34356 degree of freedom  2 is equal to    2.494E+00
             displacement convergence ratio   9.734E-02

             recycling increment due to body to body contact 

             increment will be recycled


             maximum connectivity in stiffness matrix is       207 at node     63833


             maximum half-bandwidth is     60010  between nodes      4232  and     64241

             number of profile entries excluding fill-in is          557037


             total workspace needed with in-core matrix storage =        23706977
               part of solver workspace is allocated separately


             load increments for each degree of freedom
             summed over the whole model

             from distributed loads
             dist. loads on deformed configuration - totals below for dist. loads
             increments for point loads
             0.000000E+00   0.000000E+00   0.000000E+00


             point loads
             0.000000E+00   0.000000E+00   0.000000E+00

             start of assembly     cycle number is     2
             wall time =        2333.00


             solver workspace for phase1 (matrix input)    (64bit words) =          653486 (      4.99 MByte)
             Metis nested dissection ordering used
             solver workspace for phase2 (nodal ordering)  (64bit words) =         1466833 (     11.19 MByte)
             solver workspace for phase3 (symbolic factor) (64bit words) =         3373340 (     25.74 MByte)
             solver workspace for phase4 (factorization)   (64bit words) =         8086283 (     61.69 MByte) (MINIMUM)
             solver workspace for phase4 (factorization)   (64bit words) =        68419301 (    522.00 MByte) (MAXIMUM)
             solver workspace available and used           (64bit words) =        71840266 (    548.10 MByte)


             start of matrix solution
             wall time =        2372.00


             singularity ratio    1.0240E-04


             end of matrix solution
             wall time =        2388.00


             maximum residual force  at node     20343 degree of freedom  2 is equal to    4.370E-11
             maximum reaction force  at node     56163 degree of freedom  1 is equal to    5.255E+04
             residual convergence ratio    8.316E-16

             maximum displacement  change   at node     36345 degree of freedom  2 is equal to    2.010E-01
             maximum displacement increment at node     34654 degree of freedom  2 is equal to    2.694E+00
             displacement convergence ratio   7.463E-02

             recycling increment due to separation 


             maximum connectivity in stiffness matrix is       207 at node     63833


             maximum half-bandwidth is     60010  between nodes      4232  and     64241

             number of profile entries excluding fill-in is          556777


             total workspace needed with in-core matrix storage =        23699957
               part of solver workspace is allocated separately


             load increments for each degree of freedom
             summed over the whole model

             from distributed loads
             dist. loads on deformed configuration - totals below for dist. loads
             increments for point loads
             0.000000E+00   0.000000E+00   0.000000E+00


             point loads
             0.000000E+00   0.000000E+00   0.000000E+00

             start of assembly     cycle number is     1
             wall time =        2394.00


             solver workspace for phase1 (matrix input)    (64bit words) =          653226 (      4.98 MByte)
             Metis nested dissection ordering used
             solver workspace for phase2 (nodal ordering)  (64bit words) =         1466644 (     11.19 MByte)
             solver workspace for phase3 (symbolic factor) (64bit words) =         3329418 (     25.40 MByte)
             solver workspace for phase4 (factorization)   (64bit words) =         7990817 (     60.97 MByte) (MINIMUM)
             solver workspace for phase4 (factorization)   (64bit words) =        64842941 (    494.71 MByte) (MAXIMUM)
             solver workspace available and used           (64bit words) =        71840266 (    548.10 MByte)


             start of matrix solution
             wall time =        2407.00


             singularity ratio    1.0247E-04


             end of matrix solution
             wall time =        2421.00


             maximum residual force  at node     23173 degree of freedom  2 is equal to    5.483E-11
             maximum reaction force  at node     56163 degree of freedom  1 is equal to    5.255E+04
             residual convergence ratio    1.043E-15

             maximum displacement  change   at node      3670 degree of freedom  3 is equal to    1.997E-01
             maximum displacement increment at node     34356 degree of freedom  2 is equal to    2.591E+00
             displacement convergence ratio   7.708E-02

             recycling increment due to separation 


             maximum connectivity in stiffness matrix is       207 at node     63833


             maximum half-bandwidth is     60010  between nodes      4232  and     64241

             number of profile entries excluding fill-in is          556795


             total workspace needed with in-core matrix storage =        23700443
               part of solver workspace is allocated separately


             load increments for each degree of freedom
             summed over the whole model

             from distributed loads
             dist. loads on deformed configuration - totals below for dist. loads
             increments for point loads
             0.000000E+00   0.000000E+00   0.000000E+00


             point loads
             0.000000E+00   0.000000E+00   0.000000E+00

             start of assembly     cycle number is     1
             wall time =        2427.00


             solver workspace for phase1 (matrix input)    (64bit words) =          653244 (      4.98 MByte)
             Metis nested dissection ordering used
             solver workspace for phase2 (nodal ordering)  (64bit words) =         1466649 (     11.19 MByte)
             solver workspace for phase3 (symbolic factor) (64bit words) =         3349364 (     25.55 MByte)
             solver workspace for phase4 (factorization)   (64bit words) =         8008852 (     61.10 MByte) (MINIMUM)
             solver workspace for phase4 (factorization)   (64bit words) =        65850070 (    502.40 MByte) (MAXIMUM)
             solver workspace available and used           (64bit words) =        71840266 (    548.10 MByte)


             start of matrix solution
             wall time =        2440.00


             singularity ratio    1.0245E-04


             end of matrix solution
             wall time =        2455.00


             maximum residual force  at node     22297 degree of freedom  2 is equal to    5.274E-11
             maximum reaction force  at node     56163 degree of freedom  1 is equal to    5.255E+04
             residual convergence ratio    1.004E-15

             maximum displacement  change   at node     15914 degree of freedom  3 is equal to    2.515E-01
             maximum displacement increment at node     34654 degree of freedom  2 is equal to    2.815E+00
             displacement convergence ratio   8.933E-02

             recycling increment due to separation 


             maximum connectivity in stiffness matrix is       207 at node     63833


             maximum half-bandwidth is     60010  between nodes      4232  and     64241

             number of profile entries excluding fill-in is          556501


             total workspace needed with in-core matrix storage =        23692505
               part of solver workspace is allocated separately


             load increments for each degree of freedom
             summed over the whole model

             from distributed loads
             dist. loads on deformed configuration - totals below for dist. loads
             increments for point loads
             0.000000E+00   0.000000E+00   0.000000E+00


             point loads
             0.000000E+00   0.000000E+00   0.000000E+00

             start of assembly     cycle number is     1
             wall time =        2463.00


             solver workspace for phase1 (matrix input)    (64bit words) =          652950 (      4.98 MByte)
             Metis nested dissection ordering used
             solver workspace for phase2 (nodal ordering)  (64bit words) =         1466406 (     11.19 MByte)
             solver workspace for phase3 (symbolic factor) (64bit words) =         3333437 (     25.43 MByte)
             solver workspace for phase4 (factorization)   (64bit words) =         7983020 (     60.91 MByte) (MINIMUM)
             solver workspace for phase4 (factorization)   (64bit words) =        65486375 (    499.62 MByte) (MAXIMUM)
             solver workspace available and used           (64bit words) =        71840266 (    548.10 MByte)


             start of matrix solution
             wall time =        2476.00


             singularity ratio    1.0249E-04


             end of matrix solution
             wall time =        2491.00


             ddu multiplied with    2.69338E-02 due to penetration


             maximum residual force  at node      3654 degree of freedom  2 is equal to    8.209E+00
             maximum reaction force  at node     56163 degree of freedom  1 is equal to    5.255E+04
             residual convergence ratio    1.562E-04

             maximum displacement  change   at node     15539 degree of freedom  2 is equal to    1.242E-02
             maximum displacement increment at node     34654 degree of freedom  2 is equal to    2.809E+00
             displacement convergence ratio   4.422E-03

             recycling increment due to penetration 


             maximum connectivity in stiffness matrix is       207 at node     63833


             maximum half-bandwidth is     60010  between nodes      4232  and     64241

             number of profile entries excluding fill-in is          556574


             total workspace needed with in-core matrix storage =        23694475
               part of solver workspace is allocated separately


             load increments for each degree of freedom
             summed over the whole model

             from distributed loads
             dist. loads on deformed configuration - totals below for dist. loads
             increments for point loads
             0.000000E+00   0.000000E+00   0.000000E+00


             point loads
             0.000000E+00   0.000000E+00   0.000000E+00

             start of assembly     cycle number is     2
             wall time =        2498.00


             solver workspace for phase1 (matrix input)    (64bit words) =          653023 (      4.98 MByte)
             Metis nested dissection ordering used
             solver workspace for phase2 (nodal ordering)  (64bit words) =         1466429 (     11.19 MByte)
             solver workspace for phase3 (symbolic factor) (64bit words) =         3307637 (     25.24 MByte)
             solver workspace for phase4 (factorization)   (64bit words) =         7983558 (     60.91 MByte) (MINIMUM)
             solver workspace for phase4 (factorization)   (64bit words) =        65402597 (    498.98 MByte) (MAXIMUM)
             solver workspace available and used           (64bit words) =        71840266 (    548.10 MByte)


             start of matrix solution
             wall time =        2512.00


             singularity ratio    1.0254E-04


             end of matrix solution
             wall time =        2526.00


             maximum residual force  at node     21554 degree of freedom  2 is equal to    4.536E-11
             maximum reaction force  at node     56163 degree of freedom  1 is equal to    5.255E+04
             residual convergence ratio    8.632E-16

             maximum displacement  change   at node      1786 degree of freedom  1 is equal to    2.461E-01
             maximum displacement increment at node     34356 degree of freedom  2 is equal to    2.603E+00
             displacement convergence ratio   9.455E-02

             recycling increment due to body to body contact 

             increment will be recycled


             maximum connectivity in stiffness matrix is       207 at node     63833


             maximum half-bandwidth is     60010  between nodes      4232  and     64241

             number of profile entries excluding fill-in is          556749


             total workspace needed with in-core matrix storage =        23699201
               part of solver workspace is allocated separately


             load increments for each degree of freedom
             summed over the whole model

             from distributed loads
             dist. loads on deformed configuration - totals below for dist. loads
             increments for point loads
             0.000000E+00   0.000000E+00   0.000000E+00


             point loads
             0.000000E+00   0.000000E+00   0.000000E+00

             start of assembly     cycle number is     3
             wall time =        2534.00


             solver workspace for phase1 (matrix input)    (64bit words) =          653198 (      4.98 MByte)
             Metis nested dissection ordering used
             solver workspace for phase2 (nodal ordering)  (64bit words) =         1466585 (     11.19 MByte)
             solver workspace for phase3 (symbolic factor) (64bit words) =         3363944 (     25.66 MByte)
             solver workspace for phase4 (factorization)   (64bit words) =         8089286 (     61.72 MByte) (MINIMUM)
             solver workspace for phase4 (factorization)   (64bit words) =        66773628 (    509.44 MByte) (MAXIMUM)
             solver workspace available and used           (64bit words) =        71840266 (    548.10 MByte)


             start of matrix solution
             wall time =        2547.00


             singularity ratio    1.1610E-04


             end of matrix solution
             wall time =        2562.00


             maximum residual force  at node     19486 degree of freedom  2 is equal to    4.550E-11
             maximum reaction force  at node     56163 degree of freedom  1 is equal to    5.255E+04
             residual convergence ratio    8.658E-16

             maximum displacement  change   at node     36345 degree of freedom  2 is equal to    3.352E-01
             maximum displacement increment at node     34654 degree of freedom  2 is equal to    2.936E+00
             displacement convergence ratio   1.142E-01

             recycling increment due to body to body contact 

             increment will be recycled


             maximum connectivity in stiffness matrix is       207 at node     63833


             maximum half-bandwidth is     60010  between nodes      4232  and     64241

             number of profile entries excluding fill-in is          556566


             total workspace needed with in-core matrix storage =        23694259
               part of solver workspace is allocated separately


             load increments for each degree of freedom
             summed over the whole model

             from distributed loads
             dist. loads on deformed configuration - totals below for dist. loads
             increments for point loads
             0.000000E+00   0.000000E+00   0.000000E+00


             point loads
             0.000000E+00   0.000000E+00   0.000000E+00

             start of assembly     cycle number is     4
             wall time =        2568.00


             solver workspace for phase1 (matrix input)    (64bit words) =          653015 (      4.98 MByte)
             Metis nested dissection ordering used
             solver workspace for phase2 (nodal ordering)  (64bit words) =         1466412 (     11.19 MByte)
             solver workspace for phase3 (symbolic factor) (64bit words) =         3352068 (     25.57 MByte)
             solver workspace for phase4 (factorization)   (64bit words) =         8034952 (     61.30 MByte) (MINIMUM)
             solver workspace for phase4 (factorization)   (64bit words) =        67037260 (    511.45 MByte) (MAXIMUM)
             solver workspace available and used           (64bit words) =        71840266 (    548.10 MByte)


             start of matrix solution
             wall time =        2582.00


             singularity ratio    1.0275E-04


             end of matrix solution
             wall time =        2597.00


             maximum residual force  at node     21363 degree of freedom  2 is equal to    4.945E-11
             maximum reaction force  at node     56163 degree of freedom  1 is equal to    5.255E+04
             residual convergence ratio    9.410E-16

             maximum displacement  change   at node      3391 degree of freedom  2 is equal to    2.640E-01
             maximum displacement increment at node     34356 degree of freedom  2 is equal to    2.681E+00
             displacement convergence ratio   9.850E-02

             recycling increment due to separation 


             maximum connectivity in stiffness matrix is       207 at node     63833


             maximum half-bandwidth is     60010  between nodes      4232  and     64241

             number of profile entries excluding fill-in is          556625


             total workspace needed with in-core matrix storage =        23695853
               part of solver workspace is allocated separately


             load increments for each degree of freedom
             summed over the whole model

             from distributed loads
             dist. loads on deformed configuration - totals below for dist. loads
             increments for point loads
             0.000000E+00   0.000000E+00   0.000000E+00


             point loads
             0.000000E+00   0.000000E+00   0.000000E+00

             start of assembly     cycle number is     1
             wall time =        2603.00


             solver workspace for phase1 (matrix input)    (64bit words) =          653074 (      4.98 MByte)
             Metis nested dissection ordering used
             solver workspace for phase2 (nodal ordering)  (64bit words) =         1466550 (     11.19 MByte)
             solver workspace for phase3 (symbolic factor) (64bit words) =         3357192 (     25.61 MByte)
             solver workspace for phase4 (factorization)   (64bit words) =         8136494 (     62.08 MByte) (MINIMUM)
             solver workspace for phase4 (factorization)   (64bit words) =        70763269 (    539.88 MByte) (MAXIMUM)
             solver workspace available and used           (64bit words) =        71840266 (    548.10 MByte)


             start of matrix solution
             wall time =        2616.00


             singularity ratio    1.1619E-04


             end of matrix solution
             wall time =        2633.00


             maximum residual force  at node     18060 degree of freedom  2 is equal to    5.249E-11
             maximum reaction force  at node     56163 degree of freedom  1 is equal to    5.255E+04
             residual convergence ratio    9.990E-16

             maximum displacement  change   at node     36345 degree of freedom  2 is equal to    2.763E-01
             maximum displacement increment at node     34654 degree of freedom  2 is equal to    2.954E+00
             displacement convergence ratio   9.352E-02

             recycling increment due to separation 


             maximum connectivity in stiffness matrix is       207 at node     63833


             maximum half-bandwidth is     60010  between nodes      4232  and     64241

             number of profile entries excluding fill-in is          556299


             total workspace needed with in-core matrix storage =        23687051
               part of solver workspace is allocated separately


             load increments for each degree of freedom
             summed over the whole model

             from distributed loads
             dist. loads on deformed configuration - totals below for dist. loads
             increments for point loads
             0.000000E+00   0.000000E+00   0.000000E+00


             point loads
             0.000000E+00   0.000000E+00   0.000000E+00

             start of assembly     cycle number is     1
             wall time =        2639.00


             solver workspace for phase1 (matrix input)    (64bit words) =          652748 (      4.98 MByte)
             Metis nested dissection ordering used
             solver workspace for phase2 (nodal ordering)  (64bit words) =         1466234 (     11.19 MByte)
             solver workspace for phase3 (symbolic factor) (64bit words) =         3338858 (     25.47 MByte)
             solver workspace for phase4 (factorization)   (64bit words) =         7992510 (     60.98 MByte) (MINIMUM)
             solver workspace for phase4 (factorization)   (64bit words) =        64234010 (    490.07 MByte) (MAXIMUM)
             solver workspace available and used           (64bit words) =        71840266 (    548.10 MByte)


             start of matrix solution
             wall time =        2652.00


             singularity ratio    1.0267E-04


             end of matrix solution
             wall time =        2666.00


             maximum residual force  at node     26035 degree of freedom  2 is equal to    4.778E-11
             maximum reaction force  at node     56163 degree of freedom  1 is equal to    5.255E+04
             residual convergence ratio    9.093E-16

             maximum displacement  change   at node      1135 degree of freedom  1 is equal to    2.452E-01
             maximum displacement increment at node     34356 degree of freedom  2 is equal to    2.729E+00
             displacement convergence ratio   8.986E-02

             recycling increment due to separation 


             maximum connectivity in stiffness matrix is       207 at node     63833


             maximum half-bandwidth is     60010  between nodes      4232  and     64241

             number of profile entries excluding fill-in is          556301


             total workspace needed with in-core matrix storage =        23687105
               part of solver workspace is allocated separately


             load increments for each degree of freedom
             summed over the whole model

             from distributed loads
             dist. loads on deformed configuration - totals below for dist. loads
             increments for point loads
             0.000000E+00   0.000000E+00   0.000000E+00


             point loads
             0.000000E+00   0.000000E+00   0.000000E+00

             start of assembly     cycle number is     1
             wall time =        2672.00


             solver workspace for phase1 (matrix input)    (64bit words) =          652750 (      4.98 MByte)
             Metis nested dissection ordering used
             solver workspace for phase2 (nodal ordering)  (64bit words) =         1466308 (     11.19 MByte)
             solver workspace for phase3 (symbolic factor) (64bit words) =         3355727 (     25.60 MByte)
             solver workspace for phase4 (factorization)   (64bit words) =         7966928 (     60.78 MByte) (MINIMUM)
             solver workspace for phase4 (factorization)   (64bit words) =        63302151 (    482.96 MByte) (MAXIMUM)
             solver workspace available and used           (64bit words) =        71840266 (    548.10 MByte)


             start of matrix solution
             wall time =        2685.00


             singularity ratio    1.0238E-04


             end of matrix solution
             wall time =        2699.00


             maximum residual force  at node     21829 degree of freedom  2 is equal to    4.972E-11
             maximum reaction force  at node     56163 degree of freedom  1 is equal to    5.255E+04
             residual convergence ratio    9.461E-16

             maximum displacement  change   at node      1171 degree of freedom  1 is equal to    2.985E-01
             maximum displacement increment at node     34654 degree of freedom  2 is equal to    2.925E+00
             displacement convergence ratio   1.020E-01

             recycling increment due to separation 


             maximum connectivity in stiffness matrix is       207 at node     63833


             maximum half-bandwidth is     60010  between nodes      4232  and     64241

             number of profile entries excluding fill-in is          556028


             total workspace needed with in-core matrix storage =        23679733
               part of solver workspace is allocated separately


             load increments for each degree of freedom
             summed over the whole model

             from distributed loads
             dist. loads on deformed configuration - totals below for dist. loads
             increments for point loads
             0.000000E+00   0.000000E+00   0.000000E+00


             point loads
             0.000000E+00   0.000000E+00   0.000000E+00

             start of assembly     cycle number is     1
             wall time =        2705.00


             solver workspace for phase1 (matrix input)    (64bit words) =          652477 (      4.98 MByte)
             Metis nested dissection ordering used
             solver workspace for phase2 (nodal ordering)  (64bit words) =         1466050 (     11.19 MByte)
             solver workspace for phase3 (symbolic factor) (64bit words) =         3350801 (     25.56 MByte)
             solver workspace for phase4 (factorization)   (64bit words) =         8015069 (     61.15 MByte) (MINIMUM)
             solver workspace for phase4 (factorization)   (64bit words) =        67513990 (    515.09 MByte) (MAXIMUM)
             solver workspace available and used           (64bit words) =        71840266 (    548.10 MByte)


             start of matrix solution
             wall time =        2718.00


             singularity ratio    1.0252E-04


             end of matrix solution
             wall time =        2733.00


             maximum residual force  at node     20898 degree of freedom  2 is equal to    5.152E-11
             maximum reaction force  at node     56163 degree of freedom  1 is equal to    5.255E+04
             residual convergence ratio    9.805E-16

             maximum displacement  change   at node     36345 degree of freedom  2 is equal to    2.489E-01
             maximum displacement increment at node     34356 degree of freedom  2 is equal to    2.679E+00
             displacement convergence ratio   9.291E-02

             recycling increment due to separation 


             maximum connectivity in stiffness matrix is       207 at node     63833


             maximum half-bandwidth is     60010  between nodes      4232  and     64241

             number of profile entries excluding fill-in is          556126


             total workspace needed with in-core matrix storage =        23682379
               part of solver workspace is allocated separately


             load increments for each degree of freedom
             summed over the whole model

             from distributed loads
             dist. loads on deformed configuration - totals below for dist. loads
             increments for point loads
             0.000000E+00   0.000000E+00   0.000000E+00


             point loads
             0.000000E+00   0.000000E+00   0.000000E+00

             start of assembly     cycle number is     1
             wall time =        2739.00


             solver workspace for phase1 (matrix input)    (64bit words) =          652575 (      4.98 MByte)
             Metis nested dissection ordering used
             solver workspace for phase2 (nodal ordering)  (64bit words) =         1466263 (     11.19 MByte)
             solver workspace for phase3 (symbolic factor) (64bit words) =         3322239 (     25.35 MByte)
             solver workspace for phase4 (factorization)   (64bit words) =         7987912 (     60.94 MByte) (MINIMUM)
             solver workspace for phase4 (factorization)   (64bit words) =        64232349 (    490.05 MByte) (MAXIMUM)
             solver workspace available and used           (64bit words) =        71840266 (    548.10 MByte)


             start of matrix solution
             wall time =        2752.00


             singularity ratio    1.6830E-04


             end of matrix solution
             wall time =        2767.00


             maximum residual force  at node     21265 degree of freedom  2 is equal to    5.244E-11
             maximum reaction force  at node     56163 degree of freedom  1 is equal to    5.255E+04
             residual convergence ratio    9.980E-16

             maximum displacement  change   at node      3391 degree of freedom  2 is equal to    2.736E-01
             maximum displacement increment at node     34654 degree of freedom  2 is equal to    2.939E+00
             displacement convergence ratio   9.310E-02
             *** warning: node      3667 separated 5 times and will be skipped in separation check

             recycling increment due to separation 


             maximum connectivity in stiffness matrix is       207 at node     63833


             maximum half-bandwidth is     60010  between nodes      4232  and     64241

             number of profile entries excluding fill-in is          555915


             total workspace needed with in-core matrix storage =        23676683
               part of solver workspace is allocated separately


             load increments for each degree of freedom
             summed over the whole model

             from distributed loads
             dist. loads on deformed configuration - totals below for dist. loads
             increments for point loads
             0.000000E+00   0.000000E+00   0.000000E+00


             point loads
             0.000000E+00   0.000000E+00   0.000000E+00

             start of assembly     cycle number is     1
             wall time =        2773.00


             solver workspace for phase1 (matrix input)    (64bit words) =          652364 (      4.98 MByte)
             Metis nested dissection ordering used
             solver workspace for phase2 (nodal ordering)  (64bit words) =         1465983 (     11.18 MByte)
             solver workspace for phase3 (symbolic factor) (64bit words) =         3353738 (     25.59 MByte)
             solver workspace for phase4 (factorization)   (64bit words) =         8012880 (     61.13 MByte) (MINIMUM)
             solver workspace for phase4 (factorization)   (64bit words) =        67201210 (    512.70 MByte) (MAXIMUM)
             solver workspace available and used           (64bit words) =        71840266 (    548.10 MByte)


             start of matrix solution
             wall time =        2786.00


             singularity ratio    1.1634E-04


             end of matrix solution
             wall time =        2801.00


             maximum residual force  at node     18008 degree of freedom  2 is equal to    4.752E-11
             maximum reaction force  at node     56163 degree of freedom  1 is equal to    5.255E+04
             residual convergence ratio    9.043E-16

             maximum displacement  change   at node     36345 degree of freedom  2 is equal to    2.617E-01
             maximum displacement increment at node     34090 degree of freedom  2 is equal to    2.681E+00
             displacement convergence ratio   9.762E-02
             *** warning: node      3667 separated 5 times and will be skipped in separation check

             recycling increment due to separation 


             maximum connectivity in stiffness matrix is       207 at node     63833


             maximum half-bandwidth is     60010  between nodes      4232  and     64241

             number of profile entries excluding fill-in is          555987


             total workspace needed with in-core matrix storage =        23678627
               part of solver workspace is allocated separately


             load increments for each degree of freedom
             summed over the whole model

             from distributed loads
             dist. loads on deformed configuration - totals below for dist. loads
             increments for point loads
             0.000000E+00   0.000000E+00   0.000000E+00


             point loads
             0.000000E+00   0.000000E+00   0.000000E+00

             start of assembly     cycle number is     1
             wall time =        2809.00


             solver workspace for phase1 (matrix input)    (64bit words) =          652436 (      4.98 MByte)
             Metis nested dissection ordering used
             solver workspace for phase2 (nodal ordering)  (64bit words) =         1466069 (     11.19 MByte)
             solver workspace for phase3 (symbolic factor) (64bit words) =         3357326 (     25.61 MByte)
             solver workspace for phase4 (factorization)   (64bit words) =         7991420 (     60.97 MByte) (MINIMUM)
             solver workspace for phase4 (factorization)   (64bit words) =        64535639 (    492.37 MByte) (MAXIMUM)
             solver workspace available and used           (64bit words) =        71840266 (    548.10 MByte)


             start of matrix solution
             wall time =        2822.00


             singularity ratio    1.0222E-04


             end of matrix solution
             wall time =        2836.00


             maximum residual force  at node     27834 degree of freedom  2 is equal to    5.234E-11
             maximum reaction force  at node     56163 degree of freedom  1 is equal to    5.255E+04
             residual convergence ratio    9.961E-16

             maximum displacement  change   at node     36345 degree of freedom  2 is equal to    3.041E-01
             maximum displacement increment at node     34654 degree of freedom  2 is equal to    2.981E+00
             displacement convergence ratio   1.020E-01

             recycling increment due to body to body contact 

             increment will be recycled


             maximum connectivity in stiffness matrix is       207 at node     63833


             maximum half-bandwidth is     60010  between nodes      4232  and     64241

             number of profile entries excluding fill-in is          556019


             total workspace needed with in-core matrix storage =        23679491
               part of solver workspace is allocated separately


             load increments for each degree of freedom
             summed over the whole model

             from distributed loads
             dist. loads on deformed configuration - totals below for dist. loads
             increments for point loads
             0.000000E+00   0.000000E+00   0.000000E+00


             point loads
             0.000000E+00   0.000000E+00   0.000000E+00

             start of assembly     cycle number is     2
             wall time =        2844.00


             solver workspace for phase1 (matrix input)    (64bit words) =          652468 (      4.98 MByte)
             Metis nested dissection ordering used
             solver workspace for phase2 (nodal ordering)  (64bit words) =         1466187 (     11.19 MByte)
             solver workspace for phase3 (symbolic factor) (64bit words) =         3344248 (     25.51 MByte)
             solver workspace for phase4 (factorization)   (64bit words) =         8008231 (     61.10 MByte) (MINIMUM)
             solver workspace for phase4 (factorization)   (64bit words) =        66849343 (    510.02 MByte) (MAXIMUM)
             solver workspace available and used           (64bit words) =        71840266 (    548.10 MByte)


             start of matrix solution
             wall time =        2857.00


             singularity ratio    1.0260E-04


             end of matrix solution
             wall time =        2873.00


             maximum residual force  at node     27344 degree of freedom  2 is equal to    5.420E-11
             maximum reaction force  at node     56163 degree of freedom  1 is equal to    5.255E+04
             residual convergence ratio    1.031E-15

             maximum displacement  change   at node     36345 degree of freedom  2 is equal to    2.954E-01
             maximum displacement increment at node     34090 degree of freedom  2 is equal to    2.690E+00
             displacement convergence ratio   1.098E-01

             recycling increment due to body to body contact 

             increment will be recycled


             maximum connectivity in stiffness matrix is       207 at node     63833


             maximum half-bandwidth is     60010  between nodes      4232  and     64241

             number of profile entries excluding fill-in is          556037


             total workspace needed with in-core matrix storage =        23679977
               part of solver workspace is allocated separately


             load increments for each degree of freedom
             summed over the whole model

             from distributed loads
             dist. loads on deformed configuration - totals below for dist. loads
             increments for point loads
             0.000000E+00   0.000000E+00   0.000000E+00


             point loads
             0.000000E+00   0.000000E+00   0.000000E+00

             start of assembly     cycle number is     3
             wall time =        2879.00


             solver workspace for phase1 (matrix input)    (64bit words) =          652486 (      4.98 MByte)
             Metis nested dissection ordering used
             solver workspace for phase2 (nodal ordering)  (64bit words) =         1466111 (     11.19 MByte)
             solver workspace for phase3 (symbolic factor) (64bit words) =         3346146 (     25.53 MByte)
             solver workspace for phase4 (factorization)   (64bit words) =         8000367 (     61.04 MByte) (MINIMUM)
             solver workspace for phase4 (factorization)   (64bit words) =        63306965 (    482.99 MByte) (MAXIMUM)
             solver workspace available and used           (64bit words) =        71840266 (    548.10 MByte)


             start of matrix solution
             wall time =        2892.00


             singularity ratio    1.0227E-04


             end of matrix solution
             wall time =        2905.00


             maximum residual force  at node     19510 degree of freedom  2 is equal to    5.705E-11
             maximum reaction force  at node     56163 degree of freedom  1 is equal to    5.255E+04
             residual convergence ratio    1.086E-15

             maximum displacement  change   at node     36345 degree of freedom  2 is equal to    3.188E-01
             maximum displacement increment at node     34654 degree of freedom  2 is equal to    3.005E+00
             displacement convergence ratio   1.061E-01
             *** warning: node      3667 separated 5 times and will be skipped in separation check

             recycling increment due to separation 


             maximum connectivity in stiffness matrix is       207 at node     63833


             maximum half-bandwidth is     60010  between nodes      4232  and     64241

             number of profile entries excluding fill-in is          555870


             total workspace needed with in-core matrix storage =        23675467
               part of solver workspace is allocated separately


             load increments for each degree of freedom
             summed over the whole model

             from distributed loads
             dist. loads on deformed configuration - totals below for dist. loads
             increments for point loads
             0.000000E+00   0.000000E+00   0.000000E+00


             point loads
             0.000000E+00   0.000000E+00   0.000000E+00

             start of assembly     cycle number is     1
             wall time =        2913.00


             solver workspace for phase1 (matrix input)    (64bit words) =          652319 (      4.98 MByte)
             Metis nested dissection ordering used
             solver workspace for phase2 (nodal ordering)  (64bit words) =         1466113 (     11.19 MByte)
             solver workspace for phase3 (symbolic factor) (64bit words) =         3316830 (     25.31 MByte)
             solver workspace for phase4 (factorization)   (64bit words) =         7970538 (     60.81 MByte) (MINIMUM)
             solver workspace for phase4 (factorization)   (64bit words) =        65846347 (    502.37 MByte) (MAXIMUM)
             solver workspace available and used           (64bit words) =        71840266 (    548.10 MByte)


             start of matrix solution
             wall time =        2926.00


             singularity ratio    1.0256E-04


             end of matrix solution
             wall time =        2941.00


             maximum residual force  at node     18018 degree of freedom  2 is equal to    6.707E-11
             maximum reaction force  at node     56163 degree of freedom  1 is equal to    5.255E+04
             residual convergence ratio    1.276E-15

             maximum displacement  change   at node      3127 degree of freedom  2 is equal to    2.991E-01
             maximum displacement increment at node     34090 degree of freedom  2 is equal to    2.722E+00
             displacement convergence ratio   1.099E-01
             *** warning: node      3667 separated 5 times and will be skipped in separation check
             *** warning: node      3855 separated 5 times and will be skipped in separation check

             recycling increment due to separation 


             maximum connectivity in stiffness matrix is       207 at node     63833


             maximum half-bandwidth is     60010  between nodes      4232  and     64241

             number of profile entries excluding fill-in is          555894


             total workspace needed with in-core matrix storage =        23676115
               part of solver workspace is allocated separately


             load increments for each degree of freedom
             summed over the whole model

             from distributed loads
             dist. loads on deformed configuration - totals below for dist. loads
             increments for point loads
             0.000000E+00   0.000000E+00   0.000000E+00


             point loads
             0.000000E+00   0.000000E+00   0.000000E+00

             start of assembly     cycle number is     1
             wall time =        2947.00


             solver workspace for phase1 (matrix input)    (64bit words) =          652343 (      4.98 MByte)
             Metis nested dissection ordering used
             solver workspace for phase2 (nodal ordering)  (64bit words) =         1466077 (     11.19 MByte)
             solver workspace for phase3 (symbolic factor) (64bit words) =         3364009 (     25.67 MByte)
             solver workspace for phase4 (factorization)   (64bit words) =         8019840 (     61.19 MByte) (MINIMUM)
             solver workspace for phase4 (factorization)   (64bit words) =        65058478 (    496.36 MByte) (MAXIMUM)
             solver workspace available and used           (64bit words) =        71840266 (    548.10 MByte)


             start of matrix solution
             wall time =        2960.00


             singularity ratio    1.0222E-04


             end of matrix solution
             wall time =        2974.00


             maximum residual force  at node     19232 degree of freedom  2 is equal to    6.181E-11
             maximum reaction force  at node     56163 degree of freedom  1 is equal to    5.255E+04
             residual convergence ratio    1.176E-15

             maximum displacement  change   at node      3316 degree of freedom  2 is equal to    3.181E-01
             maximum displacement increment at node     34654 degree of freedom  2 is equal to    3.036E+00
             displacement convergence ratio   1.048E-01
             *** warning: node      3667 separated 5 times and will be skipped in separation check
             *** warning: node      3855 separated 5 times and will be skipped in separation check

             recycling increment due to separation 


             maximum connectivity in stiffness matrix is       207 at node     63833


             maximum half-bandwidth is     60010  between nodes      4232  and     64241

             number of profile entries excluding fill-in is          555722


             total workspace needed with in-core matrix storage =        23671471
               part of solver workspace is allocated separately


             load increments for each degree of freedom
             summed over the whole model

             from distributed loads
             dist. loads on deformed configuration - totals below for dist. loads
             increments for point loads
             0.000000E+00   0.000000E+00   0.000000E+00


             point loads
             0.000000E+00   0.000000E+00   0.000000E+00

             start of assembly     cycle number is     1
             wall time =        2982.00


             solver workspace for phase1 (matrix input)    (64bit words) =          652171 (      4.98 MByte)
             Metis nested dissection ordering used
             solver workspace for phase2 (nodal ordering)  (64bit words) =         1465926 (     11.18 MByte)
             solver workspace for phase3 (symbolic factor) (64bit words) =         3317832 (     25.31 MByte)
             solver workspace for phase4 (factorization)   (64bit words) =         7973535 (     60.83 MByte) (MINIMUM)
             solver workspace for phase4 (factorization)   (64bit words) =        65871185 (    502.56 MByte) (MAXIMUM)
             solver workspace available and used           (64bit words) =        71840266 (    548.10 MByte)


             start of matrix solution
             wall time =        2995.00


             singularity ratio    1.0262E-04


             end of matrix solution
             wall time =        3010.00


             maximum residual force  at node     21228 degree of freedom  2 is equal to    6.193E-11
             maximum reaction force  at node     56163 degree of freedom  1 is equal to    5.255E+04
             residual convergence ratio    1.179E-15

             maximum displacement  change   at node     36345 degree of freedom  2 is equal to    2.864E-01
             maximum displacement increment at node     34356 degree of freedom  2 is equal to    2.753E+00
             displacement convergence ratio   1.041E-01
             *** warning: node      3667 separated 5 times and will be skipped in separation check
             *** warning: node      3855 separated 5 times and will be skipped in separation check

             recycling increment due to separation 


             maximum connectivity in stiffness matrix is       207 at node     63833


             maximum half-bandwidth is     60010  between nodes      4232  and     64241

             number of profile entries excluding fill-in is          555593


             total workspace needed with in-core matrix storage =        23667989
               part of solver workspace is allocated separately


             load increments for each degree of freedom
             summed over the whole model

             from distributed loads
             dist. loads on deformed configuration - totals below for dist. loads
             increments for point loads
             0.000000E+00   0.000000E+00   0.000000E+00


             point loads
             0.000000E+00   0.000000E+00   0.000000E+00

             start of assembly     cycle number is     1
             wall time =        3016.00


             solver workspace for phase1 (matrix input)    (64bit words) =          652042 (      4.97 MByte)
             Metis nested dissection ordering used
             solver workspace for phase2 (nodal ordering)  (64bit words) =         1465871 (     11.18 MByte)
             solver workspace for phase3 (symbolic factor) (64bit words) =         3362101 (     25.65 MByte)
             solver workspace for phase4 (factorization)   (64bit words) =         7988278 (     60.95 MByte) (MINIMUM)
             solver workspace for phase4 (factorization)   (64bit words) =        64333432 (    490.83 MByte) (MAXIMUM)
             solver workspace available and used           (64bit words) =        71840266 (    548.10 MByte)


             start of matrix solution
             wall time =        3029.00


             singularity ratio    9.6896E-05


             end of matrix solution
             wall time =        3043.00


             maximum residual force  at node     18502 degree of freedom  2 is equal to    5.931E-11
             maximum reaction force  at node     56163 degree of freedom  1 is equal to    5.255E+04
             residual convergence ratio    1.129E-15

             maximum displacement  change   at node      3127 degree of freedom  2 is equal to    3.770E-01
             maximum displacement increment at node     34654 degree of freedom  2 is equal to    3.090E+00
             displacement convergence ratio   1.220E-01
             *** warning: node      3667 separated 5 times and will be skipped in separation check
             *** warning: node      3855 separated 5 times and will be skipped in separation check

             recycling increment due to separation 


             maximum connectivity in stiffness matrix is       207 at node     63833


             maximum half-bandwidth is     60010  between nodes      4232  and     64241

             number of profile entries excluding fill-in is          555363


             total workspace needed with in-core matrix storage =        23661779
               part of solver workspace is allocated separately


             load increments for each degree of freedom
             summed over the whole model

             from distributed loads
             dist. loads on deformed configuration - totals below for dist. loads
             increments for point loads
             0.000000E+00   0.000000E+00   0.000000E+00


             point loads
             0.000000E+00   0.000000E+00   0.000000E+00

             start of assembly     cycle number is     1
             wall time =        3051.00


             solver workspace for phase1 (matrix input)    (64bit words) =          651812 (      4.97 MByte)
             Metis nested dissection ordering used
             solver workspace for phase2 (nodal ordering)  (64bit words) =         1465688 (     11.18 MByte)
             solver workspace for phase3 (symbolic factor) (64bit words) =         3388335 (     25.85 MByte)
             solver workspace for phase4 (factorization)   (64bit words) =         8050678 (     61.42 MByte) (MINIMUM)
             solver workspace for phase4 (factorization)   (64bit words) =        66338453 (    506.12 MByte) (MAXIMUM)
             solver workspace available and used           (64bit words) =        71840266 (    548.10 MByte)


             start of matrix solution
             wall time =        3064.00


             singularity ratio    1.0259E-04


             end of matrix solution
             wall time =        3079.00


             maximum residual force  at node     26634 degree of freedom  2 is equal to    5.242E-11
             maximum reaction force  at node     56163 degree of freedom  1 is equal to    5.255E+04
             residual convergence ratio    9.977E-16

             maximum displacement  change   at node      3127 degree of freedom  2 is equal to    3.408E-01
             maximum displacement increment at node     34654 degree of freedom  2 is equal to    2.864E+00
             displacement convergence ratio   1.190E-01

             recycling increment due to body to body contact 

             increment will be recycled


             maximum connectivity in stiffness matrix is       207 at node     63833


             maximum half-bandwidth is     60010  between nodes      4232  and     64241

             number of profile entries excluding fill-in is          555399


             total workspace needed with in-core matrix storage =        23662751
               part of solver workspace is allocated separately


             load increments for each degree of freedom
             summed over the whole model

             from distributed loads
             dist. loads on deformed configuration - totals below for dist. loads
             increments for point loads
             0.000000E+00   0.000000E+00   0.000000E+00


             point loads
             0.000000E+00   0.000000E+00   0.000000E+00

             start of assembly     cycle number is     2
             wall time =        3085.00


             solver workspace for phase1 (matrix input)    (64bit words) =          651848 (      4.97 MByte)
             Metis nested dissection ordering used
             solver workspace for phase2 (nodal ordering)  (64bit words) =         1465698 (     11.18 MByte)
             solver workspace for phase3 (symbolic factor) (64bit words) =         3367542 (     25.69 MByte)
             solver workspace for phase4 (factorization)   (64bit words) =         8104743 (     61.83 MByte) (MINIMUM)
             solver workspace for phase4 (factorization)   (64bit words) =        68801114 (    524.91 MByte) (MAXIMUM)
             solver workspace available and used           (64bit words) =        71840266 (    548.10 MByte)


             start of matrix solution
             wall time =        3099.00


             singularity ratio    2.1606E-04


             end of matrix solution
             wall time =        3115.00


             ddu multiplied with    1.00000E-06 due to penetration


             maximum residual force  at node      3653 degree of freedom  2 is equal to    6.370E+00
             maximum reaction force  at node     56163 degree of freedom  1 is equal to    5.255E+04
             residual convergence ratio    1.212E-04

             maximum displacement  change   at node      3127 degree of freedom  2 is equal to    3.854E-07
             maximum displacement increment at node     34654 degree of freedom  2 is equal to    2.864E+00
             displacement convergence ratio   1.345E-07
             *** warning: node      3667 separated 5 times and will be skipped in separation check
             *** warning: node      3855 separated 5 times and will be skipped in separation check

             recycling increment due to separation 


             maximum connectivity in stiffness matrix is       207 at node     63833


             maximum half-bandwidth is     60010  between nodes      4232  and     64241

             number of profile entries excluding fill-in is          555336


             total workspace needed with in-core matrix storage =        23661049
               part of solver workspace is allocated separately


             load increments for each degree of freedom
             summed over the whole model

             from distributed loads
             dist. loads on deformed configuration - totals below for dist. loads
             increments for point loads
             0.000000E+00   0.000000E+00   0.000000E+00


             point loads
             0.000000E+00   0.000000E+00   0.000000E+00

             start of assembly     cycle number is     1
             wall time =        3123.00


             solver workspace for phase1 (matrix input)    (64bit words) =          651785 (      4.97 MByte)
             Metis nested dissection ordering used
             solver workspace for phase2 (nodal ordering)  (64bit words) =         1465663 (     11.18 MByte)
             solver workspace for phase3 (symbolic factor) (64bit words) =         3335124 (     25.44 MByte)
             solver workspace for phase4 (factorization)   (64bit words) =         7993444 (     60.99 MByte) (MINIMUM)
             solver workspace for phase4 (factorization)   (64bit words) =        64676125 (    493.44 MByte) (MAXIMUM)
             solver workspace available and used           (64bit words) =        71840266 (    548.10 MByte)


             start of matrix solution
             wall time =        3136.00


             singularity ratio    1.0227E-04


             end of matrix solution
             wall time =        3150.00


             maximum residual force  at node     21150 degree of freedom  2 is equal to    6.224E-11
             maximum reaction force  at node     56163 degree of freedom  1 is equal to    5.255E+04
             residual convergence ratio    1.184E-15

             maximum displacement  change   at node      3127 degree of freedom  2 is equal to    4.034E-01
             maximum displacement increment at node     34654 degree of freedom  2 is equal to    3.180E+00
             displacement convergence ratio   1.269E-01

             recycling increment due to body to body contact 

             increment will be recycled


             maximum connectivity in stiffness matrix is       207 at node     63833


             maximum half-bandwidth is     60010  between nodes      4232  and     64241

             number of profile entries excluding fill-in is          555226


             total workspace needed with in-core matrix storage =        23658079
               part of solver workspace is allocated separately


             load increments for each degree of freedom
             summed over the whole model

             from distributed loads
             dist. loads on deformed configuration - totals below for dist. loads
             increments for point loads
             0.000000E+00   0.000000E+00   0.000000E+00


             point loads
             0.000000E+00   0.000000E+00   0.000000E+00

             start of assembly     cycle number is     2
             wall time =        3156.00


             solver workspace for phase1 (matrix input)    (64bit words) =          651675 (      4.97 MByte)
             Metis nested dissection ordering used
             solver workspace for phase2 (nodal ordering)  (64bit words) =         1465536 (     11.18 MByte)
             solver workspace for phase3 (symbolic factor) (64bit words) =         3330594 (     25.41 MByte)
             solver workspace for phase4 (factorization)   (64bit words) =         7962894 (     60.75 MByte) (MINIMUM)
             solver workspace for phase4 (factorization)   (64bit words) =        64894963 (    495.11 MByte) (MAXIMUM)
             solver workspace available and used           (64bit words) =        71840266 (    548.10 MByte)


             start of matrix solution
             wall time =        3169.00


             singularity ratio    9.7393E-05


             end of matrix solution
             wall time =        3183.00


             maximum residual force  at node     22360 degree of freedom  2 is equal to    5.481E-11
             maximum reaction force  at node     56163 degree of freedom  1 is equal to    5.254E+04
             residual convergence ratio    1.043E-15

             maximum displacement  change   at node      3127 degree of freedom  2 is equal to    4.035E-01
             maximum displacement increment at node     34654 degree of freedom  2 is equal to    2.921E+00
             displacement convergence ratio   1.382E-01
             *** warning: node      3651 separated 5 times and will be skipped in separation check
             *** warning: node      3667 separated 5 times and will be skipped in separation check
             *** warning: node      3855 separated 5 times and will be skipped in separation check

             recycling increment due to separation 


             maximum connectivity in stiffness matrix is       207 at node     63833


             maximum half-bandwidth is     60010  between nodes      4232  and     64241

             number of profile entries excluding fill-in is          555231


             total workspace needed with in-core matrix storage =        23658215
               part of solver workspace is allocated separately


             load increments for each degree of freedom
             summed over the whole model

             from distributed loads
             dist. loads on deformed configuration - totals below for dist. loads
             increments for point loads
             0.000000E+00   0.000000E+00   0.000000E+00


             point loads
             0.000000E+00   0.000000E+00   0.000000E+00

             start of assembly     cycle number is     1
             wall time =        3189.00


             solver workspace for phase1 (matrix input)    (64bit words) =          651680 (      4.97 MByte)
             Metis nested dissection ordering used
             solver workspace for phase2 (nodal ordering)  (64bit words) =         1465614 (     11.18 MByte)
             solver workspace for phase3 (symbolic factor) (64bit words) =         3345669 (     25.53 MByte)
             solver workspace for phase4 (factorization)   (64bit words) =         8038923 (     61.33 MByte) (MINIMUM)
             solver workspace for phase4 (factorization)   (64bit words) =        67524281 (    515.17 MByte) (MAXIMUM)
             solver workspace available and used           (64bit words) =        71840266 (    548.10 MByte)


             start of matrix solution
             wall time =        3202.00


             singularity ratio    1.0226E-04


             end of matrix solution
             wall time =        3218.00


             maximum residual force  at node     18664 degree of freedom  2 is equal to    6.872E-11
             maximum reaction force  at node     56163 degree of freedom  1 is equal to    5.255E+04
             residual convergence ratio    1.308E-15

             maximum displacement  change   at node      3127 degree of freedom  2 is equal to    4.451E-01
             maximum displacement increment at node     34654 degree of freedom  2 is equal to    3.232E+00
             displacement convergence ratio   1.377E-01
             *** warning: node      3651 separated 5 times and will be skipped in separation check
             *** warning: node      3667 separated 5 times and will be skipped in separation check
             *** warning: node      3855 separated 5 times and will be skipped in separation check

             recycling increment due to separation 


             maximum connectivity in stiffness matrix is       207 at node     63833


             maximum half-bandwidth is     60010  between nodes      4232  and     64241

             number of profile entries excluding fill-in is          554801


             total workspace needed with in-core matrix storage =        23646605
               part of solver workspace is allocated separately


             load increments for each degree of freedom
             summed over the whole model

             from distributed loads
             dist. loads on deformed configuration - totals below for dist. loads
             increments for point loads
             0.000000E+00   0.000000E+00   0.000000E+00


             point loads
             0.000000E+00   0.000000E+00   0.000000E+00

             start of assembly     cycle number is     1
             wall time =        3224.00


             solver workspace for phase1 (matrix input)    (64bit words) =          651250 (      4.97 MByte)
             Metis nested dissection ordering used
             solver workspace for phase2 (nodal ordering)  (64bit words) =         1465231 (     11.18 MByte)
             solver workspace for phase3 (symbolic factor) (64bit words) =         3332275 (     25.42 MByte)
             solver workspace for phase4 (factorization)   (64bit words) =         7983710 (     60.91 MByte) (MINIMUM)
             solver workspace for phase4 (factorization)   (64bit words) =        64575494 (    492.67 MByte) (MAXIMUM)
             solver workspace available and used           (64bit words) =        71840266 (    548.10 MByte)


             start of matrix solution
             wall time =        3237.00


             singularity ratio    1.1621E-04


             end of matrix solution
             wall time =        3251.00


             ddu multiplied with    1.00000E-06 due to penetration


             maximum residual force  at node      3653 degree of freedom  1 is equal to    7.709E+00
             maximum reaction force  at node     56163 degree of freedom  1 is equal to    5.255E+04
             residual convergence ratio    1.467E-04

             maximum displacement  change   at node     15539 degree of freedom  1 is equal to    5.518E-07
             maximum displacement increment at node     34654 degree of freedom  2 is equal to    3.232E+00
             displacement convergence ratio   1.707E-07
             *** warning: node      3651 separated 5 times and will be skipped in separation check
             *** warning: node      3667 separated 5 times and will be skipped in separation check
             *** warning: node      3855 separated 5 times and will be skipped in separation check

             recycling increment due to penetration 


             maximum connectivity in stiffness matrix is       207 at node     63833


             maximum half-bandwidth is     60010  between nodes      4232  and     64241

             number of profile entries excluding fill-in is          554860


             total workspace needed with in-core matrix storage =        23648197
               part of solver workspace is allocated separately


             load increments for each degree of freedom
             summed over the whole model

             from distributed loads
             dist. loads on deformed configuration - totals below for dist. loads
             increments for point loads
             0.000000E+00   0.000000E+00   0.000000E+00


             point loads
             0.000000E+00   0.000000E+00   0.000000E+00

             start of assembly     cycle number is     2
             wall time =        3259.00


             solver workspace for phase1 (matrix input)    (64bit words) =          651309 (      4.97 MByte)
             Metis nested dissection ordering used
             solver workspace for phase2 (nodal ordering)  (64bit words) =         1465275 (     11.18 MByte)
             solver workspace for phase3 (symbolic factor) (64bit words) =         3337747 (     25.46 MByte)
             solver workspace for phase4 (factorization)   (64bit words) =         7992111 (     60.97 MByte) (MINIMUM)
             solver workspace for phase4 (factorization)   (64bit words) =        66359930 (    506.29 MByte) (MAXIMUM)
             solver workspace available and used           (64bit words) =        71840266 (    548.10 MByte)


             start of matrix solution
             wall time =        3272.00


             singularity ratio    9.7137E-05


             end of matrix solution
             wall time =        3287.00


             maximum residual force  at node     22929 degree of freedom  2 is equal to    5.002E-11
             maximum reaction force  at node     56163 degree of freedom  1 is equal to    5.254E+04
             residual convergence ratio    9.521E-16

             maximum displacement  change   at node      3127 degree of freedom  2 is equal to    4.207E-01
             maximum displacement increment at node     34654 degree of freedom  2 is equal to    3.044E+00
             displacement convergence ratio   1.382E-01

             recycling increment due to body to body contact 

             increment will be recycled


             maximum connectivity in stiffness matrix is       207 at node     63833


             maximum half-bandwidth is     60010  between nodes      4232  and     64241

             number of profile entries excluding fill-in is          555002


             total workspace needed with in-core matrix storage =        23652031
               part of solver workspace is allocated separately


             load increments for each degree of freedom
             summed over the whole model

             from distributed loads
             dist. loads on deformed configuration - totals below for dist. loads
             increments for point loads
             0.000000E+00   0.000000E+00   0.000000E+00


             point loads
             0.000000E+00   0.000000E+00   0.000000E+00

             start of assembly     cycle number is     3
             wall time =        3293.00


             solver workspace for phase1 (matrix input)    (64bit words) =          651451 (      4.97 MByte)
             Metis nested dissection ordering used
             solver workspace for phase2 (nodal ordering)  (64bit words) =         1465480 (     11.18 MByte)
             solver workspace for phase3 (symbolic factor) (64bit words) =         3329793 (     25.40 MByte)
             solver workspace for phase4 (factorization)   (64bit words) =         7986106 (     60.93 MByte) (MINIMUM)
             solver workspace for phase4 (factorization)   (64bit words) =        65177854 (    497.27 MByte) (MAXIMUM)
             solver workspace available and used           (64bit words) =        71840266 (    548.10 MByte)


             start of matrix solution
             wall time =        3306.00


             singularity ratio    1.0233E-04


             end of matrix solution
             wall time =        3320.00


             maximum residual force  at node     20642 degree of freedom  2 is equal to    6.596E-11
             maximum reaction force  at node     56163 degree of freedom  1 is equal to    5.255E+04
             residual convergence ratio    1.255E-15

             maximum displacement  change   at node      3127 degree of freedom  2 is equal to    4.262E-01
             maximum displacement increment at node     34654 degree of freedom  2 is equal to    3.328E+00
             displacement convergence ratio   1.281E-01
             *** warning: node      3651 separated 5 times and will be skipped in separation check
             *** warning: node      3667 separated 5 times and will be skipped in separation check
             *** warning: node      3855 separated 5 times and will be skipped in separation check

             recycling increment due to separation 


             maximum connectivity in stiffness matrix is       207 at node     63833


             maximum half-bandwidth is     60010  between nodes      4232  and     64241

             number of profile entries excluding fill-in is          554452


             total workspace needed with in-core matrix storage =        23637181
               part of solver workspace is allocated separately


             load increments for each degree of freedom
             summed over the whole model

             from distributed loads
             dist. loads on deformed configuration - totals below for dist. loads
             increments for point loads
             0.000000E+00   0.000000E+00   0.000000E+00


             point loads
             0.000000E+00   0.000000E+00   0.000000E+00

             start of assembly     cycle number is     1
             wall time =        3326.00


             solver workspace for phase1 (matrix input)    (64bit words) =          650901 (      4.97 MByte)
             Metis nested dissection ordering used
             solver workspace for phase2 (nodal ordering)  (64bit words) =         1465199 (     11.18 MByte)
             solver workspace for phase3 (symbolic factor) (64bit words) =         3336956 (     25.46 MByte)
             solver workspace for phase4 (factorization)   (64bit words) =         7984866 (     60.92 MByte) (MINIMUM)
             solver workspace for phase4 (factorization)   (64bit words) =        65723981 (    501.43 MByte) (MAXIMUM)
             solver workspace available and used           (64bit words) =        71840266 (    548.10 MByte)


             start of matrix solution
             wall time =        3339.00


             singularity ratio    1.0227E-04


             end of matrix solution
             wall time =        3354.00


             ddu multiplied with    9.91082E-03 due to penetration


             maximum residual force  at node     15539 degree of freedom  1 is equal to    6.233E+00
             maximum reaction force  at node     56163 degree of freedom  1 is equal to    5.255E+04
             residual convergence ratio    1.186E-04

             maximum displacement  change   at node     15539 degree of freedom  1 is equal to    5.455E-03
             maximum displacement increment at node     34654 degree of freedom  2 is equal to    3.327E+00
             displacement convergence ratio   1.640E-03
             *** warning: node      3651 separated 5 times and will be skipped in separation check
             *** warning: node      3667 separated 5 times and will be skipped in separation check
             *** warning: node      3855 separated 5 times and will be skipped in separation check

             recycling increment due to separation 


             maximum connectivity in stiffness matrix is       207 at node     63833


             maximum half-bandwidth is     60010  between nodes      4232  and     64241

             number of profile entries excluding fill-in is          554489


             total workspace needed with in-core matrix storage =        23638181
               part of solver workspace is allocated separately


             load increments for each degree of freedom
             summed over the whole model

             from distributed loads
             dist. loads on deformed configuration - totals below for dist. loads
             increments for point loads
             0.000000E+00   0.000000E+00   0.000000E+00


             point loads
             0.000000E+00   0.000000E+00   0.000000E+00

             start of assembly     cycle number is     1
             wall time =        3361.00


             solver workspace for phase1 (matrix input)    (64bit words) =          650938 (      4.97 MByte)
             Metis nested dissection ordering used
             solver workspace for phase2 (nodal ordering)  (64bit words) =         1465236 (     11.18 MByte)
             solver workspace for phase3 (symbolic factor) (64bit words) =         3349869 (     25.56 MByte)
             solver workspace for phase4 (factorization)   (64bit words) =         7991496 (     60.97 MByte) (MINIMUM)
             solver workspace for phase4 (factorization)   (64bit words) =        65284198 (    498.08 MByte) (MAXIMUM)
             solver workspace available and used           (64bit words) =        71840266 (    548.10 MByte)


             start of matrix solution
             wall time =        3374.00


             singularity ratio    1.0211E-04


             end of matrix solution
             wall time =        3389.00


             maximum residual force  at node     21617 degree of freedom  2 is equal to    4.572E-11
             maximum reaction force  at node     56163 degree of freedom  1 is equal to    5.254E+04
             residual convergence ratio    8.702E-16

             maximum displacement  change   at node      3127 degree of freedom  2 is equal to    3.254E-01
             maximum displacement increment at node     34654 degree of freedom  2 is equal to    3.191E+00
             displacement convergence ratio   1.020E-01

             recycling increment due to body to body contact 

             increment will be recycled


             maximum connectivity in stiffness matrix is       207 at node     63833


             maximum half-bandwidth is     60010  between nodes      4232  and     64241

             number of profile entries excluding fill-in is          554620


             total workspace needed with in-core matrix storage =        23641717
               part of solver workspace is allocated separately


             load increments for each degree of freedom
             summed over the whole model

             from distributed loads
             dist. loads on deformed configuration - totals below for dist. loads
             increments for point loads
             0.000000E+00   0.000000E+00   0.000000E+00


             point loads
             0.000000E+00   0.000000E+00   0.000000E+00

             start of assembly     cycle number is     2
             wall time =        3395.00


             solver workspace for phase1 (matrix input)    (64bit words) =          651069 (      4.97 MByte)
             Metis nested dissection ordering used
             solver workspace for phase2 (nodal ordering)  (64bit words) =         1465335 (     11.18 MByte)
             solver workspace for phase3 (symbolic factor) (64bit words) =         3359413 (     25.63 MByte)
             solver workspace for phase4 (factorization)   (64bit words) =         7999116 (     61.03 MByte) (MINIMUM)
             solver workspace for phase4 (factorization)   (64bit words) =        65710883 (    501.33 MByte) (MAXIMUM)
             solver workspace available and used           (64bit words) =        71840266 (    548.10 MByte)


             start of matrix solution
             wall time =        3408.00


             singularity ratio    1.0225E-04


             end of matrix solution
             wall time =        3423.00


             ddu multiplied with    1.00000E-06 due to penetration


             maximum residual force  at node      3653 degree of freedom  1 is equal to    7.763E+00
             maximum reaction force  at node     56163 degree of freedom  1 is equal to    5.254E+04
             residual convergence ratio    1.477E-04

             maximum displacement  change   at node     15539 degree of freedom  1 is equal to    6.341E-07
             maximum displacement increment at node     34654 degree of freedom  2 is equal to    3.191E+00
             displacement convergence ratio   1.987E-07
             *** warning: node      3651 separated 5 times and will be skipped in separation check
             *** warning: node      3667 separated 5 times and will be skipped in separation check
             *** warning: node      3855 separated 5 times and will be skipped in separation check

             recycling increment due to separation 


             maximum connectivity in stiffness matrix is       207 at node     63833


             maximum half-bandwidth is     60010  between nodes      4232  and     64241

             number of profile entries excluding fill-in is          554312


             total workspace needed with in-core matrix storage =        23633401
               part of solver workspace is allocated separately


             load increments for each degree of freedom
             summed over the whole model

             from distributed loads
             dist. loads on deformed configuration - totals below for dist. loads
             increments for point loads
             0.000000E+00   0.000000E+00   0.000000E+00


             point loads
             0.000000E+00   0.000000E+00   0.000000E+00

             start of assembly     cycle number is     1
             wall time =        3431.00


             solver workspace for phase1 (matrix input)    (64bit words) =          650761 (      4.96 MByte)
             Metis nested dissection ordering used
             solver workspace for phase2 (nodal ordering)  (64bit words) =         1465142 (     11.18 MByte)
             solver workspace for phase3 (symbolic factor) (64bit words) =         3304506 (     25.21 MByte)
             solver workspace for phase4 (factorization)   (64bit words) =         7962633 (     60.75 MByte) (MINIMUM)
             solver workspace for phase4 (factorization)   (64bit words) =        65645806 (    500.84 MByte) (MAXIMUM)
             solver workspace available and used           (64bit words) =        71840266 (    548.10 MByte)


             start of matrix solution
             wall time =        3444.00


             singularity ratio    1.0199E-04


             end of matrix solution
             wall time =        3459.00


             maximum residual force  at node     18040 degree of freedom  2 is equal to    6.297E-11
             maximum reaction force  at node     56163 degree of freedom  1 is equal to    5.254E+04
             residual convergence ratio    1.198E-15

             maximum displacement  change   at node      3127 degree of freedom  2 is equal to    3.906E-01
             maximum displacement increment at node     34654 degree of freedom  2 is equal to    3.469E+00
             displacement convergence ratio   1.126E-01

             recycling increment due to body to body contact 

             increment will be recycled


             maximum connectivity in stiffness matrix is       207 at node     63833


             maximum half-bandwidth is     60010  between nodes      4232  and     64241

             number of profile entries excluding fill-in is          554057


             total workspace needed with in-core matrix storage =        23626517
               part of solver workspace is allocated separately


             load increments for each degree of freedom
             summed over the whole model

             from distributed loads
             dist. loads on deformed configuration - totals below for dist. loads
             increments for point loads
             0.000000E+00   0.000000E+00   0.000000E+00


             point loads
             0.000000E+00   0.000000E+00   0.000000E+00

             start of assembly     cycle number is     2
             wall time =        3465.00


             solver workspace for phase1 (matrix input)    (64bit words) =          650506 (      4.96 MByte)
             Metis nested dissection ordering used
             solver workspace for phase2 (nodal ordering)  (64bit words) =         1464797 (     11.18 MByte)
             solver workspace for phase3 (symbolic factor) (64bit words) =         3347748 (     25.54 MByte)
             solver workspace for phase4 (factorization)   (64bit words) =         7965763 (     60.77 MByte) (MINIMUM)
             solver workspace for phase4 (factorization)   (64bit words) =        64979073 (    495.75 MByte) (MAXIMUM)
             solver workspace available and used           (64bit words) =        71840266 (    548.10 MByte)


             start of matrix solution
             wall time =        3478.00


             singularity ratio    1.0248E-04


             end of matrix solution
             wall time =        3492.00


             ddu multiplied with    1.00000E-06 due to penetration


             maximum residual force  at node      3778 degree of freedom  1 is equal to    9.080E+00
             maximum reaction force  at node     56163 degree of freedom  1 is equal to    5.254E+04
             residual convergence ratio    1.728E-04

             maximum displacement  change   at node     16138 degree of freedom  1 is equal to    5.719E-07
             maximum displacement increment at node     34654 degree of freedom  2 is equal to    3.469E+00
             displacement convergence ratio   1.649E-07
             *** warning: node      3651 separated 5 times and will be skipped in separation check
             *** warning: node      3667 separated 5 times and will be skipped in separation check
             *** warning: node      3855 separated 5 times and will be skipped in separation check

             recycling increment due to separation 


             maximum connectivity in stiffness matrix is       207 at node     63833


             maximum half-bandwidth is     60010  between nodes      4232  and     64241

             number of profile entries excluding fill-in is          553600


             total workspace needed with in-core matrix storage =        23614177
               part of solver workspace is allocated separately


             load increments for each degree of freedom
             summed over the whole model

             from distributed loads
             dist. loads on deformed configuration - totals below for dist. loads
             increments for point loads
             0.000000E+00   0.000000E+00   0.000000E+00


             point loads
             0.000000E+00   0.000000E+00   0.000000E+00

             start of assembly     cycle number is     1
             wall time =        3500.00


             solver workspace for phase1 (matrix input)    (64bit words) =          650049 (      4.96 MByte)
             Metis nested dissection ordering used
             solver workspace for phase2 (nodal ordering)  (64bit words) =         1464521 (     11.17 MByte)
             solver workspace for phase3 (symbolic factor) (64bit words) =         3316023 (     25.30 MByte)
             solver workspace for phase4 (factorization)   (64bit words) =         7987193 (     60.94 MByte) (MINIMUM)
             solver workspace for phase4 (factorization)   (64bit words) =        67897790 (    518.02 MByte) (MAXIMUM)
             solver workspace available and used           (64bit words) =        71840266 (    548.10 MByte)


             start of matrix solution
             wall time =        3513.00


             singularity ratio    1.3725E-04


             end of matrix solution
             wall time =        3529.00


             maximum residual force  at node     25989 degree of freedom  2 is equal to    4.702E-11
             maximum reaction force  at node     56163 degree of freedom  1 is equal to    5.254E+04
             residual convergence ratio    8.950E-16

             maximum displacement  change   at node     15901 degree of freedom  1 is equal to    4.796E-01
             maximum displacement increment at node     34654 degree of freedom  2 is equal to    3.337E+00
             displacement convergence ratio   1.437E-01

             recycling increment due to body to body contact 

             increment will be recycled


             maximum connectivity in stiffness matrix is       207 at node     63833


             maximum half-bandwidth is     60010  between nodes      4232  and     64241

             number of profile entries excluding fill-in is          553708


             total workspace needed with in-core matrix storage =        23617093
               part of solver workspace is allocated separately


             load increments for each degree of freedom
             summed over the whole model

             from distributed loads
             dist. loads on deformed configuration - totals below for dist. loads
             increments for point loads
             0.000000E+00   0.000000E+00   0.000000E+00


             point loads
             0.000000E+00   0.000000E+00   0.000000E+00

             start of assembly     cycle number is     2
             wall time =        3535.00


             solver workspace for phase1 (matrix input)    (64bit words) =          650157 (      4.96 MByte)
             Metis nested dissection ordering used
             solver workspace for phase2 (nodal ordering)  (64bit words) =         1464680 (     11.17 MByte)
             solver workspace for phase3 (symbolic factor) (64bit words) =         3357694 (     25.62 MByte)
             solver workspace for phase4 (factorization)   (64bit words) =         7981744 (     60.90 MByte) (MINIMUM)
             solver workspace for phase4 (factorization)   (64bit words) =        64524295 (    492.28 MByte) (MAXIMUM)
             solver workspace available and used           (64bit words) =        71840266 (    548.10 MByte)


             start of matrix solution
             wall time =        3548.00


             singularity ratio    1.0217E-04


             end of matrix solution
             wall time =        3562.00


             ddu multiplied with    3.67016E-02 due to penetration


             maximum residual force  at node      3988 degree of freedom  2 is equal to    4.125E+00
             maximum reaction force  at node     56163 degree of freedom  1 is equal to    5.254E+04
             residual convergence ratio    7.851E-05

             maximum displacement  change   at node      3318 degree of freedom  2 is equal to    1.065E-02
             maximum displacement increment at node     34654 degree of freedom  2 is equal to    3.345E+00
             displacement convergence ratio   3.185E-03
             *** warning: node      3651 separated 5 times and will be skipped in separation check
             *** warning: node      3667 separated 5 times and will be skipped in separation check
             *** warning: node      3855 separated 5 times and will be skipped in separation check

             recycling increment due to separation 


             maximum connectivity in stiffness matrix is       207 at node     63833


             maximum half-bandwidth is     60010  between nodes      4232  and     64241

             number of profile entries excluding fill-in is          553277


             total workspace needed with in-core matrix storage =        23605457
               part of solver workspace is allocated separately


             load increments for each degree of freedom
             summed over the whole model

             from distributed loads
             dist. loads on deformed configuration - totals below for dist. loads
             increments for point loads
             0.000000E+00   0.000000E+00   0.000000E+00


             point loads
             0.000000E+00   0.000000E+00   0.000000E+00

             start of assembly     cycle number is     1
             wall time =        3570.00


             solver workspace for phase1 (matrix input)    (64bit words) =          649726 (      4.96 MByte)
             Metis nested dissection ordering used
             solver workspace for phase2 (nodal ordering)  (64bit words) =         1464433 (     11.17 MByte)
             solver workspace for phase3 (symbolic factor) (64bit words) =         3320516 (     25.33 MByte)
             solver workspace for phase4 (factorization)   (64bit words) =         7948849 (     60.64 MByte) (MINIMUM)
             solver workspace for phase4 (factorization)   (64bit words) =        64147743 (    489.41 MByte) (MAXIMUM)
             solver workspace available and used           (64bit words) =        71840266 (    548.10 MByte)


             start of matrix solution
             wall time =        3583.00


             singularity ratio    1.0165E-04


             end of matrix solution
             wall time =        3597.00


             maximum residual force  at node     19570 degree of freedom  2 is equal to    6.335E-11
             maximum reaction force  at node     56163 degree of freedom  1 is equal to    5.254E+04
             residual convergence ratio    1.206E-15

             maximum displacement  change   at node      3318 degree of freedom  2 is equal to    3.510E-01
             maximum displacement increment at node     36343 degree of freedom  2 is equal to    3.588E+00
             displacement convergence ratio   9.781E-02

             recycling increment due to body to body contact 

             increment will be recycled


             maximum connectivity in stiffness matrix is       207 at node     63833


             maximum half-bandwidth is     60010  between nodes      4232  and     64241

             number of profile entries excluding fill-in is          553347


             total workspace needed with in-core matrix storage =        23607347
               part of solver workspace is allocated separately


             load increments for each degree of freedom
             summed over the whole model

             from distributed loads
             dist. loads on deformed configuration - totals below for dist. loads
             increments for point loads
             0.000000E+00   0.000000E+00   0.000000E+00


             point loads
             0.000000E+00   0.000000E+00   0.000000E+00

             start of assembly     cycle number is     2
             wall time =        3605.00


             solver workspace for phase1 (matrix input)    (64bit words) =          649796 (      4.96 MByte)
             Metis nested dissection ordering used
             solver workspace for phase2 (nodal ordering)  (64bit words) =         1464352 (     11.17 MByte)
             solver workspace for phase3 (symbolic factor) (64bit words) =         3360501 (     25.64 MByte)
             solver workspace for phase4 (factorization)   (64bit words) =         8002506 (     61.05 MByte) (MINIMUM)
             solver workspace for phase4 (factorization)   (64bit words) =        64945995 (    495.50 MByte) (MAXIMUM)
             solver workspace available and used           (64bit words) =        71840266 (    548.10 MByte)


             start of matrix solution
             wall time =        3618.00


             singularity ratio    1.0237E-04


             end of matrix solution
             wall time =        3633.00


             maximum residual force  at node     17843 degree of freedom  2 is equal to    6.207E-11
             maximum reaction force  at node     56163 degree of freedom  1 is equal to    5.254E+04
             residual convergence ratio    1.181E-15

             maximum displacement  change   at node      3318 degree of freedom  2 is equal to    3.181E-01
             maximum displacement increment at node     34654 degree of freedom  2 is equal to    3.459E+00
             displacement convergence ratio   9.196E-02

             recycling increment due to body to body contact 

             increment will be recycled


             maximum connectivity in stiffness matrix is       207 at node     63833


             maximum half-bandwidth is     60010  between nodes      4232  and     64241

             number of profile entries excluding fill-in is          553366


             total workspace needed with in-core matrix storage =        23607859
               part of solver workspace is allocated separately


             load increments for each degree of freedom
             summed over the whole model

             from distributed loads
             dist. loads on deformed configuration - totals below for dist. loads
             increments for point loads
             0.000000E+00   0.000000E+00   0.000000E+00


             point loads
             0.000000E+00   0.000000E+00   0.000000E+00

             start of assembly     cycle number is     3
             wall time =        3639.00


             solver workspace for phase1 (matrix input)    (64bit words) =          649815 (      4.96 MByte)
             Metis nested dissection ordering used
             solver workspace for phase2 (nodal ordering)  (64bit words) =         1464484 (     11.17 MByte)
             solver workspace for phase3 (symbolic factor) (64bit words) =         3336353 (     25.45 MByte)
             solver workspace for phase4 (factorization)   (64bit words) =         7934511 (     60.54 MByte) (MINIMUM)
             solver workspace for phase4 (factorization)   (64bit words) =        62924714 (    480.08 MByte) (MAXIMUM)
             solver workspace available and used           (64bit words) =        71840266 (    548.10 MByte)


             start of matrix solution
             wall time =        3652.00


             singularity ratio    1.0204E-04


             end of matrix solution
             wall time =        3665.00


             maximum residual force  at node     23876 degree of freedom  2 is equal to    6.399E-11
             maximum reaction force  at node     56163 degree of freedom  1 is equal to    5.254E+04
             residual convergence ratio    1.218E-15

             maximum displacement  change   at node      3199 degree of freedom  2 is equal to    3.898E-01
             maximum displacement increment at node     36343 degree of freedom  2 is equal to    3.723E+00
             displacement convergence ratio   1.047E-01
             *** warning: node      3651 separated 5 times and will be skipped in separation check
             *** warning: node      3667 separated 5 times and will be skipped in separation check
             *** warning: node      3855 separated 5 times and will be skipped in separation check

             recycling increment due to separation 


             maximum connectivity in stiffness matrix is       207 at node     63833


             maximum half-bandwidth is     60010  between nodes      4232  and     64241

             number of profile entries excluding fill-in is          552949


             total workspace needed with in-core matrix storage =        23596601
               part of solver workspace is allocated separately


             load increments for each degree of freedom
             summed over the whole model

             from distributed loads
             dist. loads on deformed configuration - totals below for dist. loads
             increments for point loads
             0.000000E+00   0.000000E+00   0.000000E+00


             point loads
             0.000000E+00   0.000000E+00   0.000000E+00

             start of assembly     cycle number is     1
             wall time =        3671.00


             solver workspace for phase1 (matrix input)    (64bit words) =          649398 (      4.95 MByte)
             Metis nested dissection ordering used
             solver workspace for phase2 (nodal ordering)  (64bit words) =         1464039 (     11.17 MByte)
             solver workspace for phase3 (symbolic factor) (64bit words) =         3311250 (     25.26 MByte)
             solver workspace for phase4 (factorization)   (64bit words) =         7965397 (     60.77 MByte) (MINIMUM)
             solver workspace for phase4 (factorization)   (64bit words) =        65103005 (    496.70 MByte) (MAXIMUM)
             solver workspace available and used           (64bit words) =        71840266 (    548.10 MByte)


             start of matrix solution
             wall time =        3684.00


             singularity ratio    1.0231E-04


             end of matrix solution
             wall time =        3698.00


             maximum residual force  at node     17882 degree of freedom  2 is equal to    6.230E-11
             maximum reaction force  at node     56163 degree of freedom  1 is equal to    5.254E+04
             residual convergence ratio    1.186E-15

             maximum displacement  change   at node     15914 degree of freedom  2 is equal to    3.160E-01
             maximum displacement increment at node     36343 degree of freedom  2 is equal to    3.588E+00
             displacement convergence ratio   8.805E-02
             *** warning: node      3651 separated 5 times and will be skipped in separation check
             *** warning: node      3667 separated 5 times and will be skipped in separation check
             *** warning: node      3855 separated 5 times and will be skipped in separation check

             recycling increment due to separation 


             maximum connectivity in stiffness matrix is       207 at node     63833


             maximum half-bandwidth is     60010  between nodes      4232  and     64241

             number of profile entries excluding fill-in is          552725


             total workspace needed with in-core matrix storage =        23590553
               part of solver workspace is allocated separately


             load increments for each degree of freedom
             summed over the whole model

             from distributed loads
             dist. loads on deformed configuration - totals below for dist. loads
             increments for point loads
             0.000000E+00   0.000000E+00   0.000000E+00


             point loads
             0.000000E+00   0.000000E+00   0.000000E+00

             start of assembly     cycle number is     1
             wall time =        3704.00


             solver workspace for phase1 (matrix input)    (64bit words) =          649174 (      4.95 MByte)
             Metis nested dissection ordering used
             solver workspace for phase2 (nodal ordering)  (64bit words) =         1463873 (     11.17 MByte)
             solver workspace for phase3 (symbolic factor) (64bit words) =         3315970 (     25.30 MByte)
             solver workspace for phase4 (factorization)   (64bit words) =         7974452 (     60.84 MByte) (MINIMUM)
             solver workspace for phase4 (factorization)   (64bit words) =        65302222 (    498.22 MByte) (MAXIMUM)
             solver workspace available and used           (64bit words) =        71840266 (    548.10 MByte)


             start of matrix solution
             wall time =        3717.00


             singularity ratio    1.0194E-04


             end of matrix solution
             wall time =        3732.00


             maximum residual force  at node     24119 degree of freedom  2 is equal to    5.676E-11
             maximum reaction force  at node     56163 degree of freedom  1 is equal to    5.254E+04
             residual convergence ratio    1.080E-15

             maximum displacement  change   at node      3199 degree of freedom  2 is equal to    3.739E-01
             maximum displacement increment at node     36343 degree of freedom  2 is equal to    3.795E+00
             displacement convergence ratio   9.854E-02
             *** warning: node      3651 separated 5 times and will be skipped in separation check
             *** warning: node      3667 separated 5 times and will be skipped in separation check
             *** warning: node      3855 separated 5 times and will be skipped in separation check

             recycling increment due to separation 


             maximum connectivity in stiffness matrix is       207 at node     63833


             maximum half-bandwidth is     60010  between nodes      4232  and     64241

             number of profile entries excluding fill-in is          552309


             total workspace needed with in-core matrix storage =        23579321
               part of solver workspace is allocated separately


             load increments for each degree of freedom
             summed over the whole model

             from distributed loads
             dist. loads on deformed configuration - totals below for dist. loads
             increments for point loads
             0.000000E+00   0.000000E+00   0.000000E+00


             point loads
             0.000000E+00   0.000000E+00   0.000000E+00

             start of assembly     cycle number is     1
             wall time =        3740.00


             solver workspace for phase1 (matrix input)    (64bit words) =          648758 (      4.95 MByte)
             Metis nested dissection ordering used
             solver workspace for phase2 (nodal ordering)  (64bit words) =         1463723 (     11.17 MByte)
             solver workspace for phase3 (symbolic factor) (64bit words) =         3360045 (     25.64 MByte)
             solver workspace for phase4 (factorization)   (64bit words) =         8006019 (     61.08 MByte) (MINIMUM)
             solver workspace for phase4 (factorization)   (64bit words) =        65831424 (    502.25 MByte) (MAXIMUM)
             solver workspace available and used           (64bit words) =        71840266 (    548.10 MByte)


             start of matrix solution
             wall time =        3753.00


             singularity ratio    1.0220E-04


             end of matrix solution
             wall time =        3767.00


             maximum residual force  at node     17884 degree of freedom  2 is equal to    5.959E-11
             maximum reaction force  at node     56163 degree of freedom  1 is equal to    5.254E+04
             residual convergence ratio    1.134E-15

             maximum displacement  change   at node     15914 degree of freedom  2 is equal to    3.900E-01
             maximum displacement increment at node     36343 degree of freedom  2 is equal to    3.630E+00
             displacement convergence ratio   1.074E-01

             recycling increment due to body to body contact 

             increment will be recycled


             maximum connectivity in stiffness matrix is       207 at node     63833


             maximum half-bandwidth is     60010  between nodes      4232  and     64241

             number of profile entries excluding fill-in is          552426


             total workspace needed with in-core matrix storage =        23582479
               part of solver workspace is allocated separately


             load increments for each degree of freedom
             summed over the whole model

             from distributed loads
             dist. loads on deformed configuration - totals below for dist. loads
             increments for point loads
             0.000000E+00   0.000000E+00   0.000000E+00


             point loads
             0.000000E+00   0.000000E+00   0.000000E+00

             start of assembly     cycle number is     2
             wall time =        3773.00


             solver workspace for phase1 (matrix input)    (64bit words) =          648875 (      4.95 MByte)
             Metis nested dissection ordering used
             solver workspace for phase2 (nodal ordering)  (64bit words) =         1463748 (     11.17 MByte)
             solver workspace for phase3 (symbolic factor) (64bit words) =         3310675 (     25.26 MByte)
             solver workspace for phase4 (factorization)   (64bit words) =         7935276 (     60.54 MByte) (MINIMUM)
             solver workspace for phase4 (factorization)   (64bit words) =        62972380 (    480.44 MByte) (MAXIMUM)
             solver workspace available and used           (64bit words) =        71840266 (    548.10 MByte)


             start of matrix solution
             wall time =        3786.00


             singularity ratio    1.0224E-04


             end of matrix solution
             wall time =        3800.00


             maximum residual force  at node     25849 degree of freedom  2 is equal to    6.375E-11
             maximum reaction force  at node     56163 degree of freedom  1 is equal to    5.254E+04
             residual convergence ratio    1.213E-15

             maximum displacement  change   at node     15914 degree of freedom  2 is equal to    3.912E-01
             maximum displacement increment at node     36343 degree of freedom  2 is equal to    3.846E+00
             displacement convergence ratio   1.017E-01
             *** warning: node      3651 separated 5 times and will be skipped in separation check
             *** warning: node      3667 separated 5 times and will be skipped in separation check
             *** warning: node      3855 separated 5 times and will be skipped in separation check

             recycling increment due to separation 


             maximum connectivity in stiffness matrix is       207 at node     63833


             maximum half-bandwidth is     60010  between nodes      4232  and     64241

             number of profile entries excluding fill-in is          552168


             total workspace needed with in-core matrix storage =        23575513
               part of solver workspace is allocated separately


             load increments for each degree of freedom
             summed over the whole model

             from distributed loads
             dist. loads on deformed configuration - totals below for dist. loads
             increments for point loads
             0.000000E+00   0.000000E+00   0.000000E+00


             point loads
             0.000000E+00   0.000000E+00   0.000000E+00

             start of assembly     cycle number is     1
             wall time =        3806.00


             solver workspace for phase1 (matrix input)    (64bit words) =          648617 (      4.95 MByte)
             Metis nested dissection ordering used
             solver workspace for phase2 (nodal ordering)  (64bit words) =         1463527 (     11.17 MByte)
             solver workspace for phase3 (symbolic factor) (64bit words) =         3337557 (     25.46 MByte)
             solver workspace for phase4 (factorization)   (64bit words) =         7966280 (     60.78 MByte) (MINIMUM)
             solver workspace for phase4 (factorization)   (64bit words) =        65494879 (    499.69 MByte) (MAXIMUM)
             solver workspace available and used           (64bit words) =        71840266 (    548.10 MByte)


             start of matrix solution
             wall time =        3819.00


             singularity ratio    9.7020E-05


             end of matrix solution
             wall time =        3833.00


             maximum residual force  at node     20097 degree of freedom  2 is equal to    5.429E-11
             maximum reaction force  at node     56163 degree of freedom  1 is equal to    5.254E+04
             residual convergence ratio    1.033E-15

             maximum displacement  change   at node     15914 degree of freedom  2 is equal to    4.327E-01
             maximum displacement increment at node     36343 degree of freedom  2 is equal to    3.775E+00
             displacement convergence ratio   1.146E-01
             *** warning: node      3651 separated 5 times and will be skipped in separation check
             *** warning: node      3667 separated 5 times and will be skipped in separation check
             *** warning: node      3855 separated 5 times and will be skipped in separation check
             *** warning: node      3856 separated 5 times and will be skipped in separation check

             recycling increment due to separation 


             maximum connectivity in stiffness matrix is       207 at node     63833


             maximum half-bandwidth is     60010  between nodes      4232  and     64241

             number of profile entries excluding fill-in is          552008


             total workspace needed with in-core matrix storage =        23571193
               part of solver workspace is allocated separately


             load increments for each degree of freedom
             summed over the whole model

             from distributed loads
             dist. loads on deformed configuration - totals below for dist. loads
             increments for point loads
             0.000000E+00   0.000000E+00   0.000000E+00


             point loads
             0.000000E+00   0.000000E+00   0.000000E+00

             start of assembly     cycle number is     1
             wall time =        3839.00


             solver workspace for phase1 (matrix input)    (64bit words) =          648457 (      4.95 MByte)
             Metis nested dissection ordering used
             solver workspace for phase2 (nodal ordering)  (64bit words) =         1463433 (     11.17 MByte)
             solver workspace for phase3 (symbolic factor) (64bit words) =         3350791 (     25.56 MByte)
             solver workspace for phase4 (factorization)   (64bit words) =         7962783 (     60.75 MByte) (MINIMUM)
             solver workspace for phase4 (factorization)   (64bit words) =        64774002 (    494.19 MByte) (MAXIMUM)
             solver workspace available and used           (64bit words) =        71840266 (    548.10 MByte)


             start of matrix solution
             wall time =        3852.00


             singularity ratio    9.6851E-05


             end of matrix solution
             wall time =        3867.00


             maximum residual force  at node     17881 degree of freedom  2 is equal to    7.203E-11
             maximum reaction force  at node     56163 degree of freedom  1 is equal to    5.254E+04
             residual convergence ratio    1.371E-15

             maximum displacement  change   at node     15914 degree of freedom  2 is equal to    4.996E-01
             maximum displacement increment at node     36343 degree of freedom  2 is equal to    4.015E+00
             displacement convergence ratio   1.244E-01
             *** warning: node      3651 separated 5 times and will be skipped in separation check
             *** warning: node      3667 separated 5 times and will be skipped in separation check
             *** warning: node      3855 separated 5 times and will be skipped in separation check
             *** warning: node      3856 separated 5 times and will be skipped in separation check

             recycling increment due to separation 


             maximum connectivity in stiffness matrix is       207 at node     63833


             maximum half-bandwidth is     60010  between nodes      4232  and     64241

             number of profile entries excluding fill-in is          551843


             total workspace needed with in-core matrix storage =        23566739
               part of solver workspace is allocated separately


             load increments for each degree of freedom
             summed over the whole model

             from distributed loads
             dist. loads on deformed configuration - totals below for dist. loads
             increments for point loads
             0.000000E+00   0.000000E+00   0.000000E+00


             point loads
             0.000000E+00   0.000000E+00   0.000000E+00

             start of assembly     cycle number is     1
             wall time =        3874.00


             solver workspace for phase1 (matrix input)    (64bit words) =          648292 (      4.95 MByte)
             Metis nested dissection ordering used
             solver workspace for phase2 (nodal ordering)  (64bit words) =         1463388 (     11.16 MByte)
             solver workspace for phase3 (symbolic factor) (64bit words) =         3322730 (     25.35 MByte)
             solver workspace for phase4 (factorization)   (64bit words) =         7936781 (     60.55 MByte) (MINIMUM)
             solver workspace for phase4 (factorization)   (64bit words) =        64854248 (    494.80 MByte) (MAXIMUM)
             solver workspace available and used           (64bit words) =        71840266 (    548.10 MByte)


             start of matrix solution
             wall time =        3887.00


             singularity ratio    1.0230E-04


             end of matrix solution
             wall time =        3902.00


             maximum residual force  at node     23272 degree of freedom  2 is equal to    5.845E-11
             maximum reaction force  at node     56163 degree of freedom  1 is equal to    5.254E+04
             residual convergence ratio    1.113E-15

             maximum displacement  change   at node     15912 degree of freedom  1 is equal to    3.537E-01
             maximum displacement increment at node     36343 degree of freedom  2 is equal to    3.972E+00
             displacement convergence ratio   8.905E-02

             recycling increment due to body to body contact 

             increment will be recycled


             maximum connectivity in stiffness matrix is       207 at node     63833


             maximum half-bandwidth is     60010  between nodes      4232  and     64241

             number of profile entries excluding fill-in is          551977


             total workspace needed with in-core matrix storage =        23570357
               part of solver workspace is allocated separately


             load increments for each degree of freedom
             summed over the whole model

             from distributed loads
             dist. loads on deformed configuration - totals below for dist. loads
             increments for point loads
             0.000000E+00   0.000000E+00   0.000000E+00


             point loads
             0.000000E+00   0.000000E+00   0.000000E+00

             start of assembly     cycle number is     2
             wall time =        3908.00


             solver workspace for phase1 (matrix input)    (64bit words) =          648426 (      4.95 MByte)
             Metis nested dissection ordering used
             solver workspace for phase2 (nodal ordering)  (64bit words) =         1463470 (     11.17 MByte)
             solver workspace for phase3 (symbolic factor) (64bit words) =         3311360 (     25.26 MByte)
             solver workspace for phase4 (factorization)   (64bit words) =         7953424 (     60.68 MByte) (MINIMUM)
             solver workspace for phase4 (factorization)   (64bit words) =        65512803 (    499.82 MByte) (MAXIMUM)
             solver workspace available and used           (64bit words) =        71840266 (    548.10 MByte)


             start of matrix solution
             wall time =        3921.00


             singularity ratio    1.0231E-04


             end of matrix solution
             wall time =        3935.00


             maximum residual force  at node     26998 degree of freedom  2 is equal to    6.649E-11
             maximum reaction force  at node     56163 degree of freedom  1 is equal to    5.254E+04
             residual convergence ratio    1.265E-15

             maximum displacement  change   at node      3995 degree of freedom  2 is equal to    3.237E-01
             maximum displacement increment at node     36343 degree of freedom  2 is equal to    4.083E+00
             displacement convergence ratio   7.929E-02
             *** warning: node      3651 separated 5 times and will be skipped in separation check
             *** warning: node      3667 separated 5 times and will be skipped in separation check
             *** warning: node      3855 separated 5 times and will be skipped in separation check
             *** warning: node      3856 separated 5 times and will be skipped in separation check

             recycling increment due to separation 


             maximum connectivity in stiffness matrix is       207 at node     63833


             maximum half-bandwidth is     60010  between nodes      4232  and     64241

             number of profile entries excluding fill-in is          551616


             total workspace needed with in-core matrix storage =        23560609
               part of solver workspace is allocated separately


             load increments for each degree of freedom
             summed over the whole model

             from distributed loads
             dist. loads on deformed configuration - totals below for dist. loads
             increments for point loads
             0.000000E+00   0.000000E+00   0.000000E+00


             point loads
             0.000000E+00   0.000000E+00   0.000000E+00

             start of assembly     cycle number is     1
             wall time =        3941.00


             solver workspace for phase1 (matrix input)    (64bit words) =          648065 (      4.94 MByte)
             Metis nested dissection ordering used
             solver workspace for phase2 (nodal ordering)  (64bit words) =         1463220 (     11.16 MByte)
             solver workspace for phase3 (symbolic factor) (64bit words) =         3312744 (     25.27 MByte)
             solver workspace for phase4 (factorization)   (64bit words) =         7952756 (     60.67 MByte) (MINIMUM)
             solver workspace for phase4 (factorization)   (64bit words) =        64701044 (    493.63 MByte) (MAXIMUM)
             solver workspace available and used           (64bit words) =        71840266 (    548.10 MByte)


             start of matrix solution
             wall time =        3954.00


             singularity ratio    1.0245E-04


             end of matrix solution
             wall time =        3968.00


             maximum residual force  at node     17849 degree of freedom  2 is equal to    5.905E-11
             maximum reaction force  at node     56163 degree of freedom  1 is equal to    5.254E+04
             residual convergence ratio    1.124E-15

             maximum displacement  change   at node     15912 degree of freedom  1 is equal to    3.082E-01
             maximum displacement increment at node     36343 degree of freedom  2 is equal to    4.062E+00
             displacement convergence ratio   7.588E-02
             *** warning: node      3651 separated 5 times and will be skipped in separation check
             *** warning: node      3667 separated 5 times and will be skipped in separation check
             *** warning: node      3855 separated 5 times and will be skipped in separation check
             *** warning: node      3856 separated 5 times and will be skipped in separation check

             recycling increment due to separation 


             maximum connectivity in stiffness matrix is       207 at node     63833


             maximum half-bandwidth is     60010  between nodes      4232  and     64241

             number of profile entries excluding fill-in is          551500


             total workspace needed with in-core matrix storage =        23557477
               part of solver workspace is allocated separately


             load increments for each degree of freedom
             summed over the whole model

             from distributed loads
             dist. loads on deformed configuration - totals below for dist. loads
             increments for point loads
             0.000000E+00   0.000000E+00   0.000000E+00


             point loads
             0.000000E+00   0.000000E+00   0.000000E+00

             start of assembly     cycle number is     1
             wall time =        3974.00


             solver workspace for phase1 (matrix input)    (64bit words) =          647949 (      4.94 MByte)
             Metis nested dissection ordering used
             solver workspace for phase2 (nodal ordering)  (64bit words) =         1462993 (     11.16 MByte)
             solver workspace for phase3 (symbolic factor) (64bit words) =         3301684 (     25.19 MByte)
             solver workspace for phase4 (factorization)   (64bit words) =         7922494 (     60.44 MByte) (MINIMUM)
             solver workspace for phase4 (factorization)   (64bit words) =        63558670 (    484.91 MByte) (MAXIMUM)
             solver workspace available and used           (64bit words) =        71840266 (    548.10 MByte)


             start of matrix solution
             wall time =        3987.00


             singularity ratio    1.0238E-04


             end of matrix solution
             wall time =        4000.00


             maximum residual force  at node     19963 degree of freedom  2 is equal to    6.298E-11
             maximum reaction force  at node     56163 degree of freedom  1 is equal to    5.254E+04
             residual convergence ratio    1.199E-15

             maximum displacement  change   at node     16600 degree of freedom  3 is equal to    3.051E-01
             maximum displacement increment at node     36343 degree of freedom  2 is equal to    4.142E+00
             displacement convergence ratio   7.368E-02
             *** warning: node      3651 separated 5 times and will be skipped in separation check
             *** warning: node      3667 separated 5 times and will be skipped in separation check
             *** warning: node      3855 separated 5 times and will be skipped in separation check
             *** warning: node      3856 separated 5 times and will be skipped in separation check

             recycling increment due to separation 


             maximum connectivity in stiffness matrix is       207 at node     63833


             maximum half-bandwidth is     60010  between nodes      4232  and     64241

             number of profile entries excluding fill-in is          551458


             total workspace needed with in-core matrix storage =        23556343
               part of solver workspace is allocated separately


             load increments for each degree of freedom
             summed over the whole model

             from distributed loads
             dist. loads on deformed configuration - totals below for dist. loads
             increments for point loads
             0.000000E+00   0.000000E+00   0.000000E+00


             point loads
             0.000000E+00   0.000000E+00   0.000000E+00

             start of assembly     cycle number is     1
             wall time =        4006.00


             solver workspace for phase1 (matrix input)    (64bit words) =          647907 (      4.94 MByte)
             Metis nested dissection ordering used
             solver workspace for phase2 (nodal ordering)  (64bit words) =         1463160 (     11.16 MByte)
             solver workspace for phase3 (symbolic factor) (64bit words) =         3330756 (     25.41 MByte)
             solver workspace for phase4 (factorization)   (64bit words) =         7977224 (     60.86 MByte) (MINIMUM)
             solver workspace for phase4 (factorization)   (64bit words) =        64540238 (    492.40 MByte) (MAXIMUM)
             solver workspace available and used           (64bit words) =        71840266 (    548.10 MByte)


             start of matrix solution
             wall time =        4019.00


             singularity ratio    1.0252E-04


             end of matrix solution
             wall time =        4034.00


             maximum residual force  at node     21714 degree of freedom  2 is equal to    6.713E-11
             maximum reaction force  at node     56163 degree of freedom  1 is equal to    5.254E+04
             residual convergence ratio    1.278E-15

             maximum displacement  change   at node     16600 degree of freedom  3 is equal to    2.793E-01
             maximum displacement increment at node     36343 degree of freedom  2 is equal to    4.077E+00
             displacement convergence ratio   6.851E-02
             *** warning: node      3320 separated 5 times and will be skipped in separation check
             *** warning: node      3651 separated 5 times and will be skipped in separation check
             *** warning: node      3667 separated 5 times and will be skipped in separation check
             *** warning: node      3855 separated 5 times and will be skipped in separation check
             *** warning: node      3856 separated 5 times and will be skipped in separation check
             *** warning: node      3957 separated 5 times and will be skipped in separation check

             recycling increment due to separation 


             maximum connectivity in stiffness matrix is       207 at node     63833


             maximum half-bandwidth is     60010  between nodes      4232  and     64241

             number of profile entries excluding fill-in is          551459


             total workspace needed with in-core matrix storage =        23556371
               part of solver workspace is allocated separately


             load increments for each degree of freedom
             summed over the whole model

             from distributed loads
             dist. loads on deformed configuration - totals below for dist. loads
             increments for point loads
             0.000000E+00   0.000000E+00   0.000000E+00


             point loads
             0.000000E+00   0.000000E+00   0.000000E+00

             start of assembly     cycle number is     1
             wall time =        4040.00


             solver workspace for phase1 (matrix input)    (64bit words) =          647908 (      4.94 MByte)
             Metis nested dissection ordering used
             solver workspace for phase2 (nodal ordering)  (64bit words) =         1462849 (     11.16 MByte)
             solver workspace for phase3 (symbolic factor) (64bit words) =         3327230 (     25.38 MByte)
             solver workspace for phase4 (factorization)   (64bit words) =         7934528 (     60.54 MByte) (MINIMUM)
             solver workspace for phase4 (factorization)   (64bit words) =        63777080 (    486.58 MByte) (MAXIMUM)
             solver workspace available and used           (64bit words) =        71840266 (    548.10 MByte)


             start of matrix solution
             wall time =        4053.00


             singularity ratio    1.0246E-04


             end of matrix solution
             wall time =        4066.00


             maximum residual force  at node     17887 degree of freedom  1 is equal to    5.497E-11
             maximum reaction force  at node     56163 degree of freedom  1 is equal to    5.254E+04
             residual convergence ratio    1.046E-15

             maximum displacement  change   at node     16395 degree of freedom  1 is equal to    2.909E-01
             maximum displacement increment at node     36343 degree of freedom  2 is equal to    4.161E+00
             displacement convergence ratio   6.991E-02
             *** warning: node      3320 separated 5 times and will be skipped in separation check
             *** warning: node      3651 separated 5 times and will be skipped in separation check
             *** warning: node      3667 separated 5 times and will be skipped in separation check
             *** warning: node      3855 separated 5 times and will be skipped in separation check
             *** warning: node      3856 separated 5 times and will be skipped in separation check
             *** warning: node      3957 separated 5 times and will be skipped in separation check

             recycling increment due to separation 


             maximum connectivity in stiffness matrix is       207 at node     63833


             maximum half-bandwidth is     60010  between nodes      4232  and     64241

             number of profile entries excluding fill-in is          551364


             total workspace needed with in-core matrix storage =        23553805
               part of solver workspace is allocated separately


             load increments for each degree of freedom
             summed over the whole model

             from distributed loads
             dist. loads on deformed configuration - totals below for dist. loads
             increments for point loads
             0.000000E+00   0.000000E+00   0.000000E+00


             point loads
             0.000000E+00   0.000000E+00   0.000000E+00

             start of assembly     cycle number is     1
             wall time =        4072.00


             solver workspace for phase1 (matrix input)    (64bit words) =          647813 (      4.94 MByte)
             Metis nested dissection ordering used
             solver workspace for phase2 (nodal ordering)  (64bit words) =         1462933 (     11.16 MByte)
             solver workspace for phase3 (symbolic factor) (64bit words) =         3338625 (     25.47 MByte)
             solver workspace for phase4 (factorization)   (64bit words) =         7940748 (     60.58 MByte) (MINIMUM)
             solver workspace for phase4 (factorization)   (64bit words) =        63029409 (    480.88 MByte) (MAXIMUM)
             solver workspace available and used           (64bit words) =        71840266 (    548.10 MByte)


             start of matrix solution
             wall time =        4085.00


             singularity ratio    1.0251E-04


             end of matrix solution
             wall time =        4099.00


             maximum residual force  at node     19066 degree of freedom  2 is equal to    6.197E-11
             maximum reaction force  at node     56163 degree of freedom  1 is equal to    5.254E+04
             residual convergence ratio    1.179E-15

             maximum displacement  change   at node     16395 degree of freedom  1 is equal to    2.734E-01
             maximum displacement increment at node     36343 degree of freedom  2 is equal to    4.070E+00
             displacement convergence ratio   6.719E-02
             *** warning: node      3320 separated 5 times and will be skipped in separation check
             *** warning: node      3651 separated 5 times and will be skipped in separation check
             *** warning: node      3667 separated 5 times and will be skipped in separation check
             *** warning: node      3855 separated 5 times and will be skipped in separation check
             *** warning: node      3856 separated 5 times and will be skipped in separation check
             *** warning: node      3957 separated 5 times and will be skipped in separation check

             recycling increment due to separation 


             maximum connectivity in stiffness matrix is       207 at node     63833


             maximum half-bandwidth is     60010  between nodes      4232  and     64241

             number of profile entries excluding fill-in is          551318


             total workspace needed with in-core matrix storage =        23552563
               part of solver workspace is allocated separately


             load increments for each degree of freedom
             summed over the whole model

             from distributed loads
             dist. loads on deformed configuration - totals below for dist. loads
             increments for point loads
             0.000000E+00   0.000000E+00   0.000000E+00


             point loads
             0.000000E+00   0.000000E+00   0.000000E+00

             start of assembly     cycle number is     1
             wall time =        4105.00


             solver workspace for phase1 (matrix input)    (64bit words) =          647767 (      4.94 MByte)
             Metis nested dissection ordering used
             solver workspace for phase2 (nodal ordering)  (64bit words) =         1462833 (     11.16 MByte)
             solver workspace for phase3 (symbolic factor) (64bit words) =         3347731 (     25.54 MByte)
             solver workspace for phase4 (factorization)   (64bit words) =         7954312 (     60.69 MByte) (MINIMUM)
             solver workspace for phase4 (factorization)   (64bit words) =        64414150 (    491.44 MByte) (MAXIMUM)
             solver workspace available and used           (64bit words) =        71840266 (    548.10 MByte)


             start of matrix solution
             wall time =        4118.00


             singularity ratio    1.0253E-04


             end of matrix solution
             wall time =        4132.00


             maximum residual force  at node     19074 degree of freedom  2 is equal to    8.218E-11
             maximum reaction force  at node     56163 degree of freedom  1 is equal to    5.254E+04
             residual convergence ratio    1.564E-15

             maximum displacement  change   at node     16395 degree of freedom  1 is equal to    2.942E-01
             maximum displacement increment at node     36343 degree of freedom  2 is equal to    4.174E+00
             displacement convergence ratio   7.049E-02
             *** warning: node      3320 separated 5 times and will be skipped in separation check
             *** warning: node      3651 separated 5 times and will be skipped in separation check
             *** warning: node      3667 separated 5 times and will be skipped in separation check
             *** warning: node      3855 separated 5 times and will be skipped in separation check
             *** warning: node      3856 separated 5 times and will be skipped in separation check
             *** warning: node      3957 separated 5 times and will be skipped in separation check

             recycling increment due to separation 


             maximum connectivity in stiffness matrix is       207 at node     63833


             maximum half-bandwidth is     60010  between nodes      4232  and     64241

             number of profile entries excluding fill-in is          551150


             total workspace needed with in-core matrix storage =        23548027
               part of solver workspace is allocated separately


             load increments for each degree of freedom
             summed over the whole model

             from distributed loads
             dist. loads on deformed configuration - totals below for dist. loads
             increments for point loads
             0.000000E+00   0.000000E+00   0.000000E+00


             point loads
             0.000000E+00   0.000000E+00   0.000000E+00

             start of assembly     cycle number is     1
             wall time =        4138.00


             solver workspace for phase1 (matrix input)    (64bit words) =          647599 (      4.94 MByte)
             Metis nested dissection ordering used
             solver workspace for phase2 (nodal ordering)  (64bit words) =         1462634 (     11.16 MByte)
             solver workspace for phase3 (symbolic factor) (64bit words) =         3310729 (     25.26 MByte)
             solver workspace for phase4 (factorization)   (64bit words) =         7938043 (     60.56 MByte) (MINIMUM)
             solver workspace for phase4 (factorization)   (64bit words) =        64319286 (    490.72 MByte) (MAXIMUM)
             solver workspace available and used           (64bit words) =        71840266 (    548.10 MByte)


             start of matrix solution
             wall time =        4151.00


             singularity ratio    9.7245E-05


             end of matrix solution
             wall time =        4165.00


             maximum residual force  at node     17849 degree of freedom  2 is equal to    6.048E-11
             maximum reaction force  at node     56163 degree of freedom  1 is equal to    5.254E+04
             residual convergence ratio    1.151E-15

             maximum displacement  change   at node     16395 degree of freedom  1 is equal to    2.870E-01
             maximum displacement increment at node     36343 degree of freedom  2 is equal to    4.054E+00
             displacement convergence ratio   7.079E-02
             *** warning: node      3320 separated 5 times and will be skipped in separation check
             *** warning: node      3651 separated 5 times and will be skipped in separation check
             *** warning: node      3667 separated 5 times and will be skipped in separation check
             *** warning: node      3855 separated 5 times and will be skipped in separation check
             *** warning: node      3856 separated 5 times and will be skipped in separation check
             *** warning: node      3957 separated 5 times and will be skipped in separation check

             recycling increment due to separation 


             maximum connectivity in stiffness matrix is       207 at node     63833


             maximum half-bandwidth is     60010  between nodes      4232  and     64241

             number of profile entries excluding fill-in is          551177


             total workspace needed with in-core matrix storage =        23548757
               part of solver workspace is allocated separately


             load increments for each degree of freedom
             summed over the whole model

             from distributed loads
             dist. loads on deformed configuration - totals below for dist. loads
             increments for point loads
             0.000000E+00   0.000000E+00   0.000000E+00


             point loads
             0.000000E+00   0.000000E+00   0.000000E+00

             start of assembly     cycle number is     1
             wall time =        4171.00


             solver workspace for phase1 (matrix input)    (64bit words) =          647626 (      4.94 MByte)
             Metis nested dissection ordering used
             solver workspace for phase2 (nodal ordering)  (64bit words) =         1462620 (     11.16 MByte)
             solver workspace for phase3 (symbolic factor) (64bit words) =         3315662 (     25.30 MByte)
             solver workspace for phase4 (factorization)   (64bit words) =         7936171 (     60.55 MByte) (MINIMUM)
             solver workspace for phase4 (factorization)   (64bit words) =        65126243 (    496.87 MByte) (MAXIMUM)
             solver workspace available and used           (64bit words) =        71840266 (    548.10 MByte)


             start of matrix solution
             wall time =        4184.00


             singularity ratio    1.0251E-04


             end of matrix solution
             wall time =        4198.00


             maximum residual force  at node     23135 degree of freedom  2 is equal to    7.521E-11
             maximum reaction force  at node     56163 degree of freedom  1 is equal to    5.254E+04
             residual convergence ratio    1.432E-15

             maximum displacement  change   at node     16395 degree of freedom  1 is equal to    3.226E-01
             maximum displacement increment at node     36343 degree of freedom  2 is equal to    4.198E+00
             displacement convergence ratio   7.686E-02
             *** warning: node      3320 separated 5 times and will be skipped in separation check
             *** warning: node      3651 separated 5 times and will be skipped in separation check
             *** warning: node      3667 separated 5 times and will be skipped in separation check
             *** warning: node      3778 separated 5 times and will be skipped in separation check
             *** warning: node      3855 separated 5 times and will be skipped in separation check
             *** warning: node      3856 separated 5 times and will be skipped in separation check
             *** warning: node      3957 separated 5 times and will be skipped in separation check
             *** warning: node      3958 separated 5 times and will be skipped in separation check

             recycling increment due to separation 


             maximum connectivity in stiffness matrix is       207 at node     63833


             maximum half-bandwidth is     60010  between nodes      4232  and     64241

             number of profile entries excluding fill-in is          551178


             total workspace needed with in-core matrix storage =        23548783
               part of solver workspace is allocated separately


             load increments for each degree of freedom
             summed over the whole model

             from distributed loads
             dist. loads on deformed configuration - totals below for dist. loads
             increments for point loads
             0.000000E+00   0.000000E+00   0.000000E+00


             point loads
             0.000000E+00   0.000000E+00   0.000000E+00

             start of assembly     cycle number is     1
             wall time =        4204.00


             solver workspace for phase1 (matrix input)    (64bit words) =          647627 (      4.94 MByte)
             Metis nested dissection ordering used
             solver workspace for phase2 (nodal ordering)  (64bit words) =         1462660 (     11.16 MByte)
             solver workspace for phase3 (symbolic factor) (64bit words) =         3328791 (     25.40 MByte)
             solver workspace for phase4 (factorization)   (64bit words) =         7955548 (     60.70 MByte) (MINIMUM)
             solver workspace for phase4 (factorization)   (64bit words) =        65538587 (    500.02 MByte) (MAXIMUM)
             solver workspace available and used           (64bit words) =        71840266 (    548.10 MByte)


             start of matrix solution
             wall time =        4217.00


             singularity ratio    1.0265E-04


             end of matrix solution
             wall time =        4232.00


             maximum residual force  at node     17880 degree of freedom  2 is equal to    7.284E-11
             maximum reaction force  at node     56163 degree of freedom  1 is equal to    5.254E+04
             residual convergence ratio    1.386E-15

             maximum displacement  change   at node     16395 degree of freedom  1 is equal to    3.301E-01
             maximum displacement increment at node     36343 degree of freedom  2 is equal to    4.071E+00
             displacement convergence ratio   8.108E-02
             *** warning: node      3320 separated 5 times and will be skipped in separation check
             *** warning: node      3651 separated 5 times and will be skipped in separation check
             *** warning: node      3667 separated 5 times and will be skipped in separation check
             *** warning: node      3778 separated 5 times and will be skipped in separation check
             *** warning: node      3855 separated 5 times and will be skipped in separation check
             *** warning: node      3856 separated 5 times and will be skipped in separation check
             *** warning: node      3957 separated 5 times and will be skipped in separation check
             *** warning: node      3958 separated 5 times and will be skipped in separation check

             recycling increment due to separation 


             maximum connectivity in stiffness matrix is       207 at node     63833


             maximum half-bandwidth is     60010  between nodes      4232  and     64241

             number of profile entries excluding fill-in is          551194


             total workspace needed with in-core matrix storage =        23549215
               part of solver workspace is allocated separately


             load increments for each degree of freedom
             summed over the whole model

             from distributed loads
             dist. loads on deformed configuration - totals below for dist. loads
             increments for point loads
             0.000000E+00   0.000000E+00   0.000000E+00


             point loads
             0.000000E+00   0.000000E+00   0.000000E+00

             start of assembly     cycle number is     1
             wall time =        4238.00


             solver workspace for phase1 (matrix input)    (64bit words) =          647643 (      4.94 MByte)
             Metis nested dissection ordering used
             solver workspace for phase2 (nodal ordering)  (64bit words) =         1462559 (     11.16 MByte)
             solver workspace for phase3 (symbolic factor) (64bit words) =         3311868 (     25.27 MByte)
             solver workspace for phase4 (factorization)   (64bit words) =         7956908 (     60.71 MByte) (MINIMUM)
             solver workspace for phase4 (factorization)   (64bit words) =        64803522 (    494.41 MByte) (MAXIMUM)
             solver workspace available and used           (64bit words) =        71840266 (    548.10 MByte)


             start of matrix solution
             wall time =        4251.00


             singularity ratio    1.0257E-04


             end of matrix solution
             wall time =        4265.00


             maximum residual force  at node     17832 degree of freedom  2 is equal to    6.477E-11
             maximum reaction force  at node     56163 degree of freedom  1 is equal to    5.254E+04
             residual convergence ratio    1.233E-15

             maximum displacement  change   at node      3653 degree of freedom  2 is equal to    2.928E-01
             maximum displacement increment at node     36343 degree of freedom  2 is equal to    4.226E+00
             displacement convergence ratio   6.927E-02
             *** warning: node      3320 separated 5 times and will be skipped in separation check
             *** warning: node      3651 separated 5 times and will be skipped in separation check
             *** warning: node      3667 separated 5 times and will be skipped in separation check
             *** warning: node      3778 separated 5 times and will be skipped in separation check
             *** warning: node      3855 separated 5 times and will be skipped in separation check
             *** warning: node      3856 separated 5 times and will be skipped in separation check
             *** warning: node      3957 separated 5 times and will be skipped in separation check
             *** warning: node      3958 separated 5 times and will be skipped in separation check

             recycling increment due to separation 


             maximum connectivity in stiffness matrix is       207 at node     63833


             maximum half-bandwidth is     60010  between nodes      4232  and     64241

             number of profile entries excluding fill-in is          551130


             total workspace needed with in-core matrix storage =        23547487
               part of solver workspace is allocated separately


             load increments for each degree of freedom
             summed over the whole model

             from distributed loads
             dist. loads on deformed configuration - totals below for dist. loads
             increments for point loads
             0.000000E+00   0.000000E+00   0.000000E+00


             point loads
             0.000000E+00   0.000000E+00   0.000000E+00

             start of assembly     cycle number is     1
             wall time =        4271.00


             solver workspace for phase1 (matrix input)    (64bit words) =          647579 (      4.94 MByte)
             Metis nested dissection ordering used
             solver workspace for phase2 (nodal ordering)  (64bit words) =         1462504 (     11.16 MByte)
             solver workspace for phase3 (symbolic factor) (64bit words) =         3318393 (     25.32 MByte)
             solver workspace for phase4 (factorization)   (64bit words) =         8052295 (     61.43 MByte) (MINIMUM)
             solver workspace for phase4 (factorization)   (64bit words) =        67078808 (    511.77 MByte) (MAXIMUM)
             solver workspace available and used           (64bit words) =        71840266 (    548.10 MByte)


             start of matrix solution
             wall time =        4283.00


             singularity ratio    1.5725E-03


             end of matrix solution
             wall time =        4299.00


             maximum residual force  at node     19674 degree of freedom  1 is equal to    7.122E-11
             maximum reaction force  at node     56163 degree of freedom  1 is equal to    5.254E+04
             residual convergence ratio    1.355E-15

             maximum displacement  change   at node      3864 degree of freedom  3 is equal to    2.248E-01
             maximum displacement increment at node     36343 degree of freedom  2 is equal to    4.077E+00
             displacement convergence ratio   5.514E-02
             *** warning: node      3320 separated 5 times and will be skipped in separation check
             *** warning: node      3651 separated 5 times and will be skipped in separation check
             *** warning: node      3667 separated 5 times and will be skipped in separation check
             *** warning: node      3778 separated 5 times and will be skipped in separation check
             *** warning: node      3855 separated 5 times and will be skipped in separation check
             *** warning: node      3856 separated 5 times and will be skipped in separation check
             *** warning: node      3957 separated 5 times and will be skipped in separation check
             *** warning: node      3958 separated 5 times and will be skipped in separation check

             recycling increment due to separation 


             maximum connectivity in stiffness matrix is       207 at node     63833


             maximum half-bandwidth is     60010  between nodes      4232  and     64241

             number of profile entries excluding fill-in is          551224


             total workspace needed with in-core matrix storage =        23550025
               part of solver workspace is allocated separately


             load increments for each degree of freedom
             summed over the whole model

             from distributed loads
             dist. loads on deformed configuration - totals below for dist. loads
             increments for point loads
             0.000000E+00   0.000000E+00   0.000000E+00


             point loads
             0.000000E+00   0.000000E+00   0.000000E+00

             start of assembly     cycle number is     1
             wall time =        4305.00


             solver workspace for phase1 (matrix input)    (64bit words) =          647673 (      4.94 MByte)
             Metis nested dissection ordering used
             solver workspace for phase2 (nodal ordering)  (64bit words) =         1462753 (     11.16 MByte)
             solver workspace for phase3 (symbolic factor) (64bit words) =         3322840 (     25.35 MByte)
             solver workspace for phase4 (factorization)   (64bit words) =         7932954 (     60.52 MByte) (MINIMUM)
             solver workspace for phase4 (factorization)   (64bit words) =        64414069 (    491.44 MByte) (MAXIMUM)
             solver workspace available and used           (64bit words) =        71840266 (    548.10 MByte)


             start of matrix solution
             wall time =        4318.00


             singularity ratio    1.0264E-04


             end of matrix solution
             wall time =        4332.00


             maximum residual force  at node     18264 degree of freedom  2 is equal to    6.955E-11
             maximum reaction force  at node     56163 degree of freedom  1 is equal to    5.254E+04
             residual convergence ratio    1.324E-15

             maximum displacement  change   at node     16395 degree of freedom  1 is equal to    2.258E-01
             maximum displacement increment at node     36343 degree of freedom  2 is equal to    4.242E+00
             displacement convergence ratio   5.323E-02
             *** warning: node      3320 separated 5 times and will be skipped in separation check
             *** warning: node      3651 separated 5 times and will be skipped in separation check
             *** warning: node      3667 separated 5 times and will be skipped in separation check
[truncated: 389,379 more chars]
