# Supplementary material for: A finite element model of the shoulder: application to the changes of biomechanical environment induced by postoperative malrotation of humeral shaft fracture
Source: BMC Musculoskelet Disord. 2022 Jun 2;23:525. doi: 10.1186/s12891-022-05479-3 (PMC9161483; doi:10.1186/s12891-022-05479-3)
Supplement: Supplementary file 3 — Additional file 3. [file 12891_2022_5479_MOESM3_ESM.zip › Abacus/normal_ro_in_60_model_0909.out]

                            M               M
                            W               W
                          MMMMM           MMMMM
                          WWWWW           WWWWW
                        MMMMMMMMM       MMMMMMMMM
                        WWWWWWWWW       WWWWWWWWW
                      MMMMMMMMMMMMM   MMMMMMMMMMMMM
                      WWWWWWWWWWWWW   WWWWWWWWWWWWW
                    MMMMMMMMMMMMMMMMMMMMMMMMMMMMMMMMM
                    WWWWWWWWWWWWWWWWWWWWWWWWWWWWWWWWW
                    MMMMMMMM MMMMMMMMMMMMMMM MMMMMMMM
                    WWWWWWWW WWWWWWWWWWWWWWW WWWWWWWW
                    MMMMMM     MMMMMMMMMMM     MMMMMM
                    WWWWWW     WWWWWWWWWWW     WWWWWW
                    MMMM         MMMMMMM         MMMM
                    WWWW         WWWWWWW         WWWW
                    MM             MMM             MM
                    WW             WWW             WW
                    M               M               M
                    W               W               W
                    MM             MMM             MM
                    WW             WWW             WW
                    MMMM         MMMMMMM         MMMM
                    WWWW         WWWWWWW         WWWW
                    MMMMMM     MMMMMMMMMMM     MMMMMM
                    WWWWWW     WWWWWWWWWWW     WWWWWW
                    MMMMMMMM MMMMMMMMMMMMMMM MMMMMMMM
                    WWWWWWWW WWWWWWWWWWWWWWW WWWWWWWW
                    MMMMMMMMMMMMMMMMMMMMMMMMMMMMMMMMM
                    WWWWWWWWWWWWWWWWWWWWWWWWWWWWWWWWW
                      MMMMMMMMMMMMM   MMMMMMMMMMMMM
                      WWWWWWWWWWWWW   WWWWWWWWWWWWW
                        MMMMMMMMM       MMMMMMMMM
                        WWWWWWWWW       WWWWWWWWW
                          MMMMM           MMMMM
                          WWWWW           WWWWW
                            M               M
                            W               W

             version: Marc 2007r1, Build 42812, May 25, 2007

             machine type: NT

             integer*4 version: integers are 32-bits

             date: Thu Nov 04 23:29:28 2010


             (c) COPYRIGHT 2007 MSC.Software Corporation, all rights reserved

                    Marc - N T                 

                     i n p u t   d a t a


                p a g e   1

                             10        20        30        40        50        60        70        80        90       100       110       120       130       140       150       160
                     ----------------------------------------------------------------------------------------------------------------------------------------------------------------
                     title               model_0909
                     $....MARC input file produced by Marc Mentat 2007 r1 (32bit)
                     $...................................
                     $....input file using extended precision
    card         5   extended
                     $...................................
                     sizing                                 0    260848     64295        42
                     alloc                       25
                     elements                   134
    card        10   version                     11
                     table                        0         0         2         1         1
                     processor                    1         1         1         0
                     ----------------------------------------------------------------------------------------------------------------------------------------------------------------
                             10        20        30        40        50        60        70        80        90       100       110       120       130       140       150       160
                     ----------------------------------------------------------------------------------------------------------------------------------------------------------------
                     ----------------------------------------------------------------------------------------------------------------------------------------------------------------
1
             general memory increasing from      25 MByte to      53 MByte


             memory increased to        14001931 words during 
             pre-reading of sets


1
                    *************************************************
                    *************************************************

                     program sizing and options requested as follows


                     element type requested*************************       134
                     number of elements in mesh*********************    260848
                     number of nodes in mesh************************     64295
                     load correction flagged or set*****************
                     values stored at all integration points********
                     tape no.for input of coordinates + connectivity         5
                     no. of springs ********************************        35
                     boundary conditions applied on current geometry
                     no.of different materials    3 max.no of slopes         5
                     number of points on shell section *************        11
                     new style input format will be used************
                     number of processors used *********************         1
                     extended precision input is used ************** 
                     MSC.Marc input version ************************        11
                     maximum number of boundary conditions *********         2
                     suppress echo of list items *******************
                     suppress echo of bc summary *******************
                     suppress echo of nurbs data *******************


                     end of parameters and sizing
                    *************************************************
                    *************************************************
1


                              key to stress, strain and displacement output


                                        element type       134


                              4-node isoparametric tetrahedral                       

                              stresses and strains in global directions               
                                1=xx                                                  
                                2=yy                                                  
                                3=zz                                                  
                                4=xy                                                  
                                5=yz                                                  
                                6=xz                                                  
                                                                                      
                              displacements in global directions                      
                                1=u global x direction                                
                                2=v global y direction                                
                                3=w global w direction                                

             allocated   11958886 words of memory due to nodal vectors


             allocated        556 words of memory due to boundary conditions


             allocated          7 words of memory due to geometric points


             allocated         32 words of memory due to geometric curves


             allocated         15 words of memory due to geometric surfaces


             allocated     128590 words of memory due to shell, user or contact transformations


             workspace needed for input and stiffness assembly:         8281207


             internal core allocation parameters
             degrees of freedom per node (ndeg)  3
             max. number of coordinates per node  3
             max. nodes per element (nnodmx)  5
             max. invariants per int. points (neqst)  1
             max.stress components per int. point (nstrmx)   6
             strains per integration point (ngens)  6


             flag for element storage (ielsto)  0
             element data in core

             memory usage per element group
                group   # elements     nelsto      MByte            words
                  1       164793         270         170          44494110
                  2        24543         270          25           6626610
                  3        71512         270          74          19308240
                ----------------------------------------------------------
                total     260848                     269          70428960


                              internal element variables


                              internal element number         1  library code type  134
                              number of nodes=  4
                              stresses stored per integration point =  6
                              direct continuum components stored =  3
                              shear continuum components stored =  3
                              shell/beam flag = 0
                              curvilinear  coord. flag = 0
                              int.points for elem. stiffness  1
                              number of local inertia directions  3
                              int.point for print if all points not flagged  1
                              int. points for dist. surface loads (pressure)  4
                              library code type = 134
                              large disp. row counts     6    6    6   11   11   11


                              residual load correction is invoked


             $...................                                                                                                                                            

             solver                                                                                                                                                          
             ----------


             multifrontal direct sparse solver invoked

             optimize                    11                                                                                                                                  
             ----------


             metis nested dissection algorithm

             connectivity                                                                                                                                                    
             ----------

                meshr1,  iprnt
                      5      1
                elem no., type,        nodes

             coordinates                                                                                                                                                     
             ----------

             ncrd1 ,meshr1,iprnt
                    3         5         1
                   node      coordinates

             define              element             set                 ruangu_jiajia                                                                                       
             ----------

             a list of elements given below 
                     1         2         3         4         5         6         7         8         9        10        11        12        13
                     echo suppressed for     15121 items
                     total number of items read:     15134

             define              element             set                 ruangu_shangbi                                                                                      
             ----------

             a list of elements given below 
                 15136     15137     15138     15139     15140     15141     15142     15143     15144     15145     15146     15147     15148
                     echo suppressed for     56365 items
                     total number of items read:     56378

             define              element             set                 jianjia                                                                                             
             ----------

             from element      71516 to element     190827 by          1

             define              element             set                 songzhigu                                                                                           
             ----------

             a list of elements given below 
                190828    190829    190830    190831    190832    190833    190834    190835    190836    190837    190838    190839    190840
                     echo suppressed for     24530 items
                     total number of items read:     24543

             define              element             set                 suogu                                                                                               
             ----------

             from element     215372 to element     217861 by          1

             define              element             set                 Shangbi_lower                                                                                       
             ----------

             from element     217862 to element     243179 by          1

             define              element             set                 Shangbi_upper                                                                                       
             ----------

             from element     243180 to element     260852 by          1

             define              node                set                 fix_suogu_nodes                                                                                     
             ----------

             a list of nodes given below 
                 53056     53069     53076     53126     53173

             define              node                set                 fix_jizhu_nodes                                                                                     
             ----------

             from node      64287 to node      64295 by          1

             isotropic                                                                                                                                                       
             ----------


             isotropic material  material id =          1
              elastic    yield criteria
              isotropic  hardening rule

             material name is:       pizhigu     


                 property                                     value       table id


             Youngs modulus                              1.38000E+04         0
             Poissons ratio                              3.00000E-01         0
             mass density                                1.00000E+00         0
             shear modulus                               5.30769E+03         0
             coefficient of thermal expansion            0.00000E+00         0
             Yield stress                                1.00000E+20         0
             cost per unit volume                        0.00000E+00         0
             cost per unit mass                          0.00000E+00         0


             a list of elements given below 
                 71516     71517     71518     71519     71520     71521     71522     71523     71524     71525     71526     71527     71528
                     echo suppressed for    164780 items
                     total number of items read:    164793

             isotropic                                                                                                                                                       
             ----------


             isotropic material  material id =          2
              elastic    yield criteria
              isotropic  hardening rule

             material name is:       songzhigu   


                 property                                     value       table id


             Youngs modulus                              1.38000E+03         0
             Poissons ratio                              3.00000E-01         0
             mass density                                1.00000E+00         0
             shear modulus                               5.30769E+02         0
             coefficient of thermal expansion            0.00000E+00         0
             Yield stress                                1.00000E+20         0
             cost per unit volume                        0.00000E+00         0
             cost per unit mass                          0.00000E+00         0


             a list of elements given below 
                190828    190829    190830    190831    190832    190833    190834    190835    190836    190837    190838    190839    190840
                     echo suppressed for     24530 items
                     total number of items read:     24543

             isotropic                                                                                                                                                       
             ----------


             isotropic material  material id =          3
              elastic    yield criteria
              isotropic  hardening rule

             material name is:       ruangu      


                 property                                     value       table id


             Youngs modulus                              1.20000E+01         0
             Poissons ratio                              4.50000E-01         0
             mass density                                1.00000E+00         0
             shear modulus                               4.13793E+00         0
             coefficient of thermal expansion            0.00000E+00         0
             Yield stress                                1.00000E+20         0
             cost per unit volume                        0.00000E+00         0
             cost per unit mass                          0.00000E+00         0


             a list of elements given below 
                     1         2         3         4         5         6         7         8         9        10        11        12        13
                     echo suppressed for     71499 items
                     total number of items read:     71512

             fixed disp                                                                                                                                                      
             ----------


             read data from unit    5

             name of boundary condition fix_suogu

             Displacements are applied incrementally relative to current position

             Prescribed Displacement for dof  1 =      0.00000E+00  table id is     0

             Prescribed Displacement for dof  2 =      0.00000E+00  table id is     0

             Prescribed Displacement for dof  3 =      0.00000E+00  table id is     0

             applied to node ids       

             fix_suogu_nodes                                                                                                                                                 

             name of boundary condition fix_jizhu

             Displacements are applied incrementally relative to current position

             Prescribed Displacement for dof  1 =      0.00000E+00  table id is     0

             Prescribed Displacement for dof  2 =      0.00000E+00  table id is     0

             Prescribed Displacement for dof  3 =      0.00000E+00  table id is     0

             applied to node ids       

             fix_jizhu_nodes                                                                                                                                                 

             loadcase            model_0909                                                                                                                                  
             ----------


             activate boundary condition fix_suogu

             activate boundary condition fix_jizhu

             contact                                                                                                                                                         
             ----------

             number of bodies                  =         7

             Coulomb friction with atan function regularization selected (type 4)

             friction calculations based on nodal forces

             no increment splitting during analysis

             separation based upon nodal forces:
               separation threshold is treated as a force

             suppress contact surface print out


             relative velocity below which a    
             node is considered sticking       =  2.00000E-01
             distance below which a node is     
             considered touching a surface     =  2.00000E-01
             separation threshold              =  0.00000E+00
             contact bias factor               =  9.50000E-01


             $....contact body 1: C_jianjiaruangu                                                                                                                            

             body number                       =    1
             body name                         = C_jianjiaruangu
             number of sets of data            =    0

                       body positioning data          
             1st coordinate of center of rotation       0.00000E+00
             2nd coordinate of center of rotation       0.00000E+00
             3rd coordinate of center of rotation       0.00000E+00
             initial angle rotated around axis          0.00000E+00

             1st component of directional cosine        0.00000E+00
             2nd component of directional cosine        0.00000E+00
             3rd component of directional cosine        1.00000E+00

             1st component of approach velocity         0.00000E+00
             2nd component of approach velocity         0.00000E+00
             3rd component of approach velocity         0.00000E+00
             angular approach velocity                  0.00000E+00

             1st component of velocity                  0.00000E+00     table id           0
             2nd component of velocity                  0.00000E+00     table id           0
             3rd component of velocity                  0.00000E+00     table id           0
             angular velocity                           0.00000E+00     table id           0

             1st component of surface growth factor     0.00000E+00     table id           0
             2nd component of surface growth factor     0.00000E+00     table id           0
             3rd component of surface growth factor     0.00000E+00     table id           0

             friction coefficient                       1.00000E-02     table id           0

             a list of elements given below 
                     1         2         3         4         5         6         7         8         9        10        11        12        13
                     echo suppressed for     15121 items
                     total number of items read:     15134


             $....contact body 2: C_shangbiruangu                                                                                                                            

             body number                       =    2
             body name                         = C_shangbiruangu
             number of sets of data            =    0

                       body positioning data          
             1st coordinate of center of rotation       0.00000E+00
             2nd coordinate of center of rotation       0.00000E+00
             3rd coordinate of center of rotation       0.00000E+00
             initial angle rotated around axis          0.00000E+00

             1st component of directional cosine        0.00000E+00
             2nd component of directional cosine        0.00000E+00
             3rd component of directional cosine        1.00000E+00

             1st component of approach velocity         0.00000E+00
             2nd component of approach velocity         0.00000E+00
             3rd component of approach velocity         0.00000E+00
             angular approach velocity                  0.00000E+00

             1st component of velocity                  0.00000E+00     table id           0
             2nd component of velocity                  0.00000E+00     table id           0
             3rd component of velocity                  0.00000E+00     table id           0
             angular velocity                           0.00000E+00     table id           0

             1st component of surface growth factor     0.00000E+00     table id           0
             2nd component of surface growth factor     0.00000E+00     table id           0
             3rd component of surface growth factor     0.00000E+00     table id           0

             friction coefficient                       1.00000E-02     table id           0

             a list of elements given below 
                 15136     15137     15138     15139     15140     15141     15142     15143     15144     15145     15146     15147     15148
                     echo suppressed for     56365 items
                     total number of items read:     56378


             $....contact body 3: C_jianjiagu                                                                                                                                

             body number                       =    3
             body name                         = C_jianjiagu
             number of sets of data            =    0

                       body positioning data          
             1st coordinate of center of rotation       0.00000E+00
             2nd coordinate of center of rotation       0.00000E+00
             3rd coordinate of center of rotation       0.00000E+00
             initial angle rotated around axis          0.00000E+00

             1st component of directional cosine        0.00000E+00
             2nd component of directional cosine        0.00000E+00
             3rd component of directional cosine        1.00000E+00

             1st component of approach velocity         0.00000E+00
             2nd component of approach velocity         0.00000E+00
             3rd component of approach velocity         0.00000E+00
             angular approach velocity                  0.00000E+00

             1st component of velocity                  0.00000E+00     table id           0
             2nd component of velocity                  0.00000E+00     table id           0
             3rd component of velocity                  0.00000E+00     table id           0
             angular velocity                           0.00000E+00     table id           0

             1st component of surface growth factor     0.00000E+00     table id           0
             2nd component of surface growth factor     0.00000E+00     table id           0
             3rd component of surface growth factor     0.00000E+00     table id           0

             friction coefficient                       1.00000E-01     table id           0

             from element      71516 to element     190827 by          1


             $....contact body 4: C_songzhigu                                                                                                                                

             body number                       =    4
             body name                         = C_songzhigu
             number of sets of data            =    0

                       body positioning data          
             1st coordinate of center of rotation       0.00000E+00
             2nd coordinate of center of rotation       0.00000E+00
             3rd coordinate of center of rotation       0.00000E+00
             initial angle rotated around axis          0.00000E+00

             1st component of directional cosine        0.00000E+00
             2nd component of directional cosine        0.00000E+00
             3rd component of directional cosine        1.00000E+00

             1st component of approach velocity         0.00000E+00
             2nd component of approach velocity         0.00000E+00
             3rd component of approach velocity         0.00000E+00
             angular approach velocity                  0.00000E+00

             1st component of velocity                  0.00000E+00     table id           0
             2nd component of velocity                  0.00000E+00     table id           0
             3rd component of velocity                  0.00000E+00     table id           0
             angular velocity                           0.00000E+00     table id           0

             1st component of surface growth factor     0.00000E+00     table id           0
             2nd component of surface growth factor     0.00000E+00     table id           0
             3rd component of surface growth factor     0.00000E+00     table id           0

             friction coefficient                       1.00000E-01     table id           0

             a list of elements given below 
                190828    190829    190830    190831    190832    190833    190834    190835    190836    190837    190838    190839    190840
                     echo suppressed for     24530 items
                     total number of items read:     24543


             $....contact body 5: C_shangbixia                                                                                                                               

             body number                       =    5
             body name                         = C_shangbixia
             number of sets of data            =    0

                       body positioning data          
             1st coordinate of center of rotation       0.00000E+00
             2nd coordinate of center of rotation       0.00000E+00
             3rd coordinate of center of rotation       0.00000E+00
             initial angle rotated around axis          0.00000E+00

             1st component of directional cosine        0.00000E+00
             2nd component of directional cosine        0.00000E+00
             3rd component of directional cosine        1.00000E+00

             1st component of approach velocity         0.00000E+00
             2nd component of approach velocity         0.00000E+00
             3rd component of approach velocity         0.00000E+00
             angular approach velocity                  0.00000E+00

             1st component of velocity                  0.00000E+00     table id           0
             2nd component of velocity                  0.00000E+00     table id           0
             3rd component of velocity                  0.00000E+00     table id           0
             angular velocity                           0.00000E+00     table id           0

             1st component of surface growth factor     0.00000E+00     table id           0
             2nd component of surface growth factor     0.00000E+00     table id           0
             3rd component of surface growth factor     0.00000E+00     table id           0

             friction coefficient                       1.00000E-01     table id           0

             from element     217862 to element     243179 by          1


             $....contact body 6: C_shangbiup                                                                                                                                

             body number                       =    6
             body name                         = C_shangbiup
             number of sets of data            =    0

                       body positioning data          
             1st coordinate of center of rotation       0.00000E+00
             2nd coordinate of center of rotation       0.00000E+00
             3rd coordinate of center of rotation       0.00000E+00
             initial angle rotated around axis          0.00000E+00

             1st component of directional cosine        0.00000E+00
             2nd component of directional cosine        0.00000E+00
             3rd component of directional cosine        1.00000E+00

             1st component of approach velocity         0.00000E+00
             2nd component of approach velocity         0.00000E+00
             3rd component of approach velocity         0.00000E+00
             angular approach velocity                  0.00000E+00

             1st component of velocity                  0.00000E+00     table id           0
             2nd component of velocity                  0.00000E+00     table id           0
             3rd component of velocity                  0.00000E+00     table id           0
             angular velocity                           0.00000E+00     table id           0

             1st component of surface growth factor     0.00000E+00     table id           0
             2nd component of surface growth factor     0.00000E+00     table id           0
             3rd component of surface growth factor     0.00000E+00     table id           0

             friction coefficient                       1.00000E-01     table id           0

             from element     243180 to element     260852 by          1


             $....contact body 7: rigidsurface                                                                                                                               

             body number                       =    7
             body name                         = rigidsurface
             number of sets of data            =    1

             analytical form of contact surface used

             body number     7 is a velocity controlled rigid surface 
                       body positioning data          
             1st coordinate of center of rotation       0.00000E+00
             2nd coordinate of center of rotation       0.00000E+00
             3rd coordinate of center of rotation       0.00000E+00
             initial angle rotated around axis          0.00000E+00

             1st component of directional cosine        0.00000E+00
             2nd component of directional cosine        0.00000E+00
             3rd component of directional cosine        1.00000E+00

             1st component of approach velocity         0.00000E+00
             2nd component of approach velocity         0.00000E+00
             3rd component of approach velocity         0.00000E+00
             angular approach velocity                  1.00000E+00

             1st component of velocity                  0.00000E+00     table id           0
             2nd component of velocity                  0.00000E+00     table id           0
             3rd component of velocity                  0.00000E+00     table id           0
             angular velocity                           1.04720E+00     table id           0

             1st component of surface growth factor     0.00000E+00     table id           0
             2nd component of surface growth factor     0.00000E+00     table id           0
             3rd component of surface growth factor     0.00000E+00     table id           0

             friction coefficient                       1.00000E-01     table id           0

                    data set type :  NURBS surface    =        9
                               internal NURBS id is   =        1
      number of control points in local u direction   =        2
      number of control points in local v direction   =        2
                         order in local u direction   =        2
                         order in local v direction   =        2
        number of subdivisions in local u direction   =        1
        number of subdivisions in local v direction   =        1
                          number of trimming curves   =        0


             data internally reduced to          1 segments 


             * * * * * * * * * * * * * * * * * * * * *
             TOTAL number of NURBS surfaces are:                             1
             TOTAL number of trimming curves are:                            0
             TOTAL number of control points for NURBS are:                  24
             TOTAL number of control points for trimming curves are:         1
             TOTAL number of segments on post file are:                      1
             * * * * * * * * * * * * * * * * * * * * *


             contact table                                                                                                                                                   
             ----------


             touching body:    1
             a list of bodies given below 
                     2

             flexible body #  1 (C_jianjiaruangu) will detect flexible body #  2 (C_shangbiruangu)
             flexible body #  2 (C_shangbiruangu) will detect flexible body #  1 (C_jianjiaruangu)

             the contact tolerance has been reset to be:         1.0000E-01     table id          0

             the separation force has been reset to be:          3.0000E+00     table id          0

             the friction coefficient has been reset to be:      1.0000E-02     table id          0

             the contact bias factor has been reset to be:       9.5000E-01     table id          0

             touching body:    1
             a list of bodies given below 
                     3

             flexible body #  1 (C_jianjiaruangu) will detect flexible body #  3 (C_jianjiagu)
             flexible body #  3 (C_jianjiagu) will detect flexible body #  1 (C_jianjiaruangu)

             glue condition is turned on - nodes are projected onto contacted segment
                                         - shell-shell contact is fully moment constrained
                                         - separation is not allowed

             touching body:    2
             a list of bodies given below 
                     6

             flexible body #  2 (C_shangbiruangu) will detect flexible body #  6 (C_shangbiup)
             flexible body #  6 (C_shangbiup) will detect flexible body #  2 (C_shangbiruangu)

             glue condition is turned on - nodes are projected onto contacted segment
                                         - shell-shell contact is fully moment constrained
                                         - separation is not allowed

             touching body:    4
             a list of bodies given below 
                     6

             flexible body #  4 (C_songzhigu) will detect flexible body #  6 (C_shangbiup)
             flexible body #  6 (C_shangbiup) will detect flexible body #  4 (C_songzhigu)

             glue condition is turned on - nodes are projected onto contacted segment
                                         - shell-shell contact is fully moment constrained
                                         - separation is not allowed

             touching body:    5
             a list of bodies given below 
                     6

             flexible body #  5 (C_shangbixia) will detect flexible body #  6 (C_shangbiup)
             flexible body #  6 (C_shangbiup) will detect flexible body #  5 (C_shangbixia)

             glue condition is turned on - nodes are projected onto contacted segment
                                         - shell-shell contact is fully moment constrained
                                         - separation is not allowed

             touching body:    5
             a list of bodies given below 
                     7

             flexible body #  5 (C_shangbixia) will detect rigid body #  7 (rigidsurface)

             glue condition is turned on - nodes are projected onto contacted segment
                                         - separation is not allowed

             springs                                                                                                                                                         
             ----------


             spring no         1   spring id         1   spring type: true direction 
             node 1         57273   dof 1        0
             node 2         38294   dof 2        0
             stiffness  5.000E+01   table id     0

             spring no         2   spring id         2   spring type: true direction 
             node 1         57274   dof 1        0
             node 2         38117   dof 2        0
             stiffness  5.000E+01   table id     0

             spring no         3   spring id         3   spring type: true direction 
             node 1         57244   dof 1        0
             node 2         38029   dof 2        0
             stiffness  5.000E+01   table id     0

             spring no         4   spring id         4   spring type: true direction 
             node 1         57292   dof 1        0
             node 2         37720   dof 2        0
             stiffness  5.000E+01   table id     0

             spring no         5   spring id         5   spring type: true direction 
             node 1         57322   dof 1        0
             node 2         37728   dof 2        0
             stiffness  5.000E+01   table id     0

             spring no         6   spring id         6   spring type: true direction 
             node 1         57319   dof 1        0
             node 2         53530   dof 2        0
             stiffness  5.000E+01   table id     0

             spring no         7   spring id         7   spring type: true direction 
             node 1         57319   dof 1        0
             node 2         53506   dof 2        0
             stiffness  5.000E+01   table id     0

             spring no         8   spring id        10   spring type: true direction 
             node 1         64260   dof 1        0
             node 2         41116   dof 2        0
             stiffness  5.000E+01   table id     0

             spring no         9   spring id        14   spring type: true direction 
             node 1         63795   dof 1        0
             node 2         39771   dof 2        0
             stiffness  5.000E+01   table id     0

             spring no        10   spring id        15   spring type: true direction 
             node 1         63661   dof 1        0
             node 2         39434   dof 2        0
             stiffness  5.000E+01   table id     0

             spring no        11   spring id        16   spring type: true direction 
             node 1         63609   dof 1        0
             node 2         38868   dof 2        0
             stiffness  5.000E+01   table id     0

             spring no        12   spring id        17   spring type: true direction 
             node 1         63867   dof 1        0
             node 2         34293   dof 2        0
             stiffness  5.000E+01   table id     0

             spring no        13   spring id        18   spring type: true direction 
             node 1         63709   dof 1        0
             node 2         34310   dof 2        0
             stiffness  5.000E+01   table id     0

             spring no        14   spring id        19   spring type: true direction 
             node 1         63514   dof 1        0
             node 2         33815   dof 2        0
             stiffness  5.000E+01   table id     0

             spring no        15   spring id        20   spring type: true direction 
             node 1         63889   dof 1        0
             node 2         33821   dof 2        0
             stiffness  5.000E+01   table id     0

             spring no        16   spring id        21   spring type: true direction 
             node 1         63821   dof 1        0
             node 2         41469   dof 2        0
             stiffness  5.000E+01   table id     0

             spring no        17   spring id        22   spring type: true direction 
             node 1         36355   dof 1        0
             node 2         64213   dof 2        0
             stiffness  5.000E+01   table id     0

             spring no        18   spring id        23   spring type: true direction 
             node 1         38495   dof 1        0
             node 2         64212   dof 2        0
             stiffness  5.000E+01   table id     0

             spring no        19   spring id        24   spring type: true direction 
             node 1         38450   dof 1        0
             node 2         64183   dof 2        0
             stiffness  5.000E+01   table id     0

             spring no        20   spring id        25   spring type: true direction 
             node 1         36079   dof 1        0
             node 2         64182   dof 2        0
             stiffness  5.000E+01   table id     0

             spring no        21   spring id        26   spring type: true direction 
             node 1         38348   dof 1        0
             node 2         64287   dof 2        0
             stiffness  1.000E+02   table id     0

             spring no        22   spring id        27   spring type: true direction 
             node 1         38268   dof 1        0
             node 2         64288   dof 2        0
             stiffness  1.000E+02   table id     0

             spring no        23   spring id        28   spring type: true direction 
             node 1         43869   dof 1        0
             node 2         64289   dof 2        0
             stiffness  1.000E+02   table id     0

             spring no        24   spring id        29   spring type: true direction 
             node 1         35470   dof 1        0
             node 2         64289   dof 2        0
             stiffness  1.000E+02   table id     0

             spring no        25   spring id        30   spring type: true direction 
             node 1         42216   dof 1        0
             node 2         64290   dof 2        0
             stiffness  1.000E+02   table id     0

             spring no        26   spring id        31   spring type: true direction 
             node 1         35243   dof 1        0
             node 2         64290   dof 2        0
             stiffness  1.000E+02   table id     0

             spring no        27   spring id        32   spring type: true direction 
             node 1         43864   dof 1        0
             node 2         64291   dof 2        0
             stiffness  1.000E+02   table id     0

             spring no        28   spring id        33   spring type: true direction 
             node 1         35482   dof 1        0
             node 2         64291   dof 2        0
             stiffness  1.000E+02   table id     0

             spring no        29   spring id        34   spring type: true direction 
             node 1         42205   dof 1        0
             node 2         64292   dof 2        0
             stiffness  1.000E+02   table id     0

             spring no        30   spring id        35   spring type: true direction 
             node 1         39106   dof 1        0
             node 2         64292   dof 2        0
             stiffness  1.000E+02   table id     0

             spring no        31   spring id        36   spring type: true direction 
             node 1         43853   dof 1        0
             node 2         64293   dof 2        0
             stiffness  1.000E+02   table id     0

             spring no        32   spring id        37   spring type: true direction 
             node 1         39647   dof 1        0
             node 2         64293   dof 2        0
             stiffness  1.000E+02   table id     0

             spring no        33   spring id        38   spring type: true direction 
             node 1         44454   dof 1        0
             node 2         64294   dof 2        0
             stiffness  1.000E+02   table id     0

             spring no        34   spring id        39   spring type: true direction 
             node 1         40566   dof 1        0
             node 2         64294   dof 2        0
             stiffness  1.000E+02   table id     0

             spring no        35   spring id        40   spring type: true direction 
             node 1         37914   dof 1        0
             node 2         64295   dof 2        0
             stiffness  1.000E+02   table id     0

             no print                                                                                                                                                        
             ----------


             post                                                                                                                                                            
             ----------

             number of element variables on post file:    9

             binary post file will be used

             initial output frequency of post file:       1

             MSC.Marc 2005 style post file

             post variable     1 is post code   17 =                                                 
             post variable     2 is post code   18 =                                                 
             post variable     3 is post code   58 =                                                 
             post variable     4 is post code  127 =                                                 
             post variable     5 is post code  301 =                                                 
             post variable    11 is post code  311 =                                                 
             post variable    17 is post code  401 =                                                 
             post variable    23 is post code  411 at layer      1 =                                                 
             post variable    29 is post code  421 at layer      1 =                                                 
             maximum record length on binary post file=          64295
             approximate no. of words per increment on file=        8868848


             parameters                                                                                                                                                      
             ----------


             parameters set as follows 

             predictor used for stress-strain calculation    1.00000E+00
             penalty factor for boundary conditions          1.00000E+09
             penalty for incompressibility - r-p flow        1.00000E+02
             penalty for incompressibility - fluid flow      1.00000E+06
             beta parameter for Newmark operator             2.50000E-01
             gamma parameter for Newmark operator            5.00000E-01
             gamma1 parameter for Single-Step-Houbolt        1.50000E+00
             gamma parameter for Single-Step-Houbolt        -5.00000E-01
             sharp angle for sticking/separating - 2D        8.62500E+00
             sharp angle for sticking/separating - 3D        2.00000E+01
             initial strain rate for r-p flow                1.00000E-04
             lowest strain rate cutoff for r-p flow          1.00000E-06
             fraction of dilatational stress neglected       1.00000E+00
             factor for drilling d.o.f for shells            1.00000E-04
             factor for displacement after rezoning          1.00000E+00

             universal gas constant                          8.31400E+00
             absolute temperature offset                     2.73150E+02
             thermal properties evaluation weight            5.00000E-01
             surface projection factor in ssh dynamics       0.00000E+00
             Stefan Boltzmann constant                       5.67051E-08
             Planck's second radiation constant              1.43877E-02
             Speed of light in vacuum                        2.99790E+08
             maximum iterative displacement component        1.00000E+30
             initial stiffness to simulate sticking          0.00000E+00


             end option                                                                                                                                                      
             ----------


             direct symmetric multi-frontal sparse solver is invoked for region   1


             number of element groups used:         3

                group     # elements     element type     material

                   1      164793           134              1
                   2       24543           134              2
                   3       71512           134              3
 

     **** note ****
     can not find the following flow-data file 
     in job directory or in the material library:
     C:\MSC.SOFTWARE\Marc\2007r1\marc2007r1\tools\..\AF_flowmat\pizhigu.mat
     This is ok if no separate flow-data file is required.
     Otherwise please provide the data file or result
     will be wrong.


     **** note ****
     can not find the following flow-data file 
     in job directory or in the material library:
     C:\MSC.SOFTWARE\Marc\2007r1\marc2007r1\tools\..\AF_flowmat\songzhigu.mat
     This is ok if no separate flow-data file is required.
     Otherwise please provide the data file or result
     will be wrong.


     **** note ****
     can not find the following flow-data file 
     in job directory or in the material library:
     C:\MSC.SOFTWARE\Marc\2007r1\marc2007r1\tools\..\AF_flowmat\ruangu.mat
     This is ok if no separate flow-data file is required.
     Otherwise please provide the data file or result
     will be wrong.


             maximum connectivity in stiffness matrix is        18 at node      8929


             maximum half-bandwidth is     30069  between nodes     33821  and     63889

             number of profile entries excluding fill-in is          430296
             general memory increasing from      53 MByte to      97 MByte


             memory increased to        25456961 words during 
             finding contact boundary nodes


             * * * * * * * * * * *

              contact tolerance calculated by program is  2.41005E-03


             * * * * * * * * * * *

              distance below which a node is considered 
              touching a surface is                       2.00000E-01

             * * * * * * * * * * *

              warning: the distance which you have provided 
              is of the same order of magnitude as the element 
              size and may cause undesired contact detections 

             * * * * * * * * * * *
             contact tolerances per contact body:

               body    contact tolerance
                    1      7.05515E-03
                    2      8.67655E-05
                    3      3.64699E-03
                    4      1.74435E-03
                    5      2.83284E-02
                    6      7.86529E-03


             total workspace needed with in-core matrix storage =        20284969
               part of solver workspace is allocated separately

             allocated        504 words of memory due to kinematic boundary conditions


             allocated       1428 words of memory due to shell, user or contact transformations


             allocated        902 words of memory due to tyings


             allocated       1800 words of memory due to tyings


             allocated       2828 words of memory due to shell, user or contact transformations


             allocated       3600 words of memory due to tyings


             allocated       5628 words of memory due to shell, user or contact transformations


             allocated       7200 words of memory due to tyings


             allocated      11228 words of memory due to shell, user or contact transformations


             allocated      14400 words of memory due to tyings


             allocated      22428 words of memory due to shell, user or contact transformations


             allocated      28800 words of memory due to tyings


             allocated      44828 words of memory due to shell, user or contact transformations


             allocated      28800 words of memory due to tyings


             allocated      44828 words of memory due to shell, user or contact transformations


             allocated      28800 words of memory due to tyings


             allocated      44828 words of memory due to shell, user or contact transformations


             allocated      28800 words of memory due to tyings


             allocated      44828 words of memory due to shell, user or contact transformations


             allocated      28800 words of memory due to tyings


             allocated      44828 words of memory due to shell, user or contact transformations


                 now moving rigid surfaces into initial contact with deformable bodies  


             allocated        600 words of memory due to kinematic boundary conditions


             allocated       1200 words of memory due to kinematic boundary conditions


             maximum connectivity in stiffness matrix is       207 at node     63833


             maximum half-bandwidth is     60010  between nodes      4232  and     64241

             number of profile entries excluding fill-in is          553814


             total workspace needed with in-core matrix storage =        23619955
               part of solver workspace is allocated separately


             load increments for each degree of freedom
             summed over the whole model

             from distributed loads
             dist. loads on deformed configuration - totals below for dist. loads
             increments for point loads
             0.000000E+00   0.000000E+00   0.000000E+00


             point loads
             0.000000E+00   0.000000E+00   0.000000E+00


             increment zero is a null step


             total strain energy         is    0.00000E+00
               within which:
               elastic strain energy     is    0.00000E+00
             total ext-force work        is    0.00000E+00
               within which:
               work by appl. force/disp. is    0.00000E+00
               work by  contact forces   is    0.00000E+00
               work by frictional forces is    0.00000E+00
             total work by  springs      is    0.00000E+00


             memory usage:                       MByte       words  % of total

              within general memory:           
               element stiffness matrices:          31     8017932         6.0
               solver: first part                   59    15338748        11.5
               overallocation initial allocation     7     1837010         1.4
               other:                                1      263271         0.2
              allocated separately:
               nodal vectors:                       48    12506925         9.4
               defined sets:                         1      261038         0.2
               contact:                             31     8190430         6.2
               tyings:                               4      974072         0.7
               transformations:                      2      396270         0.3
               kinematic boundary conditions:        0        2860         0.0
               points, curves and surfaces:          0          54         0.0
               element storage:                    285    74602698        56.0
               material properties:                  0        3704         0.0
               executable and common blocks:        27     7000000         5.3
               miscellaneous                        14     3757550         2.8
               ---------------------------------------------------------------
               total:                              508   133152562

               general memory allocated:            97    25456961
               general memory used:                 90    23619951

               peak memory usage:                  522   136947251

             e n d   o f   i n c r e m e n t       0

             binary post data at increment       0.  subincrement    0.  on file 16
             wall time =          39.00

             $...................                                                                                                                                            
             $....start of loadcase lcase1                                                                                                                                   

             title               lcase1                                                                                                                                      
             ----------


             loadcase            lcase1                                                                                                                                      
             ----------


             activate boundary condition fix_suogu

             activate boundary condition fix_jizhu

             contact table                                                                                                                                                   
             ----------


             touching body:    1
             a list of bodies given below 
                     2

             flexible body #  1 (C_jianjiaruangu) will detect flexible body #  2 (C_shangbiruangu)
             flexible body #  2 (C_shangbiruangu) will detect flexible body #  1 (C_jianjiaruangu)

             the contact tolerance has been reset to be:         1.0000E-01     table id          0

             the separation force has been reset to be:          3.0000E+00     table id          0

             the friction coefficient has been reset to be:      1.0000E-02     table id          0

             the contact bias factor has been reset to be:       9.5000E-01     table id          0

             touching body:    1
             a list of bodies given below 
                     3

             flexible body #  1 (C_jianjiaruangu) will detect flexible body #  3 (C_jianjiagu)
             flexible body #  3 (C_jianjiagu) will detect flexible body #  1 (C_jianjiaruangu)

             glue condition is turned on - nodes are projected onto contacted segment
                                         - shell-shell contact is fully moment constrained
                                         - separation is not allowed

             touching body:    2
             a list of bodies given below 
                     6

             flexible body #  2 (C_shangbiruangu) will detect flexible body #  6 (C_shangbiup)
             flexible body #  6 (C_shangbiup) will detect flexible body #  2 (C_shangbiruangu)

             glue condition is turned on - nodes are projected onto contacted segment
                                         - shell-shell contact is fully moment constrained
                                         - separation is not allowed

             touching body:    4
             a list of bodies given below 
                     6

             flexible body #  4 (C_songzhigu) will detect flexible body #  6 (C_shangbiup)
             flexible body #  6 (C_shangbiup) will detect flexible body #  4 (C_songzhigu)

             glue condition is turned on - nodes are projected onto contacted segment
                                         - shell-shell contact is fully moment constrained
                                         - separation is not allowed

             touching body:    5
             a list of bodies given below 
                     6

             flexible body #  5 (C_shangbixia) will detect flexible body #  6 (C_shangbiup)
             flexible body #  6 (C_shangbiup) will detect flexible body #  5 (C_shangbixia)

             glue condition is turned on - nodes are projected onto contacted segment
                                         - shell-shell contact is fully moment constrained
                                         - separation is not allowed

             touching body:    5
             a list of bodies given below 
                     7

             flexible body #  5 (C_shangbixia) will detect rigid body #  7 (rigidsurface)

             glue condition is turned on - nodes are projected onto contacted segment
                                         - separation is not allowed

             control                                                                                                                                                         
             ----------


             control information for region   1

             maximum number of increments      99999
             maximum number of recycles           10
             minimum number of recycles            0
             control of displacement convergence:
               relative tolerance:              1.50000E-01
               cut-off value     :              0.00000E+00
               absolute tolerance:              0.00000E+00
               relative rotation tolerance:     0.00000E+00
               rotation cut-off value     :     0.00000E+00
               absolute rotation tolerance:     0.00000E+00


             maximum allowed relative change in displacement increment    1.50000E-01


             full newton-raphson technique chosen

             convergence testing is automatically switched between
             residual and displacement testing if reactions or displacements 
             become too small 


             solution of non-positive definite equation systems will be forced

             analysis will be continued if convergence has not been reached

             control messages will be written to log file

             parameters                                                                                                                                                      
             ----------


             parameters set as follows 

             predictor used for stress-strain calculation    1.00000E+00
             penalty factor for boundary conditions          1.00000E+09
             penalty for incompressibility - r-p flow        1.00000E+02
             penalty for incompressibility - fluid flow      1.00000E+06
             beta parameter for Newmark operator             2.50000E-01
             gamma parameter for Newmark operator            5.00000E-01
             gamma1 parameter for Single-Step-Houbolt        1.50000E+00
             gamma parameter for Single-Step-Houbolt        -5.00000E-01
             sharp angle for sticking/separating - 2D        8.62500E+00
             sharp angle for sticking/separating - 3D        2.00000E+01
             initial strain rate for r-p flow                1.00000E-04
             lowest strain rate cutoff for r-p flow          1.00000E-06
             fraction of dilatational stress neglected       1.00000E+00
             factor for drilling d.o.f for shells            1.00000E-04
             factor for displacement after rezoning          1.00000E+00

             universal gas constant                          8.31400E+00
             absolute temperature offset                     2.73150E+02
             thermal properties evaluation weight            5.00000E-01
             surface projection factor in ssh dynamics       0.00000E+00
             Stefan Boltzmann constant                       5.67051E-08
             Planck's second radiation constant              1.43877E-02
             Speed of light in vacuum                        2.99790E+08
             maximum iterative displacement component        1.00000E+30
             initial stiffness to simulate sticking          0.00000E+00


             auto load                                                                                                                                                       
             ----------


             iotnum,incasm
             maximum times of restarting last increment is:        10
                     12         0

             time step                                                                                                                                                       
             ----------

             time increment =     8.33333E-02

             continue                                                                                                                                                        
             ----------


             equal load incs specified for      12 increments


             s t a r t   o f   i n c r e m e n t       1


          space needed for incremental backup:    48716066


             maximum connectivity in stiffness matrix is       207 at node     63833


             maximum half-bandwidth is     60010  between nodes      4232  and     64241

             number of profile entries excluding fill-in is          553814


             total workspace needed with in-core matrix storage =        23619955
               part of solver workspace is allocated separately


             load increments for each degree of freedom
             summed over the whole model

             from distributed loads
             dist. loads on deformed configuration - totals below for dist. loads
             increments for point loads
             0.000000E+00   0.000000E+00   0.000000E+00


             point loads
             0.000000E+00   0.000000E+00   0.000000E+00

             start of assembly     cycle number is     0
             wall time =          41.00


             solver workspace for phase1 (matrix input)    (64bit words) =          650263 (      4.96 MByte)
             Metis nested dissection ordering used
             solver workspace for phase2 (nodal ordering)  (64bit words) =         1465245 (     11.18 MByte)
             solver workspace for phase3 (symbolic factor) (64bit words) =         3340266 (     25.48 MByte)
             solver workspace for phase4 (factorization)   (64bit words) =         7975941 (     60.85 MByte) (MINIMUM)
             solver workspace for phase4 (factorization)   (64bit words) =        65064896 (    496.41 MByte) (MAXIMUM)
             solver workspace available and used           (64bit words) =        68318140 (    521.23 MByte)


             start of matrix solution
             wall time =          56.00


             singularity ratio    1.0428E-04


             end of matrix solution
             wall time =          70.00


             ddu multiplied with    3.40619E-01 due to penetration


             maximum residual force  at node     19534 degree of freedom  2 is equal to    1.166E-10
             maximum reaction force  at node     56163 degree of freedom  1 is equal to    2.536E+02
             residual convergence ratio    4.596E-13

             maximum displacement  change   at node     63713 degree of freedom  1 is equal to    8.041E-01
             maximum displacement increment at node     63713 degree of freedom  1 is equal to    8.041E-01
             displacement convergence ratio   1.000E+00

             failure to converge to tolerance

             iterative penetration checking has reached   0.340619 of total increment

             increment will be recycled


             maximum connectivity in stiffness matrix is       207 at node     63833


             maximum half-bandwidth is     60010  between nodes      4232  and     64241

             number of profile entries excluding fill-in is          554294


             total workspace needed with in-core matrix storage =        23632915
               part of solver workspace is allocated separately


             load increments for each degree of freedom
             summed over the whole model

             from distributed loads
             dist. loads on deformed configuration - totals below for dist. loads
             increments for point loads
             0.000000E+00   0.000000E+00   0.000000E+00


             point loads
             0.000000E+00   0.000000E+00   0.000000E+00

             start of assembly     cycle number is     1
             wall time =          78.00


             solver workspace for phase1 (matrix input)    (64bit words) =          650743 (      4.96 MByte)
             Metis nested dissection ordering used
             solver workspace for phase2 (nodal ordering)  (64bit words) =         1465610 (     11.18 MByte)
             solver workspace for phase3 (symbolic factor) (64bit words) =         3332961 (     25.43 MByte)
             solver workspace for phase4 (factorization)   (64bit words) =         8031108 (     61.27 MByte) (MINIMUM)
             solver workspace for phase4 (factorization)   (64bit words) =        66622112 (    508.29 MByte) (MAXIMUM)
             solver workspace available and used           (64bit words) =        68318140 (    521.23 MByte)


             start of matrix solution
             wall time =          90.00


             singularity ratio    1.0484E-04


             end of matrix solution
             wall time =         104.00


             maximum residual force  at node     60554 degree of freedom  2 is equal to    2.098E-10
             maximum reaction force  at node     56163 degree of freedom  1 is equal to    7.399E+02
             residual convergence ratio    2.836E-13

             maximum displacement  change   at node     34086 degree of freedom  2 is equal to    1.543E+00
             maximum displacement increment at node     34086 degree of freedom  2 is equal to    2.281E+00
             displacement convergence ratio   6.764E-01

             failure to converge to tolerance

             increment will be recycled


             maximum connectivity in stiffness matrix is       207 at node     63833


             maximum half-bandwidth is     60010  between nodes      4232  and     64241

             number of profile entries excluding fill-in is          555112


             total workspace needed with in-core matrix storage =        23655001
               part of solver workspace is allocated separately


             load increments for each degree of freedom
             summed over the whole model

             from distributed loads
             dist. loads on deformed configuration - totals below for dist. loads
             increments for point loads
             0.000000E+00   0.000000E+00   0.000000E+00


             point loads
             0.000000E+00   0.000000E+00   0.000000E+00

             start of assembly     cycle number is     2
             wall time =         111.00


             solver workspace for phase1 (matrix input)    (64bit words) =          651561 (      4.97 MByte)
             Metis nested dissection ordering used
             solver workspace for phase2 (nodal ordering)  (64bit words) =         1466164 (     11.19 MByte)
             solver workspace for phase3 (symbolic factor) (64bit words) =         3368384 (     25.70 MByte)
             solver workspace for phase4 (factorization)   (64bit words) =         8051155 (     61.43 MByte) (MINIMUM)
             solver workspace for phase4 (factorization)   (64bit words) =        68151245 (    519.95 MByte) (MAXIMUM)
             solver workspace available and used           (64bit words) =        68318140 (    521.23 MByte)


             start of matrix solution
             wall time =         123.00


             singularity ratio    1.0568E-04


             end of matrix solution
             wall time =         139.00


             maximum residual force  at node     54085 degree of freedom  1 is equal to    3.890E-11
             maximum reaction force  at node     56163 degree of freedom  1 is equal to    7.340E+02
             residual convergence ratio    5.300E-14

             maximum displacement  change   at node     13596 degree of freedom  2 is equal to    2.291E-01
             maximum displacement increment at node     34086 degree of freedom  2 is equal to    2.338E+00
             displacement convergence ratio   9.796E-02

             recycling increment due to body to body contact 

             increment will be recycled


             maximum connectivity in stiffness matrix is       207 at node     63833


             maximum half-bandwidth is     60010  between nodes      4232  and     64241

             number of profile entries excluding fill-in is          555072


             total workspace needed with in-core matrix storage =        23653921
               part of solver workspace is allocated separately


             load increments for each degree of freedom
             summed over the whole model

             from distributed loads
             dist. loads on deformed configuration - totals below for dist. loads
             increments for point loads
             0.000000E+00   0.000000E+00   0.000000E+00


             point loads
             0.000000E+00   0.000000E+00   0.000000E+00

             start of assembly     cycle number is     3
             wall time =         144.00


             solver workspace for phase1 (matrix input)    (64bit words) =          651521 (      4.97 MByte)
             Metis nested dissection ordering used
             solver workspace for phase2 (nodal ordering)  (64bit words) =         1466130 (     11.19 MByte)
             solver workspace for phase3 (symbolic factor) (64bit words) =         3332810 (     25.43 MByte)
             solver workspace for phase4 (factorization)   (64bit words) =         8028391 (     61.25 MByte) (MINIMUM)
             solver workspace for phase4 (factorization)   (64bit words) =        65614975 (    500.60 MByte) (MAXIMUM)
             solver workspace available and used           (64bit words) =        68318140 (    521.23 MByte)


             start of matrix solution
             wall time =         157.00


             singularity ratio    1.0568E-04


             end of matrix solution
             wall time =         170.00


             maximum residual force  at node     19873 degree of freedom  2 is equal to    4.183E-11
             maximum reaction force  at node     56163 degree of freedom  1 is equal to    7.383E+02
             residual convergence ratio    5.666E-14

             maximum displacement  change   at node     38340 degree of freedom  2 is equal to    1.027E-01
             maximum displacement increment at node     34086 degree of freedom  2 is equal to    2.291E+00
             displacement convergence ratio   4.484E-02


             total transient time = 8.33333E-02


   NT version
   Marc 2007r1, Build 42812, May 25, 2007
   output for increment       1. "          lcase1"


             total strain energy         is    8.10921E+01
               within which:
               elastic strain energy     is    8.10921E+01
             total ext-force work        is    1.49083E+02
               within which:
               work by appl. force/disp. is    1.17038E-01
               work by  contact forces   is    1.79273E+01
               work by frictional forces is    1.31038E+02
             total work by  springs      is    6.79909E+01


             memory usage:                       MByte       words  % of total

              within general memory:           
               element stiffness matrices:          31     8017932         2.5
               solver: first part                   59    15373794         4.8
               overallocation initial allocation     7     1801964         0.6
               other:                                1      263271         0.1
              allocated separately:
               incremental backup:                 186    48716066        15.3
               solver 8                            521   136636280        42.8
               nodal vectors:                       48    12506925         3.9
               defined sets:                         1      261038         0.1
               contact:                             31     8190430         2.6
               tyings:                               4      979022         0.3
               transformations:                      2      396270         0.1
               kinematic boundary conditions:        0        2860         0.0
               points, curves and surfaces:          0          54         0.0
               element storage:                    285    74602698        23.4
               material properties:                  0        3704         0.0
               executable and common blocks:        27     7000000         2.2
               miscellaneous                        18     4645163         1.5
               ---------------------------------------------------------------
               total:                             1218   319397471

               general memory allocated:            97    25456961
               general memory used:                 90    23654997

               peak memory usage:                 1244   326086612

             e n d   o f   i n c r e m e n t       1

             binary post data at increment       1.  subincrement    0.  on file 16
             wall time =         179.00


             s t a r t   o f   i n c r e m e n t       2


          space needed for incremental backup:    48716891


             maximum connectivity in stiffness matrix is       207 at node     63833


             maximum half-bandwidth is     60010  between nodes      4232  and     64241

             number of profile entries excluding fill-in is          555062


             total workspace needed with in-core matrix storage =        23653651
               part of solver workspace is allocated separately


             load increments for each degree of freedom
             summed over the whole model

             from distributed loads
             dist. loads on deformed configuration - totals below for dist. loads
             increments for point loads
             0.000000E+00   0.000000E+00   0.000000E+00


             point loads
             0.000000E+00   0.000000E+00   0.000000E+00

             start of assembly     cycle number is     0
             wall time =         181.00


             solver workspace for phase1 (matrix input)    (64bit words) =          651511 (      4.97 MByte)
             Metis nested dissection ordering used
             solver workspace for phase2 (nodal ordering)  (64bit words) =         1466090 (     11.19 MByte)
             solver workspace for phase3 (symbolic factor) (64bit words) =         3352121 (     25.57 MByte)
             solver workspace for phase4 (factorization)   (64bit words) =         8004801 (     61.07 MByte) (MINIMUM)
             solver workspace for phase4 (factorization)   (64bit words) =        65531891 (    499.97 MByte) (MAXIMUM)
             solver workspace available and used           (64bit words) =        68318140 (    521.23 MByte)


             start of matrix solution
             wall time =         194.00


             singularity ratio    1.0567E-04


             end of matrix solution
             wall time =         207.00


             maximum residual force  at node     21264 degree of freedom  2 is equal to    3.526E-10
             maximum reaction force  at node     56163 degree of freedom  1 is equal to    2.929E+03
             residual convergence ratio    1.204E-13

             maximum displacement  change   at node     34086 degree of freedom  2 is equal to    2.514E+00
             maximum displacement increment at node     34086 degree of freedom  2 is equal to    2.514E+00
             displacement convergence ratio   1.000E+00

             failure to converge to tolerance

             increment will be recycled


             maximum connectivity in stiffness matrix is       207 at node     63833


             maximum half-bandwidth is     60010  between nodes      4232  and     64241

             number of profile entries excluding fill-in is          555979


             total workspace needed with in-core matrix storage =        23678411
               part of solver workspace is allocated separately


             load increments for each degree of freedom
             summed over the whole model

             from distributed loads
             dist. loads on deformed configuration - totals below for dist. loads
             increments for point loads
             0.000000E+00   0.000000E+00   0.000000E+00


             point loads
             0.000000E+00   0.000000E+00   0.000000E+00

             start of assembly     cycle number is     1
             wall time =         215.00


             solver workspace for phase1 (matrix input)    (64bit words) =          652428 (      4.98 MByte)
             Metis nested dissection ordering used
             solver workspace for phase2 (nodal ordering)  (64bit words) =         1466784 (     11.19 MByte)
             solver workspace for phase3 (symbolic factor) (64bit words) =         3374315 (     25.74 MByte)
             solver workspace for phase4 (factorization)   (64bit words) =         8066717 (     61.54 MByte) (MINIMUM)
             solver workspace for phase4 (factorization)   (64bit words) =        68007669 (    518.86 MByte) (MAXIMUM)
             solver workspace available and used           (64bit words) =        68318140 (    521.23 MByte)


             start of matrix solution
             wall time =         228.00


             singularity ratio    9.9326E-05


             end of matrix solution
             wall time =         243.00


             maximum residual force  at node     20548 degree of freedom  2 is equal to    5.521E-11
             maximum reaction force  at node     56163 degree of freedom  1 is equal to    2.914E+03
             residual convergence ratio    1.895E-14

             maximum displacement  change   at node      3653 degree of freedom  2 is equal to    2.884E-01
             maximum displacement increment at node     33848 degree of freedom  2 is equal to    2.736E+00
             displacement convergence ratio   1.054E-01

             recycling increment due to body to body contact 

             increment will be recycled


             maximum connectivity in stiffness matrix is       207 at node     63833


             maximum half-bandwidth is     60010  between nodes      4232  and     64241

             number of profile entries excluding fill-in is          555864


             total workspace needed with in-core matrix storage =        23675305
               part of solver workspace is allocated separately


             load increments for each degree of freedom
             summed over the whole model

             from distributed loads
             dist. loads on deformed configuration - totals below for dist. loads
             increments for point loads
             0.000000E+00   0.000000E+00   0.000000E+00


             point loads
             0.000000E+00   0.000000E+00   0.000000E+00

             start of assembly     cycle number is     2
             wall time =         249.00


             solver workspace for phase1 (matrix input)    (64bit words) =          652313 (      4.98 MByte)
             Metis nested dissection ordering used
             solver workspace for phase2 (nodal ordering)  (64bit words) =         1466687 (     11.19 MByte)
             solver workspace for phase3 (symbolic factor) (64bit words) =         3330901 (     25.41 MByte)
             solver workspace for phase4 (factorization)   (64bit words) =         8012403 (     61.13 MByte) (MINIMUM)
             solver workspace for phase4 (factorization)   (64bit words) =        66453485 (    507.00 MByte) (MAXIMUM)
             solver workspace available and used           (64bit words) =        68318140 (    521.23 MByte)


             start of matrix solution
             wall time =         261.00


             singularity ratio    1.0654E-04


             end of matrix solution
             wall time =         275.00


             maximum residual force  at node     25477 degree of freedom  2 is equal to    4.338E-11
             maximum reaction force  at node     56163 degree of freedom  1 is equal to    2.921E+03
             residual convergence ratio    1.485E-14

             maximum displacement  change   at node     38340 degree of freedom  2 is equal to    1.781E-01
             maximum displacement increment at node     33848 degree of freedom  2 is equal to    2.645E+00
             displacement convergence ratio   6.734E-02

             recycling increment due to separation 


             maximum connectivity in stiffness matrix is       207 at node     63833


             maximum half-bandwidth is     60010  between nodes      4232  and     64241

             number of profile entries excluding fill-in is          555804


             total workspace needed with in-core matrix storage =        23673685
               part of solver workspace is allocated separately


             load increments for each degree of freedom
             summed over the whole model

             from distributed loads
             dist. loads on deformed configuration - totals below for dist. loads
             increments for point loads
             0.000000E+00   0.000000E+00   0.000000E+00


             point loads
             0.000000E+00   0.000000E+00   0.000000E+00

             start of assembly     cycle number is     1
             wall time =         280.00


             solver workspace for phase1 (matrix input)    (64bit words) =          652253 (      4.98 MByte)
             Metis nested dissection ordering used
             solver workspace for phase2 (nodal ordering)  (64bit words) =         1466637 (     11.19 MByte)
             solver workspace for phase3 (symbolic factor) (64bit words) =         3386880 (     25.84 MByte)
             solver workspace for phase4 (factorization)   (64bit words) =         8028040 (     61.25 MByte) (MINIMUM)
             solver workspace for phase4 (factorization)   (64bit words) =        65702989 (    501.27 MByte) (MAXIMUM)
             solver workspace available and used           (64bit words) =        68318140 (    521.23 MByte)


             start of matrix solution
             wall time =         293.00


             singularity ratio    1.0651E-04


             end of matrix solution
             wall time =         307.00


             maximum residual force  at node     53679 degree of freedom  3 is equal to    4.007E-11
             maximum reaction force  at node     56163 degree of freedom  1 is equal to    2.916E+03
             residual convergence ratio    1.374E-14

             maximum displacement  change   at node     15687 degree of freedom  1 is equal to    2.941E-01
             maximum displacement increment at node     33848 degree of freedom  2 is equal to    2.672E+00
             displacement convergence ratio   1.101E-01


             total transient time = 1.66667E-01


   NT version
   Marc 2007r1, Build 42812, May 25, 2007
   output for increment       2. "          lcase1"


             total strain energy         is    1.13794E+03
               within which:
               elastic strain energy     is    1.13794E+03
             total ext-force work        is    1.41139E+03
               within which:
               work by appl. force/disp. is    6.90721E-02
               work by  contact forces   is    9.11230E+01
               work by frictional forces is    1.32020E+03
             total work by  springs      is    2.73453E+02


             memory usage:                       MByte       words  % of total

              within general memory:           
               element stiffness matrices:          31     8017932         2.5
               solver: first part                   59    15397204         4.8
               overallocation initial allocation     7     1778554         0.6
               other:                                1      263271         0.1
              allocated separately:
               incremental backup:                 186    48716891        15.3
               solver 8                            521   136636280        42.8
               nodal vectors:                       48    12506925         3.9
               defined sets:                         1      261038         0.1
               contact:                             31     8190430         2.6
               tyings:                               4      982172         0.3
               transformations:                      2      396270         0.1
               kinematic boundary conditions:        0        2860         0.0
               points, curves and surfaces:          0          54         0.0
               element storage:                    285    74602698        23.4
               material properties:                  0        3704         0.0
               executable and common blocks:        27     7000000         2.2
               miscellaneous                        18     4645055         1.5
               ---------------------------------------------------------------
               total:                             1218   319401338

               general memory allocated:            97    25456961
               general memory used:                 90    23678407

               peak memory usage:                 1404   368114362

             e n d   o f   i n c r e m e n t       2

             binary post data at increment       2.  subincrement    0.  on file 16
             wall time =         315.00


             s t a r t   o f   i n c r e m e n t       3


          space needed for incremental backup:    48717416


             maximum connectivity in stiffness matrix is       207 at node     63833


             maximum half-bandwidth is     60010  between nodes      4232  and     64241

             number of profile entries excluding fill-in is          555842


             total workspace needed with in-core matrix storage =        23674711
               part of solver workspace is allocated separately


             load increments for each degree of freedom
             summed over the whole model

             from distributed loads
             dist. loads on deformed configuration - totals below for dist. loads
             increments for point loads
             0.000000E+00   0.000000E+00   0.000000E+00


             point loads
             0.000000E+00   0.000000E+00   0.000000E+00

             start of assembly     cycle number is     0
             wall time =         318.00


             solver workspace for phase1 (matrix input)    (64bit words) =          652291 (      4.98 MByte)
             Metis nested dissection ordering used
             solver workspace for phase2 (nodal ordering)  (64bit words) =         1466612 (     11.19 MByte)
             solver workspace for phase3 (symbolic factor) (64bit words) =         3330730 (     25.41 MByte)
             solver workspace for phase4 (factorization)   (64bit words) =         8012510 (     61.13 MByte) (MINIMUM)
             solver workspace for phase4 (factorization)   (64bit words) =        66507163 (    507.41 MByte) (MAXIMUM)
             solver workspace available and used           (64bit words) =        68318140 (    521.23 MByte)


             start of matrix solution
             wall time =         330.00


             singularity ratio    1.0654E-04


             end of matrix solution
             wall time =         344.00


             ddu multiplied with    9.86820E-01 due to large value of    2.75944E+00


             maximum residual force  at node     59922 degree of freedom  1 is equal to    3.994E-10
             maximum reaction force  at node     56163 degree of freedom  1 is equal to    6.492E+03
             residual convergence ratio    6.153E-14

             maximum displacement  change   at node     34086 degree of freedom  2 is equal to    2.723E+00
             maximum displacement increment at node     34086 degree of freedom  2 is equal to    2.723E+00
             displacement convergence ratio   1.000E+00

             failure to converge to tolerance

             iterative penetration checking has reached   0.986820 of total increment

             increment will be recycled


             maximum connectivity in stiffness matrix is       207 at node     63833


             maximum half-bandwidth is     60010  between nodes      4232  and     64241

             number of profile entries excluding fill-in is          556042


             total workspace needed with in-core matrix storage =        23680111
               part of solver workspace is allocated separately


             load increments for each degree of freedom
             summed over the whole model

             from distributed loads
             dist. loads on deformed configuration - totals below for dist. loads
             increments for point loads
             0.000000E+00   0.000000E+00   0.000000E+00


             point loads
             0.000000E+00   0.000000E+00   0.000000E+00

             start of assembly     cycle number is     1
             wall time =         351.00


             solver workspace for phase1 (matrix input)    (64bit words) =          652491 (      4.98 MByte)
             Metis nested dissection ordering used
             solver workspace for phase2 (nodal ordering)  (64bit words) =         1466720 (     11.19 MByte)
             solver workspace for phase3 (symbolic factor) (64bit words) =         3359673 (     25.63 MByte)
             solver workspace for phase4 (factorization)   (64bit words) =         8028987 (     61.26 MByte) (MINIMUM)
             solver workspace for phase4 (factorization)   (64bit words) =        67984160 (    518.68 MByte) (MAXIMUM)
             solver workspace available and used           (64bit words) =        68318140 (    521.23 MByte)


             start of matrix solution
             wall time =         364.00


             singularity ratio    1.0670E-04


             end of matrix solution
             wall time =         378.00


             maximum residual force  at node     19751 degree of freedom  2 is equal to    7.157E-11
             maximum reaction force  at node     56163 degree of freedom  1 is equal to    6.509E+03
             residual convergence ratio    1.100E-14

             maximum displacement  change   at node     38385 degree of freedom  2 is equal to    4.015E-01
             maximum displacement increment at node     34090 degree of freedom  2 is equal to    3.040E+00
             displacement convergence ratio   1.321E-01

             recycling increment due to body to body contact 

             increment will be recycled


             maximum connectivity in stiffness matrix is       207 at node     63833


             maximum half-bandwidth is     60010  between nodes      4232  and     64241

             number of profile entries excluding fill-in is          555994


             total workspace needed with in-core matrix storage =        23678815
               part of solver workspace is allocated separately


             load increments for each degree of freedom
             summed over the whole model

             from distributed loads
             dist. loads on deformed configuration - totals below for dist. loads
             increments for point loads
             0.000000E+00   0.000000E+00   0.000000E+00


             point loads
             0.000000E+00   0.000000E+00   0.000000E+00

             start of assembly     cycle number is     2
             wall time =         384.00


             solver workspace for phase1 (matrix input)    (64bit words) =          652443 (      4.98 MByte)
             Metis nested dissection ordering used
             solver workspace for phase2 (nodal ordering)  (64bit words) =         1466679 (     11.19 MByte)
             solver workspace for phase3 (symbolic factor) (64bit words) =         3335375 (     25.45 MByte)
             solver workspace for phase4 (factorization)   (64bit words) =         8038640 (     61.33 MByte) (MINIMUM)
             solver workspace for phase4 (factorization)   (64bit words) =        66943139 (    510.74 MByte) (MAXIMUM)
             solver workspace available and used           (64bit words) =        68318140 (    521.23 MByte)


             start of matrix solution
             wall time =         396.00


             singularity ratio    1.0665E-04


             end of matrix solution
             wall time =         410.00


             maximum residual force  at node     20251 degree of freedom  2 is equal to    4.492E-11
             maximum reaction force  at node     56163 degree of freedom  1 is equal to    6.517E+03
             residual convergence ratio    6.893E-15

             maximum displacement  change   at node     38340 degree of freedom  2 is equal to    2.056E-01
             maximum displacement increment at node     33848 degree of freedom  2 is equal to    2.936E+00
             displacement convergence ratio   7.004E-02


             total transient time = 2.50000E-01


   NT version
   Marc 2007r1, Build 42812, May 25, 2007
   output for increment       3. "          lcase1"


             total strain energy         is    5.63824E+03
               within which:
               elastic strain energy     is    5.63824E+03
             total ext-force work        is    6.25278E+03
               within which:
               work by appl. force/disp. is    1.48026E-01
               work by  contact forces   is    3.50472E+02
               work by frictional forces is    5.90216E+03
             total work by  springs      is    6.14535E+02


             memory usage:                       MByte       words  % of total

              within general memory:           
               element stiffness matrices:          31     8017932         2.5
               solver: first part                   59    15398904         4.8
               overallocation initial allocation     7     1776854         0.6
               other:                                1      263271         0.1
              allocated separately:
               incremental backup:                 186    48717416        15.3
               solver 8                            521   136636280        42.8
               nodal vectors:                       48    12506925         3.9
               defined sets:                         1      261038         0.1
               contact:                             31     8190430         2.6
               tyings:                               4      983072         0.3
               transformations:                      2      396270         0.1
               kinematic boundary conditions:        0        2860         0.0
               points, curves and surfaces:          0          54         0.0
               element storage:                    285    74602698        23.4
               material properties:                  0        3704         0.0
               executable and common blocks:        27     7000000         2.2
               miscellaneous                        18     4645004         1.5
               ---------------------------------------------------------------
               total:                             1218   319402712

               general memory allocated:            97    25456961
               general memory used:                 90    23680107

               peak memory usage:                 1404   368118754

             e n d   o f   i n c r e m e n t       3

             binary post data at increment       3.  subincrement    0.  on file 16
             wall time =         419.00


             s t a r t   o f   i n c r e m e n t       4


          space needed for incremental backup:    48717566


             maximum connectivity in stiffness matrix is       207 at node     63833


             maximum half-bandwidth is     60010  between nodes      4232  and     64241

             number of profile entries excluding fill-in is          555994


             total workspace needed with in-core matrix storage =        23678815
               part of solver workspace is allocated separately


             load increments for each degree of freedom
             summed over the whole model

             from distributed loads
             dist. loads on deformed configuration - totals below for dist. loads
             increments for point loads
             0.000000E+00   0.000000E+00   0.000000E+00


             point loads
             0.000000E+00   0.000000E+00   0.000000E+00

             start of assembly     cycle number is     0
             wall time =         422.00


             solver workspace for phase1 (matrix input)    (64bit words) =          652443 (      4.98 MByte)
             Metis nested dissection ordering used
             solver workspace for phase2 (nodal ordering)  (64bit words) =         1466532 (     11.19 MByte)
             solver workspace for phase3 (symbolic factor) (64bit words) =         3344917 (     25.52 MByte)
             solver workspace for phase4 (factorization)   (64bit words) =         8048026 (     61.40 MByte) (MINIMUM)
             solver workspace for phase4 (factorization)   (64bit words) =        67867470 (    517.79 MByte) (MAXIMUM)
             solver workspace available and used           (64bit words) =        68318140 (    521.23 MByte)


             start of matrix solution
             wall time =         434.00


             singularity ratio    1.0664E-04


             end of matrix solution
             wall time =         449.00


             ddu multiplied with    8.84427E-01 due to large value of    3.09479E+00


             maximum residual force  at node     18330 degree of freedom  2 is equal to    2.751E-10
             maximum reaction force  at node     56163 degree of freedom  1 is equal to    1.094E+04
             residual convergence ratio    2.513E-14

             maximum displacement  change   at node     33848 degree of freedom  2 is equal to    2.737E+00
             maximum displacement increment at node     33848 degree of freedom  2 is equal to    2.737E+00
             displacement convergence ratio   1.000E+00

             failure to converge to tolerance

             iterative penetration checking has reached   0.884427 of total increment

             increment will be recycled


             maximum connectivity in stiffness matrix is       207 at node     63833


             maximum half-bandwidth is     60010  between nodes      4232  and     64241

             number of profile entries excluding fill-in is          556048


             total workspace needed with in-core matrix storage =        23680273
               part of solver workspace is allocated separately


             load increments for each degree of freedom
             summed over the whole model

             from distributed loads
             dist. loads on deformed configuration - totals below for dist. loads
             increments for point loads
             0.000000E+00   0.000000E+00   0.000000E+00


             point loads
             0.000000E+00   0.000000E+00   0.000000E+00

             start of assembly     cycle number is     1
             wall time =         456.00


             solver workspace for phase1 (matrix input)    (64bit words) =          652497 (      4.98 MByte)
             Metis nested dissection ordering used
             solver workspace for phase2 (nodal ordering)  (64bit words) =         1466565 (     11.19 MByte)
             solver workspace for phase3 (symbolic factor) (64bit words) =         3331335 (     25.42 MByte)
             solver workspace for phase4 (factorization)   (64bit words) =         7986783 (     60.93 MByte) (MINIMUM)
             solver workspace for phase4 (factorization)   (64bit words) =        66023716 (    503.72 MByte) (MAXIMUM)
             solver workspace available and used           (64bit words) =        68318140 (    521.23 MByte)


             start of matrix solution
             wall time =         468.00


             singularity ratio    1.0654E-04


             end of matrix solution
             wall time =         482.00


             maximum residual force  at node     20116 degree of freedom  2 is equal to    1.032E-10
             maximum reaction force  at node     56163 degree of freedom  1 is equal to    1.148E+04
             residual convergence ratio    8.992E-15

             maximum displacement  change   at node     36343 degree of freedom  2 is equal to    6.000E-01
             maximum displacement increment at node     34356 degree of freedom  2 is equal to    3.334E+00
             displacement convergence ratio   1.800E-01

             failure to converge to tolerance

             increment will be recycled


             maximum connectivity in stiffness matrix is       207 at node     63833


             maximum half-bandwidth is     60010  between nodes      4232  and     64241

             number of profile entries excluding fill-in is          556022


             total workspace needed with in-core matrix storage =        23679571
               part of solver workspace is allocated separately


             load increments for each degree of freedom
             summed over the whole model

             from distributed loads
             dist. loads on deformed configuration - totals below for dist. loads
             increments for point loads
             0.000000E+00   0.000000E+00   0.000000E+00


             point loads
             0.000000E+00   0.000000E+00   0.000000E+00

             start of assembly     cycle number is     2
             wall time =         488.00


             solver workspace for phase1 (matrix input)    (64bit words) =          652471 (      4.98 MByte)
             Metis nested dissection ordering used
             solver workspace for phase2 (nodal ordering)  (64bit words) =         1466543 (     11.19 MByte)
             solver workspace for phase3 (symbolic factor) (64bit words) =         3354421 (     25.59 MByte)
             solver workspace for phase4 (factorization)   (64bit words) =         7990612 (     60.96 MByte) (MINIMUM)
             solver workspace for phase4 (factorization)   (64bit words) =        65281000 (    498.05 MByte) (MAXIMUM)
             solver workspace available and used           (64bit words) =        68318140 (    521.23 MByte)


             start of matrix solution
             wall time =         500.00


             singularity ratio    1.0646E-04


             end of matrix solution
             wall time =         514.00


             maximum residual force  at node     22861 degree of freedom  2 is equal to    4.351E-11
             maximum reaction force  at node     56163 degree of freedom  1 is equal to    1.148E+04
             residual convergence ratio    3.792E-15

             maximum displacement  change   at node     38340 degree of freedom  2 is equal to    7.274E-02
             maximum displacement increment at node     34356 degree of freedom  2 is equal to    3.296E+00
             displacement convergence ratio   2.207E-02

             recycling increment due to body to body contact 

             increment will be recycled


             maximum connectivity in stiffness matrix is       207 at node     63833


             maximum half-bandwidth is     60010  between nodes      4232  and     64241

             number of profile entries excluding fill-in is          556031


             total workspace needed with in-core matrix storage =        23679815
               part of solver workspace is allocated separately


             load increments for each degree of freedom
             summed over the whole model

             from distributed loads
             dist. loads on deformed configuration - totals below for dist. loads
             increments for point loads
             0.000000E+00   0.000000E+00   0.000000E+00


             point loads
             0.000000E+00   0.000000E+00   0.000000E+00

             start of assembly     cycle number is     3
             wall time =         519.00


             solver workspace for phase1 (matrix input)    (64bit words) =          652480 (      4.98 MByte)
             Metis nested dissection ordering used
             solver workspace for phase2 (nodal ordering)  (64bit words) =         1466552 (     11.19 MByte)
             solver workspace for phase3 (symbolic factor) (64bit words) =         3363887 (     25.66 MByte)
             solver workspace for phase4 (factorization)   (64bit words) =         8024382 (     61.22 MByte) (MINIMUM)
             solver workspace for phase4 (factorization)   (64bit words) =        63737877 (    486.28 MByte) (MAXIMUM)
             solver workspace available and used           (64bit words) =        68318140 (    521.23 MByte)


             start of matrix solution
             wall time =         531.00


             singularity ratio    1.0643E-04


             end of matrix solution
             wall time =         544.00


             maximum residual force  at node     23045 degree of freedom  2 is equal to    4.783E-11
             maximum reaction force  at node     56163 degree of freedom  1 is equal to    1.147E+04
             residual convergence ratio    4.168E-15

             maximum displacement  change   at node      2602 degree of freedom  2 is equal to    4.240E-02
             maximum displacement increment at node     34356 degree of freedom  2 is equal to    3.327E+00
             displacement convergence ratio   1.275E-02


             total transient time = 3.33333E-01


   NT version
   Marc 2007r1, Build 42812, May 25, 2007
   output for increment       4. "          lcase1"


             total strain energy         is    1.75047E+04
               within which:
               elastic strain energy     is    1.75047E+04
             total ext-force work        is    1.85997E+04
               within which:
               work by appl. force/disp. is    3.13278E-01
               work by  contact forces   is    9.23021E+02
               work by frictional forces is    1.76764E+04
             total work by  springs      is    1.09496E+03


             memory usage:                       MByte       words  % of total

              within general memory:           
               element stiffness matrices:          31     8017932         2.5
               solver: first part                   59    15399066         4.8
               overallocation initial allocation     7     1776692         0.6
               other:                                1      263271         0.1
              allocated separately:
               incremental backup:                 186    48717566        15.3
               solver 8                            521   136636280        42.8
               nodal vectors:                       48    12506925         3.9
               defined sets:                         1      261038         0.1
               contact:                             31     8190430         2.6
               tyings:                               4      983792         0.3
               transformations:                      2      396270         0.1
               kinematic boundary conditions:        0        2860         0.0
               points, curves and surfaces:          0          54         0.0
               element storage:                    285    74602698        23.4
               material properties:                  0        3704         0.0
               executable and common blocks:        27     7000000         2.2
               miscellaneous                        18     4644944         1.5
               ---------------------------------------------------------------
               total:                             1218   319403522

               general memory allocated:            97    25456961
               general memory used:                 90    23680269

               peak memory usage:                 1404   368120278

             e n d   o f   i n c r e m e n t       4

             binary post data at increment       4.  subincrement    0.  on file 16
             wall time =         553.00


             s t a r t   o f   i n c r e m e n t       5


          space needed for incremental backup:    48717686


             maximum connectivity in stiffness matrix is       207 at node     63833


             maximum half-bandwidth is     60010  between nodes      4232  and     64241

             number of profile entries excluding fill-in is          556032


             total workspace needed with in-core matrix storage =        23679841
               part of solver workspace is allocated separately


             load increments for each degree of freedom
             summed over the whole model

             from distributed loads
             dist. loads on deformed configuration - totals below for dist. loads
             increments for point loads
             0.000000E+00   0.000000E+00   0.000000E+00


             point loads
             0.000000E+00   0.000000E+00   0.000000E+00

             start of assembly     cycle number is     0
             wall time =         555.00


             solver workspace for phase1 (matrix input)    (64bit words) =          652481 (      4.98 MByte)
             Metis nested dissection ordering used
             solver workspace for phase2 (nodal ordering)  (64bit words) =         1466523 (     11.19 MByte)
             solver workspace for phase3 (symbolic factor) (64bit words) =         3402990 (     25.96 MByte)
             solver workspace for phase4 (factorization)   (64bit words) =         8029715 (     61.26 MByte) (MINIMUM)
             solver workspace for phase4 (factorization)   (64bit words) =        65383914 (    498.84 MByte) (MAXIMUM)
             solver workspace available and used           (64bit words) =        68318140 (    521.23 MByte)


             start of matrix solution
             wall time =         567.00


             singularity ratio    1.0644E-04


             end of matrix solution
             wall time =         581.00


             ddu multiplied with    8.64729E-01 due to large value of    3.18823E+00


             maximum residual force  at node     20289 degree of freedom  2 is equal to    3.791E-10
             maximum reaction force  at node     56163 degree of freedom  1 is equal to    1.697E+04
             residual convergence ratio    2.235E-14

             maximum displacement  change   at node     33848 degree of freedom  2 is equal to    2.757E+00
             maximum displacement increment at node     33848 degree of freedom  2 is equal to    2.757E+00
             displacement convergence ratio   1.000E+00

             failure to converge to tolerance

             iterative penetration checking has reached   0.864729 of total increment

             increment will be recycled


             maximum connectivity in stiffness matrix is       207 at node     63833


             maximum half-bandwidth is     60010  between nodes      4232  and     64241

             number of profile entries excluding fill-in is          555982


             total workspace needed with in-core matrix storage =        23678491
               part of solver workspace is allocated separately


             load increments for each degree of freedom
             summed over the whole model

             from distributed loads
             dist. loads on deformed configuration - totals below for dist. loads
             increments for point loads
             0.000000E+00   0.000000E+00   0.000000E+00


             point loads
             0.000000E+00   0.000000E+00   0.000000E+00

             start of assembly     cycle number is     1
             wall time =         588.00


             solver workspace for phase1 (matrix input)    (64bit words) =          652431 (      4.98 MByte)
             Metis nested dissection ordering used
             solver workspace for phase2 (nodal ordering)  (64bit words) =         1466440 (     11.19 MByte)
             solver workspace for phase3 (symbolic factor) (64bit words) =         3359058 (     25.63 MByte)
             solver workspace for phase4 (factorization)   (64bit words) =         7998726 (     61.03 MByte) (MINIMUM)
             solver workspace for phase4 (factorization)   (64bit words) =        65030320 (    496.14 MByte) (MAXIMUM)
             solver workspace available and used           (64bit words) =        68318140 (    521.23 MByte)


             start of matrix solution
             wall time =         601.00


             singularity ratio    1.7741E-04


             end of matrix solution
             wall time =         614.00


             maximum residual force  at node     59869 degree of freedom  1 is equal to    5.688E-11
             maximum reaction force  at node     56163 degree of freedom  1 is equal to    1.776E+04
             residual convergence ratio    3.202E-15

             maximum displacement  change   at node     34356 degree of freedom  2 is equal to    4.029E-01
             maximum displacement increment at node     33848 degree of freedom  2 is equal to    3.160E+00
             displacement convergence ratio   1.275E-01

             recycling increment due to body to body contact 

             increment will be recycled


             maximum connectivity in stiffness matrix is       207 at node     63833


             maximum half-bandwidth is     60010  between nodes      4232  and     64241

             number of profile entries excluding fill-in is          555877


             total workspace needed with in-core matrix storage =        23675657
               part of solver workspace is allocated separately


             load increments for each degree of freedom
             summed over the whole model

             from distributed loads
             dist. loads on deformed configuration - totals below for dist. loads
             increments for point loads
             0.000000E+00   0.000000E+00   0.000000E+00


             point loads
             0.000000E+00   0.000000E+00   0.000000E+00

             start of assembly     cycle number is     2
             wall time =         620.00


             solver workspace for phase1 (matrix input)    (64bit words) =          652326 (      4.98 MByte)
             Metis nested dissection ordering used
             solver workspace for phase2 (nodal ordering)  (64bit words) =         1466345 (     11.19 MByte)
             solver workspace for phase3 (symbolic factor) (64bit words) =         3333247 (     25.43 MByte)
             solver workspace for phase4 (factorization)   (64bit words) =         7972751 (     60.83 MByte) (MINIMUM)
             solver workspace for phase4 (factorization)   (64bit words) =        64778363 (    494.22 MByte) (MAXIMUM)
             solver workspace available and used           (64bit words) =        68318140 (    521.23 MByte)


             start of matrix solution
             wall time =         632.00


             singularity ratio    1.0644E-04


             end of matrix solution
             wall time =         645.00


             maximum residual force  at node     25477 degree of freedom  2 is equal to    4.914E-11
             maximum reaction force  at node     56163 degree of freedom  1 is equal to    1.774E+04
             residual convergence ratio    2.769E-15

             maximum displacement  change   at node     14197 degree of freedom  2 is equal to    1.755E-01
             maximum displacement increment at node     34090 degree of freedom  2 is equal to    3.227E+00
             displacement convergence ratio   5.437E-02


             total transient time = 4.16667E-01


   NT version
   Marc 2007r1, Build 42812, May 25, 2007
   output for increment       5. "          lcase1"


             total strain energy         is    4.23607E+04
               within which:
               elastic strain energy     is    4.23607E+04
             total ext-force work        is    4.40533E+04
               within which:
               work by appl. force/disp. is   -1.46457E-01
               work by  contact forces   is    2.34486E+03
               work by frictional forces is    4.17086E+04
             total work by  springs      is    1.69254E+03


             memory usage:                       MByte       words  % of total

              within general memory:           
               element stiffness matrices:          31     8017932         2.5
               solver: first part                   59    15399066         4.8
               overallocation initial allocation     7     1776692         0.6
               other:                                1      263271         0.1
              allocated separately:
               incremental backup:                 186    48717686        15.3
               solver 8                            521   136636280        42.8
               nodal vectors:                       48    12506925         3.9
               defined sets:                         1      261038         0.1
               contact:                             31     8190430         2.6
               tyings:                               4      984422         0.3
               transformations:                      2      396270         0.1
               kinematic boundary conditions:        0        2860         0.0
               points, curves and surfaces:          0          54         0.0
               element storage:                    285    74602698        23.4
               material properties:                  0        3704         0.0
               executable and common blocks:        27     7000000         2.2
               miscellaneous                        18     4644917         1.5
               ---------------------------------------------------------------
               total:                             1218   319404245

               general memory allocated:            97    25456961
               general memory used:                 90    23680269

               peak memory usage:                 1404   368121208

             e n d   o f   i n c r e m e n t       5

             binary post data at increment       5.  subincrement    0.  on file 16
             wall time =         653.00


             s t a r t   o f   i n c r e m e n t       6


          space needed for incremental backup:    48717827


             maximum connectivity in stiffness matrix is       207 at node     63833


             maximum half-bandwidth is     60010  between nodes      4232  and     64241

             number of profile entries excluding fill-in is          555898


             total workspace needed with in-core matrix storage =        23676223
               part of solver workspace is allocated separately


             load increments for each degree of freedom
             summed over the whole model

             from distributed loads
             dist. loads on deformed configuration - totals below for dist. loads
             increments for point loads
             0.000000E+00   0.000000E+00   0.000000E+00


             point loads
             0.000000E+00   0.000000E+00   0.000000E+00

             start of assembly     cycle number is     0
             wall time =         656.00


             solver workspace for phase1 (matrix input)    (64bit words) =          652347 (      4.98 MByte)
             Metis nested dissection ordering used
             solver workspace for phase2 (nodal ordering)  (64bit words) =         1466365 (     11.19 MByte)
             solver workspace for phase3 (symbolic factor) (64bit words) =         3353864 (     25.59 MByte)
             solver workspace for phase4 (factorization)   (64bit words) =         8090508 (     61.73 MByte) (MINIMUM)
             solver workspace for phase4 (factorization)   (64bit words) =        66983928 (    511.05 MByte) (MAXIMUM)
             solver workspace available and used           (64bit words) =        68318140 (    521.23 MByte)


             start of matrix solution
             wall time =         668.00


             singularity ratio    1.2066E-04


             end of matrix solution
             wall time =         683.00


             ddu multiplied with    8.41330E-01 due to large value of    3.30659E+00


             maximum residual force  at node     16819 degree of freedom  2 is equal to    2.840E-03
             maximum reaction force  at node     56163 degree of freedom  1 is equal to    2.416E+04
             residual convergence ratio    1.175E-07

             maximum displacement  change   at node     33848 degree of freedom  2 is equal to    2.782E+00
             maximum displacement increment at node     33848 degree of freedom  2 is equal to    2.782E+00
             displacement convergence ratio   1.000E+00

             failure to converge to tolerance

             iterative penetration checking has reached   0.841330 of total increment

             increment will be recycled


             maximum connectivity in stiffness matrix is       207 at node     63833


             maximum half-bandwidth is     60010  between nodes      4232  and     64241

             number of profile entries excluding fill-in is          555953


             total workspace needed with in-core matrix storage =        23677709
               part of solver workspace is allocated separately


             load increments for each degree of freedom
             summed over the whole model

             from distributed loads
             dist. loads on deformed configuration - totals below for dist. loads
             increments for point loads
             0.000000E+00   0.000000E+00   0.000000E+00


             point loads
             0.000000E+00   0.000000E+00   0.000000E+00

             start of assembly     cycle number is     1
             wall time =         690.00


             solver workspace for phase1 (matrix input)    (64bit words) =          652402 (      4.98 MByte)
             Metis nested dissection ordering used
             solver workspace for phase2 (nodal ordering)  (64bit words) =         1466397 (     11.19 MByte)
             solver workspace for phase3 (symbolic factor) (64bit words) =         3360351 (     25.64 MByte)
             solver workspace for phase4 (factorization)   (64bit words) =         8029932 (     61.26 MByte) (MINIMUM)
             solver workspace for phase4 (factorization)   (64bit words) =        67295963 (    513.43 MByte) (MAXIMUM)
             solver workspace available and used           (64bit words) =        68318140 (    521.23 MByte)


             start of matrix solution
             wall time =         702.00


             singularity ratio    1.0626E-04


             end of matrix solution
             wall time =         717.00


             maximum residual force  at node     18317 degree of freedom  2 is equal to    1.175E-10
             maximum reaction force  at node     56163 degree of freedom  1 is equal to    2.523E+04
             residual convergence ratio    4.655E-15

             maximum displacement  change   at node     36343 degree of freedom  2 is equal to    8.042E-01
             maximum displacement increment at node     34356 degree of freedom  2 is equal to    3.581E+00
             displacement convergence ratio   2.246E-01

             failure to converge to tolerance

             increment will be recycled


             maximum connectivity in stiffness matrix is       207 at node     63833


             maximum half-bandwidth is     60010  between nodes      4232  and     64241

             number of profile entries excluding fill-in is          555861


             total workspace needed with in-core matrix storage =        23675225
               part of solver workspace is allocated separately


             load increments for each degree of freedom
             summed over the whole model

             from distributed loads
             dist. loads on deformed configuration - totals below for dist. loads
             increments for point loads
             0.000000E+00   0.000000E+00   0.000000E+00


             point loads
             0.000000E+00   0.000000E+00   0.000000E+00

             start of assembly     cycle number is     2
             wall time =         724.00


             solver workspace for phase1 (matrix input)    (64bit words) =          652310 (      4.98 MByte)
             Metis nested dissection ordering used
             solver workspace for phase2 (nodal ordering)  (64bit words) =         1466337 (     11.19 MByte)
             solver workspace for phase3 (symbolic factor) (64bit words) =         3334369 (     25.44 MByte)
             solver workspace for phase4 (factorization)   (64bit words) =         8046887 (     61.39 MByte) (MINIMUM)
             solver workspace for phase4 (factorization)   (64bit words) =        66241601 (    505.38 MByte) (MAXIMUM)
             solver workspace available and used           (64bit words) =        68318140 (    521.23 MByte)


             start of matrix solution
             wall time =         737.00


             singularity ratio    1.0633E-04


             end of matrix solution
             wall time =         750.00


             maximum residual force  at node     21288 degree of freedom  2 is equal to    4.675E-11
             maximum reaction force  at node     56163 degree of freedom  1 is equal to    2.521E+04
             residual convergence ratio    1.855E-15

             maximum displacement  change   at node      1357 degree of freedom  1 is equal to    1.311E-01
             maximum displacement increment at node     34356 degree of freedom  2 is equal to    3.557E+00
             displacement convergence ratio   3.686E-02

             recycling increment due to body to body contact 

             increment will be recycled


             maximum connectivity in stiffness matrix is       207 at node     63833


             maximum half-bandwidth is     60010  between nodes      4232  and     64241

             number of profile entries excluding fill-in is          555910


             total workspace needed with in-core matrix storage =        23676547
               part of solver workspace is allocated separately


             load increments for each degree of freedom
             summed over the whole model

             from distributed loads
             dist. loads on deformed configuration - totals below for dist. loads
             increments for point loads
             0.000000E+00   0.000000E+00   0.000000E+00


             point loads
             0.000000E+00   0.000000E+00   0.000000E+00

             start of assembly     cycle number is     3
             wall time =         758.00


             solver workspace for phase1 (matrix input)    (64bit words) =          652359 (      4.98 MByte)
             Metis nested dissection ordering used
             solver workspace for phase2 (nodal ordering)  (64bit words) =         1466374 (     11.19 MByte)
             solver workspace for phase3 (symbolic factor) (64bit words) =         3330124 (     25.41 MByte)
             solver workspace for phase4 (factorization)   (64bit words) =         8024196 (     61.22 MByte) (MINIMUM)
             solver workspace for phase4 (factorization)   (64bit words) =        66687114 (    508.78 MByte) (MAXIMUM)
             solver workspace available and used           (64bit words) =        68318140 (    521.23 MByte)


             start of matrix solution
             wall time =         770.00


             singularity ratio    1.0626E-04


             end of matrix solution
             wall time =         784.00


             maximum residual force  at node     18561 degree of freedom  2 is equal to    4.835E-11
             maximum reaction force  at node     56163 degree of freedom  1 is equal to    2.521E+04
             residual convergence ratio    1.918E-15

             maximum displacement  change   at node      1373 degree of freedom  2 is equal to    6.513E-02
             maximum displacement increment at node     34356 degree of freedom  2 is equal to    3.602E+00
             displacement convergence ratio   1.808E-02

             recycling increment due to body to body contact 

             increment will be recycled


             maximum connectivity in stiffness matrix is       207 at node     63833


             maximum half-bandwidth is     60010  between nodes      4232  and     64241

             number of profile entries excluding fill-in is          555889


             total workspace needed with in-core matrix storage =        23675981
               part of solver workspace is allocated separately


             load increments for each degree of freedom
             summed over the whole model

             from distributed loads
             dist. loads on deformed configuration - totals below for dist. loads
             increments for point loads
             0.000000E+00   0.000000E+00   0.000000E+00


             point loads
             0.000000E+00   0.000000E+00   0.000000E+00

             start of assembly     cycle number is     4
             wall time =         790.00


             solver workspace for phase1 (matrix input)    (64bit words) =          652338 (      4.98 MByte)
             Metis nested dissection ordering used
             solver workspace for phase2 (nodal ordering)  (64bit words) =         1466355 (     11.19 MByte)
             solver workspace for phase3 (symbolic factor) (64bit words) =         3335380 (     25.45 MByte)
             solver workspace for phase4 (factorization)   (64bit words) =         7992286 (     60.98 MByte) (MINIMUM)
             solver workspace for phase4 (factorization)   (64bit words) =        65828541 (    502.23 MByte) (MAXIMUM)
             solver workspace available and used           (64bit words) =        68318140 (    521.23 MByte)


             start of matrix solution
             wall time =         802.00


             singularity ratio    1.0629E-04


             end of matrix solution
             wall time =         815.00


             maximum residual force  at node     20308 degree of freedom  2 is equal to    4.437E-11
             maximum reaction force  at node     56163 degree of freedom  1 is equal to    2.521E+04
             residual convergence ratio    1.760E-15

             maximum displacement  change   at node      2664 degree of freedom  1 is equal to    3.114E-02
             maximum displacement increment at node     34356 degree of freedom  2 is equal to    3.596E+00
             displacement convergence ratio   8.659E-03


             total transient time = 5.00000E-01


   NT version
   Marc 2007r1, Build 42812, May 25, 2007
   output for increment       6. "          lcase1"


             total strain energy         is    8.58469E+04
               within which:
               elastic strain energy     is    8.58469E+04
             total ext-force work        is    8.82511E+04
               within which:
               work by appl. force/disp. is   -5.14771E-01
               work by  contact forces   is    4.05178E+03
               work by frictional forces is    8.41998E+04
             total work by  springs      is    2.40418E+03


             memory usage:                       MByte       words  % of total

              within general memory:           
               element stiffness matrices:          31     8017932         2.5
               solver: first part                   59    15399066         4.8
               overallocation initial allocation     7     1776692         0.6
               other:                                1      263271         0.1
              allocated separately:
               incremental backup:                 186    48717827        15.3
               solver 8                            521   136636280        42.8
               nodal vectors:                       48    12506925         3.9
               defined sets:                         1      261038         0.1
               contact:                             31     8190430         2.6
               tyings:                               4      985322         0.3
               transformations:                      2      396270         0.1
               kinematic boundary conditions:        0        2860         0.0
               points, curves and surfaces:          0          54         0.0
               element storage:                    285    74602698        23.4
               material properties:                  0        3704         0.0
               executable and common blocks:        27     7000000         2.2
               miscellaneous                        18     4644887         1.5
               ---------------------------------------------------------------
               total:                             1218   319405256

               general memory allocated:            97    25456961
               general memory used:                 90    23680269

               peak memory usage:                 1404   368122072

             e n d   o f   i n c r e m e n t       6

             binary post data at increment       6.  subincrement    0.  on file 16
             wall time =         824.00


             s t a r t   o f   i n c r e m e n t       7


          space needed for incremental backup:    48717977


             maximum connectivity in stiffness matrix is       207 at node     63833


             maximum half-bandwidth is     60010  between nodes      4232  and     64241

             number of profile entries excluding fill-in is          555905


             total workspace needed with in-core matrix storage =        23676413
               part of solver workspace is allocated separately


             load increments for each degree of freedom
             summed over the whole model

             from distributed loads
             dist. loads on deformed configuration - totals below for dist. loads
             increments for point loads
             0.000000E+00   0.000000E+00   0.000000E+00


             point loads
             0.000000E+00   0.000000E+00   0.000000E+00

             start of assembly     cycle number is     0
             wall time =         826.00


             solver workspace for phase1 (matrix input)    (64bit words) =          652354 (      4.98 MByte)
             Metis nested dissection ordering used
             solver workspace for phase2 (nodal ordering)  (64bit words) =         1466337 (     11.19 MByte)
             solver workspace for phase3 (symbolic factor) (64bit words) =         3333781 (     25.43 MByte)
             solver workspace for phase4 (factorization)   (64bit words) =         7977527 (     60.86 MByte) (MINIMUM)
             solver workspace for phase4 (factorization)   (64bit words) =        64565861 (    492.60 MByte) (MAXIMUM)
             solver workspace available and used           (64bit words) =        68318140 (    521.23 MByte)


             start of matrix solution
             wall time =         839.00


             singularity ratio    1.0637E-04


             end of matrix solution
             wall time =         852.00


             ddu multiplied with    8.43705E-01 due to large value of    3.33292E+00


             maximum residual force  at node     16819 degree of freedom  2 is equal to    4.675E-03
             maximum reaction force  at node     56163 degree of freedom  1 is equal to    3.265E+04
             residual convergence ratio    1.432E-07

             maximum displacement  change   at node     33848 degree of freedom  2 is equal to    2.812E+00
             maximum displacement increment at node     33848 degree of freedom  2 is equal to    2.812E+00
             displacement convergence ratio   1.000E+00

             failure to converge to tolerance

             iterative penetration checking has reached   0.843705 of total increment

             increment will be recycled


             maximum connectivity in stiffness matrix is       207 at node     63833


             maximum half-bandwidth is     60010  between nodes      4232  and     64241

             number of profile entries excluding fill-in is          555907


             total workspace needed with in-core matrix storage =        23676467
               part of solver workspace is allocated separately


             load increments for each degree of freedom
             summed over the whole model

             from distributed loads
             dist. loads on deformed configuration - totals below for dist. loads
             increments for point loads
             0.000000E+00   0.000000E+00   0.000000E+00


             point loads
             0.000000E+00   0.000000E+00   0.000000E+00

             start of assembly     cycle number is     1
             wall time =         859.00


             solver workspace for phase1 (matrix input)    (64bit words) =          652356 (      4.98 MByte)
             Metis nested dissection ordering used
             solver workspace for phase2 (nodal ordering)  (64bit words) =         1466260 (     11.19 MByte)
             solver workspace for phase3 (symbolic factor) (64bit words) =         3352781 (     25.58 MByte)
             solver workspace for phase4 (factorization)   (64bit words) =         8069348 (     61.56 MByte) (MINIMUM)
             solver workspace for phase4 (factorization)   (64bit words) =        67217742 (    512.83 MByte) (MAXIMUM)
             solver workspace available and used           (64bit words) =        68318140 (    521.23 MByte)


             start of matrix solution
             wall time =         872.00


             singularity ratio    1.0631E-04


             end of matrix solution
             wall time =         887.00


             maximum residual force  at node     17978 degree of freedom  2 is equal to    1.083E-10
             maximum reaction force  at node     56163 degree of freedom  1 is equal to    3.381E+04
             residual convergence ratio    3.204E-15

             maximum displacement  change   at node     36343 degree of freedom  2 is equal to    7.467E-01
             maximum displacement increment at node     34356 degree of freedom  2 is equal to    3.555E+00
             displacement convergence ratio   2.100E-01

             failure to converge to tolerance

             increment will be recycled


             maximum connectivity in stiffness matrix is       207 at node     63833


             maximum half-bandwidth is     60010  between nodes      4232  and     64241

             number of profile entries excluding fill-in is          555829


             total workspace needed with in-core matrix storage =        23674361
               part of solver workspace is allocated separately


             load increments for each degree of freedom
             summed over the whole model

             from distributed loads
             dist. loads on deformed configuration - totals below for dist. loads
             increments for point loads
             0.000000E+00   0.000000E+00   0.000000E+00


             point loads
             0.000000E+00   0.000000E+00   0.000000E+00

             start of assembly     cycle number is     2
             wall time =         892.00


             solver workspace for phase1 (matrix input)    (64bit words) =          652278 (      4.98 MByte)
             Metis nested dissection ordering used
             solver workspace for phase2 (nodal ordering)  (64bit words) =         1466189 (     11.19 MByte)
             solver workspace for phase3 (symbolic factor) (64bit words) =         3325365 (     25.37 MByte)
             solver workspace for phase4 (factorization)   (64bit words) =         7998572 (     61.02 MByte) (MINIMUM)
             solver workspace for phase4 (factorization)   (64bit words) =        66411666 (    506.68 MByte) (MAXIMUM)
             solver workspace available and used           (64bit words) =        68318140 (    521.23 MByte)


             start of matrix solution
             wall time =         905.00


             singularity ratio    1.0631E-04


             end of matrix solution
             wall time =         919.00


             maximum residual force  at node     21363 degree of freedom  2 is equal to    5.047E-11
             maximum reaction force  at node     56163 degree of freedom  1 is equal to    3.377E+04
             residual convergence ratio    1.495E-15

             maximum displacement  change   at node      2358 degree of freedom  1 is equal to    1.406E-01
             maximum displacement increment at node     34356 degree of freedom  2 is equal to    3.565E+00
             displacement convergence ratio   3.944E-02

             recycling increment due to body to body contact 

             increment will be recycled


             maximum connectivity in stiffness matrix is       207 at node     63833


             maximum half-bandwidth is     60010  between nodes      4232  and     64241

             number of profile entries excluding fill-in is          555903


             total workspace needed with in-core matrix storage =        23676359
               part of solver workspace is allocated separately


             load increments for each degree of freedom
             summed over the whole model

             from distributed loads
             dist. loads on deformed configuration - totals below for dist. loads
             increments for point loads
             0.000000E+00   0.000000E+00   0.000000E+00


             point loads
             0.000000E+00   0.000000E+00   0.000000E+00

             start of assembly     cycle number is     3
             wall time =         926.00


             solver workspace for phase1 (matrix input)    (64bit words) =          652352 (      4.98 MByte)
             Metis nested dissection ordering used
             solver workspace for phase2 (nodal ordering)  (64bit words) =         1466247 (     11.19 MByte)
             solver workspace for phase3 (symbolic factor) (64bit words) =         3343785 (     25.51 MByte)
             solver workspace for phase4 (factorization)   (64bit words) =         8025325 (     61.23 MByte) (MINIMUM)
             solver workspace for phase4 (factorization)   (64bit words) =        66995639 (    511.14 MByte) (MAXIMUM)
             solver workspace available and used           (64bit words) =        68318140 (    521.23 MByte)


             start of matrix solution
             wall time =         938.00


             singularity ratio    1.4918E-04


             end of matrix solution
             wall time =         953.00


             maximum residual force  at node     24525 degree of freedom  2 is equal to    5.153E-11
             maximum reaction force  at node     56163 degree of freedom  1 is equal to    3.377E+04
             residual convergence ratio    1.526E-15

             maximum displacement  change   at node      2358 degree of freedom  1 is equal to    1.285E-01
             maximum displacement increment at node     34356 degree of freedom  2 is equal to    3.611E+00
             displacement convergence ratio   3.558E-02

             recycling increment due to body to body contact 

             increment will be recycled


             maximum connectivity in stiffness matrix is       207 at node     63833


             maximum half-bandwidth is     60010  between nodes      4232  and     64241

             number of profile entries excluding fill-in is          555852


             total workspace needed with in-core matrix storage =        23674981
               part of solver workspace is allocated separately


             load increments for each degree of freedom
             summed over the whole model

             from distributed loads
             dist. loads on deformed configuration - totals below for dist. loads
             increments for point loads
             0.000000E+00   0.000000E+00   0.000000E+00


             point loads
             0.000000E+00   0.000000E+00   0.000000E+00

             start of assembly     cycle number is     4
             wall time =         958.00


             solver workspace for phase1 (matrix input)    (64bit words) =          652301 (      4.98 MByte)
             Metis nested dissection ordering used
             solver workspace for phase2 (nodal ordering)  (64bit words) =         1466208 (     11.19 MByte)
             solver workspace for phase3 (symbolic factor) (64bit words) =         3323316 (     25.35 MByte)
             solver workspace for phase4 (factorization)   (64bit words) =         7992521 (     60.98 MByte) (MINIMUM)
             solver workspace for phase4 (factorization)   (64bit words) =        64654144 (    493.27 MByte) (MAXIMUM)
             solver workspace available and used           (64bit words) =        68318140 (    521.23 MByte)


             start of matrix solution
             wall time =         970.00


             singularity ratio    2.7850E-03


             end of matrix solution
             wall time =         984.00


             maximum residual force  at node     19075 degree of freedom  2 is equal to    4.911E-11
             maximum reaction force  at node     56163 degree of freedom  1 is equal to    3.377E+04
             residual convergence ratio    1.454E-15

             maximum displacement  change   at node      2358 degree of freedom  1 is equal to    1.002E-01
             maximum displacement increment at node     34356 degree of freedom  2 is equal to    3.623E+00
             displacement convergence ratio   2.764E-02

             recycling increment due to separation 


             maximum connectivity in stiffness matrix is       207 at node     63833


             maximum half-bandwidth is     60010  between nodes      4232  and     64241

             number of profile entries excluding fill-in is          555816


             total workspace needed with in-core matrix storage =        23674009
               part of solver workspace is allocated separately


             load increments for each degree of freedom
             summed over the whole model

             from distributed loads
             dist. loads on deformed configuration - totals below for dist. loads
             increments for point loads
             0.000000E+00   0.000000E+00   0.000000E+00


             point loads
             0.000000E+00   0.000000E+00   0.000000E+00

             start of assembly     cycle number is     1
             wall time =         989.00


             solver workspace for phase1 (matrix input)    (64bit words) =          652265 (      4.98 MByte)
             Metis nested dissection ordering used
             solver workspace for phase2 (nodal ordering)  (64bit words) =         1466176 (     11.19 MByte)
             solver workspace for phase3 (symbolic factor) (64bit words) =         3312933 (     25.28 MByte)
             solver workspace for phase4 (factorization)   (64bit words) =         7980781 (     60.89 MByte) (MINIMUM)
             solver workspace for phase4 (factorization)   (64bit words) =        64910023 (    495.22 MByte) (MAXIMUM)
             solver workspace available and used           (64bit words) =        68318140 (    521.23 MByte)


             start of matrix solution
             wall time =        1002.00


             singularity ratio    1.0618E-04


             end of matrix solution
             wall time =        1015.00


             maximum residual force  at node     21616 degree of freedom  2 is equal to    5.017E-11
             maximum reaction force  at node     56163 degree of freedom  1 is equal to    3.377E+04
             residual convergence ratio    1.486E-15

             maximum displacement  change   at node      3685 degree of freedom  2 is equal to    1.625E-01
             maximum displacement increment at node     34356 degree of freedom  2 is equal to    3.638E+00
             displacement convergence ratio   4.467E-02

             recycling increment due to separation 


             maximum connectivity in stiffness matrix is       207 at node     63833


             maximum half-bandwidth is     60010  between nodes      4232  and     64241

             number of profile entries excluding fill-in is          555825


             total workspace needed with in-core matrix storage =        23674253
               part of solver workspace is allocated separately


             load increments for each degree of freedom
             summed over the whole model

             from distributed loads
             dist. loads on deformed configuration - totals below for dist. loads
             increments for point loads
             0.000000E+00   0.000000E+00   0.000000E+00


             point loads
             0.000000E+00   0.000000E+00   0.000000E+00

             start of assembly     cycle number is     1
             wall time =        1022.00


             solver workspace for phase1 (matrix input)    (64bit words) =          652274 (      4.98 MByte)
             Metis nested dissection ordering used
             solver workspace for phase2 (nodal ordering)  (64bit words) =         1466185 (     11.19 MByte)
             solver workspace for phase3 (symbolic factor) (64bit words) =         3363331 (     25.66 MByte)
             solver workspace for phase4 (factorization)   (64bit words) =         8008324 (     61.10 MByte) (MINIMUM)
             solver workspace for phase4 (factorization)   (64bit words) =        64992261 (    495.85 MByte) (MAXIMUM)
             solver workspace available and used           (64bit words) =        68318140 (    521.23 MByte)


             start of matrix solution
             wall time =        1034.00


             singularity ratio    1.4921E-04


             end of matrix solution
             wall time =        1048.00


             maximum residual force  at node     17846 degree of freedom  2 is equal to    4.614E-11
             maximum reaction force  at node     56163 degree of freedom  1 is equal to    3.377E+04
             residual convergence ratio    1.366E-15

             maximum displacement  change   at node      3684 degree of freedom  2 is equal to    1.429E-01
             maximum displacement increment at node     34356 degree of freedom  2 is equal to    3.652E+00
             displacement convergence ratio   3.913E-02

             recycling increment due to body to body contact 

             increment will be recycled


             maximum connectivity in stiffness matrix is       207 at node     63833


             maximum half-bandwidth is     60010  between nodes      4232  and     64241

             number of profile entries excluding fill-in is          555842


             total workspace needed with in-core matrix storage =        23674711
               part of solver workspace is allocated separately


             load increments for each degree of freedom
             summed over the whole model

             from distributed loads
             dist. loads on deformed configuration - totals below for dist. loads
             increments for point loads
             0.000000E+00   0.000000E+00   0.000000E+00


             point loads
             0.000000E+00   0.000000E+00   0.000000E+00

             start of assembly     cycle number is     2
             wall time =        1053.00


             solver workspace for phase1 (matrix input)    (64bit words) =          652291 (      4.98 MByte)
             Metis nested dissection ordering used
             solver workspace for phase2 (nodal ordering)  (64bit words) =         1466203 (     11.19 MByte)
             solver workspace for phase3 (symbolic factor) (64bit words) =         3348731 (     25.55 MByte)
             solver workspace for phase4 (factorization)   (64bit words) =         7976564 (     60.86 MByte) (MINIMUM)
             solver workspace for phase4 (factorization)   (64bit words) =        63516435 (    484.59 MByte) (MAXIMUM)
             solver workspace available and used           (64bit words) =        68318140 (    521.23 MByte)


             start of matrix solution
             wall time =        1065.00


             singularity ratio    1.0617E-04


             end of matrix solution
             wall time =        1078.00


             maximum residual force  at node     19538 degree of freedom  2 is equal to    5.169E-11
             maximum reaction force  at node     56163 degree of freedom  1 is equal to    3.377E+04
             residual convergence ratio    1.531E-15

             maximum displacement  change   at node      2358 degree of freedom  1 is equal to    6.740E-02
             maximum displacement increment at node     34356 degree of freedom  2 is equal to    3.641E+00
             displacement convergence ratio   1.851E-02


             total transient time = 5.83333E-01


   NT version
   Marc 2007r1, Build 42812, May 25, 2007
   output for increment       7. "          lcase1"


             total strain energy         is    1.55837E+05
               within which:
               elastic strain energy     is    1.55837E+05
             total ext-force work        is    1.59029E+05
               within which:
               work by appl. force/disp. is   -5.00364E-01
               work by  contact forces   is    6.75331E+03
               work by frictional forces is    1.52277E+05
             total work by  springs      is    3.19195E+03


             memory usage:                       MByte       words  % of total

              within general memory:           
               element stiffness matrices:          31     8017932         2.5
               solver: first part                   59    15399066         4.8
               overallocation initial allocation     7     1776692         0.6
               other:                                1      263271         0.1
              allocated separately:
               incremental backup:                 186    48717977        15.3
               solver 8                            521   136636280        42.8
               nodal vectors:                       48    12506925         3.9
               defined sets:                         1      261038         0.1
               contact:                             31     8190430         2.6
               tyings:                               4      986492         0.3
               transformations:                      2      396270         0.1
               kinematic boundary conditions:        0        2860         0.0
               points, curves and surfaces:          0          54         0.0
               element storage:                    285    74602698        23.4
               material properties:                  0        3704         0.0
               executable and common blocks:        27     7000000         2.2
               miscellaneous                        18     4644839         1.5
               ---------------------------------------------------------------
               total:                             1218   319406528

               general memory allocated:            97    25456961
               general memory used:                 90    23680269

               peak memory usage:                 1404   368123233

             e n d   o f   i n c r e m e n t       7

             binary post data at increment       7.  subincrement    0.  on file 16
             wall time =        1087.00


             s t a r t   o f   i n c r e m e n t       8


          space needed for incremental backup:    48718172


             maximum connectivity in stiffness matrix is       207 at node     63833


             maximum half-bandwidth is     60010  between nodes      4232  and     64241

             number of profile entries excluding fill-in is          555862


             total workspace needed with in-core matrix storage =        23675251
               part of solver workspace is allocated separately


             load increments for each degree of freedom
             summed over the whole model

             from distributed loads
             dist. loads on deformed configuration - totals below for dist. loads
             increments for point loads
             0.000000E+00   0.000000E+00   0.000000E+00


             point loads
             0.000000E+00   0.000000E+00   0.000000E+00

             start of assembly     cycle number is     0
             wall time =        1089.00


             solver workspace for phase1 (matrix input)    (64bit words) =          652311 (      4.98 MByte)
             Metis nested dissection ordering used
             solver workspace for phase2 (nodal ordering)  (64bit words) =         1466219 (     11.19 MByte)
             solver workspace for phase3 (symbolic factor) (64bit words) =         3330351 (     25.41 MByte)
             solver workspace for phase4 (factorization)   (64bit words) =         7985594 (     60.93 MByte) (MINIMUM)
             solver workspace for phase4 (factorization)   (64bit words) =        64527580 (    492.31 MByte) (MAXIMUM)
             solver workspace available and used           (64bit words) =        68318140 (    521.23 MByte)


             start of matrix solution
             wall time =        1101.00


             singularity ratio    1.0616E-04


             end of matrix solution
             wall time =        1115.00


             ddu multiplied with    8.85053E-01 due to large value of    3.21572E+00


             maximum residual force  at node     22369 degree of freedom  2 is equal to    3.162E-10
             maximum reaction force  at node     56163 degree of freedom  1 is equal to    4.255E+04
             residual convergence ratio    7.431E-15

             maximum displacement  change   at node     33848 degree of freedom  2 is equal to    2.846E+00
             maximum displacement increment at node     33848 degree of freedom  2 is equal to    2.846E+00
             displacement convergence ratio   1.000E+00

             failure to converge to tolerance

             iterative penetration checking has reached   0.885053 of total increment

             increment will be recycled


             maximum connectivity in stiffness matrix is       207 at node     63833


             maximum half-bandwidth is     60010  between nodes      4232  and     64241

             number of profile entries excluding fill-in is          555904


             total workspace needed with in-core matrix storage =        23676385
               part of solver workspace is allocated separately


             load increments for each degree of freedom
             summed over the whole model

             from distributed loads
             dist. loads on deformed configuration - totals below for dist. loads
             increments for point loads
             0.000000E+00   0.000000E+00   0.000000E+00


             point loads
             0.000000E+00   0.000000E+00   0.000000E+00

             start of assembly     cycle number is     1
             wall time =        1122.00


             solver workspace for phase1 (matrix input)    (64bit words) =          652353 (      4.98 MByte)
             Metis nested dissection ordering used
             solver workspace for phase2 (nodal ordering)  (64bit words) =         1466179 (     11.19 MByte)
             solver workspace for phase3 (symbolic factor) (64bit words) =         3389995 (     25.86 MByte)
             solver workspace for phase4 (factorization)   (64bit words) =         8044578 (     61.38 MByte) (MINIMUM)
             solver workspace for phase4 (factorization)   (64bit words) =        65145273 (    497.02 MByte) (MAXIMUM)
             solver workspace available and used           (64bit words) =        68318140 (    521.23 MByte)


             start of matrix solution
             wall time =        1134.00


             singularity ratio    9.9674E-05


             end of matrix solution
             wall time =        1148.00


             maximum residual force  at node     23965 degree of freedom  2 is equal to    6.509E-11
             maximum reaction force  at node     56163 degree of freedom  1 is equal to    4.334E+04
             residual convergence ratio    1.502E-15

             maximum displacement  change   at node      1160 degree of freedom  2 is equal to    3.343E-01
             maximum displacement increment at node     33848 degree of freedom  2 is equal to    3.157E+00
             displacement convergence ratio   1.059E-01

             recycling increment due to body to body contact 

             increment will be recycled


             maximum connectivity in stiffness matrix is       207 at node     63833


             maximum half-bandwidth is     60010  between nodes      4232  and     64241

             number of profile entries excluding fill-in is          555748


             total workspace needed with in-core matrix storage =        23672173
               part of solver workspace is allocated separately


             load increments for each degree of freedom
             summed over the whole model

             from distributed loads
             dist. loads on deformed configuration - totals below for dist. loads
             increments for point loads
             0.000000E+00   0.000000E+00   0.000000E+00


             point loads
             0.000000E+00   0.000000E+00   0.000000E+00

             start of assembly     cycle number is     2
             wall time =        1153.00


             solver workspace for phase1 (matrix input)    (64bit words) =          652197 (      4.98 MByte)
             Metis nested dissection ordering used
             solver workspace for phase2 (nodal ordering)  (64bit words) =         1466036 (     11.18 MByte)
             solver workspace for phase3 (symbolic factor) (64bit words) =         3322126 (     25.35 MByte)
             solver workspace for phase4 (factorization)   (64bit words) =         7974288 (     60.84 MByte) (MINIMUM)
             solver workspace for phase4 (factorization)   (64bit words) =        65152844 (    497.08 MByte) (MAXIMUM)
             solver workspace available and used           (64bit words) =        68318140 (    521.23 MByte)


             start of matrix solution
             wall time =        1166.00


             singularity ratio    1.0632E-04


             end of matrix solution
             wall time =        1179.00


             maximum residual force  at node     25354 degree of freedom  2 is equal to    4.796E-11
             maximum reaction force  at node     56163 degree of freedom  1 is equal to    4.329E+04
             residual convergence ratio    1.108E-15

             maximum displacement  change   at node      2181 degree of freedom  1 is equal to    1.667E-01
             maximum displacement increment at node     34090 degree of freedom  2 is equal to    3.261E+00
             displacement convergence ratio   5.111E-02


             total transient time = 6.66667E-01


   NT version
   Marc 2007r1, Build 42812, May 25, 2007
   output for increment       8. "          lcase1"


             total strain energy         is    2.60484E+05
               within which:
               elastic strain energy     is    2.60484E+05
             total ext-force work        is    2.64515E+05
               within which:
               work by appl. force/disp. is   -5.96622E-01
               work by  contact forces   is    1.09590E+04
               work by frictional forces is    2.53556E+05
             total work by  springs      is    4.03127E+03


             memory usage:                       MByte       words  % of total

              within general memory:           
               element stiffness matrices:          31     8017932         2.5
               solver: first part                   59    15399066         4.8
               overallocation initial allocation     7     1776692         0.6
               other:                                1      263271         0.1
              allocated separately:
               incremental backup:                 186    48718172        15.3
               solver 8                            521   136636280        42.8
               nodal vectors:                       48    12506925         3.9
               defined sets:                         1      261038         0.1
               contact:                             31     8190430         2.6
               tyings:                               4      987212         0.3
               transformations:                      2      396270         0.1
               kinematic boundary conditions:        0        2860         0.0
               points, curves and surfaces:          0          54         0.0
               element storage:                    285    74602698        23.4
               material properties:                  0        3704         0.0
               executable and common blocks:        27     7000000         2.2
               miscellaneous                        18     4644806         1.5
               ---------------------------------------------------------------
               total:                             1218   319407410

               general memory allocated:            97    25456961
               general memory used:                 90    23680269

               peak memory usage:                 1404   368124700

             e n d   o f   i n c r e m e n t       8

             binary post data at increment       8.  subincrement    0.  on file 16
             wall time =        1187.00


             s t a r t   o f   i n c r e m e n t       9


          space needed for incremental backup:    48718328


             maximum connectivity in stiffness matrix is       207 at node     63833


             maximum half-bandwidth is     60010  between nodes      4232  and     64241

             number of profile entries excluding fill-in is          555760


             total workspace needed with in-core matrix storage =        23672497
               part of solver workspace is allocated separately


             load increments for each degree of freedom
             summed over the whole model

             from distributed loads
             dist. loads on deformed configuration - totals below for dist. loads
             increments for point loads
             0.000000E+00   0.000000E+00   0.000000E+00


             point loads
             0.000000E+00   0.000000E+00   0.000000E+00

             start of assembly     cycle number is     0
             wall time =        1190.00


             solver workspace for phase1 (matrix input)    (64bit words) =          652209 (      4.98 MByte)
             Metis nested dissection ordering used
             solver workspace for phase2 (nodal ordering)  (64bit words) =         1466048 (     11.19 MByte)
             solver workspace for phase3 (symbolic factor) (64bit words) =         3369423 (     25.71 MByte)
             solver workspace for phase4 (factorization)   (64bit words) =         8000231 (     61.04 MByte) (MINIMUM)
             solver workspace for phase4 (factorization)   (64bit words) =        64859565 (    494.84 MByte) (MAXIMUM)
             solver workspace available and used           (64bit words) =        68318140 (    521.23 MByte)


             start of matrix solution
             wall time =        1202.00


             singularity ratio    1.0635E-04


             end of matrix solution
             wall time =        1215.00


             ddu multiplied with    8.95057E-01 due to large value of    3.22070E+00


             maximum residual force  at node     16990 degree of freedom  2 is equal to    1.722E-02
             maximum reaction force  at node     56163 degree of freedom  1 is equal to    5.309E+04
             residual convergence ratio    3.243E-07

             maximum displacement  change   at node     33848 degree of freedom  2 is equal to    2.883E+00
             maximum displacement increment at node     33848 degree of freedom  2 is equal to    2.883E+00
             displacement convergence ratio   1.000E+00

             failure to converge to tolerance

             iterative penetration checking has reached   0.895057 of total increment

             increment will be recycled


             maximum connectivity in stiffness matrix is       207 at node     63833


             maximum half-bandwidth is     60010  between nodes      4232  and     64241

             number of profile entries excluding fill-in is          555814


             total workspace needed with in-core matrix storage =        23673955
               part of solver workspace is allocated separately


             load increments for each degree of freedom
             summed over the whole model

             from distributed loads
             dist. loads on deformed configuration - totals below for dist. loads
             increments for point loads
             0.000000E+00   0.000000E+00   0.000000E+00


             point loads
             0.000000E+00   0.000000E+00   0.000000E+00

             start of assembly     cycle number is     1
             wall time =        1223.00


             solver workspace for phase1 (matrix input)    (64bit words) =          652263 (      4.98 MByte)
             Metis nested dissection ordering used
             solver workspace for phase2 (nodal ordering)  (64bit words) =         1466070 (     11.19 MByte)
             solver workspace for phase3 (symbolic factor) (64bit words) =         3326923 (     25.38 MByte)
             solver workspace for phase4 (factorization)   (64bit words) =         7988829 (     60.95 MByte) (MINIMUM)
             solver workspace for phase4 (factorization)   (64bit words) =        65830727 (    502.25 MByte) (MAXIMUM)
             solver workspace available and used           (64bit words) =        68318140 (    521.23 MByte)


             start of matrix solution
             wall time =        1235.00


             singularity ratio    1.0641E-04


             end of matrix solution
             wall time =        1249.00


             maximum residual force  at node     18387 degree of freedom  2 is equal to    1.425E-10
             maximum reaction force  at node     56163 degree of freedom  1 is equal to    5.372E+04
             residual convergence ratio    2.653E-15

             maximum displacement  change   at node     36345 degree of freedom  2 is equal to    5.968E-01
             maximum displacement increment at node     34356 degree of freedom  2 is equal to    3.473E+00
             displacement convergence ratio   1.718E-01

             failure to converge to tolerance

             increment will be recycled


             maximum connectivity in stiffness matrix is       207 at node     63833


             maximum half-bandwidth is     60010  between nodes      4232  and     64241

             number of profile entries excluding fill-in is          555700


             total workspace needed with in-core matrix storage =        23670877
               part of solver workspace is allocated separately


             load increments for each degree of freedom
             summed over the whole model

             from distributed loads
             dist. loads on deformed configuration - totals below for dist. loads
             increments for point loads
             0.000000E+00   0.000000E+00   0.000000E+00


             point loads
             0.000000E+00   0.000000E+00   0.000000E+00

             start of assembly     cycle number is     2
             wall time =        1254.00


             solver workspace for phase1 (matrix input)    (64bit words) =          652149 (      4.98 MByte)
             Metis nested dissection ordering used
             solver workspace for phase2 (nodal ordering)  (64bit words) =         1465909 (     11.18 MByte)
             solver workspace for phase3 (symbolic factor) (64bit words) =         3336516 (     25.46 MByte)
             solver workspace for phase4 (factorization)   (64bit words) =         7984354 (     60.92 MByte) (MINIMUM)
             solver workspace for phase4 (factorization)   (64bit words) =        64489881 (    492.02 MByte) (MAXIMUM)
             solver workspace available and used           (64bit words) =        68318140 (    521.23 MByte)


             start of matrix solution
             wall time =        1266.00


             singularity ratio    9.9528E-05


             end of matrix solution
             wall time =        1279.00


             maximum residual force  at node     22037 degree of freedom  2 is equal to    5.238E-11
             maximum reaction force  at node     56163 degree of freedom  1 is equal to    5.366E+04
             residual convergence ratio    9.763E-16

             maximum displacement  change   at node     16191 degree of freedom  1 is equal to    2.170E-01
             maximum displacement increment at node     34090 degree of freedom  2 is equal to    3.447E+00
             displacement convergence ratio   6.295E-02

             recycling increment due to body to body contact 

             increment will be recycled


             maximum connectivity in stiffness matrix is       207 at node     63833


             maximum half-bandwidth is     60010  between nodes      4232  and     64241

             number of profile entries excluding fill-in is          555837


             total workspace needed with in-core matrix storage =        23674577
               part of solver workspace is allocated separately


             load increments for each degree of freedom
             summed over the whole model

             from distributed loads
             dist. loads on deformed configuration - totals below for dist. loads
             increments for point loads
             0.000000E+00   0.000000E+00   0.000000E+00


             point loads
             0.000000E+00   0.000000E+00   0.000000E+00

             start of assembly     cycle number is     3
             wall time =        1287.00


             solver workspace for phase1 (matrix input)    (64bit words) =          652286 (      4.98 MByte)
             Metis nested dissection ordering used
             solver workspace for phase2 (nodal ordering)  (64bit words) =         1466006 (     11.18 MByte)
             solver workspace for phase3 (symbolic factor) (64bit words) =         3339258 (     25.48 MByte)
             solver workspace for phase4 (factorization)   (64bit words) =         8017142 (     61.17 MByte) (MINIMUM)
             solver workspace for phase4 (factorization)   (64bit words) =        67613830 (    515.85 MByte) (MAXIMUM)
             solver workspace available and used           (64bit words) =        68318140 (    521.23 MByte)


             start of matrix solution
             wall time =        1299.00


             singularity ratio    9.9456E-05


             end of matrix solution
             wall time =        1313.00


             maximum residual force  at node     18315 degree of freedom  2 is equal to    6.116E-11
             maximum reaction force  at node     56163 degree of freedom  1 is equal to    5.366E+04
             residual convergence ratio    1.140E-15

             maximum displacement  change   at node      1319 degree of freedom  2 is equal to    1.425E-01
             maximum displacement increment at node     34356 degree of freedom  2 is equal to    3.518E+00
             displacement convergence ratio   4.050E-02

             recycling increment due to body to body contact 

             increment will be recycled


             maximum connectivity in stiffness matrix is       207 at node     63833


             maximum half-bandwidth is     60010  between nodes      4232  and     64241

             number of profile entries excluding fill-in is          555764


             total workspace needed with in-core matrix storage =        23672605
               part of solver workspace is allocated separately


             load increments for each degree of freedom
             summed over the whole model

             from distributed loads
             dist. loads on deformed configuration - totals below for dist. loads
             increments for point loads
             0.000000E+00   0.000000E+00   0.000000E+00


             point loads
             0.000000E+00   0.000000E+00   0.000000E+00

             start of assembly     cycle number is     4
             wall time =        1319.00


             solver workspace for phase1 (matrix input)    (64bit words) =          652213 (      4.98 MByte)
             Metis nested dissection ordering used
             solver workspace for phase2 (nodal ordering)  (64bit words) =         1465941 (     11.18 MByte)
             solver workspace for phase3 (symbolic factor) (64bit words) =         3351954 (     25.57 MByte)
             solver workspace for phase4 (factorization)   (64bit words) =         8045458 (     61.38 MByte) (MINIMUM)
             solver workspace for phase4 (factorization)   (64bit words) =        67920896 (    518.20 MByte) (MAXIMUM)
             solver workspace available and used           (64bit words) =        68318140 (    521.23 MByte)


             start of matrix solution
             wall time =        1331.00


             singularity ratio    1.0606E-04


             end of matrix solution
             wall time =        1346.00


             maximum residual force  at node     18333 degree of freedom  2 is equal to    4.369E-11
             maximum reaction force  at node     56163 degree of freedom  1 is equal to    5.366E+04
             residual convergence ratio    8.142E-16

             maximum displacement  change   at node     16714 degree of freedom  1 is equal to    9.565E-02
             maximum displacement increment at node     34090 degree of freedom  2 is equal to    3.509E+00
             displacement convergence ratio   2.725E-02

             recycling increment due to separation 


             maximum connectivity in stiffness matrix is       207 at node     63833


             maximum half-bandwidth is     60010  between nodes      4232  and     64241

             number of profile entries excluding fill-in is          555612


             total workspace needed with in-core matrix storage =        23668501
               part of solver workspace is allocated separately


             load increments for each degree of freedom
             summed over the whole model

             from distributed loads
             dist. loads on deformed configuration - totals below for dist. loads
             increments for point loads
             0.000000E+00   0.000000E+00   0.000000E+00


             point loads
             0.000000E+00   0.000000E+00   0.000000E+00

             start of assembly     cycle number is     1
             wall time =        1353.00


             solver workspace for phase1 (matrix input)    (64bit words) =          652061 (      4.97 MByte)
             Metis nested dissection ordering used
             solver workspace for phase2 (nodal ordering)  (64bit words) =         1465868 (     11.18 MByte)
             solver workspace for phase3 (symbolic factor) (64bit words) =         3358532 (     25.62 MByte)
             solver workspace for phase4 (factorization)   (64bit words) =         8019068 (     61.18 MByte) (MINIMUM)
             solver workspace for phase4 (factorization)   (64bit words) =        63791419 (    486.69 MByte) (MAXIMUM)
             solver workspace available and used           (64bit words) =        68318140 (    521.23 MByte)


             start of matrix solution
             wall time =        1366.00


             singularity ratio    1.5725E-03


             end of matrix solution
             wall time =        1379.00


             maximum residual force  at node     25104 degree of freedom  2 is equal to    5.643E-11
             maximum reaction force  at node     56163 degree of freedom  1 is equal to    5.366E+04
             residual convergence ratio    1.052E-15

             maximum displacement  change   at node      3970 degree of freedom  2 is equal to    3.251E-01
             maximum displacement increment at node     34356 degree of freedom  2 is equal to    3.586E+00
             displacement convergence ratio   9.067E-02

             recycling increment due to body to body contact 

             increment will be recycled


             maximum connectivity in stiffness matrix is       207 at node     63833


             maximum half-bandwidth is     60010  between nodes      4232  and     64241

             number of profile entries excluding fill-in is          555583


             total workspace needed with in-core matrix storage =        23667719
               part of solver workspace is allocated separately


             load increments for each degree of freedom
             summed over the whole model

             from distributed loads
             dist. loads on deformed configuration - totals below for dist. loads
             increments for point loads
             0.000000E+00   0.000000E+00   0.000000E+00


             point loads
             0.000000E+00   0.000000E+00   0.000000E+00

             start of assembly     cycle number is     2
             wall time =        1385.00


             solver workspace for phase1 (matrix input)    (64bit words) =          652032 (      4.97 MByte)
             Metis nested dissection ordering used
             solver workspace for phase2 (nodal ordering)  (64bit words) =         1465807 (     11.18 MByte)
             solver workspace for phase3 (symbolic factor) (64bit words) =         3343972 (     25.51 MByte)
             solver workspace for phase4 (factorization)   (64bit words) =         7980869 (     60.89 MByte) (MINIMUM)
             solver workspace for phase4 (factorization)   (64bit words) =        65432141 (    499.21 MByte) (MAXIMUM)
             solver workspace available and used           (64bit words) =        68318140 (    521.23 MByte)


             start of matrix solution
             wall time =        1397.00


             singularity ratio    1.0573E-04


             end of matrix solution
             wall time =        1411.00


             ddu multiplied with    1.00000E-06 due to penetration


             maximum residual force  at node      1578 degree of freedom  1 is equal to    2.634E+00
             maximum reaction force  at node     56163 degree of freedom  1 is equal to    5.366E+04
             residual convergence ratio    4.909E-05

             maximum displacement  change   at node      1578 degree of freedom  2 is equal to    1.561E-07
             maximum displacement increment at node     34356 degree of freedom  2 is equal to    3.586E+00
             displacement convergence ratio   4.354E-08

             recycling increment due to separation 


             maximum connectivity in stiffness matrix is       207 at node     63833


             maximum half-bandwidth is     60010  between nodes      4232  and     64241

             number of profile entries excluding fill-in is          555402


             total workspace needed with in-core matrix storage =        23662831
               part of solver workspace is allocated separately


             load increments for each degree of freedom
             summed over the whole model

             from distributed loads
             dist. loads on deformed configuration - totals below for dist. loads
             increments for point loads
             0.000000E+00   0.000000E+00   0.000000E+00


             point loads
             0.000000E+00   0.000000E+00   0.000000E+00

             start of assembly     cycle number is     1
             wall time =        1418.00


             solver workspace for phase1 (matrix input)    (64bit words) =          651851 (      4.97 MByte)
             Metis nested dissection ordering used
             solver workspace for phase2 (nodal ordering)  (64bit words) =         1465680 (     11.18 MByte)
             solver workspace for phase3 (symbolic factor) (64bit words) =         3336798 (     25.46 MByte)
             solver workspace for phase4 (factorization)   (64bit words) =         8067692 (     61.55 MByte) (MINIMUM)
             solver workspace for phase4 (factorization)   (64bit words) =        66792141 (    509.58 MByte) (MAXIMUM)
             solver workspace available and used           (64bit words) =        68318140 (    521.23 MByte)


             start of matrix solution
             wall time =        1430.00


             singularity ratio    1.1955E-04


             end of matrix solution
             wall time =        1444.00


             maximum residual force  at node     25354 degree of freedom  2 is equal to    5.372E-11
             maximum reaction force  at node     56163 degree of freedom  1 is equal to    5.366E+04
             residual convergence ratio    1.001E-15

             maximum displacement  change   at node      3863 degree of freedom  2 is equal to    3.464E-01
             maximum displacement increment at node     34356 degree of freedom  2 is equal to    3.585E+00
             displacement convergence ratio   9.662E-02

             recycling increment due to body to body contact 

             increment will be recycled


             maximum connectivity in stiffness matrix is       207 at node     63833


             maximum half-bandwidth is     60010  between nodes      4232  and     64241

             number of profile entries excluding fill-in is          555355


             total workspace needed with in-core matrix storage =        23661563
               part of solver workspace is allocated separately


             load increments for each degree of freedom
             summed over the whole model

             from distributed loads
             dist. loads on deformed configuration - totals below for dist. loads
             increments for point loads
             0.000000E+00   0.000000E+00   0.000000E+00


             point loads
             0.000000E+00   0.000000E+00   0.000000E+00

             start of assembly     cycle number is     2
             wall time =        1450.00


             solver workspace for phase1 (matrix input)    (64bit words) =          651804 (      4.97 MByte)
             Metis nested dissection ordering used
             solver workspace for phase2 (nodal ordering)  (64bit words) =         1465649 (     11.18 MByte)
             solver workspace for phase3 (symbolic factor) (64bit words) =         3340521 (     25.49 MByte)
             solver workspace for phase4 (factorization)   (64bit words) =         7984207 (     60.91 MByte) (MINIMUM)
             solver workspace for phase4 (factorization)   (64bit words) =        64378218 (    491.17 MByte) (MAXIMUM)
             solver workspace available and used           (64bit words) =        68318140 (    521.23 MByte)


             start of matrix solution
             wall time =        1462.00


             singularity ratio    1.0554E-04


             end of matrix solution
             wall time =        1475.00


             ddu multiplied with    1.00000E-06 due to penetration


             maximum residual force  at node      1578 degree of freedom  2 is equal to    2.599E+00
             maximum reaction force  at node     56163 degree of freedom  1 is equal to    5.366E+04
             residual convergence ratio    4.843E-05

             maximum displacement  change   at node      1578 degree of freedom  1 is equal to    1.617E-07
             maximum displacement increment at node     34356 degree of freedom  2 is equal to    3.585E+00
             displacement convergence ratio   4.510E-08

             recycling increment due to separation 


             maximum connectivity in stiffness matrix is       207 at node     63833


             maximum half-bandwidth is     60010  between nodes      4232  and     64241

             number of profile entries excluding fill-in is          555157


             total workspace needed with in-core matrix storage =        23656217
               part of solver workspace is allocated separately


             load increments for each degree of freedom
             summed over the whole model

             from distributed loads
             dist. loads on deformed configuration - totals below for dist. loads
             increments for point loads
             0.000000E+00   0.000000E+00   0.000000E+00


             point loads
             0.000000E+00   0.000000E+00   0.000000E+00

             start of assembly     cycle number is     1
             wall time =        1482.00


             solver workspace for phase1 (matrix input)    (64bit words) =          651606 (      4.97 MByte)
             Metis nested dissection ordering used
             solver workspace for phase2 (nodal ordering)  (64bit words) =         1465514 (     11.18 MByte)
             solver workspace for phase3 (symbolic factor) (64bit words) =         3323626 (     25.36 MByte)
             solver workspace for phase4 (factorization)   (64bit words) =         7983436 (     60.91 MByte) (MINIMUM)
             solver workspace for phase4 (factorization)   (64bit words) =        63665883 (    485.73 MByte) (MAXIMUM)
             solver workspace available and used           (64bit words) =        68318140 (    521.23 MByte)


             start of matrix solution
             wall time =        1494.00


             singularity ratio    1.0526E-04


             end of matrix solution
             wall time =        1507.00


             maximum residual force  at node     20187 degree of freedom  2 is equal to    5.627E-11
             maximum reaction force  at node     56163 degree of freedom  1 is equal to    5.366E+04
             residual convergence ratio    1.049E-15

             maximum displacement  change   at node      3968 degree of freedom  2 is equal to    3.981E-01
             maximum displacement increment at node     34356 degree of freedom  2 is equal to    3.671E+00
             displacement convergence ratio   1.084E-01

             recycling increment due to body to body contact 

             increment will be recycled


             maximum connectivity in stiffness matrix is       207 at node     63833


             maximum half-bandwidth is     60010  between nodes      4232  and     64241

             number of profile entries excluding fill-in is          555152


             total workspace needed with in-core matrix storage =        23656081
               part of solver workspace is allocated separately


             load increments for each degree of freedom
             summed over the whole model

             from distributed loads
             dist. loads on deformed configuration - totals below for dist. loads
             increments for point loads
             0.000000E+00   0.000000E+00   0.000000E+00


             point loads
             0.000000E+00   0.000000E+00   0.000000E+00

             start of assembly     cycle number is     2
             wall time =        1513.00


             solver workspace for phase1 (matrix input)    (64bit words) =          651601 (      4.97 MByte)
             Metis nested dissection ordering used
             solver workspace for phase2 (nodal ordering)  (64bit words) =         1465509 (     11.18 MByte)
             solver workspace for phase3 (symbolic factor) (64bit words) =         3346704 (     25.53 MByte)
             solver workspace for phase4 (factorization)   (64bit words) =         8038817 (     61.33 MByte) (MINIMUM)
             solver workspace for phase4 (factorization)   (64bit words) =        67858702 (    517.72 MByte) (MAXIMUM)
             solver workspace available and used           (64bit words) =        68318140 (    521.23 MByte)


             start of matrix solution
             wall time =        1525.00


             singularity ratio    1.4745E-04


             end of matrix solution
             wall time =        1540.00


             ddu multiplied with    1.00000E-06 due to penetration


             maximum residual force  at node      1578 degree of freedom  1 is equal to    2.429E+00
             maximum reaction force  at node     56163 degree of freedom  1 is equal to    5.366E+04
             residual convergence ratio    4.526E-05

             maximum displacement  change   at node      1578 degree of freedom  2 is equal to    1.527E-07
             maximum displacement increment at node     34356 degree of freedom  2 is equal to    3.671E+00
             displacement convergence ratio   4.160E-08

             recycling increment due to separation 


             maximum connectivity in stiffness matrix is       207 at node     63833


             maximum half-bandwidth is     60010  between nodes      4232  and     64241

             number of profile entries excluding fill-in is          554919


             total workspace needed with in-core matrix storage =        23649791
               part of solver workspace is allocated separately


             load increments for each degree of freedom
             summed over the whole model

             from distributed loads
             dist. loads on deformed configuration - totals below for dist. loads
             increments for point loads
             0.000000E+00   0.000000E+00   0.000000E+00


             point loads
             0.000000E+00   0.000000E+00   0.000000E+00

             start of assembly     cycle number is     1
             wall time =        1547.00


             solver workspace for phase1 (matrix input)    (64bit words) =          651368 (      4.97 MByte)
             Metis nested dissection ordering used
             solver workspace for phase2 (nodal ordering)  (64bit words) =         1465340 (     11.18 MByte)
             solver workspace for phase3 (symbolic factor) (64bit words) =         3315826 (     25.30 MByte)
             solver workspace for phase4 (factorization)   (64bit words) =         7950615 (     60.66 MByte) (MINIMUM)
             solver workspace for phase4 (factorization)   (64bit words) =        63743100 (    486.32 MByte) (MAXIMUM)
             solver workspace available and used           (64bit words) =        68318140 (    521.23 MByte)


             start of matrix solution
             wall time =        1559.00


             singularity ratio    1.0514E-04


             end of matrix solution
             wall time =        1572.00


             maximum residual force  at node     20187 degree of freedom  2 is equal to    5.783E-11
             maximum reaction force  at node     56163 degree of freedom  1 is equal to    5.366E+04
             residual convergence ratio    1.078E-15

             maximum displacement  change   at node      3964 degree of freedom  2 is equal to    3.569E-01
             maximum displacement increment at node     34356 degree of freedom  2 is equal to    3.695E+00
             displacement convergence ratio   9.659E-02

             recycling increment due to body to body contact 

             increment will be recycled


             maximum connectivity in stiffness matrix is       207 at node     63833


             maximum half-bandwidth is     60010  between nodes      4232  and     64241

             number of profile entries excluding fill-in is          554853


             total workspace needed with in-core matrix storage =        23648009
               part of solver workspace is allocated separately


             load increments for each degree of freedom
             summed over the whole model

             from distributed loads
             dist. loads on deformed configuration - totals below for dist. loads
             increments for point loads
             0.000000E+00   0.000000E+00   0.000000E+00


             point loads
             0.000000E+00   0.000000E+00   0.000000E+00

             start of assembly     cycle number is     2
             wall time =        1577.00


             solver workspace for phase1 (matrix input)    (64bit words) =          651302 (      4.97 MByte)
             Metis nested dissection ordering used
             solver workspace for phase2 (nodal ordering)  (64bit words) =         1465285 (     11.18 MByte)
             solver workspace for phase3 (symbolic factor) (64bit words) =         3368672 (     25.70 MByte)
             solver workspace for phase4 (factorization)   (64bit words) =         8058343 (     61.48 MByte) (MINIMUM)
             solver workspace for phase4 (factorization)   (64bit words) =        67469078 (    514.75 MByte) (MAXIMUM)
             solver workspace available and used           (64bit words) =        68318140 (    521.23 MByte)


             start of matrix solution
             wall time =        1590.00


             singularity ratio    1.0514E-04


             end of matrix solution
             wall time =        1604.00


             ddu multiplied with    7.34072E-02 due to penetration


             maximum residual force  at node      1578 degree of freedom  1 is equal to    2.508E+00
             maximum reaction force  at node     56163 degree of freedom  1 is equal to    5.366E+04
             residual convergence ratio    4.673E-05

             maximum displacement  change   at node      1578 degree of freedom  1 is equal to    1.244E-02
             maximum displacement increment at node     34356 degree of freedom  2 is equal to    3.696E+00
             displacement convergence ratio   3.366E-03

             recycling increment due to separation 


             maximum connectivity in stiffness matrix is       207 at node     63833


             maximum half-bandwidth is     60010  between nodes      4232  and     64241

             number of profile entries excluding fill-in is          554656


             total workspace needed with in-core matrix storage =        23642689
               part of solver workspace is allocated separately


             load increments for each degree of freedom
             summed over the whole model

             from distributed loads
             dist. loads on deformed configuration - totals below for dist. loads
             increments for point loads
             0.000000E+00   0.000000E+00   0.000000E+00


             point loads
             0.000000E+00   0.000000E+00   0.000000E+00

             start of assembly     cycle number is     1
             wall time =        1611.00


             solver workspace for phase1 (matrix input)    (64bit words) =          651105 (      4.97 MByte)
             Metis nested dissection ordering used
             solver workspace for phase2 (nodal ordering)  (64bit words) =         1465161 (     11.18 MByte)
             solver workspace for phase3 (symbolic factor) (64bit words) =         3355131 (     25.60 MByte)
             solver workspace for phase4 (factorization)   (64bit words) =         7979039 (     60.88 MByte) (MINIMUM)
             solver workspace for phase4 (factorization)   (64bit words) =        64210898 (    489.89 MByte) (MAXIMUM)
             solver workspace available and used           (64bit words) =        68318140 (    521.23 MByte)


             start of matrix solution
             wall time =        1623.00


             singularity ratio    1.0481E-04


             end of matrix solution
             wall time =        1637.00


             maximum residual force  at node     18664 degree of freedom  2 is equal to    5.876E-11
             maximum reaction force  at node     56163 degree of freedom  1 is equal to    5.366E+04
             residual convergence ratio    1.095E-15

             maximum displacement  change   at node      4005 degree of freedom  2 is equal to    3.600E-01
             maximum displacement increment at node     34654 degree of freedom  2 is equal to    3.774E+00
             displacement convergence ratio   9.541E-02

             recycling increment due to body to body contact 

             increment will be recycled


             maximum connectivity in stiffness matrix is       207 at node     63833


             maximum half-bandwidth is     60010  between nodes      4232  and     64241

             number of profile entries excluding fill-in is          554621


             total workspace needed with in-core matrix storage =        23641745
               part of solver workspace is allocated separately


             load increments for each degree of freedom
             summed over the whole model

             from distributed loads
             dist. loads on deformed configuration - totals below for dist. loads
             increments for point loads
             0.000000E+00   0.000000E+00   0.000000E+00


             point loads
             0.000000E+00   0.000000E+00   0.000000E+00

             start of assembly     cycle number is     2
             wall time =        1642.00


             solver workspace for phase1 (matrix input)    (64bit words) =          651070 (      4.97 MByte)
             Metis nested dissection ordering used
             solver workspace for phase2 (nodal ordering)  (64bit words) =         1465127 (     11.18 MByte)
             solver workspace for phase3 (symbolic factor) (64bit words) =         3345070 (     25.52 MByte)
             solver workspace for phase4 (factorization)   (64bit words) =         8005391 (     61.08 MByte) (MINIMUM)
             solver workspace for phase4 (factorization)   (64bit words) =        64521865 (    492.26 MByte) (MAXIMUM)
             solver workspace available and used           (64bit words) =        68318140 (    521.23 MByte)


             start of matrix solution
             wall time =        1654.00


             singularity ratio    1.0493E-04


             end of matrix solution
             wall time =        1667.00


             ddu multiplied with    1.00000E-06 due to penetration


             maximum residual force  at node      1578 degree of freedom  1 is equal to    2.313E+00
             maximum reaction force  at node     56163 degree of freedom  1 is equal to    5.366E+04
             residual convergence ratio    4.311E-05

             maximum displacement  change   at node      1578 degree of freedom  2 is equal to    2.068E-07
             maximum displacement increment at node     34654 degree of freedom  2 is equal to    3.774E+00
             displacement convergence ratio   5.481E-08

             recycling increment due to separation 


             maximum connectivity in stiffness matrix is       207 at node     63833


             maximum half-bandwidth is     60010  between nodes      4232  and     64241

             number of profile entries excluding fill-in is          554263


             total workspace needed with in-core matrix storage =        23632079
               part of solver workspace is allocated separately


             load increments for each degree of freedom
             summed over the whole model

             from distributed loads
             dist. loads on deformed configuration - totals below for dist. loads
             increments for point loads
             0.000000E+00   0.000000E+00   0.000000E+00


             point loads
             0.000000E+00   0.000000E+00   0.000000E+00

             start of assembly     cycle number is     1
             wall time =        1675.00


             solver workspace for phase1 (matrix input)    (64bit words) =          650712 (      4.96 MByte)
             Metis nested dissection ordering used
             solver workspace for phase2 (nodal ordering)  (64bit words) =         1464890 (     11.18 MByte)
             solver workspace for phase3 (symbolic factor) (64bit words) =         3357592 (     25.62 MByte)
             solver workspace for phase4 (factorization)   (64bit words) =         7977770 (     60.87 MByte) (MINIMUM)
             solver workspace for phase4 (factorization)   (64bit words) =        64148797 (    489.42 MByte) (MAXIMUM)
             solver workspace available and used           (64bit words) =        68318140 (    521.23 MByte)


             start of matrix solution
             wall time =        1687.00


             singularity ratio    1.0429E-04


             end of matrix solution
             wall time =        1700.00


             maximum residual force  at node     21228 degree of freedom  2 is equal to    5.347E-11
             maximum reaction force  at node     56163 degree of freedom  1 is equal to    5.366E+04
             residual convergence ratio    9.964E-16

             maximum displacement  change   at node      3962 degree of freedom  2 is equal to    3.798E-01
             maximum displacement increment at node     34654 degree of freedom  2 is equal to    3.821E+00
             displacement convergence ratio   9.941E-02

             recycling increment due to body to body contact 

             increment will be recycled


             maximum connectivity in stiffness matrix is       207 at node     63833


             maximum half-bandwidth is     60010  between nodes      4232  and     64241

             number of profile entries excluding fill-in is          554201


             total workspace needed with in-core matrix storage =        23630405
               part of solver workspace is allocated separately


             load increments for each degree of freedom
             summed over the whole model

             from distributed loads
             dist. loads on deformed configuration - totals below for dist. loads
             increments for point loads
             0.000000E+00   0.000000E+00   0.000000E+00


             point loads
             0.000000E+00   0.000000E+00   0.000000E+00

             start of assembly     cycle number is     2
             wall time =        1706.00


             solver workspace for phase1 (matrix input)    (64bit words) =          650650 (      4.96 MByte)
             Metis nested dissection ordering used
             solver workspace for phase2 (nodal ordering)  (64bit words) =         1464838 (     11.18 MByte)
             solver workspace for phase3 (symbolic factor) (64bit words) =         3339773 (     25.48 MByte)
             solver workspace for phase4 (factorization)   (64bit words) =         8194727 (     62.52 MByte) (MINIMUM)
             solver workspace for phase4 (factorization)   (64bit words) =        74900203 (    571.44 MByte) (MAXIMUM)
             solver workspace available and used           (64bit words) =        78645213 (    600.02 MByte)


             start of matrix solution
             wall time =        1741.00


             singularity ratio    1.5725E-03


             end of matrix solution
             wall time =        1759.00


             ddu multiplied with    1.00000E-06 due to penetration


             maximum residual force  at node      1578 degree of freedom  2 is equal to    2.652E+00
             maximum reaction force  at node     56163 degree of freedom  1 is equal to    5.366E+04
             residual convergence ratio    4.942E-05

             maximum displacement  change   at node     15159 degree of freedom  2 is equal to    2.080E-07
             maximum displacement increment at node     34654 degree of freedom  2 is equal to    3.821E+00
             displacement convergence ratio   5.445E-08

             recycling increment due to separation 


             maximum connectivity in stiffness matrix is       207 at node     63833


             maximum half-bandwidth is     60010  between nodes      4232  and     64241

             number of profile entries excluding fill-in is          553749


             total workspace needed with in-core matrix storage =        23618201
               part of solver workspace is allocated separately


             load increments for each degree of freedom
             summed over the whole model

             from distributed loads
             dist. loads on deformed configuration - totals below for dist. loads
             increments for point loads
             0.000000E+00   0.000000E+00   0.000000E+00


             point loads
             0.000000E+00   0.000000E+00   0.000000E+00

             start of assembly     cycle number is     1
             wall time =        1767.00


             solver workspace for phase1 (matrix input)    (64bit words) =          650198 (      4.96 MByte)
             Metis nested dissection ordering used
             solver workspace for phase2 (nodal ordering)  (64bit words) =         1464552 (     11.17 MByte)
             solver workspace for phase3 (symbolic factor) (64bit words) =         3330804 (     25.41 MByte)
             solver workspace for phase4 (factorization)   (64bit words) =         7986605 (     60.93 MByte) (MINIMUM)
             solver workspace for phase4 (factorization)   (64bit words) =        65992442 (    503.48 MByte) (MAXIMUM)
             solver workspace available and used           (64bit words) =        78645213 (    600.02 MByte)


             start of matrix solution
             wall time =        1779.00


             singularity ratio    1.0386E-04


             end of matrix solution
             wall time =        1793.00


             maximum residual force  at node     21627 degree of freedom  2 is equal to    6.646E-11
             maximum reaction force  at node     56163 degree of freedom  1 is equal to    5.366E+04
             residual convergence ratio    1.239E-15

             maximum displacement  change   at node      4015 degree of freedom  2 is equal to    3.581E-01
             maximum displacement increment at node     34654 degree of freedom  2 is equal to    3.948E+00
             displacement convergence ratio   9.069E-02

             recycling increment due to body to body contact 

             increment will be recycled


             maximum connectivity in stiffness matrix is       207 at node     63833


             maximum half-bandwidth is     60010  between nodes      4232  and     64241

             number of profile entries excluding fill-in is          553677


             total workspace needed with in-core matrix storage =        23616257
               part of solver workspace is allocated separately


             load increments for each degree of freedom
             summed over the whole model

             from distributed loads
             dist. loads on deformed configuration - totals below for dist. loads
             increments for point loads
             0.000000E+00   0.000000E+00   0.000000E+00


             point loads
             0.000000E+00   0.000000E+00   0.000000E+00

             start of assembly     cycle number is     2
             wall time =        1798.00


             solver workspace for phase1 (matrix input)    (64bit words) =          650126 (      4.96 MByte)
             Metis nested dissection ordering used
             solver workspace for phase2 (nodal ordering)  (64bit words) =         1464484 (     11.17 MByte)
             solver workspace for phase3 (symbolic factor) (64bit words) =         3378464 (     25.78 MByte)
             solver workspace for phase4 (factorization)   (64bit words) =         8012385 (     61.13 MByte) (MINIMUM)
             solver workspace for phase4 (factorization)   (64bit words) =        65263166 (    497.92 MByte) (MAXIMUM)
             solver workspace available and used           (64bit words) =        78645213 (    600.02 MByte)


             start of matrix solution
             wall time =        1810.00


             singularity ratio    1.4527E-04


             end of matrix solution
             wall time =        1824.00


             ddu multiplied with    1.00000E-06 due to penetration


             maximum residual force  at node      1578 degree of freedom  2 is equal to    2.662E+00
             maximum reaction force  at node     56163 degree of freedom  1 is equal to    5.366E+04
             residual convergence ratio    4.962E-05

             maximum displacement  change   at node      1578 degree of freedom  2 is equal to    2.745E-07
             maximum displacement increment at node     34654 degree of freedom  2 is equal to    3.948E+00
             displacement convergence ratio   6.952E-08

             recycling increment due to separation 


             maximum connectivity in stiffness matrix is       207 at node     63833


             maximum half-bandwidth is     60010  between nodes      4232  and     64241

             number of profile entries excluding fill-in is          553264


             total workspace needed with in-core matrix storage =        23605105
               part of solver workspace is allocated separately


             load increments for each degree of freedom
             summed over the whole model

             from distributed loads
             dist. loads on deformed configuration - totals below for dist. loads
             increments for point loads
             0.000000E+00   0.000000E+00   0.000000E+00


             point loads
             0.000000E+00   0.000000E+00   0.000000E+00

             start of assembly     cycle number is     1
             wall time =        1832.00


             solver workspace for phase1 (matrix input)    (64bit words) =          649713 (      4.96 MByte)
             Metis nested dissection ordering used
             solver workspace for phase2 (nodal ordering)  (64bit words) =         1464216 (     11.17 MByte)
             solver workspace for phase3 (symbolic factor) (64bit words) =         3305070 (     25.22 MByte)
             solver workspace for phase4 (factorization)   (64bit words) =         7933938 (     60.53 MByte) (MINIMUM)
             solver workspace for phase4 (factorization)   (64bit words) =        63399409 (    483.70 MByte) (MAXIMUM)
             solver workspace available and used           (64bit words) =        78645213 (    600.02 MByte)


             start of matrix solution
             wall time =        1844.00


             singularity ratio    1.0317E-04


             end of matrix solution
             wall time =        1856.00


             maximum residual force  at node     18018 degree of freedom  2 is equal to    5.815E-11
             maximum reaction force  at node     56163 degree of freedom  1 is equal to    5.366E+04
             residual convergence ratio    1.084E-15

             maximum displacement  change   at node      4033 degree of freedom  2 is equal to    3.157E-01
             maximum displacement increment at node     34654 degree of freedom  2 is equal to    3.949E+00
             displacement convergence ratio   7.993E-02

             recycling increment due to body to body contact 

             increment will be recycled


             maximum connectivity in stiffness matrix is       207 at node     63833


             maximum half-bandwidth is     60010  between nodes      4232  and     64241

             number of profile entries excluding fill-in is          553255


             total workspace needed with in-core matrix storage =        23604863
               part of solver workspace is allocated separately


             load increments for each degree of freedom
             summed over the whole model

             from distributed loads
             dist. loads on deformed configuration - totals below for dist. loads
             increments for point loads
             0.000000E+00   0.000000E+00   0.000000E+00


             point loads
             0.000000E+00   0.000000E+00   0.000000E+00

             start of assembly     cycle number is     2
             wall time =        1862.00


             solver workspace for phase1 (matrix input)    (64bit words) =          649704 (      4.96 MByte)
             Metis nested dissection ordering used
             solver workspace for phase2 (nodal ordering)  (64bit words) =         1464201 (     11.17 MByte)
             solver workspace for phase3 (symbolic factor) (64bit words) =         3320391 (     25.33 MByte)
             solver workspace for phase4 (factorization)   (64bit words) =         7946558 (     60.63 MByte) (MINIMUM)
             solver workspace for phase4 (factorization)   (64bit words) =        64212013 (    489.90 MByte) (MAXIMUM)
             solver workspace available and used           (64bit words) =        78645213 (    600.02 MByte)


             start of matrix solution
             wall time =        1874.00


             singularity ratio    1.0344E-04


             end of matrix solution
             wall time =        1887.00


             maximum residual force  at node     17843 degree of freedom  2 is equal to    5.687E-11
             maximum reaction force  at node     56163 degree of freedom  1 is equal to    5.366E+04
             residual convergence ratio    1.060E-15

             maximum displacement  change   at node      1566 degree of freedom  1 is equal to    1.299E-01
             maximum displacement increment at node     34654 degree of freedom  2 is equal to    3.990E+00
             displacement convergence ratio   3.255E-02

             recycling increment due to separation 


             maximum connectivity in stiffness matrix is       207 at node     63833


             maximum half-bandwidth is     60010  between nodes      4232  and     64241

             number of profile entries excluding fill-in is          552657


             total workspace needed with in-core matrix storage =        23588717
               part of solver workspace is allocated separately


             load increments for each degree of freedom
             summed over the whole model

             from distributed loads
             dist. loads on deformed configuration - totals below for dist. loads
             increments for point loads
             0.000000E+00   0.000000E+00   0.000000E+00


             point loads
             0.000000E+00   0.000000E+00   0.000000E+00

             start of assembly     cycle number is     1
             wall time =        1893.00


             solver workspace for phase1 (matrix input)    (64bit words) =          649106 (      4.95 MByte)
             Metis nested dissection ordering used
             solver workspace for phase2 (nodal ordering)  (64bit words) =         1463786 (     11.17 MByte)
             solver workspace for phase3 (symbolic factor) (64bit words) =         3329635 (     25.40 MByte)
             solver workspace for phase4 (factorization)   (64bit words) =         7934829 (     60.54 MByte) (MINIMUM)
             solver workspace for phase4 (factorization)   (64bit words) =        62854589 (    479.54 MByte) (MAXIMUM)
             solver workspace available and used           (64bit words) =        78645213 (    600.02 MByte)


             start of matrix solution
             wall time =        1905.00


             singularity ratio    1.4268E-04


             end of matrix solution
             wall time =        1917.00


             maximum residual force  at node     17880 degree of freedom  1 is equal to    5.656E-11
             maximum reaction force  at node     56163 degree of freedom  1 is equal to    5.366E+04
             residual convergence ratio    1.054E-15

             maximum displacement  change   at node      3886 degree of freedom  2 is equal to    4.355E-01
             maximum displacement increment at node     34654 degree of freedom  2 is equal to    4.054E+00
             displacement convergence ratio   1.074E-01

             recycling increment due to separation 


             maximum connectivity in stiffness matrix is       207 at node     63833


             maximum half-bandwidth is     60010  between nodes      4232  and     64241

             number of profile entries excluding fill-in is          552108


             total workspace needed with in-core matrix storage =        23573893
               part of solver workspace is allocated separately


             load increments for each degree of freedom
             summed over the whole model

             from distributed loads
             dist. loads on deformed configuration - totals below for dist. loads
             increments for point loads
             0.000000E+00   0.000000E+00   0.000000E+00


             point loads
             0.000000E+00   0.000000E+00   0.000000E+00

             start of assembly     cycle number is     1
             wall time =        1924.00


             solver workspace for phase1 (matrix input)    (64bit words) =          648557 (      4.95 MByte)
             Metis nested dissection ordering used
             solver workspace for phase2 (nodal ordering)  (64bit words) =         1463408 (     11.16 MByte)
             solver workspace for phase3 (symbolic factor) (64bit words) =         3317041 (     25.31 MByte)
             solver workspace for phase4 (factorization)   (64bit words) =         7961064 (     60.74 MByte) (MINIMUM)
             solver workspace for phase4 (factorization)   (64bit words) =        64580533 (    492.71 MByte) (MAXIMUM)
             solver workspace available and used           (64bit words) =        78645213 (    600.02 MByte)


             start of matrix solution
             wall time =        1937.00


             singularity ratio    9.5609E-05


             end of matrix solution
             wall time =        1950.00


             maximum residual force  at node     24641 degree of freedom  2 is equal to    6.417E-11
             maximum reaction force  at node     56163 degree of freedom  1 is equal to    5.366E+04
             residual convergence ratio    1.196E-15

             maximum displacement  change   at node      4032 degree of freedom  2 is equal to    3.457E-01
             maximum displacement increment at node     34654 degree of freedom  2 is equal to    4.173E+00
             displacement convergence ratio   8.284E-02

             recycling increment due to body to body contact 

             increment will be recycled


             maximum connectivity in stiffness matrix is       207 at node     63833


             maximum half-bandwidth is     60010  between nodes      4232  and     64241

             number of profile entries excluding fill-in is          552197


             total workspace needed with in-core matrix storage =        23576297
               part of solver workspace is allocated separately


             load increments for each degree of freedom
             summed over the whole model

             from distributed loads
             dist. loads on deformed configuration - totals below for dist. loads
             increments for point loads
             0.000000E+00   0.000000E+00   0.000000E+00


             point loads
             0.000000E+00   0.000000E+00   0.000000E+00

             start of assembly     cycle number is     2
             wall time =        1957.00


             solver workspace for phase1 (matrix input)    (64bit words) =          648646 (      4.95 MByte)
             Metis nested dissection ordering used
             solver workspace for phase2 (nodal ordering)  (64bit words) =         1463483 (     11.17 MByte)
             solver workspace for phase3 (symbolic factor) (64bit words) =         3294514 (     25.14 MByte)
             solver workspace for phase4 (factorization)   (64bit words) =         7943763 (     60.61 MByte) (MINIMUM)
             solver workspace for phase4 (factorization)   (64bit words) =        64246266 (    490.16 MByte) (MAXIMUM)
             solver workspace available and used           (64bit words) =        78645213 (    600.02 MByte)


             start of matrix solution
             wall time =        1969.00


             singularity ratio    1.0192E-04


             end of matrix solution
             wall time =        1982.00


             maximum residual force  at node     17835 degree of freedom  1 is equal to    6.357E-11
             maximum reaction force  at node     56163 degree of freedom  1 is equal to    5.366E+04
             residual convergence ratio    1.185E-15

             maximum displacement  change   at node      2323 degree of freedom  1 is equal to    2.447E-01
             maximum displacement increment at node     34654 degree of freedom  2 is equal to    4.093E+00
             displacement convergence ratio   5.978E-02

             recycling increment due to body to body contact 

             increment will be recycled


             maximum connectivity in stiffness matrix is       207 at node     63833


             maximum half-bandwidth is     60010  between nodes      4232  and     64241

             number of profile entries excluding fill-in is          552118


             total workspace needed with in-core matrix storage =        23574163
               part of solver workspace is allocated separately


             load increments for each degree of freedom
             summed over the whole model

             from distributed loads
             dist. loads on deformed configuration - totals below for dist. loads
             increments for point loads
             0.000000E+00   0.000000E+00   0.000000E+00


             point loads
             0.000000E+00   0.000000E+00   0.000000E+00

             start of assembly     cycle number is     3
             wall time =        1988.00


             solver workspace for phase1 (matrix input)    (64bit words) =          648567 (      4.95 MByte)
             Metis nested dissection ordering used
             solver workspace for phase2 (nodal ordering)  (64bit words) =         1463415 (     11.16 MByte)
             solver workspace for phase3 (symbolic factor) (64bit words) =         3320565 (     25.33 MByte)
             solver workspace for phase4 (factorization)   (64bit words) =         7955047 (     60.69 MByte) (MINIMUM)
             solver workspace for phase4 (factorization)   (64bit words) =        64246021 (    490.16 MByte) (MAXIMUM)
             solver workspace available and used           (64bit words) =        78645213 (    600.02 MByte)


             start of matrix solution
             wall time =        2000.00


             singularity ratio    1.0196E-04


             end of matrix solution
             wall time =        2013.00


             ddu multiplied with    1.00000E-06 due to penetration


             maximum residual force  at node      1566 degree of freedom  2 is equal to    4.100E+00
             maximum reaction force  at node     56163 degree of freedom  1 is equal to    5.366E+04
             residual convergence ratio    7.640E-05

             maximum displacement  change   at node     15159 degree of freedom  2 is equal to    2.203E-07
             maximum displacement increment at node     34654 degree of freedom  2 is equal to    4.093E+00
             displacement convergence ratio   5.382E-08

             recycling increment due to separation 


             maximum connectivity in stiffness matrix is       207 at node     63833


             maximum half-bandwidth is     60010  between nodes      4232  and     64241

             number of profile entries excluding fill-in is          551538


             total workspace needed with in-core matrix storage =        23558503
               part of solver workspace is allocated separately


             load increments for each degree of freedom
             summed over the whole model

             from distributed loads
             dist. loads on deformed configuration - totals below for dist. loads
             increments for point loads
             0.000000E+00   0.000000E+00   0.000000E+00


             point loads
             0.000000E+00   0.000000E+00   0.000000E+00

             start of assembly     cycle number is     1
             wall time =        2021.00


             solver workspace for phase1 (matrix input)    (64bit words) =          647987 (      4.94 MByte)
             Metis nested dissection ordering used
             solver workspace for phase2 (nodal ordering)  (64bit words) =         1463063 (     11.16 MByte)
             solver workspace for phase3 (symbolic factor) (64bit words) =         3301883 (     25.19 MByte)
             solver workspace for phase4 (factorization)   (64bit words) =         7904235 (     60.30 MByte) (MINIMUM)
             solver workspace for phase4 (factorization)   (64bit words) =        63172808 (    481.97 MByte) (MAXIMUM)
             solver workspace available and used           (64bit words) =        78645213 (    600.02 MByte)


             start of matrix solution
             wall time =        2033.00


             singularity ratio    1.0026E-04


             end of matrix solution
             wall time =        2045.00


             maximum residual force  at node     17943 degree of freedom  2 is equal to    7.999E-11
             maximum reaction force  at node     56163 degree of freedom  1 is equal to    5.366E+04
             residual convergence ratio    1.491E-15

             maximum displacement  change   at node      4170 degree of freedom  2 is equal to    5.689E-01
             maximum displacement increment at node     36343 degree of freedom  2 is equal to    4.391E+00
             displacement convergence ratio   1.295E-01

             recycling increment due to body to body contact 

             increment will be recycled


             maximum connectivity in stiffness matrix is       207 at node     63833


             maximum half-bandwidth is     60010  between nodes      4232  and     64241

             number of profile entries excluding fill-in is          551587


             total workspace needed with in-core matrix storage =        23559827
               part of solver workspace is allocated separately


             load increments for each degree of freedom
             summed over the whole model

             from distributed loads
             dist. loads on deformed configuration - totals below for dist. loads
             increments for point loads
             0.000000E+00   0.000000E+00   0.000000E+00


             point loads
             0.000000E+00   0.000000E+00   0.000000E+00

             start of assembly     cycle number is     2
             wall time =        2051.00


             solver workspace for phase1 (matrix input)    (64bit words) =          648036 (      4.94 MByte)
             Metis nested dissection ordering used
             solver workspace for phase2 (nodal ordering)  (64bit words) =         1463108 (     11.16 MByte)
             solver workspace for phase3 (symbolic factor) (64bit words) =         3351247 (     25.57 MByte)
             solver workspace for phase4 (factorization)   (64bit words) =         8071308 (     61.58 MByte) (MINIMUM)
             solver workspace for phase4 (factorization)   (64bit words) =        68248563 (    520.70 MByte) (MAXIMUM)
             solver workspace available and used           (64bit words) =        78645213 (    600.02 MByte)


             start of matrix solution
             wall time =        2063.00


             singularity ratio    2.8158E-04


             end of matrix solution
             wall time =        2078.00


             maximum residual force  at node     21239 degree of freedom  2 is equal to    6.397E-11
             maximum reaction force  at node     56163 degree of freedom  1 is equal to    5.366E+04
             residual convergence ratio    1.192E-15

             maximum displacement  change   at node      2358 degree of freedom  3 is equal to    3.451E-01
             maximum displacement increment at node     36343 degree of freedom  2 is equal to    4.220E+00
             displacement convergence ratio   8.179E-02

             recycling increment due to separation 


             maximum connectivity in stiffness matrix is       207 at node     63833


             maximum half-bandwidth is     60010  between nodes      4232  and     64241

             number of profile entries excluding fill-in is          550996


             total workspace needed with in-core matrix storage =        23543869
               part of solver workspace is allocated separately


             load increments for each degree of freedom
             summed over the whole model

             from distributed loads
             dist. loads on deformed configuration - totals below for dist. loads
             increments for point loads
             0.000000E+00   0.000000E+00   0.000000E+00


             point loads
             0.000000E+00   0.000000E+00   0.000000E+00

             start of assembly     cycle number is     1
             wall time =        2085.00


             solver workspace for phase1 (matrix input)    (64bit words) =          647445 (      4.94 MByte)
             Metis nested dissection ordering used
             solver workspace for phase2 (nodal ordering)  (64bit words) =         1462719 (     11.16 MByte)
             solver workspace for phase3 (symbolic factor) (64bit words) =         3295758 (     25.14 MByte)
             solver workspace for phase4 (factorization)   (64bit words) =         7923290 (     60.45 MByte) (MINIMUM)
             solver workspace for phase4 (factorization)   (64bit words) =        63534125 (    484.73 MByte) (MAXIMUM)
             solver workspace available and used           (64bit words) =        78645213 (    600.02 MByte)


             start of matrix solution
             wall time =        2097.00


             singularity ratio    9.8740E-05


             end of matrix solution
             wall time =        2110.00


             maximum residual force  at node     22419 degree of freedom  2 is equal to    9.915E-11
             maximum reaction force  at node     56163 degree of freedom  1 is equal to    5.367E+04
             residual convergence ratio    1.848E-15

             maximum displacement  change   at node      3007 degree of freedom  2 is equal to    6.833E-01
             maximum displacement increment at node     36343 degree of freedom  2 is equal to    4.544E+00
             displacement convergence ratio   1.504E-01

             failure to converge to tolerance

             increment will be recycled


             maximum connectivity in stiffness matrix is       207 at node     63833


             maximum half-bandwidth is     60010  between nodes      4232  and     64241

             number of profile entries excluding fill-in is          551030


             total workspace needed with in-core matrix storage =        23544787
               part of solver workspace is allocated separately


             load increments for each degree of freedom
             summed over the whole model

             from distributed loads
             dist. loads on deformed configuration - totals below for dist. loads
             increments for point loads
             0.000000E+00   0.000000E+00   0.000000E+00


             point loads
             0.000000E+00   0.000000E+00   0.000000E+00

             start of assembly     cycle number is     2
             wall time =        2115.00


             solver workspace for phase1 (matrix input)    (64bit words) =          647479 (      4.94 MByte)
             Metis nested dissection ordering used
             solver workspace for phase2 (nodal ordering)  (64bit words) =         1462745 (     11.16 MByte)
             solver workspace for phase3 (symbolic factor) (64bit words) =         3316440 (     25.30 MByte)
             solver workspace for phase4 (factorization)   (64bit words) =         7956265 (     60.70 MByte) (MINIMUM)
             solver workspace for phase4 (factorization)   (64bit words) =        65327597 (    498.41 MByte) (MAXIMUM)
             solver workspace available and used           (64bit words) =        78645213 (    600.02 MByte)


             start of matrix solution
             wall time =        2127.00


             singularity ratio    1.0098E-04


             end of matrix solution
             wall time =        2141.00


             maximum residual force  at node     19572 degree of freedom  1 is equal to    7.860E-11
             maximum reaction force  at node     56163 degree of freedom  1 is equal to    5.367E+04
             residual convergence ratio    1.465E-15

             maximum displacement  change   at node      1383 degree of freedom  1 is equal to    5.077E-01
             maximum displacement increment at node     36343 degree of freedom  2 is equal to    4.371E+00
             displacement convergence ratio   1.162E-01

             recycling increment due to body to body contact 

             increment will be recycled


             maximum connectivity in stiffness matrix is       207 at node     63833


             maximum half-bandwidth is     60010  between nodes      4232  and     64241

             number of profile entries excluding fill-in is          551223


             total workspace needed with in-core matrix storage =        23549999
               part of solver workspace is allocated separately


             load increments for each degree of freedom
             summed over the whole model

             from distributed loads
             dist. loads on deformed configuration - totals below for dist. loads
             increments for point loads
             0.000000E+00   0.000000E+00   0.000000E+00


             point loads
             0.000000E+00   0.000000E+00   0.000000E+00

             start of assembly     cycle number is     3
             wall time =        2148.00


             solver workspace for phase1 (matrix input)    (64bit words) =          647672 (      4.94 MByte)
             Metis nested dissection ordering used
             solver workspace for phase2 (nodal ordering)  (64bit words) =         1462881 (     11.16 MByte)
             solver workspace for phase3 (symbolic factor) (64bit words) =         3336105 (     25.45 MByte)
             solver workspace for phase4 (factorization)   (64bit words) =         7955928 (     60.70 MByte) (MINIMUM)
             solver workspace for phase4 (factorization)   (64bit words) =        64651286 (    493.25 MByte) (MAXIMUM)
             solver workspace available and used           (64bit words) =        78645213 (    600.02 MByte)


             start of matrix solution
             wall time =        2160.00


             singularity ratio    9.9898E-05


             end of matrix solution
             wall time =        2173.00


             maximum residual force  at node     18753 degree of freedom  2 is equal to    9.026E-11
             maximum reaction force  at node     56163 degree of freedom  1 is equal to    5.367E+04
             residual convergence ratio    1.682E-15

             maximum displacement  change   at node      4147 degree of freedom  1 is equal to    5.860E-01
             maximum displacement increment at node     36343 degree of freedom  2 is equal to    4.526E+00
             displacement convergence ratio   1.295E-01

             recycling increment due to body to body contact 

             increment will be recycled


             maximum connectivity in stiffness matrix is       207 at node     63833


             maximum half-bandwidth is     60010  between nodes      4232  and     64241

             number of profile entries excluding fill-in is          551134


             total workspace needed with in-core matrix storage =        23547595
               part of solver workspace is allocated separately


             load increments for each degree of freedom
             summed over the whole model

             from distributed loads
             dist. loads on deformed configuration - totals below for dist. loads
             increments for point loads
             0.000000E+00   0.000000E+00   0.000000E+00


             point loads
             0.000000E+00   0.000000E+00   0.000000E+00

             start of assembly     cycle number is     4
             wall time =        2179.00


             solver workspace for phase1 (matrix input)    (64bit words) =          647583 (      4.94 MByte)
             Metis nested dissection ordering used
             solver workspace for phase2 (nodal ordering)  (64bit words) =         1462788 (     11.16 MByte)
             solver workspace for phase3 (symbolic factor) (64bit words) =         3319381 (     25.32 MByte)
             solver workspace for phase4 (factorization)   (64bit words) =         7957226 (     60.71 MByte) (MINIMUM)
             solver workspace for phase4 (factorization)   (64bit words) =        63657540 (    485.67 MByte) (MAXIMUM)
             solver workspace available and used           (64bit words) =        78645213 (    600.02 MByte)


             start of matrix solution
             wall time =        2191.00


             singularity ratio    1.0108E-04


             end of matrix solution
             wall time =        2204.00


             maximum residual force  at node     21852 degree of freedom  2 is equal to    6.959E-11
             maximum reaction force  at node     56163 degree of freedom  1 is equal to    5.367E+04
             residual convergence ratio    1.297E-15

             maximum displacement  change   at node      4147 degree of freedom  1 is equal to    5.362E-01
             maximum displacement increment at node     36343 degree of freedom  2 is equal to    4.404E+00
             displacement convergence ratio   1.218E-01

             recycling increment due to separation 


             maximum connectivity in stiffness matrix is       207 at node     63833


             maximum half-bandwidth is     60010  between nodes      4232  and     64241

             number of profile entries excluding fill-in is          550685


             total workspace needed with in-core matrix storage =        23535473
               part of solver workspace is allocated separately


             load increments for each degree of freedom
             summed over the whole model

             from distributed loads
             dist. loads on deformed configuration - totals below for dist. loads
             increments for point loads
             0.000000E+00   0.000000E+00   0.000000E+00


             point loads
             0.000000E+00   0.000000E+00   0.000000E+00

             start of assembly     cycle number is     1
             wall time =        2209.00


             solver workspace for phase1 (matrix input)    (64bit words) =          647134 (      4.94 MByte)
             Metis nested dissection ordering used
             solver workspace for phase2 (nodal ordering)  (64bit words) =         1462546 (     11.16 MByte)
             solver workspace for phase3 (symbolic factor) (64bit words) =         3350739 (     25.56 MByte)
             solver workspace for phase4 (factorization)   (64bit words) =         7945137 (     60.62 MByte) (MINIMUM)
             solver workspace for phase4 (factorization)   (64bit words) =        62326436 (    475.51 MByte) (MAXIMUM)
             solver workspace available and used           (64bit words) =        78645213 (    600.02 MByte)


             start of matrix solution
             wall time =        2221.00


             singularity ratio    9.8398E-05


             end of matrix solution
             wall time =        2234.00


             maximum residual force  at node     21976 degree of freedom  2 is equal to    1.111E-10
             maximum reaction force  at node     56163 degree of freedom  1 is equal to    5.367E+04
             residual convergence ratio    2.070E-15

             maximum displacement  change   at node      4147 degree of freedom  1 is equal to    8.334E-01
             maximum displacement increment at node     36343 degree of freedom  2 is equal to    4.706E+00
             displacement convergence ratio   1.771E-01

             failure to converge to tolerance

             increment will be recycled


             maximum connectivity in stiffness matrix is       207 at node     63833


             maximum half-bandwidth is     60010  between nodes      4232  and     64241

             number of profile entries excluding fill-in is          550608


             total workspace needed with in-core matrix storage =        23533393
               part of solver workspace is allocated separately


             load increments for each degree of freedom
             summed over the whole model

             from distributed loads
             dist. loads on deformed configuration - totals below for dist. loads
             increments for point loads
             0.000000E+00   0.000000E+00   0.000000E+00


             point loads
             0.000000E+00   0.000000E+00   0.000000E+00

             start of assembly     cycle number is     2
             wall time =        2239.00


             solver workspace for phase1 (matrix input)    (64bit words) =          647057 (      4.94 MByte)
             Metis nested dissection ordering used
             solver workspace for phase2 (nodal ordering)  (64bit words) =         1462458 (     11.16 MByte)
             solver workspace for phase3 (symbolic factor) (64bit words) =         3368025 (     25.70 MByte)
             solver workspace for phase4 (factorization)   (64bit words) =         7973121 (     60.83 MByte) (MINIMUM)
             solver workspace for phase4 (factorization)   (64bit words) =        64790504 (    494.31 MByte) (MAXIMUM)
             solver workspace available and used           (64bit words) =        78645213 (    600.02 MByte)


             start of matrix solution
             wall time =        2251.00


             singularity ratio    1.0073E-04


             end of matrix solution
             wall time =        2265.00


             ddu multiplied with    3.34131E-01 due to penetration


             maximum residual force  at node     16556 degree of freedom  2 is equal to    1.121E+00
             maximum reaction force  at node     56163 degree of freedom  1 is equal to    5.367E+04
             residual convergence ratio    2.088E-05

             maximum displacement  change   at node      1567 degree of freedom  1 is equal to    2.327E-01
             maximum displacement increment at node     36343 degree of freedom  2 is equal to    4.652E+00
             displacement convergence ratio   5.002E-02

             recycling increment due to separation 


             maximum connectivity in stiffness matrix is       207 at node     63833


             maximum half-bandwidth is     60010  between nodes      4232  and     64241

             number of profile entries excluding fill-in is          550032


             total workspace needed with in-core matrix storage =        23517841
               part of solver workspace is allocated separately


             load increments for each degree of freedom
             summed over the whole model

             from distributed loads
             dist. loads on deformed configuration - totals below for dist. loads
             increments for point loads
             0.000000E+00   0.000000E+00   0.000000E+00


             point loads
             0.000000E+00   0.000000E+00   0.000000E+00

             start of assembly     cycle number is     1
             wall time =        2272.00


             solver workspace for phase1 (matrix input)    (64bit words) =          646481 (      4.93 MByte)
             Metis nested dissection ordering used
             solver workspace for phase2 (nodal ordering)  (64bit words) =         1462131 (     11.16 MByte)
             solver workspace for phase3 (symbolic factor) (64bit words) =         3314837 (     25.29 MByte)
             solver workspace for phase4 (factorization)   (64bit words) =         7931698 (     60.51 MByte) (MINIMUM)
             solver workspace for phase4 (factorization)   (64bit words) =        62372224 (    475.86 MByte) (MAXIMUM)
             solver workspace available and used           (64bit words) =        78645213 (    600.02 MByte)


             start of matrix solution
             wall time =        2284.00


             singularity ratio    9.8596E-05


             end of matrix solution
             wall time =        2296.00


             maximum residual force  at node     19031 degree of freedom  2 is equal to    7.146E-11
             maximum reaction force  at node     56163 degree of freedom  1 is equal to    5.367E+04
             residual convergence ratio    1.332E-15

             maximum displacement  change   at node      3983 degree of freedom  2 is equal to    3.927E-01
             maximum displacement increment at node     36343 degree of freedom  2 is equal to    4.717E+00
             displacement convergence ratio   8.326E-02

             recycling increment due to body to body contact 

             increment will be recycled


             maximum connectivity in stiffness matrix is       207 at node     63833


             maximum half-bandwidth is     60010  between nodes      4232  and     64241

             number of profile entries excluding fill-in is          549975


             total workspace needed with in-core matrix storage =        23516303
               part of solver workspace is allocated separately


             load increments for each degree of freedom
             summed over the whole model

             from distributed loads
             dist. loads on deformed configuration - totals below for dist. loads
             increments for point loads
             0.000000E+00   0.000000E+00   0.000000E+00


             point loads
             0.000000E+00   0.000000E+00   0.000000E+00

             start of assembly     cycle number is     2
             wall time =        2302.00


             solver workspace for phase1 (matrix input)    (64bit words) =          646424 (      4.93 MByte)
             Metis nested dissection ordering used
             solver workspace for phase2 (nodal ordering)  (64bit words) =         1462090 (     11.15 MByte)
             solver workspace for phase3 (symbolic factor) (64bit words) =         3308356 (     25.24 MByte)
             solver workspace for phase4 (factorization)   (64bit words) =         7918163 (     60.41 MByte) (MINIMUM)
             solver workspace for phase4 (factorization)   (64bit words) =        62925175 (    480.08 MByte) (MAXIMUM)
             solver workspace available and used           (64bit words) =        78645213 (    600.02 MByte)


             start of matrix solution
             wall time =        2314.00


             singularity ratio    9.8999E-05


             end of matrix solution
             wall time =        2326.00


             maximum residual force  at node     21993 degree of freedom  2 is equal to    7.147E-11
             maximum reaction force  at node     56163 degree of freedom  1 is equal to    5.367E+04
             residual convergence ratio    1.332E-15

             maximum displacement  change   at node     16408 degree of freedom  2 is equal to    2.131E-01
             maximum displacement increment at node     36343 degree of freedom  2 is equal to    4.737E+00
             displacement convergence ratio   4.499E-02

             recycling increment due to separation 


             maximum connectivity in stiffness matrix is       207 at node     63833


             maximum half-bandwidth is     60010  between nodes      4232  and     64241

             number of profile entries excluding fill-in is          549278


             total workspace needed with in-core matrix storage =        23497483
               part of solver workspace is allocated separately


             load increments for each degree of freedom
             summed over the whole model

             from distributed loads
             dist. loads on deformed configuration - totals below for dist. loads
             increments for point loads
             0.000000E+00   0.000000E+00   0.000000E+00


             point loads
             0.000000E+00   0.000000E+00   0.000000E+00

             start of assembly     cycle number is     1
             wall time =        2332.00


             solver workspace for phase1 (matrix input)    (64bit words) =          645727 (      4.93 MByte)
             Metis nested dissection ordering used
             solver workspace for phase2 (nodal ordering)  (64bit words) =         1461678 (     11.15 MByte)
             solver workspace for phase3 (symbolic factor) (64bit words) =         3331915 (     25.42 MByte)
             solver workspace for phase4 (factorization)   (64bit words) =         7917838 (     60.41 MByte) (MINIMUM)
             solver workspace for phase4 (factorization)   (64bit words) =        64035532 (    488.55 MByte) (MAXIMUM)
             solver workspace available and used           (64bit words) =        78645213 (    600.02 MByte)


             start of matrix solution
             wall time =        2344.00


             singularity ratio    9.6091E-05


             end of matrix solution
             wall time =        2356.00


             maximum residual force  at node     23148 degree of freedom  2 is equal to    1.457E-10
             maximum reaction force  at node     56163 degree of freedom  1 is equal to    5.367E+04
             residual convergence ratio    2.715E-15

             maximum displacement  change   at node      3984 degree of freedom  2 is equal to    1.017E+00
             maximum displacement increment at node     36345 degree of freedom  2 is equal to    5.022E+00
             displacement convergence ratio   2.025E-01

             failure to converge to tolerance

             increment will be recycled


             maximum connectivity in stiffness matrix is       207 at node     63833


             maximum half-bandwidth is     60010  between nodes      4232  and     64241

             number of profile entries excluding fill-in is          549110


             total workspace needed with in-core matrix storage =        23492947
               part of solver workspace is allocated separately


             load increments for each degree of freedom
             summed over the whole model

             from distributed loads
             dist. loads on deformed configuration - totals below for dist. loads
             increments for point loads
             0.000000E+00   0.000000E+00   0.000000E+00


             point loads
             0.000000E+00   0.000000E+00   0.000000E+00

             start of assembly     cycle number is     2
             wall time =        2362.00


             solver workspace for phase1 (matrix input)    (64bit words) =          645559 (      4.93 MByte)
             Metis nested dissection ordering used
             solver workspace for phase2 (nodal ordering)  (64bit words) =         1461521 (     11.15 MByte)
             solver workspace for phase3 (symbolic factor) (64bit words) =         3343952 (     25.51 MByte)
             solver workspace for phase4 (factorization)   (64bit words) =         7934610 (     60.54 MByte) (MINIMUM)
             solver workspace for phase4 (factorization)   (64bit words) =        63802129 (    486.77 MByte) (MAXIMUM)
             solver workspace available and used           (64bit words) =        78645213 (    600.02 MByte)


             start of matrix solution
             wall time =        2374.00


             singularity ratio    9.9183E-05


             end of matrix solution
             wall time =        2387.00


             maximum residual force  at node     19770 degree of freedom  2 is equal to    1.053E-10
             maximum reaction force  at node     56163 degree of freedom  1 is equal to    5.367E+04
             residual convergence ratio    1.962E-15

             maximum displacement  change   at node      1685 degree of freedom  1 is equal to    5.399E-01
             maximum displacement increment at node     36345 degree of freedom  2 is equal to    4.908E+00
             displacement convergence ratio   1.100E-01

             recycling increment due to separation 


             maximum connectivity in stiffness matrix is       207 at node     63833


             maximum half-bandwidth is     60010  between nodes      4232  and     64241

             number of profile entries excluding fill-in is          548564


             total workspace needed with in-core matrix storage =        23478205
               part of solver workspace is allocated separately


             load increments for each degree of freedom
             summed over the whole model

             from distributed loads
             dist. loads on deformed configuration - totals below for dist. loads
             increments for point loads
             0.000000E+00   0.000000E+00   0.000000E+00


             point loads
             0.000000E+00   0.000000E+00   0.000000E+00

             start of assembly     cycle number is     1
             wall time =        2394.00


             solver workspace for phase1 (matrix input)    (64bit words) =          645013 (      4.92 MByte)
             Metis nested dissection ordering used
             solver workspace for phase2 (nodal ordering)  (64bit words) =         1461195 (     11.15 MByte)
             solver workspace for phase3 (symbolic factor) (64bit words) =         3301432 (     25.19 MByte)
             solver workspace for phase4 (factorization)   (64bit words) =         7916263 (     60.40 MByte) (MINIMUM)
             solver workspace for phase4 (factorization)   (64bit words) =        62439798 (    476.38 MByte) (MAXIMUM)
             solver workspace available and used           (64bit words) =        78645213 (    600.02 MByte)


             start of matrix solution
             wall time =        2406.00


             singularity ratio    9.5551E-05


             end of matrix solution
             wall time =        2418.00


             maximum residual force  at node     19388 degree of freedom  2 is equal to    2.190E-10
             maximum reaction force  at node     56163 degree of freedom  1 is equal to    5.367E+04
             residual convergence ratio    4.080E-15

             maximum displacement  change   at node     38256 degree of freedom  2 is equal to    1.086E+00
             maximum displacement increment at node     36345 degree of freedom  2 is equal to    5.258E+00
             displacement convergence ratio   2.066E-01

             failure to converge to tolerance

             increment will be recycled


             maximum connectivity in stiffness matrix is       207 at node     63833


             maximum half-bandwidth is     60010  between nodes      4232  and     64241

             number of profile entries excluding fill-in is          548474


             total workspace needed with in-core matrix storage =        23475775
               part of solver workspace is allocated separately


             load increments for each degree of freedom
             summed over the whole model

             from distributed loads
             dist. loads on deformed configuration - totals below for dist. loads
             increments for point loads
             0.000000E+00   0.000000E+00   0.000000E+00


             point loads
             0.000000E+00   0.000000E+00   0.000000E+00

             start of assembly     cycle number is     2
             wall time =        2426.00


             solver workspace for phase1 (matrix input)    (64bit words) =          644923 (      4.92 MByte)
             Metis nested dissection ordering used
             solver workspace for phase2 (nodal ordering)  (64bit words) =         1461081 (     11.15 MByte)
             solver workspace for phase3 (symbolic factor) (64bit words) =         3303365 (     25.20 MByte)
             solver workspace for phase4 (factorization)   (64bit words) =         7906106 (     60.32 MByte) (MINIMUM)
             solver workspace for phase4 (factorization)   (64bit words) =        62878431 (    479.72 MByte) (MAXIMUM)
             solver workspace available and used           (64bit words) =        78645213 (    600.02 MByte)


             start of matrix solution
             wall time =        2438.00


             singularity ratio    9.8916E-05


             end of matrix solution
             wall time =        2450.00


             maximum residual force  at node     17843 degree of freedom  2 is equal to    1.432E-10
             maximum reaction force  at node     56163 degree of freedom  1 is equal to    5.368E+04
             residual convergence ratio    2.669E-15

             maximum displacement  change   at node      1383 degree of freedom  1 is equal to    8.265E-01
             maximum displacement increment at node     36345 degree of freedom  2 is equal to    5.100E+00
             displacement convergence ratio   1.621E-01

             failure to converge to tolerance

             increment will be recycled


             maximum connectivity in stiffness matrix is       207 at node     63833


             maximum half-bandwidth is     60010  between nodes      4232  and     64241

             number of profile entries excluding fill-in is          548723


             total workspace needed with in-core matrix storage =        23482499
               part of solver workspace is allocated separately


             load increments for each degree of freedom
             summed over the whole model

             from distributed loads
             dist. loads on deformed configuration - totals below for dist. loads
             increments for point loads
             0.000000E+00   0.000000E+00   0.000000E+00


             point loads
             0.000000E+00   0.000000E+00   0.000000E+00

             start of assembly     cycle number is     3
             wall time =        2458.00


             solver workspace for phase1 (matrix input)    (64bit words) =          645172 (      4.92 MByte)
             Metis nested dissection ordering used
             solver workspace for phase2 (nodal ordering)  (64bit words) =         1461304 (     11.15 MByte)
             solver workspace for phase3 (symbolic factor) (64bit words) =         3318164 (     25.32 MByte)
             solver workspace for phase4 (factorization)   (64bit words) =         7916150 (     60.40 MByte) (MINIMUM)
             solver workspace for phase4 (factorization)   (64bit words) =        63443367 (    484.03 MByte) (MAXIMUM)
             solver workspace available and used           (64bit words) =        78645213 (    600.02 MByte)


             start of matrix solution
             wall time =        2470.00


             singularity ratio    1.1929E-04


             end of matrix solution
             wall time =        2482.00


             maximum residual force  at node     22962 degree of freedom  1 is equal to    1.422E-10
             maximum reaction force  at node     56163 degree of freedom  1 is equal to    5.367E+04
             residual convergence ratio    2.650E-15

             maximum displacement  change   at node      1357 degree of freedom  1 is equal to    1.026E+00
             maximum displacement increment at node     38388 degree of freedom  2 is equal to    5.348E+00
             displacement convergence ratio   1.918E-01

             failure to converge to tolerance

             increment will be recycled


             maximum connectivity in stiffness matrix is       207 at node     63833


             maximum half-bandwidth is     60010  between nodes      4232  and     64241

             number of profile entries excluding fill-in is          548528


             total workspace needed with in-core matrix storage =        23477233
               part of solver workspace is allocated separately


             load increments for each degree of freedom
             summed over the whole model

             from distributed loads
             dist. loads on deformed configuration - totals below for dist. loads
             increments for point loads
             0.000000E+00   0.000000E+00   0.000000E+00


             point loads
             0.000000E+00   0.000000E+00   0.000000E+00

             start of assembly     cycle number is     4
             wall time =        2490.00


             solver workspace for phase1 (matrix input)    (64bit words) =          644977 (      4.92 MByte)
             Metis nested dissection ordering used
             solver workspace for phase2 (nodal ordering)  (64bit words) =         1461136 (     11.15 MByte)
             solver workspace for phase3 (symbolic factor) (64bit words) =         3351167 (     25.57 MByte)
             solver workspace for phase4 (factorization)   (64bit words) =         7928272 (     60.49 MByte) (MINIMUM)
             solver workspace for phase4 (factorization)   (64bit words) =        63468553 (    484.23 MByte) (MAXIMUM)
             solver workspace available and used           (64bit words) =        78645213 (    600.02 MByte)


             start of matrix solution
             wall time =        2502.00


             singularity ratio    9.8669E-05


             end of matrix solution
             wall time =        2514.00


             maximum residual force  at node     17872 degree of freedom  2 is equal to    1.743E-10
             maximum reaction force  at node     56163 degree of freedom  1 is equal to    5.368E+04
             residual convergence ratio    3.247E-15

             maximum displacement  change   at node      1383 degree of freedom  1 is equal to    8.070E-01
             maximum displacement increment at node     36345 degree of freedom  2 is equal to    5.114E+00
             displacement convergence ratio   1.578E-01

             failure to converge to tolerance

             increment will be recycled


             maximum connectivity in stiffness matrix is       207 at node     63833


             maximum half-bandwidth is     60010  between nodes      4232  and     64241

             number of profile entries excluding fill-in is          548729


             total workspace needed with in-core matrix storage =        23482661
               part of solver workspace is allocated separately


             load increments for each degree of freedom
             summed over the whole model

             from distributed loads
             dist. loads on deformed configuration - totals below for dist. loads
             increments for point loads
             0.000000E+00   0.000000E+00   0.000000E+00


             point loads
             0.000000E+00   0.000000E+00   0.000000E+00

             start of assembly     cycle number is     5
             wall time =        2522.00


             solver workspace for phase1 (matrix input)    (64bit words) =          645178 (      4.92 MByte)
             Metis nested dissection ordering used
             solver workspace for phase2 (nodal ordering)  (64bit words) =         1461217 (     11.15 MByte)
             solver workspace for phase3 (symbolic factor) (64bit words) =         3321431 (     25.34 MByte)
             solver workspace for phase4 (factorization)   (64bit words) =         7906433 (     60.32 MByte) (MINIMUM)
             solver workspace for phase4 (factorization)   (64bit words) =        62489603 (    476.76 MByte) (MAXIMUM)
             solver workspace available and used           (64bit words) =        78645213 (    600.02 MByte)


             start of matrix solution
             wall time =        2534.00


             singularity ratio    9.7259E-05


             end of matrix solution
             wall time =        2546.00


             maximum residual force  at node     17856 degree of freedom  2 is equal to    1.333E-10
             maximum reaction force  at node     56163 degree of freedom  1 is equal to    5.367E+04
             residual convergence ratio    2.483E-15

             maximum displacement  change   at node      1060 degree of freedom  1 is equal to    7.768E-01
             maximum displacement increment at node     38388 degree of freedom  2 is equal to    5.426E+00
             displacement convergence ratio   1.432E-01

             recycling increment due to body to body contact 

             increment will be recycled


             maximum connectivity in stiffness matrix is       207 at node     63833


             maximum half-bandwidth is     60010  between nodes      4232  and     64241

             number of profile entries excluding fill-in is          548668


             total workspace needed with in-core matrix storage =        23481013
               part of solver workspace is allocated separately


             load increments for each degree of freedom
             summed over the whole model

             from distributed loads
             dist. loads on deformed configuration - totals below for dist. loads
             increments for point loads
             0.000000E+00   0.000000E+00   0.000000E+00


             point loads
             0.000000E+00   0.000000E+00   0.000000E+00

             start of assembly     cycle number is     6
             wall time =        2551.00


             solver workspace for phase1 (matrix input)    (64bit words) =          645117 (      4.92 MByte)
             Metis nested dissection ordering used
             solver workspace for phase2 (nodal ordering)  (64bit words) =         1461131 (     11.15 MByte)
             solver workspace for phase3 (symbolic factor) (64bit words) =         3310957 (     25.26 MByte)
             solver workspace for phase4 (factorization)   (64bit words) =         7942237 (     60.59 MByte) (MINIMUM)
             solver workspace for phase4 (factorization)   (64bit words) =        64560181 (    492.56 MByte) (MAXIMUM)
             solver workspace available and used           (64bit words) =        78645213 (    600.02 MByte)


             start of matrix solution
             wall time =        2563.00


             singularity ratio    1.6236E-04


             end of matrix solution
             wall time =        2576.00


             maximum residual force  at node     19570 degree of freedom  2 is equal to    1.162E-10
             maximum reaction force  at node     56163 degree of freedom  1 is equal to    5.368E+04
             residual convergence ratio    2.165E-15

             maximum displacement  change   at node      1761 degree of freedom  1 is equal to    6.641E-01
             maximum displacement increment at node     36345 degree of freedom  2 is equal to    5.161E+00
             displacement convergence ratio   1.287E-01

             recycling increment due to separation 


             maximum connectivity in stiffness matrix is       207 at node     63833


             maximum half-bandwidth is     60010  between nodes      4232  and     64241

             number of profile entries excluding fill-in is          547820


             total workspace needed with in-core matrix storage =        23458117
               part of solver workspace is allocated separately


             load increments for each degree of freedom
             summed over the whole model

             from distributed loads
             dist. loads on deformed configuration - totals below for dist. loads
             increments for point loads
             0.000000E+00   0.000000E+00   0.000000E+00


             point loads
             0.000000E+00   0.000000E+00   0.000000E+00

             start of assembly     cycle number is     1
             wall time =        2582.00


             solver workspace for phase1 (matrix input)    (64bit words) =          644269 (      4.92 MByte)
             Metis nested dissection ordering used
             solver workspace for phase2 (nodal ordering)  (64bit words) =         1460677 (     11.14 MByte)
             solver workspace for phase3 (symbolic factor) (64bit words) =         3321674 (     25.34 MByte)
             solver workspace for phase4 (factorization)   (64bit words) =         7887400 (     60.18 MByte) (MINIMUM)
             solver workspace for phase4 (factorization)   (64bit words) =        63572709 (    485.02 MByte) (MAXIMUM)
             solver workspace available and used           (64bit words) =        78645213 (    600.02 MByte)


             start of matrix solution
             wall time =        2594.00


             singularity ratio    9.5537E-05


             end of matrix solution
             wall time =        2606.00


             maximum residual force  at node     25612 degree of freedom  2 is equal to    1.769E-10
             maximum reaction force  at node     56163 degree of freedom  1 is equal to    5.367E+04
             residual convergence ratio    3.296E-15

             maximum displacement  change   at node     38256 degree of freedom  2 is equal to    1.260E+00
             maximum displacement increment at node     38385 degree of freedom  2 is equal to    6.135E+00
             displacement convergence ratio   2.053E-01

             failure to converge to tolerance

             increment will be recycled


             maximum connectivity in stiffness matrix is       207 at node     63833


             maximum half-bandwidth is     60010  between nodes      4232  and     64241

             number of profile entries excluding fill-in is          547740


             total workspace needed with in-core matrix storage =        23455957
               part of solver workspace is allocated separately


             load increments for each degree of freedom
             summed over the whole model

             from distributed loads
             dist. loads on deformed configuration - totals below for dist. loads
             increments for point loads
             0.000000E+00   0.000000E+00   0.000000E+00


             point loads
             0.000000E+00   0.000000E+00   0.000000E+00

             start of assembly     cycle number is     2
             wall time =        2612.00


             solver workspace for phase1 (matrix input)    (64bit words) =          644189 (      4.91 MByte)
             Metis nested dissection ordering used
             solver workspace for phase2 (nodal ordering)  (64bit words) =         1460528 (     11.14 MByte)
             solver workspace for phase3 (symbolic factor) (64bit words) =         3300251 (     25.18 MByte)
             solver workspace for phase4 (factorization)   (64bit words) =         7913470 (     60.37 MByte) (MINIMUM)
             solver workspace for phase4 (factorization)   (64bit words) =        63254559 (    482.59 MByte) (MAXIMUM)
             solver workspace available and used           (64bit words) =        78645213 (    600.02 MByte)


             start of matrix solution
             wall time =        2624.00


             singularity ratio    1.3517E-04


             end of matrix solution
             wall time =        2637.00


             maximum residual force  at node     19419 degree of freedom  2 is equal to    1.570E-10
             maximum reaction force  at node     56163 degree of freedom  1 is equal to    5.368E+04
             residual convergence ratio    2.925E-15

             maximum displacement  change   at node      1318 degree of freedom  1 is equal to    9.327E-01
             maximum displacement increment at node     38386 degree of freedom  2 is equal to    5.442E+00
             displacement convergence ratio   1.714E-01

             failure to converge to tolerance

             increment will be recycled


             maximum connectivity in stiffness matrix is       207 at node     63833


             maximum half-bandwidth is     60010  between nodes      4232  and     64241

             number of profile entries excluding fill-in is          547763


             total workspace needed with in-core matrix storage =        23456579
               part of solver workspace is allocated separately


             load increments for each degree of freedom
             summed over the whole model

             from distributed loads
             dist. loads on deformed configuration - totals below for dist. loads
             increments for point loads
             0.000000E+00   0.000000E+00   0.000000E+00


             point loads
             0.000000E+00   0.000000E+00   0.000000E+00

             start of assembly     cycle number is     3
             wall time =        2642.00


             solver workspace for phase1 (matrix input)    (64bit words) =          644212 (      4.91 MByte)
             Metis nested dissection ordering used
             solver workspace for phase2 (nodal ordering)  (64bit words) =         1460569 (     11.14 MByte)
             solver workspace for phase3 (symbolic factor) (64bit words) =         3295117 (     25.14 MByte)
             solver workspace for phase4 (factorization)   (64bit words) =         7924963 (     60.46 MByte) (MINIMUM)
             solver workspace for phase4 (factorization)   (64bit words) =        66186811 (    504.97 MByte) (MAXIMUM)
             solver workspace available and used           (64bit words) =        78645213 (    600.02 MByte)


             start of matrix solution
             wall time =        2654.00


             singularity ratio    9.6809E-05


             end of matrix solution
             wall time =        2668.00


             maximum residual force  at node     17843 degree of freedom  2 is equal to    1.632E-10
             maximum reaction force  at node     56163 degree of freedom  1 is equal to    5.367E+04
             residual convergence ratio    3.040E-15

             maximum displacement  change   at node      1567 degree of freedom  1 is equal to    8.422E-01
             maximum displacement increment at node     38385 degree of freedom  2 is equal to    6.029E+00
             displacement convergence ratio   1.397E-01

             recycling increment due to separation 


             maximum connectivity in stiffness matrix is       207 at node     63833


             maximum half-bandwidth is     60010  between nodes      4232  and     64241

             number of profile entries excluding fill-in is          546776


             total workspace needed with in-core matrix storage =        23429929
               part of solver workspace is allocated separately


             load increments for each degree of freedom
             summed over the whole model

             from distributed loads
             dist. loads on deformed configuration - totals below for dist. loads
             increments for point loads
             0.000000E+00   0.000000E+00   0.000000E+00


             point loads
             0.000000E+00   0.000000E+00   0.000000E+00

             start of assembly     cycle number is     1
             wall time =        2675.00


             solver workspace for phase1 (matrix input)    (64bit words) =          643225 (      4.91 MByte)
             Metis nested dissection ordering used
             solver workspace for phase2 (nodal ordering)  (64bit words) =         1459957 (     11.14 MByte)
             solver workspace for phase3 (symbolic factor) (64bit words) =         3312951 (     25.28 MByte)
             solver workspace for phase4 (factorization)   (64bit words) =         7917071 (     60.40 MByte) (MINIMUM)
             solver workspace for phase4 (factorization)   (64bit words) =        63288481 (    482.85 MByte) (MAXIMUM)
             solver workspace available and used           (64bit words) =        78645213 (    600.02 MByte)


             start of matrix solution
             wall time =        2687.00


             singularity ratio    9.5645E-05


             end of matrix solution
             wall time =        2699.00


             maximum residual force  at node     19567 degree of freedom  2 is equal to    1.249E-10
             maximum reaction force  at node     56163 degree of freedom  1 is equal to    5.368E+04
             residual convergence ratio    2.327E-15

             maximum displacement  change   at node      3018 degree of freedom  2 is equal to    7.409E-01
             maximum displacement increment at node     38385 degree of freedom  2 is equal to    6.228E+00
             displacement convergence ratio   1.190E-01

             recycling increment due to body to body contact 

             increment will be recycled


             maximum connectivity in stiffness matrix is       207 at node     63833


             maximum half-bandwidth is     60010  between nodes      4232  and     64241

             number of profile entries excluding fill-in is          546997


             total workspace needed with in-core matrix storage =        23435897
               part of solver workspace is allocated separately


             load increments for each degree of freedom
             summed over the whole model

             from distributed loads
             dist. loads on deformed configuration - totals below for dist. loads
             increments for point loads
             0.000000E+00   0.000000E+00   0.000000E+00


             point loads
             0.000000E+00   0.000000E+00   0.000000E+00

             start of assembly     cycle number is     2
             wall time =        2705.00


             solver workspace for phase1 (matrix input)    (64bit words) =          643446 (      4.91 MByte)
             Metis nested dissection ordering used
             solver workspace for phase2 (nodal ordering)  (64bit words) =         1460129 (     11.14 MByte)
             solver workspace for phase3 (symbolic factor) (64bit words) =         3315154 (     25.29 MByte)
             solver workspace for phase4 (factorization)   (64bit words) =         7905689 (     60.32 MByte) (MINIMUM)
             solver workspace for phase4 (factorization)   (64bit words) =        63660950 (    485.69 MByte) (MAXIMUM)
             solver workspace available and used           (64bit words) =        78645213 (    600.02 MByte)


             start of matrix solution
             wall time =        2717.00


             singularity ratio    9.7237E-05


             end of matrix solution
             wall time =        2729.00


             maximum residual force  at node     20564 degree of freedom  2 is equal to    1.259E-10
             maximum reaction force  at node     56163 degree of freedom  1 is equal to    5.368E+04
             residual convergence ratio    2.345E-15

             maximum displacement  change   at node     16843 degree of freedom  1 is equal to    2.694E-01
             maximum displacement increment at node     38385 degree of freedom  2 is equal to    6.238E+00
             displacement convergence ratio   4.319E-02

             recycling increment due to separation 


             maximum connectivity in stiffness matrix is       207 at node     63833


             maximum half-bandwidth is     60010  between nodes      4232  and     64241

             number of profile entries excluding fill-in is          546271


             total workspace needed with in-core matrix storage =        23416295
               part of solver workspace is allocated separately


             load increments for each degree of freedom
             summed over the whole model

             from distributed loads
             dist. loads on deformed configuration - totals below for dist. loads
             increments for point loads
             0.000000E+00   0.000000E+00   0.000000E+00


             point loads
             0.000000E+00   0.000000E+00   0.000000E+00

             start of assembly     cycle number is     1
             wall time =        2735.00


             solver workspace for phase1 (matrix input)    (64bit words) =          642720 (      4.90 MByte)
             Metis nested dissection ordering used
             solver workspace for phase2 (nodal ordering)  (64bit words) =         1459639 (     11.14 MByte)
             solver workspace for phase3 (symbolic factor) (64bit words) =         3341111 (     25.49 MByte)
             solver workspace for phase4 (factorization)   (64bit words) =         7918482 (     60.41 MByte) (MINIMUM)
             solver workspace for phase4 (factorization)   (64bit words) =        62209915 (    474.62 MByte) (MAXIMUM)
             solver workspace available and used           (64bit words) =        78645213 (    600.02 MByte)


             start of matrix solution
             wall time =        2747.00


             singularity ratio    9.4698E-05


             end of matrix solution
             wall time =        2759.00


             maximum residual force  at node     18664 degree of freedom  2 is equal to    1.349E-10
             maximum reaction force  at node     56163 degree of freedom  1 is equal to    5.368E+04
             residual convergence ratio    2.514E-15

             maximum displacement  change   at node      2618 degree of freedom  2 is equal to    6.025E-01
             maximum displacement increment at node     38385 degree of freedom  2 is equal to    6.656E+00
             displacement convergence ratio   9.053E-02

             recycling increment due to separation 


             maximum connectivity in stiffness matrix is       207 at node     63833


             maximum half-bandwidth is     60010  between nodes      4232  and     64241

             number of profile entries excluding fill-in is          545802


             total workspace needed with in-core matrix storage =        23403631
               part of solver workspace is allocated separately


             load increments for each degree of freedom
             summed over the whole model

             from distributed loads
             dist. loads on deformed configuration - totals below for dist. loads
             increments for point loads
             0.000000E+00   0.000000E+00   0.000000E+00


             point loads
             0.000000E+00   0.000000E+00   0.000000E+00

             start of assembly     cycle number is     1
             wall time =        2765.00


             solver workspace for phase1 (matrix input)    (64bit words) =          642251 (      4.90 MByte)
             Metis nested dissection ordering used
             solver workspace for phase2 (nodal ordering)  (64bit words) =         1459439 (     11.13 MByte)
             solver workspace for phase3 (symbolic factor) (64bit words) =         3335852 (     25.45 MByte)
             solver workspace for phase4 (factorization)   (64bit words) =         7924521 (     60.46 MByte) (MINIMUM)
             solver workspace for phase4 (factorization)   (64bit words) =        64401817 (    491.35 MByte) (MAXIMUM)
             solver workspace available and used           (64bit words) =        78645213 (    600.02 MByte)


             start of matrix solution
             wall time =        2776.00


             singularity ratio    9.5495E-05


             end of matrix solution
             wall time =        2790.00


             ddu multiplied with    8.13483E-02 due to penetration


             maximum residual force  at node      1702 degree of freedom  1 is equal to    9.036E+00
             maximum reaction force  at node     56163 degree of freedom  1 is equal to    5.368E+04
             residual convergence ratio    1.683E-04

             maximum displacement  change   at node      1702 degree of freedom  1 is equal to    4.834E-02
             maximum displacement increment at node     38385 degree of freedom  2 is equal to    6.670E+00
             displacement convergence ratio   7.247E-03

             recycling increment due to separation 


             maximum connectivity in stiffness matrix is       207 at node     63833


             maximum half-bandwidth is     60010  between nodes      4232  and     64241

             number of profile entries excluding fill-in is          545815


             total workspace needed with in-core matrix storage =        23403983
               part of solver workspace is allocated separately


             load increments for each degree of freedom
             summed over the whole model

             from distributed loads
             dist. loads on deformed configuration - totals below for dist. loads
             increments for point loads
             0.000000E+00   0.000000E+00   0.000000E+00


             point loads
             0.000000E+00   0.000000E+00   0.000000E+00

             start of assembly     cycle number is     1
             wall time =        2797.00


             solver workspace for phase1 (matrix input)    (64bit words) =          642264 (      4.90 MByte)
             Metis nested dissection ordering used
             solver workspace for phase2 (nodal ordering)  (64bit words) =         1459409 (     11.13 MByte)
             solver workspace for phase3 (symbolic factor) (64bit words) =         3299953 (     25.18 MByte)
             solver workspace for phase4 (factorization)   (64bit words) =         7888312 (     60.18 MByte) (MINIMUM)
             solver workspace for phase4 (factorization)   (64bit words) =        63749283 (    486.37 MByte) (MAXIMUM)
             solver workspace available and used           (64bit words) =        78645213 (    600.02 MByte)


             start of matrix solution
             wall time =        2809.00


             singularity ratio    9.5506E-05


             end of matrix solution
             wall time =        2822.00


             maximum residual force  at node     17872 degree of freedom  1 is equal to    1.420E-10
             maximum reaction force  at node     56163 degree of freedom  1 is equal to    5.368E+04
             residual convergence ratio    2.646E-15

             maximum displacement  change   at node      1592 degree of freedom  3 is equal to    4.727E-01
             maximum displacement increment at node     38385 degree of freedom  2 is equal to    6.785E+00
             displacement convergence ratio   6.966E-02

             recycling increment due to body to body contact 

             increment will be recycled


             maximum connectivity in stiffness matrix is       207 at node     63833


             maximum half-bandwidth is     60010  between nodes      4232  and     64241

             number of profile entries excluding fill-in is          545715


             total workspace needed with in-core matrix storage =        23401283
               part of solver workspace is allocated separately


             load increments for each degree of freedom
             summed over the whole model

             from distributed loads
             dist. loads on deformed configuration - totals below for dist. loads
             increments for point loads
             0.000000E+00   0.000000E+00   0.000000E+00


             point loads
             0.000000E+00   0.000000E+00   0.000000E+00

             start of assembly     cycle number is     2
             wall time =        2827.00


             solver workspace for phase1 (matrix input)    (64bit words) =          642164 (      4.90 MByte)
             Metis nested dissection ordering used
             solver workspace for phase2 (nodal ordering)  (64bit words) =         1459317 (     11.13 MByte)
             solver workspace for phase3 (symbolic factor) (64bit words) =         3322270 (     25.35 MByte)
             solver workspace for phase4 (factorization)   (64bit words) =         7896238 (     60.24 MByte) (MINIMUM)
             solver workspace for phase4 (factorization)   (64bit words) =        63682464 (    485.86 MByte) (MAXIMUM)
             solver workspace available and used           (64bit words) =        78645213 (    600.02 MByte)


             start of matrix solution
             wall time =        2839.00


             singularity ratio    9.0375E-05


             end of matrix solution
             wall time =        2852.00


             ddu multiplied with    3.51060E-02 due to penetration


             maximum residual force  at node      2602 degree of freedom  2 is equal to    7.751E+00
             maximum reaction force  at node     56163 degree of freedom  1 is equal to    5.368E+04
             residual convergence ratio    1.444E-04

             maximum displacement  change   at node      1592 degree of freedom  1 is equal to    2.317E-02
             maximum displacement increment at node     38385 degree of freedom  2 is equal to    6.788E+00
             displacement convergence ratio   3.414E-03

             recycling increment due to separation 


             maximum connectivity in stiffness matrix is       207 at node     63833


             maximum half-bandwidth is     60010  between nodes      4232  and     64241

             number of profile entries excluding fill-in is          545204


             total workspace needed with in-core matrix storage =        23387485
               part of solver workspace is allocated separately


             load increments for each degree of freedom
             summed over the whole model

             from distributed loads
             dist. loads on deformed configuration - totals below for dist. loads
             increments for point loads
             0.000000E+00   0.000000E+00   0.000000E+00


             point loads
             0.000000E+00   0.000000E+00   0.000000E+00

             start of assembly     cycle number is     1
             wall time =        2859.00


             solver workspace for phase1 (matrix input)    (64bit words) =          641653 (      4.90 MByte)
             Metis nested dissection ordering used
             solver workspace for phase2 (nodal ordering)  (64bit words) =         1459049 (     11.13 MByte)
             solver workspace for phase3 (symbolic factor) (64bit words) =         3306451 (     25.23 MByte)
             solver workspace for phase4 (factorization)   (64bit words) =         7908693 (     60.34 MByte) (MINIMUM)
             solver workspace for phase4 (factorization)   (64bit words) =        62711240 (    478.45 MByte) (MAXIMUM)
             solver workspace available and used           (64bit words) =        78645213 (    600.02 MByte)


             start of matrix solution
             wall time =        2871.00


             singularity ratio    1.2825E-04


             end of matrix solution
             wall time =        2884.00


             ddu multiplied with    1.00000E-06 due to penetration


             maximum residual force  at node      3348 degree of freedom  2 is equal to    7.042E+00
             maximum reaction force  at node     56163 degree of freedom  1 is equal to    5.368E+04
             residual convergence ratio    1.312E-04

             maximum displacement  change   at node      1592 degree of freedom  1 is equal to    8.106E-07
             maximum displacement increment at node     38385 degree of freedom  2 is equal to    6.788E+00
             displacement convergence ratio   1.194E-07

             recycling increment due to separation 


             maximum connectivity in stiffness matrix is       207 at node     63833


             maximum half-bandwidth is     60010  between nodes      4232  and     64241

             number of profile entries excluding fill-in is          545358


             total workspace needed with in-core matrix storage =        23391643
               part of solver workspace is allocated separately


             load increments for each degree of freedom
             summed over the whole model

             from distributed loads
             dist. loads on deformed configuration - totals below for dist. loads
             increments for point loads
             0.000000E+00   0.000000E+00   0.000000E+00


             point loads
             0.000000E+00   0.000000E+00   0.000000E+00

             start of assembly     cycle number is     1
             wall time =        2891.00


             solver workspace for phase1 (matrix input)    (64bit words) =          641807 (      4.90 MByte)
             Metis nested dissection ordering used
             solver workspace for phase2 (nodal ordering)  (64bit words) =         1459145 (     11.13 MByte)
             solver workspace for phase3 (symbolic factor) (64bit words) =         3292371 (     25.12 MByte)
             solver workspace for phase4 (factorization)   (64bit words) =         7888657 (     60.19 MByte) (MINIMUM)
             solver workspace for phase4 (factorization)   (64bit words) =        63285214 (    482.83 MByte) (MAXIMUM)
             solver workspace available and used           (64bit words) =        78645213 (    600.02 MByte)


             start of matrix solution
             wall time =        2903.00


             singularity ratio    9.4262E-05


             end of matrix solution
             wall time =        2915.00


             maximum residual force  at node     20418 degree of freedom  2 is equal to    1.606E-10
             maximum reaction force  at node     56163 degree of freedom  1 is equal to    5.368E+04
             residual convergence ratio    2.991E-15

             maximum displacement  change   at node      1592 degree of freedom  1 is equal to    7.764E-01
             maximum displacement increment at node     38342 degree of freedom  2 is equal to    7.120E+00
             displacement convergence ratio   1.090E-01

             recycling increment due to body to body contact 

             increment will be recycled


             maximum connectivity in stiffness matrix is       207 at node     63833


             maximum half-bandwidth is     60010  between nodes      4232  and     64241

             number of profile entries excluding fill-in is          545497


             total workspace needed with in-core matrix storage =        23395397
               part of solver workspace is allocated separately


             load increments for each degree of freedom
             summed over the whole model

             from distributed loads
             dist. loads on deformed configuration - totals below for dist. loads
             increments for point loads
             0.000000E+00   0.000000E+00   0.000000E+00


             point loads
             0.000000E+00   0.000000E+00   0.000000E+00

             start of assembly     cycle number is     2
             wall time =        2920.00


             solver workspace for phase1 (matrix input)    (64bit words) =          641946 (      4.90 MByte)
             Metis nested dissection ordering used
             solver workspace for phase2 (nodal ordering)  (64bit words) =         1459200 (     11.13 MByte)
             solver workspace for phase3 (symbolic factor) (64bit words) =         3308994 (     25.25 MByte)
             solver workspace for phase4 (factorization)   (64bit words) =         7888957 (     60.19 MByte) (MINIMUM)
             solver workspace for phase4 (factorization)   (64bit words) =        62688215 (    478.27 MByte) (MAXIMUM)
             solver workspace available and used           (64bit words) =        78645213 (    600.02 MByte)


             start of matrix solution
             wall time =        2932.00


             singularity ratio    9.5981E-05


             end of matrix solution
             wall time =        2945.00


             maximum residual force  at node     25245 degree of freedom  1 is equal to    1.150E-10
             maximum reaction force  at node     56163 degree of freedom  1 is equal to    5.368E+04
             residual convergence ratio    2.141E-15

             maximum displacement  change   at node      1592 degree of freedom  1 is equal to    7.445E-01
             maximum displacement increment at node     38354 degree of freedom  2 is equal to    7.011E+00
             displacement convergence ratio   1.062E-01

             recycling increment due to separation 


             maximum connectivity in stiffness matrix is       207 at node     63833


             maximum half-bandwidth is     60010  between nodes      4232  and     64241

             number of profile entries excluding fill-in is          544984


             total workspace needed with in-core matrix storage =        23381545
               part of solver workspace is allocated separately


             load increments for each degree of freedom
             summed over the whole model

             from distributed loads
             dist. loads on deformed configuration - totals below for dist. loads
             increments for point loads
             0.000000E+00   0.000000E+00   0.000000E+00


             point loads
             0.000000E+00   0.000000E+00   0.000000E+00

             start of assembly     cycle number is     1
             wall time =        2950.00


             solver workspace for phase1 (matrix input)    (64bit words) =          641433 (      4.89 MByte)
             Metis nested dissection ordering used
             solver workspace for phase2 (nodal ordering)  (64bit words) =         1458969 (     11.13 MByte)
             solver workspace for phase3 (symbolic factor) (64bit words) =         3313676 (     25.28 MByte)
             solver workspace for phase4 (factorization)   (64bit words) =         7950258 (     60.66 MByte) (MINIMUM)
             solver workspace for phase4 (factorization)   (64bit words) =        67077051 (    511.76 MByte) (MAXIMUM)
             solver workspace available and used           (64bit words) =        78645213 (    600.02 MByte)


             start of matrix solution
             wall time =        2962.00


             singularity ratio    1.0572E-04


             end of matrix solution
             wall time =        2976.00


             maximum residual force  at node     17849 degree of freedom  2 is equal to    1.719E-10
             maximum reaction force  at node     56163 degree of freedom  1 is equal to    5.368E+04
             residual convergence ratio    3.202E-15

             maximum displacement  change   at node      1592 degree of freedom  1 is equal to    8.531E-01
             maximum displacement increment at node     38342 degree of freedom  2 is equal to    7.596E+00
             displacement convergence ratio   1.123E-01

             recycling increment due to separation 


             maximum connectivity in stiffness matrix is       207 at node     63833


             maximum half-bandwidth is     60010  between nodes      4232  and     64241

             number of profile entries excluding fill-in is          544665


             total workspace needed with in-core matrix storage =        23372933
               part of solver workspace is allocated separately


             load increments for each degree of freedom
             summed over the whole model

             from distributed loads
             dist. loads on deformed configuration - totals below for dist. loads
             increments for point loads
             0.000000E+00   0.000000E+00   0.000000E+00


             point loads
             0.000000E+00   0.000000E+00   0.000000E+00

             start of assembly     cycle number is     1
             wall time =        2982.00


             solver workspace for phase1 (matrix input)    (64bit words) =          641114 (      4.89 MByte)
             Metis nested dissection ordering used
             solver workspace for phase2 (nodal ordering)  (64bit words) =         1458816 (     11.13 MByte)
             solver workspace for phase3 (symbolic factor) (64bit words) =         3302746 (     25.20 MByte)
             solver workspace for phase4 (factorization)   (64bit words) =         7868784 (     60.03 MByte) (MINIMUM)
             solver workspace for phase4 (factorization)   (64bit words) =        61212587 (    467.01 MByte) (MAXIMUM)
             solver workspace available and used           (64bit words) =        78645213 (    600.02 MByte)


             start of matrix solution
             wall time =        2994.00


             singularity ratio    9.4731E-05


             end of matrix solution
             wall time =        3005.00


             maximum residual force  at node     17861 degree of freedom  2 is equal to    1.402E-10
             maximum reaction force  at node     56163 degree of freedom  1 is equal to    5.368E+04
             residual convergence ratio    2.612E-15

             maximum displacement  change   at node      1574 degree of freedom  2 is equal to    5.867E-01
             maximum displacement increment at node     38342 degree of freedom  2 is equal to    7.541E+00
             displacement convergence ratio   7.780E-02

             recycling increment due to separation 


             maximum connectivity in stiffness matrix is       207 at node     63833


             maximum half-bandwidth is     60010  between nodes      4232  and     64241

             number of profile entries excluding fill-in is          544222


             total workspace needed with in-core matrix storage =        23360971
               part of solver workspace is allocated separately


             load increments for each degree of freedom
             summed over the whole model

             from distributed loads
             dist. loads on deformed configuration - totals below for dist. loads
             increments for point loads
             0.000000E+00   0.000000E+00   0.000000E+00


             point loads
             0.000000E+00   0.000000E+00   0.000000E+00

             start of assembly     cycle number is     1
             wall time =        3013.00


             solver workspace for phase1 (matrix input)    (64bit words) =          640671 (      4.89 MByte)
             Metis nested dissection ordering used
             solver workspace for phase2 (nodal ordering)  (64bit words) =         1458535 (     11.13 MByte)
             solver workspace for phase3 (symbolic factor) (64bit words) =         3323601 (     25.36 MByte)
             solver workspace for phase4 (factorization)   (64bit words) =         7893867 (     60.23 MByte) (MINIMUM)
             solver workspace for phase4 (factorization)   (64bit words) =        61410512 (    468.53 MByte) (MAXIMUM)
             solver workspace available and used           (64bit words) =        78645213 (    600.02 MByte)


             start of matrix solution
             wall time =        3024.00


             singularity ratio    9.3501E-05


             end of matrix solution
             wall time =        3037.00


             maximum residual force  at node     17849 degree of freedom  2 is equal to    1.426E-10
             maximum reaction force  at node     56163 degree of freedom  1 is equal to    5.368E+04
             residual convergence ratio    2.657E-15

             maximum displacement  change   at node      1055 degree of freedom  2 is equal to    6.509E-01
             maximum displacement increment at node     38306 degree of freedom  2 is equal to    8.030E+00
             displacement convergence ratio   8.106E-02

             recycling increment due to body to body contact 

             increment will be recycled


             maximum connectivity in stiffness matrix is       207 at node     63833


             maximum half-bandwidth is     60010  between nodes      4232  and     64241

             number of profile entries excluding fill-in is          544343


             total workspace needed with in-core matrix storage =        23364239
               part of solver workspace is allocated separately


             load increments for each degree of freedom
             summed over the whole model

             from distributed loads
             dist. loads on deformed configuration - totals below for dist. loads
             increments for point loads
             0.000000E+00   0.000000E+00   0.000000E+00


             point loads
             0.000000E+00   0.000000E+00   0.000000E+00

             start of assembly     cycle number is     2
             wall time =        3042.00


             solver workspace for phase1 (matrix input)    (64bit words) =          640792 (      4.89 MByte)
             Metis nested dissection ordering used
             solver workspace for phase2 (nodal ordering)  (64bit words) =         1458459 (     11.13 MByte)
             solver workspace for phase3 (symbolic factor) (64bit words) =         3360059 (     25.64 MByte)
             solver workspace for phase4 (factorization)   (64bit words) =         7959489 (     60.73 MByte) (MINIMUM)
             solver workspace for phase4 (factorization)   (64bit words) =        66202428 (    505.08 MByte) (MAXIMUM)
             solver workspace available and used           (64bit words) =        78645213 (    600.02 MByte)


             start of matrix solution
             wall time =        3054.00


             singularity ratio    9.4882E-05


             end of matrix solution
             wall time =        3068.00


             maximum residual force  at node     20547 degree of freedom  2 is equal to    1.464E-10
             maximum reaction force  at node     56163 degree of freedom  1 is equal to    5.368E+04
             residual convergence ratio    2.728E-15

             maximum displacement  change   at node      1318 degree of freedom  1 is equal to    3.629E-01
             maximum displacement increment at node     38342 degree of freedom  2 is equal to    7.863E+00
             displacement convergence ratio   4.615E-02

             recycling increment due to separation 


             maximum connectivity in stiffness matrix is       207 at node     63833


             maximum half-bandwidth is     60010  between nodes      4232  and     64241

             number of profile entries excluding fill-in is          544134


             total workspace needed with in-core matrix storage =        23358595
               part of solver workspace is allocated separately


             load increments for each degree of freedom
             summed over the whole model

             from distributed loads
             dist. loads on deformed configuration - totals below for dist. loads
             increments for point loads
             0.000000E+00   0.000000E+00   0.000000E+00


             point loads
             0.000000E+00   0.000000E+00   0.000000E+00

             start of assembly     cycle number is     1
             wall time =        3074.00


             solver workspace for phase1 (matrix input)    (64bit words) =          640583 (      4.89 MByte)
             Metis nested dissection ordering used
             solver workspace for phase2 (nodal ordering)  (64bit words) =         1458297 (     11.13 MByte)
             solver workspace for phase3 (symbolic factor) (64bit words) =         3304702 (     25.21 MByte)
             solver workspace for phase4 (factorization)   (64bit words) =         7859842 (     59.97 MByte) (MINIMUM)
             solver workspace for phase4 (factorization)   (64bit words) =        60606385 (    462.39 MByte) (MAXIMUM)
             solver workspace available and used           (64bit words) =        78645213 (    600.02 MByte)


             start of matrix solution
             wall time =        3085.00


             singularity ratio    8.9032E-05


             end of matrix solution
             wall time =        3097.00


             maximum residual force  at node     21568 degree of freedom  2 is equal to    1.367E-10
             maximum reaction force  at node     56163 degree of freedom  1 is equal to    5.368E+04
             residual convergence ratio    2.546E-15

             maximum displacement  change   at node      2180 degree of freedom  1 is equal to    5.327E-01
             maximum displacement increment at node     38306 degree of freedom  2 is equal to    8.271E+00
             displacement convergence ratio   6.441E-02
             *** warning: node      2233 separated 5 times and will be skipped in separation check

             recycling increment due to separation 


             maximum connectivity in stiffness matrix is       207 at node     63833


             maximum half-bandwidth is     60010  between nodes      4232  and     64241

             number of profile entries excluding fill-in is          544022


             total workspace needed with in-core matrix storage =        23355571
               part of solver workspace is allocated separately


             load increments for each degree of freedom
             summed over the whole model

             from distributed loads
             dist. loads on deformed configuration - totals below for dist. loads
             increments for point loads
             0.000000E+00   0.000000E+00   0.000000E+00


             point loads
             0.000000E+00   0.000000E+00   0.000000E+00

             start of assembly     cycle number is     1
             wall time =        3102.00


             solver workspace for phase1 (matrix input)    (64bit words) =          640471 (      4.89 MByte)
             Metis nested dissection ordering used
             solver workspace for phase2 (nodal ordering)  (64bit words) =         1458149 (     11.12 MByte)
             solver workspace for phase3 (symbolic factor) (64bit words) =         3293807 (     25.13 MByte)
             solver workspace for phase4 (factorization)   (64bit words) =         7882742 (     60.14 MByte) (MINIMUM)
             solver workspace for phase4 (factorization)   (64bit words) =        61979317 (    472.86 MByte) (MAXIMUM)
             solver workspace available and used           (64bit words) =        78645213 (    600.02 MByte)


             start of matrix solution
             wall time =        3114.00


             singularity ratio    9.4004E-05


             end of matrix solution
             wall time =        3126.00


             maximum residual force  at node     18274 degree of freedom  2 is equal to    1.258E-10
             maximum reaction force  at node     56163 degree of freedom  1 is equal to    5.368E+04
             residual convergence ratio    2.343E-15

             maximum displacement  change   at node     16143 degree of freedom  1 is equal to    3.872E-01
             maximum displacement increment at node     38306 degree of freedom  2 is equal to    8.219E+00
             displacement convergence ratio   4.711E-02
             *** warning: node      2233 separated 5 times and will be skipped in separation check

             recycling increment due to separation 


             maximum connectivity in stiffness matrix is       207 at node     63833


             maximum half-bandwidth is     60010  between nodes      4232  and     64241

             number of profile entries excluding fill-in is          543945


             total workspace needed with in-core matrix storage =        23353493
               part of solver workspace is allocated separately


             load increments for each degree of freedom
             summed over the whole model

             from distributed loads
             dist. loads on deformed configuration - totals below for dist. loads
             increments for point loads
             0.000000E+00   0.000000E+00   0.000000E+00


             point loads
             0.000000E+00   0.000000E+00   0.000000E+00

             start of assembly     cycle number is     1
             wall time =        3133.00


             solver workspace for phase1 (matrix input)    (64bit words) =          640394 (      4.89 MByte)
             Metis nested dissection ordering used
             solver workspace for phase2 (nodal ordering)  (64bit words) =         1458130 (     11.12 MByte)
             solver workspace for phase3 (symbolic factor) (64bit words) =         3323124 (     25.35 MByte)
             solver workspace for phase4 (factorization)   (64bit words) =         7875962 (     60.09 MByte) (MINIMUM)
             solver workspace for phase4 (factorization)   (64bit words) =        61605023 (    470.01 MByte) (MAXIMUM)
             solver workspace available and used           (64bit words) =        78645213 (    600.02 MByte)


             start of matrix solution
             wall time =        3145.00


             singularity ratio    9.3579E-05


             end of matrix solution
             wall time =        3157.00


             maximum residual force  at node     25870 degree of freedom  2 is equal to    1.304E-10
             maximum reaction force  at node     56163 degree of freedom  1 is equal to    5.368E+04
             residual convergence ratio    2.430E-15

             maximum displacement  change   at node      2356 degree of freedom  3 is equal to    5.374E-01
             maximum displacement increment at node     38306 degree of freedom  2 is equal to    8.553E+00
             displacement convergence ratio   6.282E-02

             recycling increment due to body to body contact 

             increment will be recycled


             maximum connectivity in stiffness matrix is       207 at node     63833


             maximum half-bandwidth is     60010  between nodes      4232  and     64241

             number of profile entries excluding fill-in is          543968


             total workspace needed with in-core matrix storage =        23354113
               part of solver workspace is allocated separately


             load increments for each degree of freedom
             summed over the whole model

             from distributed loads
             dist. loads on deformed configuration - totals below for dist. loads
             increments for point loads
             0.000000E+00   0.000000E+00   0.000000E+00


             point loads
             0.000000E+00   0.000000E+00   0.000000E+00

             start of assembly     cycle number is     2
             wall time =        3163.00


             solver workspace for phase1 (matrix input)    (64bit words) =          640417 (      4.89 MByte)
             Metis nested dissection ordering used
             solver workspace for phase2 (nodal ordering)  (64bit words) =         1458071 (     11.12 MByte)
             solver workspace for phase3 (symbolic factor) (64bit words) =         3292335 (     25.12 MByte)
             solver workspace for phase4 (factorization)   (64bit words) =         7882326 (     60.14 MByte) (MINIMUM)
             solver workspace for phase4 (factorization)   (64bit words) =        62512949 (    476.94 MByte) (MAXIMUM)
             solver workspace available and used           (64bit words) =        78645213 (    600.02 MByte)


             start of matrix solution
             wall time =        3175.00


             singularity ratio    9.3976E-05


             end of matrix solution
             wall time =        3187.00


             ddu multiplied with    1.00000E-06 due to penetration


             maximum residual force  at node      2356 degree of freedom  2 is equal to    4.787E+00
             maximum reaction force  at node     56163 degree of freedom  1 is equal to    5.368E+04
             residual convergence ratio    8.918E-05

             maximum displacement  change   at node      2356 degree of freedom  2 is equal to    2.969E-07
             maximum displacement increment at node     38306 degree of freedom  2 is equal to    8.553E+00
             displacement convergence ratio   3.471E-08
             *** warning: node      2233 separated 5 times and will be skipped in separation check

             recycling increment due to separation 


             maximum connectivity in stiffness matrix is       207 at node     63833


             maximum half-bandwidth is     60010  between nodes      4232  and     64241

             number of profile entries excluding fill-in is          543707


             total workspace needed with in-core matrix storage =        23347067
               part of solver workspace is allocated separately


             load increments for each degree of freedom
             summed over the whole model

             from distributed loads
             dist. loads on deformed configuration - totals below for dist. loads
             increments for point loads
             0.000000E+00   0.000000E+00   0.000000E+00


             point loads
             0.000000E+00   0.000000E+00   0.000000E+00

             start of assembly     cycle number is     1
             wall time =        3194.00


             solver workspace for phase1 (matrix input)    (64bit words) =          640156 (      4.88 MByte)
             Metis nested dissection ordering used
             solver workspace for phase2 (nodal ordering)  (64bit words) =         1457937 (     11.12 MByte)
             solver workspace for phase3 (symbolic factor) (64bit words) =         3309490 (     25.25 MByte)
             solver workspace for phase4 (factorization)   (64bit words) =         7867556 (     60.02 MByte) (MINIMUM)
             solver workspace for phase4 (factorization)   (64bit words) =        62812437 (    479.22 MByte) (MAXIMUM)
             solver workspace available and used           (64bit words) =        78645213 (    600.02 MByte)


             start of matrix solution
             wall time =        3206.00


             singularity ratio    9.3217E-05


             end of matrix solution
             wall time =        3218.00


             maximum residual force  at node     21335 degree of freedom  2 is equal to    1.457E-10
             maximum reaction force  at node     56163 degree of freedom  1 is equal to    5.368E+04
             residual convergence ratio    2.715E-15

             maximum displacement  change   at node      1003 degree of freedom  2 is equal to    4.225E-01
             maximum displacement increment at node     38306 degree of freedom  2 is equal to    8.620E+00
             displacement convergence ratio   4.902E-02

             recycling increment due to body to body contact 

             increment will be recycled


             maximum connectivity in stiffness matrix is       207 at node     63833


             maximum half-bandwidth is     60010  between nodes      4232  and     64241

             number of profile entries excluding fill-in is          543785


             total workspace needed with in-core matrix storage =        23349173
               part of solver workspace is allocated separately


             load increments for each degree of freedom
             summed over the whole model

             from distributed loads
             dist. loads on deformed configuration - totals below for dist. loads
             increments for point loads
             0.000000E+00   0.000000E+00   0.000000E+00


             point loads
             0.000000E+00   0.000000E+00   0.000000E+00

             start of assembly     cycle number is     2
             wall time =        3223.00


             solver workspace for phase1 (matrix input)    (64bit words) =          640234 (      4.88 MByte)
             Metis nested dissection ordering used
             solver workspace for phase2 (nodal ordering)  (64bit words) =         1458030 (     11.12 MByte)
             solver workspace for phase3 (symbolic factor) (64bit words) =         3294268 (     25.13 MByte)
             solver workspace for phase4 (factorization)   (64bit words) =         7866071 (     60.01 MByte) (MINIMUM)
             solver workspace for phase4 (factorization)   (64bit words) =        62291176 (    475.24 MByte) (MAXIMUM)
             solver workspace available and used           (64bit words) =        78645213 (    600.02 MByte)


             start of matrix solution
             wall time =        3235.00


             singularity ratio    1.2800E-04


             end of matrix solution
             wall time =        3247.00


             maximum residual force  at node     21335 degree of freedom  2 is equal to    2.046E-10
             maximum reaction force  at node     56163 degree of freedom  1 is equal to    5.368E+04
             residual convergence ratio    3.812E-15

             maximum displacement  change   at node     16143 degree of freedom  2 is equal to    3.304E-01
             maximum displacement increment at node     38306 degree of freedom  2 is equal to    8.781E+00
             displacement convergence ratio   3.763E-02
             *** warning: node      2233 separated 5 times and will be skipped in separation check

             recycling increment due to separation 


             maximum connectivity in stiffness matrix is       207 at node     63833


             maximum half-bandwidth is     60010  between nodes      4232  and     64241

             number of profile entries excluding fill-in is          543420


             total workspace needed with in-core matrix storage =        23339317
               part of solver workspace is allocated separately


             load increments for each degree of freedom
             summed over the whole model

             from distributed loads
             dist. loads on deformed configuration - totals below for dist. loads
             increments for point loads
             0.000000E+00   0.000000E+00   0.000000E+00


             point loads
             0.000000E+00   0.000000E+00   0.000000E+00

             start of assembly     cycle number is     1
             wall time =        3253.00


             solver workspace for phase1 (matrix input)    (64bit words) =          639869 (      4.88 MByte)
             Metis nested dissection ordering used
             solver workspace for phase2 (nodal ordering)  (64bit words) =         1457749 (     11.12 MByte)
             solver workspace for phase3 (symbolic factor) (64bit words) =         3282510 (     25.04 MByte)
             solver workspace for phase4 (factorization)   (64bit words) =         7879289 (     60.11 MByte) (MINIMUM)
             solver workspace for phase4 (factorization)   (64bit words) =        62259694 (    475.00 MByte) (MAXIMUM)
             solver workspace available and used           (64bit words) =        78645213 (    600.02 MByte)


             start of matrix solution
             wall time =        3265.00


             singularity ratio    9.3133E-05


             end of matrix solution
             wall time =        3277.00


             ddu multiplied with    1.32011E-02 due to penetration


             maximum residual force  at node      1682 degree of freedom  1 is equal to    1.558E+01
             maximum reaction force  at node     56163 degree of freedom  1 is equal to    5.368E+04
             residual convergence ratio    2.902E-04

             maximum displacement  change   at node      1682 degree of freedom  1 is equal to    1.529E-02
             maximum displacement increment at node     38306 degree of freedom  2 is equal to    8.785E+00
             displacement convergence ratio   1.741E-03
             *** warning: node      2233 separated 5 times and will be skipped in separation check

             recycling increment due to separation 


             maximum connectivity in stiffness matrix is       207 at node     63833


             maximum half-bandwidth is     60010  between nodes      4232  and     64241

             number of profile entries excluding fill-in is          543494


             total workspace needed with in-core matrix storage =        23341315
               part of solver workspace is allocated separately


             load increments for each degree of freedom
             summed over the whole model

             from distributed loads
             dist. loads on deformed configuration - totals below for dist. loads
             increments for point loads
             0.000000E+00   0.000000E+00   0.000000E+00


             point loads
             0.000000E+00   0.000000E+00   0.000000E+00

             start of assembly     cycle number is     1
             wall time =        3284.00


             solver workspace for phase1 (matrix input)    (64bit words) =          639943 (      4.88 MByte)
             Metis nested dissection ordering used
             solver workspace for phase2 (nodal ordering)  (64bit words) =         1457771 (     11.12 MByte)
             solver workspace for phase3 (symbolic factor) (64bit words) =         3311726 (     25.27 MByte)
             solver workspace for phase4 (factorization)   (64bit words) =         7937335 (     60.56 MByte) (MINIMUM)
             solver workspace for phase4 (factorization)   (64bit words) =        65947608 (    503.14 MByte) (MAXIMUM)
             solver workspace available and used           (64bit words) =        78645213 (    600.02 MByte)


             start of matrix solution
             wall time =        3296.00


             singularity ratio    1.4695E-03


             end of matrix solution
             wall time =        3310.00


             maximum residual force  at node     18782 degree of freedom  2 is equal to    1.791E-10
             maximum reaction force  at node     56163 degree of freedom  1 is equal to    5.368E+04
             residual convergence ratio    3.337E-15

             maximum displacement  change   at node      2601 degree of freedom  1 is equal to    6.879E-01
             maximum displacement increment at node     38306 degree of freedom  2 is equal to    8.992E+00
             displacement convergence ratio   7.650E-02

             recycling increment due to body to body contact 

             increment will be recycled


             maximum connectivity in stiffness matrix is       207 at node     63833


             maximum half-bandwidth is     60010  between nodes      4232  and     64241

             number of profile entries excluding fill-in is          543540


             total workspace needed with in-core matrix storage =        23342557
               part of solver workspace is allocated separately


             load increments for each degree of freedom
             summed over the whole model

             from distributed loads
             dist. loads on deformed configuration - totals below for dist. loads
             increments for point loads
             0.000000E+00   0.000000E+00   0.000000E+00


             point loads
             0.000000E+00   0.000000E+00   0.000000E+00

             start of assembly     cycle number is     2
             wall time =        3315.00


             solver workspace for phase1 (matrix input)    (64bit words) =          639989 (      4.88 MByte)
             Metis nested dissection ordering used
             solver workspace for phase2 (nodal ordering)  (64bit words) =         1457763 (     11.12 MByte)
             solver workspace for phase3 (symbolic factor) (64bit words) =         3287986 (     25.09 MByte)
             solver workspace for phase4 (factorization)   (64bit words) =         7854233 (     59.92 MByte) (MINIMUM)
             solver workspace for phase4 (factorization)   (64bit words) =        61645161 (    470.32 MByte) (MAXIMUM)
             solver workspace available and used           (64bit words) =        78645213 (    600.02 MByte)


             start of matrix solution
             wall time =        3327.00


             singularity ratio    9.4191E-05


             end of matrix solution
             wall time =        3339.00


             ddu multiplied with    3.71759E-02 due to penetration


             maximum residual force  at node      1769 degree of freedom  2 is equal to    4.198E+00
             maximum reaction force  at node     56163 degree of freedom  1 is equal to    5.368E+04
             residual convergence ratio    7.820E-05

             maximum displacement  change   at node     16009 degree of freedom  2 is equal to    1.428E-02
             maximum displacement increment at node     38306 degree of freedom  2 is equal to    8.993E+00
             displacement convergence ratio   1.588E-03
             *** warning: node      2233 separated 5 times and will be skipped in separation check

             recycling increment due to separation 


             maximum connectivity in stiffness matrix is       207 at node     63833


             maximum half-bandwidth is     60010  between nodes      4232  and     64241

             number of profile entries excluding fill-in is          543344


             total workspace needed with in-core matrix storage =        23337265
               part of solver workspace is allocated separately


             load increments for each degree of freedom
             summed over the whole model

             from distributed loads
             dist. loads on deformed configuration - totals below for dist. loads
             increments for point loads
             0.000000E+00   0.000000E+00   0.000000E+00


             point loads
             0.000000E+00   0.000000E+00   0.000000E+00

             start of assembly     cycle number is     1
             wall time =        3346.00


             solver workspace for phase1 (matrix input)    (64bit words) =          639793 (      4.88 MByte)
             Metis nested dissection ordering used
             solver workspace for phase2 (nodal ordering)  (64bit words) =         1457794 (     11.12 MByte)
             solver workspace for phase3 (symbolic factor) (64bit words) =         3323077 (     25.35 MByte)
             solver workspace for phase4 (factorization)   (64bit words) =         7892320 (     60.21 MByte) (MINIMUM)
             solver workspace for phase4 (factorization)   (64bit words) =        62025564 (    473.22 MByte) (MAXIMUM)
             solver workspace available and used           (64bit words) =        78645213 (    600.02 MByte)


             start of matrix solution
             wall time =        3358.00


             singularity ratio    8.9117E-05


             end of matrix solution
             wall time =        3370.00


             maximum residual force  at node     19508 degree of freedom  2 is equal to    1.532E-10
             maximum reaction force  at node     56163 degree of freedom  1 is equal to    5.368E+04
             residual convergence ratio    2.854E-15

             maximum displacement  change   at node      2357 degree of freedom  1 is equal to    6.910E-01
             maximum displacement increment at node     38306 degree of freedom  2 is equal to    9.179E+00
             displacement convergence ratio   7.528E-02

             recycling increment due to body to body contact 

             increment will be recycled


             maximum connectivity in stiffness matrix is       207 at node     63833


             maximum half-bandwidth is     60010  between nodes      4232  and     64241

             number of profile entries excluding fill-in is          543409


             total workspace needed with in-core matrix storage =        23339021
               part of solver workspace is allocated separately


             load increments for each degree of freedom
             summed over the whole model

             from distributed loads
             dist. loads on deformed configuration - totals below for dist. loads
             increments for point loads
             0.000000E+00   0.000000E+00   0.000000E+00


             point loads
             0.000000E+00   0.000000E+00   0.000000E+00

             start of assembly     cycle number is     2
             wall time =        3376.00


             solver workspace for phase1 (matrix input)    (64bit words) =          639858 (      4.88 MByte)
             Metis nested dissection ordering used
             solver workspace for phase2 (nodal ordering)  (64bit words) =         1457807 (     11.12 MByte)
             solver workspace for phase3 (symbolic factor) (64bit words) =         3315333 (     25.29 MByte)
             solver workspace for phase4 (factorization)   (64bit words) =         7863079 (     59.99 MByte) (MINIMUM)
             solver workspace for phase4 (factorization)   (64bit words) =        60267083 (    459.80 MByte) (MAXIMUM)
             solver workspace available and used           (64bit words) =        78645213 (    600.02 MByte)


             start of matrix solution
             wall time =        3387.00


             singularity ratio    9.3939E-05


             end of matrix solution
             wall time =        3399.00


             ddu multiplied with    1.24425E-03 due to penetration


             maximum residual force  at node      1020 degree of freedom  2 is equal to    4.944E+00
             maximum reaction force  at node     56163 degree of freedom  1 is equal to    5.368E+04
             residual convergence ratio    9.209E-05

             maximum displacement  change   at node      1682 degree of freedom  1 is equal to    8.165E-04
             maximum displacement increment at node     38306 degree of freedom  2 is equal to    9.179E+00
             displacement convergence ratio   8.895E-05
             *** warning: node      2233 separated 5 times and will be skipped in separation check

             recycling increment due to separation 


             maximum connectivity in stiffness matrix is       207 at node     63833


             maximum half-bandwidth is     60010  between nodes      4232  and     64241

             number of profile entries excluding fill-in is          543291


             total workspace needed with in-core matrix storage =        23335835
               part of solver workspace is allocated separately


             load increments for each degree of freedom
             summed over the whole model

             from distributed loads
             dist. loads on deformed configuration - totals below for dist. loads
             increments for point loads
             0.000000E+00   0.000000E+00   0.000000E+00


             point loads
             0.000000E+00   0.000000E+00   0.000000E+00

             start of assembly     cycle number is     1
             wall time =        3406.00


             solver workspace for phase1 (matrix input)    (64bit words) =          639740 (      4.88 MByte)
             Metis nested dissection ordering used
             solver workspace for phase2 (nodal ordering)  (64bit words) =         1457763 (     11.12 MByte)
             solver workspace for phase3 (symbolic factor) (64bit words) =         3314425 (     25.29 MByte)
             solver workspace for phase4 (factorization)   (64bit words) =         7923272 (     60.45 MByte) (MINIMUM)
             solver workspace for phase4 (factorization)   (64bit words) =        65587161 (    500.39 MByte) (MAXIMUM)
             solver workspace available and used           (64bit words) =        78645213 (    600.02 MByte)


             start of matrix solution
             wall time =        3418.00


             singularity ratio    9.3746E-05


             end of matrix solution
             wall time =        3432.00


             maximum residual force  at node     17881 degree of freedom  2 is equal to    2.065E-10
             maximum reaction force  at node     56163 degree of freedom  1 is equal to    5.368E+04
             residual convergence ratio    3.848E-15

             maximum displacement  change   at node      1682 degree of freedom  1 is equal to    6.756E-01
             maximum displacement increment at node     38341 degree of freedom  2 is equal to    9.266E+00
             displacement convergence ratio   7.291E-02

             recycling increment due to body to body contact 

             increment will be recycled


             maximum connectivity in stiffness matrix is       207 at node     63833


             maximum half-bandwidth is     60010  between nodes      4232  and     64241

             number of profile entries excluding fill-in is          543370


             total workspace needed with in-core matrix storage =        23337967
               part of solver workspace is allocated separately


             load increments for each degree of freedom
             summed over the whole model

             from distributed loads
             dist. loads on deformed configuration - totals below for dist. loads
             increments for point loads
             0.000000E+00   0.000000E+00   0.000000E+00


             point loads
             0.000000E+00   0.000000E+00   0.000000E+00

             start of assembly     cycle number is     2
             wall time =        3437.00


             solver workspace for phase1 (matrix input)    (64bit words) =          639819 (      4.88 MByte)
             Metis nested dissection ordering used
             solver workspace for phase2 (nodal ordering)  (64bit words) =         1457720 (     11.12 MByte)
             solver workspace for phase3 (symbolic factor) (64bit words) =         3331271 (     25.42 MByte)
             solver workspace for phase4 (factorization)   (64bit words) =         7883137 (     60.14 MByte) (MINIMUM)
             solver workspace for phase4 (factorization)   (64bit words) =        61704206 (    470.77 MByte) (MAXIMUM)
             solver workspace available and used           (64bit words) =        78645213 (    600.02 MByte)


             start of matrix solution
             wall time =        3449.00


             singularity ratio    7.5542E-03


             end of matrix solution
             wall time =        3460.00


             maximum residual force  at node     24431 degree of freedom  1 is equal to    1.594E-10
             maximum reaction force  at node     56163 degree of freedom  1 is equal to    5.368E+04
             residual convergence ratio    2.969E-15

             maximum displacement  change   at node     16142 degree of freedom  2 is equal to    6.060E-01
             maximum displacement increment at node     38341 degree of freedom  2 is equal to    9.364E+00
             displacement convergence ratio   6.471E-02
             *** warning: node      2233 separated 5 times and will be skipped in separation check

             recycling increment due to separation 


             maximum connectivity in stiffness matrix is       207 at node     63833


             maximum half-bandwidth is     60010  between nodes      4232  and     64241

             number of profile entries excluding fill-in is          543243


             total workspace needed with in-core matrix storage =        23334539
               part of solver workspace is allocated separately


             load increments for each degree of freedom
             summed over the whole model

             from distributed loads
             dist. loads on deformed configuration - totals below for dist. loads
             increments for point loads
             0.000000E+00   0.000000E+00   0.000000E+00


             point loads
             0.000000E+00   0.000000E+00   0.000000E+00

             start of assembly     cycle number is     1
             wall time =        3466.00


             solver workspace for phase1 (matrix input)    (64bit words) =          639692 (      4.88 MByte)
             Metis nested dissection ordering used
             solver workspace for phase2 (nodal ordering)  (64bit words) =         1457622 (     11.12 MByte)
             solver workspace for phase3 (symbolic factor) (64bit words) =         3311216 (     25.26 MByte)
             solver workspace for phase4 (factorization)   (64bit words) =         7859083 (     59.96 MByte) (MINIMUM)
             solver workspace for phase4 (factorization)   (64bit words) =        61850608 (    471.88 MByte) (MAXIMUM)
             solver workspace available and used           (64bit words) =        78645213 (    600.02 MByte)


             start of matrix solution
             wall time =        3478.00


             singularity ratio    8.9123E-05


             end of matrix solution
             wall time =        3490.00


             ddu multiplied with    1.00000E-06 due to penetration


             maximum residual force  at node      3222 degree of freedom  2 is equal to    3.052E+00
             maximum reaction force  at node     56163 degree of freedom  1 is equal to    5.368E+04
             residual convergence ratio    5.685E-05

             maximum displacement  change   at node      1682 degree of freedom  1 is equal to    6.604E-07
             maximum displacement increment at node     38341 degree of freedom  2 is equal to    9.364E+00
             displacement convergence ratio   7.053E-08
             *** warning: node      2233 separated 5 times and will be skipped in separation check
             *** warning: node      2357 separated 5 times and will be skipped in separation check

             recycling increment due to separation 


             maximum connectivity in stiffness matrix is       207 at node     63833


             maximum half-bandwidth is     60010  between nodes      4232  and     64241

             number of profile entries excluding fill-in is          543337


             total workspace needed with in-core matrix storage =        23337077
               part of solver workspace is allocated separately


             load increments for each degree of freedom
             summed over the whole model

             from distributed loads
             dist. loads on deformed configuration - totals below for dist. loads
             increments for point loads
             0.000000E+00   0.000000E+00   0.000000E+00


             point loads
             0.000000E+00   0.000000E+00   0.000000E+00

             start of assembly     cycle number is     1
             wall time =        3497.00


             solver workspace for phase1 (matrix input)    (64bit words) =          639786 (      4.88 MByte)
             Metis nested dissection ordering used
             solver workspace for phase2 (nodal ordering)  (64bit words) =         1457664 (     11.12 MByte)
             solver workspace for phase3 (symbolic factor) (64bit words) =         3323618 (     25.36 MByte)
             solver workspace for phase4 (factorization)   (64bit words) =         7866521 (     60.02 MByte) (MINIMUM)
             solver workspace for phase4 (factorization)   (64bit words) =        62698865 (    478.35 MByte) (MAXIMUM)
             solver workspace available and used           (64bit words) =        78645213 (    600.02 MByte)


             start of matrix solution
             wall time =        3509.00


             singularity ratio    1.8706E-04


             end of matrix solution
             wall time =        3521.00


             maximum residual force  at node     18784 degree of freedom  2 is equal to    1.704E-10
             maximum reaction force  at node     56163 degree of freedom  1 is equal to    5.368E+04
             residual convergence ratio    3.173E-15

             maximum displacement  change   at node      1682 degree of freedom  1 is equal to    6.642E-01
             maximum displacement increment at node     38341 degree of freedom  2 is equal to    9.456E+00
             displacement convergence ratio   7.024E-02

             recycling increment due to body to body contact 

             increment will be recycled


             maximum connectivity in stiffness matrix is       207 at node     63833


             maximum half-bandwidth is     60010  between nodes      4232  and     64241

             number of profile entries excluding fill-in is          543515


             total workspace needed with in-core matrix storage =        23341883
               part of solver workspace is allocated separately


             load increments for each degree of freedom
             summed over the whole model

             from distributed loads
             dist. loads on deformed configuration - totals below for dist. loads
             increments for point loads
             0.000000E+00   0.000000E+00   0.000000E+00


             point loads
             0.000000E+00   0.000000E+00   0.000000E+00

             start of assembly     cycle number is     2
             wall time =        3527.00


             solver workspace for phase1 (matrix input)    (64bit words) =          639964 (      4.88 MByte)
             Metis nested dissection ordering used
             solver workspace for phase2 (nodal ordering)  (64bit words) =         1457915 (     11.12 MByte)
             solver workspace for phase3 (symbolic factor) (64bit words) =         3283261 (     25.05 MByte)
             solver workspace for phase4 (factorization)   (64bit words) =         7873751 (     60.07 MByte) (MINIMUM)
             solver workspace for phase4 (factorization)   (64bit words) =        64862751 (    494.86 MByte) (MAXIMUM)
             solver workspace available and used           (64bit words) =        78645213 (    600.02 MByte)


             start of matrix solution
             wall time =        3538.00


             singularity ratio    8.9588E-05


             end of matrix solution
             wall time =        3552.00


             maximum residual force  at node     17887 degree of freedom  2 is equal to    1.753E-10
             maximum reaction force  at node     56163 degree of freedom  1 is equal to    5.368E+04
             residual convergence ratio    3.266E-15

             maximum displacement  change   at node      1313 degree of freedom  1 is equal to    5.228E-01
             maximum displacement increment at node     38341 degree of freedom  2 is equal to    9.502E+00
             displacement convergence ratio   5.502E-02
             *** warning: node      2233 separated 5 times and will be skipped in separation check
             *** warning: node      2357 separated 5 times and will be skipped in separation check

             recycling increment due to separation 


             maximum connectivity in stiffness matrix is       207 at node     63833


             maximum half-bandwidth is     60010  between nodes      4232  and     64241

             number of profile entries excluding fill-in is          543438


             total workspace needed with in-core matrix storage =        23339803
               part of solver workspace is allocated separately


             load increments for each degree of freedom
             summed over the whole model

             from distributed loads
             dist. loads on deformed configuration - totals below for dist. loads
             increments for point loads
             0.000000E+00   0.000000E+00   0.000000E+00


             point loads
             0.000000E+00   0.000000E+00   0.000000E+00

             start of assembly     cycle number is     1
             wall time =        3558.00


             solver workspace for phase1 (matrix input)    (64bit words) =          639887 (      4.88 MByte)
             Metis nested dissection ordering used
             solver workspace for phase2 (nodal ordering)  (64bit words) =         1457870 (     11.12 MByte)
             solver workspace for phase3 (symbolic factor) (64bit words) =         3327570 (     25.39 MByte)
             solver workspace for phase4 (factorization)   (64bit words) =         7888562 (     60.18 MByte) (MINIMUM)
             solver workspace for phase4 (factorization)   (64bit words) =        63429496 (    483.93 MByte) (MAXIMUM)
             solver workspace available and used           (64bit words) =        78645213 (    600.02 MByte)


             start of matrix solution
             wall time =        3569.00


             singularity ratio    4.6590E-04


             end of matrix solution
             wall time =        3582.00


             ddu multiplied with    1.71715E-02 due to penetration


             maximum residual force  at node      1902 degree of freedom  1 is equal to    9.174E+00
             maximum reaction force  at node     56163 degree of freedom  1 is equal to    5.368E+04
             residual convergence ratio    1.709E-04

             maximum displacement  change   at node      1902 degree of freedom  1 is equal to    1.302E-02
             maximum displacement increment at node     38341 degree of freedom  2 is equal to    9.503E+00
             displacement convergence ratio   1.371E-03
             *** warning: node      2233 separated 5 times and will be skipped in separation check
             *** warning: node      2357 separated 5 times and will be skipped in separation check

             recycling increment due to separation 


             maximum connectivity in stiffness matrix is       207 at node     63833


             maximum half-bandwidth is     60010  between nodes      4232  and     64241

             number of profile entries excluding fill-in is          543466


             total workspace needed with in-core matrix storage =        23340559
               part of solver workspace is allocated separately


             load increments for each degree of freedom
             summed over the whole model

             from distributed loads
             dist. loads on deformed configuration - totals below for dist. loads
             increments for point loads
             0.000000E+00   0.000000E+00   0.000000E+00


             point loads
             0.000000E+00   0.000000E+00   0.000000E+00

             start of assembly     cycle number is     1
             wall time =        3593.00


             solver workspace for phase1 (matrix input)    (64bit words) =          639915 (      4.88 MByte)
             Metis nested dissection ordering used
             solver workspace for phase2 (nodal ordering)  (64bit words) =         1457829 (     11.12 MByte)
             solver workspace for phase3 (symbolic factor) (64bit words) =         3295532 (     25.14 MByte)
             solver workspace for phase4 (factorization)   (64bit words) =         7886281 (     60.17 MByte) (MINIMUM)
             solver workspace for phase4 (factorization)   (64bit words) =        63920758 (    487.68 MByte) (MAXIMUM)
             solver workspace available and used           (64bit words) =        78645213 (    600.02 MByte)


             start of matrix solution
             wall time =        3605.00


             singularity ratio    9.3976E-05


             end of matrix solution
             wall time =        3617.00


             maximum residual force  at node     17843 degree of freedom  2 is equal to    2.401E-10
             maximum reaction force  at node     56163 degree of freedom  1 is equal to    5.368E+04
             residual convergence ratio    4.472E-15

             maximum displacement  change   at node      1902 degree of freedom  1 is equal to    7.447E-01
             maximum displacement increment at node     38340 degree of freedom  2 is equal to    9.586E+00
             displacement convergence ratio   7.769E-02

             recycling increment due to body to body contact 

             increment will be recycled


             maximum connectivity in stiffness matrix is       207 at node     63833


             maximum half-bandwidth is     60010  between nodes      4232  and     64241

             number of profile entries excluding fill-in is          543541


             total workspace needed with in-core matrix storage =        23342585
               part of solver workspace is allocated separately


             load increments for each degree of freedom
             summed over the whole model

             from distributed loads
             dist. loads on deformed configuration - totals below for dist. loads
             increments for point loads
             0.000000E+00   0.000000E+00   0.000000E+00


             point loads
             0.000000E+00   0.000000E+00   0.000000E+00

             start of assembly     cycle number is     2
             wall time =        3624.00


             solver workspace for phase1 (matrix input)    (64bit words) =          639990 (      4.88 MByte)
             Metis nested dissection ordering used
             solver workspace for phase2 (nodal ordering)  (64bit words) =         1457735 (     11.12 MByte)
             solver workspace for phase3 (symbolic factor) (64bit words) =         3302319 (     25.19 MByte)
             solver workspace for phase4 (factorization)   (64bit words) =         7851762 (     59.90 MByte) (MINIMUM)
             solver workspace for phase4 (factorization)   (64bit words) =        61623945 (    470.15 MByte) (MAXIMUM)
             solver workspace available and used           (64bit words) =        78645213 (    600.02 MByte)


             start of matrix solution
             wall time =        3636.00


             singularity ratio    9.4374E-05


             end of matrix solution
             wall time =        3648.00


             maximum residual force  at node     19773 degree of freedom  2 is equal to    1.747E-10
             maximum reaction force  at node     56163 degree of freedom  1 is equal to    5.368E+04
             residual convergence ratio    3.255E-15

             maximum displacement  change   at node     15259 degree of freedom  1 is equal to    4.434E-01
             maximum displacement increment at node     38341 degree of freedom  2 is equal to    9.594E+00
             displacement convergence ratio   4.622E-02

             recycling increment due to body to body contact 

             increment will be recycled


             maximum connectivity in stiffness matrix is       207 at node     63833


             maximum half-bandwidth is     60010  between nodes      4232  and     64241

             number of profile entries excluding fill-in is          543562


             total workspace needed with in-core matrix storage =        23343151
               part of solver workspace is allocated separately


             load increments for each degree of freedom
             summed over the whole model

             from distributed loads
             dist. loads on deformed configuration - totals below for dist. loads
             increments for point loads
             0.000000E+00   0.000000E+00   0.000000E+00


             point loads
             0.000000E+00   0.000000E+00   0.000000E+00

             start of assembly     cycle number is     3
             wall time =        3653.00


             solver workspace for phase1 (matrix input)    (64bit words) =          640011 (      4.88 MByte)
             Metis nested dissection ordering used
             solver workspace for phase2 (nodal ordering)  (64bit words) =         1457682 (     11.12 MByte)
             solver workspace for phase3 (symbolic factor) (64bit words) =         3314052 (     25.28 MByte)
             solver workspace for phase4 (factorization)   (64bit words) =         7921913 (     60.44 MByte) (MINIMUM)
             solver workspace for phase4 (factorization)   (64bit words) =        65661437 (    500.96 MByte) (MAXIMUM)
             solver workspace available and used           (64bit words) =        78645213 (    600.02 MByte)


             start of matrix solution
             wall time =        3665.00


             singularity ratio    9.4461E-05


             end of matrix solution
             wall time =        3678.00


             maximum residual force  at node     17887 degree of freedom  2 is equal to    1.836E-10
             maximum reaction force  at node     56163 degree of freedom  1 is equal to    5.368E+04
             residual convergence ratio    3.420E-15

             maximum displacement  change   at node     16461 degree of freedom  2 is equal to    2.360E-01
             maximum displacement increment at node     38341 degree of freedom  2 is equal to    9.625E+00
             displacement convergence ratio   2.452E-02
             *** warning: node      2233 separated 5 times and will be skipped in separation check
             *** warning: node      2357 separated 5 times and will be skipped in separation check

             recycling increment due to separation 


             maximum connectivity in stiffness matrix is       207 at node     63833


             maximum half-bandwidth is     60010  between nodes      4232  and     64241

             number of profile entries excluding fill-in is          543464


             total workspace needed with in-core matrix storage =        23340505
               part of solver workspace is allocated separately


             load increments for each degree of freedom
             summed over the whole model

             from distributed loads
             dist. loads on deformed configuration - totals below for dist. loads
             increments for point loads
             0.000000E+00   0.000000E+00   0.000000E+00


             point loads
             0.000000E+00   0.000000E+00   0.000000E+00

             start of assembly     cycle number is     1
             wall time =        3683.00


             solver workspace for phase1 (matrix input)    (64bit words) =          639913 (      4.88 MByte)
             Metis nested dissection ordering used
             solver workspace for phase2 (nodal ordering)  (64bit words) =         1457884 (     11.12 MByte)
             solver workspace for phase3 (symbolic factor) (64bit words) =         3303783 (     25.21 MByte)
             solver workspace for phase4 (factorization)   (64bit words) =         7869404 (     60.04 MByte) (MINIMUM)
             solver workspace for phase4 (factorization)   (64bit words) =        62646443 (    477.95 MByte) (MAXIMUM)
             solver workspace available and used           (64bit words) =        78645213 (    600.02 MByte)


             start of matrix solution
             wall time =        3695.00


             singularity ratio    1.8547E-04


             end of matrix solution
             wall time =        3707.00


             maximum residual force  at node     17872 degree of freedom  2 is equal to    2.195E-10
             maximum reaction force  at node     56163 degree of freedom  1 is equal to    5.368E+04
             residual convergence ratio    4.088E-15

             maximum displacement  change   at node      1702 degree of freedom  1 is equal to    2.877E-01
             maximum displacement increment at node     38341 degree of freedom  2 is equal to    9.719E+00
             displacement convergence ratio   2.960E-02
             *** warning: node      1573 separated 5 times and will be skipped in separation check
             *** warning: node      2233 separated 5 times and will be skipped in separation check
             *** warning: node      2357 separated 5 times and will be skipped in separation check

             recycling increment due to separation 


             maximum connectivity in stiffness matrix is       207 at node     63833


             maximum half-bandwidth is     60010  between nodes      4232  and     64241

             number of profile entries excluding fill-in is          543484


             total workspace needed with in-core matrix storage =        23341045
               part of solver workspace is allocated separately


             load increments for each degree of freedom
             summed over the whole model

             from distributed loads
             dist. loads on deformed configuration - totals below for dist. loads
             increments for point loads
             0.000000E+00   0.000000E+00   0.000000E+00


             point loads
             0.000000E+00   0.000000E+00   0.000000E+00

             start of assembly     cycle number is     1
             wall time =        3713.00


             solver workspace for phase1 (matrix input)    (64bit words) =          639933 (      4.88 MByte)
             Metis nested dissection ordering used
             solver workspace for phase2 (nodal ordering)  (64bit words) =         1457872 (     11.12 MByte)
             solver workspace for phase3 (symbolic factor) (64bit words) =         3295192 (     25.14 MByte)
             solver workspace for phase4 (factorization)   (64bit words) =         7969206 (     60.80 MByte) (MINIMUM)
             solver workspace for phase4 (factorization)   (64bit words) =        65879136 (    502.62 MByte) (MAXIMUM)
             solver workspace available and used           (64bit words) =        78645213 (    600.02 MByte)


             start of matrix solution
             wall time =        3724.00


             singularity ratio    2.7850E-03


             end of matrix solution
             wall time =        3738.00


             maximum residual force  at node     17843 degree of freedom  2 is equal to    2.534E-10
             maximum reaction force  at node     56163 degree of freedom  1 is equal to    5.368E+04
             residual convergence ratio    4.720E-15

             maximum displacement  change   at node      1574 degree of freedom  1 is equal to    4.468E-01
             maximum displacement increment at node     38340 degree of freedom  2 is equal to    9.701E+00
             displacement convergence ratio   4.606E-02
             *** warning: node      1573 separated 5 times and will be skipped in separation check
             *** warning: node      2233 separated 5 times and will be skipped in separation check
             *** warning: node      2357 separated 5 times and will be skipped in separation check

             recycling increment due to separation 


             maximum connectivity in stiffness matrix is       207 at node     63833


             maximum half-bandwidth is     60010  between nodes      4232  and     64241

             number of profile entries excluding fill-in is          543515


             total workspace needed with in-core matrix storage =        23341883
               part of solver workspace is allocated separately


             load increments for each degree of freedom
             summed over the whole model

             from distributed loads
             dist. loads on deformed configuration - totals below for dist. loads
             increments for point loads
             0.000000E+00   0.000000E+00   0.000000E+00


             point loads
             0.000000E+00   0.000000E+00   0.000000E+00

             start of assembly     cycle number is     1
             wall time =        3743.00


             solver workspace for phase1 (matrix input)    (64bit words) =          639964 (      4.88 MByte)
             Metis nested dissection ordering used
             solver workspace for phase2 (nodal ordering)  (64bit words) =         1457725 (     11.12 MByte)
             solver workspace for phase3 (symbolic factor) (64bit words) =         3301971 (     25.19 MByte)
             solver workspace for phase4 (factorization)   (64bit words) =         7862158 (     59.98 MByte) (MINIMUM)
             solver workspace for phase4 (factorization)   (64bit words) =        62937641 (    480.18 MByte) (MAXIMUM)
             solver workspace available and used           (64bit words) =        78645213 (    600.02 MByte)


             start of matrix solution
             wall time =        3755.00


             singularity ratio    1.5725E-03


             end of matrix solution
             wall time =        3768.00


             maximum residual force  at node     19933 degree of freedom  2 is equal to    2.057E-10
             maximum reaction force  at node     56163 degree of freedom  1 is equal to    5.368E+04
             residual convergence ratio    3.832E-15

             maximum displacement  change   at node      2664 degree of freedom  2 is equal to    2.710E-01
             maximum displacement increment at node     38341 degree of freedom  2 is equal to    9.754E+00
             displacement convergence ratio   2.779E-02
             *** warning: node      1573 separated 5 times and will be skipped in separation check
             *** warning: node      2233 separated 5 times and will be skipped in separation check
             *** warning: node      2357 separated 5 times and will be skipped in separation check

             recycling increment due to separation 


             maximum connectivity in stiffness matrix is       207 at node     63833


             maximum half-bandwidth is     60010  between nodes      4232  and     64241

             number of profile entries excluding fill-in is          543467


             total workspace needed with in-core matrix storage =        23340587
               part of solver workspace is allocated separately


             load increments for each degree of freedom
             summed over the whole model

             from distributed loads
             dist. loads on deformed configuration - totals below for dist. loads
             increments for point loads
             0.000000E+00   0.000000E+00   0.000000E+00


             point loads
             0.000000E+00   0.000000E+00   0.000000E+00

             start of assembly     cycle number is     1
             wall time =        3773.00


             solver workspace for phase1 (matrix input)    (64bit words) =          639916 (      4.88 MByte)
             Metis nested dissection ordering used
             solver workspace for phase2 (nodal ordering)  (64bit words) =         1457778 (     11.12 MByte)
             solver workspace for phase3 (symbolic factor) (64bit words) =         3293700 (     25.13 MByte)
             solver workspace for phase4 (factorization)   (64bit words) =         7836934 (     59.79 MByte) (MINIMUM)
             solver workspace for phase4 (factorization)   (64bit words) =        60634028 (    462.60 MByte) (MAXIMUM)
             solver workspace available and used           (64bit words) =        78645213 (    600.02 MByte)


             start of matrix solution
             wall time =        3785.00


             singularity ratio    9.4353E-05


             end of matrix solution
             wall time =        3797.00


             ddu multiplied with    4.24200E-02 due to penetration


             maximum residual force  at node      1592 degree of freedom  2 is equal to    3.827E+00
             maximum reaction force  at node     56163 degree of freedom  1 is equal to    5.368E+04
             residual convergence ratio    7.130E-05

             maximum displacement  change   at node      1592 degree of freedom  2 is equal to    1.427E-02
             maximum displacement increment at node     38341 degree of freedom  2 is equal to    9.752E+00
             displacement convergence ratio   1.463E-03
             *** warning: node      1573 separated 5 times and will be skipped in separation check
             *** warning: node      2233 separated 5 times and will be skipped in separation check
             *** warning: node      2357 separated 5 times and will be skipped in separation check

             recycling increment due to separation 


             maximum connectivity in stiffness matrix is       207 at node     63833


             maximum half-bandwidth is     60010  between nodes      4232  and     64241

             number of profile entries excluding fill-in is          543473


             total workspace needed with in-core matrix storage =        23340749
               part of solver workspace is allocated separately


             load increments for each degree of freedom
             summed over the whole model

             from distributed loads
             dist. loads on deformed configuration - totals below for dist. loads
             increments for point loads
             0.000000E+00   0.000000E+00   0.000000E+00


             point loads
             0.000000E+00   0.000000E+00   0.000000E+00

             start of assembly     cycle number is     1
             wall time =        3804.00


             solver workspace for phase1 (matrix input)    (64bit words) =          639922 (      4.88 MByte)
             Metis nested dissection ordering used
             solver workspace for phase2 (nodal ordering)  (64bit words) =         1457707 (     11.12 MByte)
             solver workspace for phase3 (symbolic factor) (64bit words) =         3304223 (     25.21 MByte)
             solver workspace for phase4 (factorization)   (64bit words) =         7883991 (     60.15 MByte) (MINIMUM)
             solver workspace for phase4 (factorization)   (64bit words) =        61136208 (    466.43 MByte) (MAXIMUM)
             solver workspace available and used           (64bit words) =        78645213 (    600.02 MByte)


             start of matrix solution
             wall time =        3816.00


             singularity ratio    2.6901E-03


             end of matrix solution
             wall time =        3827.00


             maximum residual force  at node     17885 degree of freedom  2 is equal to    2.635E-10
             maximum reaction force  at node     56163 degree of freedom  1 is equal to    5.368E+04
             residual convergence ratio    4.909E-15

             maximum displacement  change   at node      1685 degree of freedom  3 is equal to    2.227E-01
             maximum displacement increment at node     38340 degree of freedom  2 is equal to    9.730E+00
             displacement convergence ratio   2.289E-02

             recycling increment due to body to body contact 

             increment will be recycled


             maximum connectivity in stiffness matrix is       207 at node     63833


             maximum half-bandwidth is     60010  between nodes      4232  and     64241

             number of profile entries excluding fill-in is          543479


             total workspace needed with in-core matrix storage =        23340911
               part of solver workspace is allocated separately


             load increments for each degree of freedom
             summed over the whole model

             from distributed loads
             dist. loads on deformed configuration - totals below for dist. loads
             increments for point loads
             0.000000E+00   0.000000E+00   0.000000E+00


             point loads
             0.000000E+00   0.000000E+00   0.000000E+00

             start of assembly     cycle number is     2
             wall time =        3833.00


             solver workspace for phase1 (matrix input)    (64bit words) =          639928 (      4.88 MByte)
             Metis nested dissection ordering used
             solver workspace for phase2 (nodal ordering)  (64bit words) =         1457614 (     11.12 MByte)
             solver workspace for phase3 (symbolic factor) (64bit words) =         3292547 (     25.12 MByte)
             solver workspace for phase4 (factorization)   (64bit words) =         7856507 (     59.94 MByte) (MINIMUM)
             solver workspace for phase4 (factorization)   (64bit words) =        60604527 (    462.38 MByte) (MAXIMUM)
             solver workspace available and used           (64bit words) =        78645213 (    600.02 MByte)


             start of matrix solution
             wall time =        3844.00


             singularity ratio    1.5725E-03


             end of matrix solution
             wall time =        3855.00


             maximum residual force  at node     17886 degree of freedom  2 is equal to    2.204E-10
             maximum reaction force  at node     56163 degree of freedom  1 is equal to    5.368E+04
             residual convergence ratio    4.105E-15

             maximum displacement  change   at node      1575 degree of freedom  2 is equal to    1.520E-01
             maximum displacement increment at node     38340 degree of freedom  2 is equal to    9.768E+00
             displacement convergence ratio   1.556E-02
             *** warning: node      1573 separated 5 times and will be skipped in separation check
             *** warning: node      2233 separated 5 times and will be skipped in separation check
             *** warning: node      2357 separated 5 times and will be skipped in separation check

             recycling increment due to separation 


             maximum connectivity in stiffness matrix is       207 at node     63833


             maximum half-bandwidth is     60010  between nodes      4232  and     64241

             number of profile entries excluding fill-in is          543454


             total workspace needed with in-core matrix storage =        23340235
               part of solver workspace is allocated separately


             load increments for each degree of freedom
             summed over the whole model

             from distributed loads
             dist. loads on deformed configuration - totals below for dist. loads
             increments for point loads
             0.000000E+00   0.000000E+00   0.000000E+00


             point loads
             0.000000E+00   0.000000E+00   0.000000E+00

             start of assembly     cycle number is     1
             wall time =        3861.00


             solver workspace for phase1 (matrix input)    (64bit words) =          639903 (      4.88 MByte)
             Metis nested dissection ordering used
             solver workspace for phase2 (nodal ordering)  (64bit words) =         1457823 (     11.12 MByte)
             solver workspace for phase3 (symbolic factor) (64bit words) =         3307983 (     25.24 MByte)
             solver workspace for phase4 (factorization)   (64bit words) =         7868936 (     60.04 MByte) (MINIMUM)
             solver workspace for phase4 (factorization)   (64bit words) =        62690494 (    478.29 MByte) (MAXIMUM)
             solver workspace available and used           (64bit words) =        78645213 (    600.02 MByte)


             start of matrix solution
             wall time =        3873.00


             singularity ratio    9.4379E-05


             end of matrix solution
             wall time =        3885.00


             ddu multiplied with    7.36392E-02 due to penetration


             maximum residual force  at node      1588 degree of freedom  1 is equal to    3.092E+00
             maximum reaction force  at node     56163 degree of freedom  1 is equal to    5.368E+04
             residual convergence ratio    5.760E-05

             maximum displacement  change   at node      1588 degree of freedom  1 is equal to    1.820E-02
             maximum displacement increment at node     38340 degree of freedom  2 is equal to    9.768E+00
             displacement convergence ratio   1.863E-03
             *** warning: node      1573 separated 5 times and will be skipped in separation check
             *** warning: node      2233 separated 5 times and will be skipped in separation check
             *** warning: node      2357 separated 5 times and will be skipped in separation check

             recycling increment due to penetration 


             maximum connectivity in stiffness matrix is       207 at node     63833


             maximum half-bandwidth is     60010  between nodes      4232  and     64241

             number of profile entries excluding fill-in is          543458


             total workspace needed with in-core matrix storage =        23340343
               part of solver workspace is allocated separately


             load increments for each degree of freedom
             summed over the whole model

             from distributed loads
             dist. loads on deformed configuration - totals below for dist. loads
             increments for point loads
             0.000000E+00   0.000000E+00   0.000000E+00


             point loads
             0.000000E+00   0.000000E+00   0.000000E+00

             start of assembly     cycle number is     2
             wall time =        3892.00


             solver workspace for phase1 (matrix input)    (64bit words) =          639907 (      4.88 MByte)
             Metis nested dissection ordering used
             solver workspace for phase2 (nodal ordering)  (64bit words) =         1457829 (     11.12 MByte)
             solver workspace for phase3 (symbolic factor) (64bit words) =         3280666 (     25.03 MByte)
             solver workspace for phase4 (factorization)   (64bit words) =         7850061 (     59.89 MByte) (MINIMUM)
             solver workspace for phase4 (factorization)   (64bit words) =        61343906 (    468.02 MByte) (MAXIMUM)
             solver workspace available and used           (64bit words) =        78645213 (    600.02 MByte)


             start of matrix solution
             wall time =        3904.00


             singularity ratio    3.6959E-03


             end of matrix solution
             wall time =        3916.00


             maximum residual force  at node     18782 degree of freedom  2 is equal to    1.773E-10
             maximum reaction force  at node     56163 degree of freedom  1 is equal to    5.368E+04
             residual convergence ratio    3.302E-15

             maximum displacement  change   at node      1005 degree of freedom  1 is equal to    2.010E-01
             maximum displacement increment at node     38340 degree of freedom  2 is equal to    9.752E+00
             displacement convergence ratio   2.061E-02

             recycling increment due to body to body contact 

             increment will be recycled


             maximum connectivity in stiffness matrix is       207 at node     63833


             maximum half-bandwidth is     60010  between nodes      4232  and     64241

             number of profile entries excluding fill-in is          543484


             total workspace needed with in-core matrix storage =        23341045
               part of solver workspace is allocated separately


             load increments for each degree of freedom
             summed over the whole model

             from distributed loads
             dist. loads on deformed configuration - totals below for dist. loads
             increments for point loads
             0.000000E+00   0.000000E+00   0.000000E+00


             point loads
             0.000000E+00   0.000000E+00   0.000000E+00

             start of assembly     cycle number is     3
             wall time =        3921.00


             solver workspace for phase1 (matrix input)    (64bit words) =          639933 (      4.88 MByte)
             Metis nested dissection ordering used
             solver workspace for phase2 (nodal ordering)  (64bit words) =         1457708 (     11.12 MByte)
             solver workspace for phase3 (symbolic factor) (64bit words) =         3321954 (     25.34 MByte)
             solver workspace for phase4 (factorization)   (64bit words) =         7917375 (     60.40 MByte) (MINIMUM)
             solver workspace for phase4 (factorization)   (64bit words) =        62182064 (    474.41 MByte) (MAXIMUM)
             solver workspace available and used           (64bit words) =        78645213 (    600.02 MByte)


             start of matrix solution
             wall time =        3933.00


             singularity ratio    9.4601E-05


             end of matrix solution
             wall time =        3945.00


             maximum residual force  at node     17872 degree of freedom  2 is equal to    2.135E-10
             maximum reaction force  at node     56163 degree of freedom  1 is equal to    5.368E+04
             residual convergence ratio    3.977E-15

             maximum displacement  change   at node     16121 degree of freedom  1 is equal to    1.979E-01
             maximum displacement increment at node     38340 degree of freedom  2 is equal to    9.761E+00
             displacement convergence ratio   2.027E-02
             *** warning: node      1573 separated 5 times and will be skipped in separation check
             *** warning: node      2233 separated 5 times and will be skipped in separation check
             *** warning: node      2357 separated 5 times and will be skipped in separation check

             recycling increment due to separation 


             maximum connectivity in stiffness matrix is       207 at node     63833


             maximum half-bandwidth is     60010  between nodes      4232  and     64241

             number of profile entries excluding fill-in is          543401


             total workspace needed with in-core matrix storage =        23338805
               part of solver workspace is allocated separately


             load increments for each degree of freedom
             summed over the whole model

             from distributed loads
             dist. loads on deformed configuration - totals below for dist. loads
             increments for point loads
             0.000000E+00   0.000000E+00   0.000000E+00


             point loads
             0.000000E+00   0.000000E+00   0.000000E+00

             start of assembly     cycle number is     1
             wall time =        3950.00


             solver workspace for phase1 (matrix input)    (64bit words) =          639850 (      4.88 MByte)
             Metis nested dissection ordering used
             solver workspace for phase2 (nodal ordering)  (64bit words) =         1457717 (     11.12 MByte)
             solver workspace for phase3 (symbolic factor) (64bit words) =         3284358 (     25.06 MByte)
             solver workspace for phase4 (factorization)   (64bit words) =         7879009 (     60.11 MByte) (MINIMUM)
             solver workspace for phase4 (factorization)   (64bit words) =        63388954 (    483.62 MByte) (MAXIMUM)
             solver workspace available and used           (64bit words) =        78645213 (    600.02 MByte)


             start of matrix solution
             wall time =        3962.00


             singularity ratio    9.4491E-05


             end of matrix solution
             wall time =        3974.00


             ddu multiplied with    5.26956E-02 due to penetration


             maximum residual force  at node      1360 degree of freedom  2 is equal to    3.643E+00
             maximum reaction force  at node     56163 degree of freedom  1 is equal to    5.368E+04
             residual convergence ratio    6.786E-05

             maximum displacement  change   at node      1702 degree of freedom  3 is equal to    1.293E-02
             maximum displacement increment at node     38340 degree of freedom  2 is equal to    9.762E+00
             displacement convergence ratio   1.325E-03
             *** warning: node      1573 separated 5 times and will be skipped in separation check
             *** warning: node      2233 separated 5 times and will be skipped in separation check
             *** warning: node      2357 separated 5 times and will be skipped in separation check
             *** warning: node      2602 separated 5 times and will be skipped in separation check

             recycling increment due to separation 


             maximum connectivity in stiffness matrix is       207 at node     63833


             maximum half-bandwidth is     60010  between nodes      4232  and     64241

             number of profile entries excluding fill-in is          543420


             total workspace needed with in-core matrix storage =        23339317
               part of solver workspace is allocated separately


             load increments for each degree of freedom
             summed over the whole model

             from distributed loads
             dist. loads on deformed configuration - totals below for dist. loads
             increments for point loads
             0.000000E+00   0.000000E+00   0.000000E+00


             point loads
             0.000000E+00   0.000000E+00   0.000000E+00

             start of assembly     cycle number is     1
             wall time =        3982.00


             solver workspace for phase1 (matrix input)    (64bit words) =          639869 (      4.88 MByte)
             Metis nested dissection ordering used
[truncated: 361,166 more chars]
