# Supplementary material for: A finite element model of the shoulder: application to the changes of biomechanical environment induced by postoperative malrotation of humeral shaft fracture
Source: BMC Musculoskelet Disord. 2022 Jun 2;23:525. doi: 10.1186/s12891-022-05479-3 (PMC9161483; doi:10.1186/s12891-022-05479-3)
Supplement: Supplementary file 4 — Additional file 4. [file 12891_2022_5479_MOESM4_ESM.zip]

Archive with 117 entries (117 files):
- 01A0DF12
- 01A0DF13
- 01A0DF14
- 01A0DF15
- 01A0DF16
- 01A0DF17
- 01A0DF18
- 01A0DF19
- 01A0DF1A
- 01A0DF1B
- 01A0DF1C
- 01A0DF1D
- 01A0DF1E
- 01A0DF1F
- 01A0DF20
- 01A0DF21
- 01A0DF22
- 01A0DF23
- 01A0DF24
- 01A0DF25
- 01A0DF26
- 01A0DF27
- 01A0DF28
- 01A0DF29
- 01A0DF2A
- 01A0DF2B
- 01A0DF2C
- 01A0DF2D
- 01A0DF2E
- 01A0DF2F
- 01A0DF30
- 01A0DF31
- 01A0DF32
- 01A0DF33
- 01A0DF34
- 01A0DF35
- 01A0DF36
- 01A0DF37
- 01A0DF38
- 01A0DF39
- 01A0DF3A
- 01A0DF3B
- 01A0DF3C
- 01A0DF3D
- 01A0DF3E
- 01A0DF3F
- 01A0DF40
- 01A0DF41
- 01A0DF42
- 01A0DF43
- 01A0DF44
- 01A0DF45
- 01A0DF46
- 01A0DF47
- 01A0DF48
- 01A0DF49
- 01A0DF4A
- 01A0DF4B
- 01A0DF4C
- 01A0DF4D
- 01A0DF4E
- 01A0DF4F
- 01A0DF50
- 01A0DF51
- 01A0DF52
- 01A0DF53
- 01A0DF54
- 01A0DF55
- 01A0DF56
- 01A0DF57
- 01A0DF58
- 01A0DF59
- 01A0DF5A
- 01A0DF5B
- 01A0DF5C
- 01A0DF5D
- 01A0DF5E
- 01A0DF5F
- 01A0DF60
- 01A0DF61
- 01A0DF62
- 01A0DF63
- 01A0DF64
- 01A0DF65
- 01A0DF66
- 01A0DF67
- 01A0DF68
- 01A0DF69
- 01A0DF6A
- 01A0DF6B
- 01A0DF6C
- 01A0DF6D
- 01A0DF6E
- 01A0DF6F
- 01A0DF70
- 01A0DF71
- 01A0DF72
- 01A0DF73
- 01A0DF74
- 01A0DF75
- 01A0DF76
- 01A0DF77
- 01A0DF78
- 01A0DF79
- 01A0DF7A
- 01A0DF7B
- 01A0DF7C
- 01A0DF7D
- 01A0DF7E
- 01A0DF7F
- 01A0DF80
- 01A0DF81
- 01A0DF82
- 01A0DF83
- 01A0DF84
- 01A0DF85
- 01A0DF86
