# Supplementary material for: A finite element model of the shoulder: application to the changes of biomechanical environment induced by postoperative malrotation of humeral shaft fracture
Source: BMC Musculoskelet Disord. 2022 Jun 2;23:525. doi: 10.1186/s12891-022-05479-3 (PMC9161483; doi:10.1186/s12891-022-05479-3)
Supplement: Supplementary file 5 — Additional file 5. [file 12891_2022_5479_MOESM5_ESM.zip]

Archive with 161 entries (161 files):
- 01A0E3A0
- 01A0E3A1
- 01A0E3A2
- 01A0E3A3
- 01A0E3A4
- 01A0E3A5
- 01A0E3A6
- 01A0E3A7
- 01A0E3A8
- 01A0E3A9
- 01A0E3AA
- 01A0E3AB
- 01A0E3AC
- 01A0E3AD
- 01A0E3AE
- 01A0E3AF
- 01A0E3B0
- 01A0E3B1
- 01A0E3B2
- 01A0E3B3
- 01A0E3B4
- 01A0E3B5
- 01A0E3B6
- 01A0E3B7
- 01A0E3B8
- 01A0E3B9
- 01A0E3BA
- 01A0E3BB
- 01A0E3BC
- 01A0E3BD
- 01A0E3BE
- 01A0E3BF
- 01A0E3C0
- 01A0E3C1
- 01A0E3C2
- 01A0E3C3
- 01A0E3C4
- 01A0E3C5
- 01A0E3C6
- 01A0E3C7
- 01A0E3C8
- 01A0E3C9
- 01A0E3CA
- 01A0E3CB
- 01A0E3CC
- 01A0E3CD
- 01A0E3CE
- 01A0E3CF
- 01A0E3D0
- 01A0E3D1
- 01A0E3D2
- 01A0E3D3
- 01A0E3D4
- 01A0E3D5
- 01A0E3D6
- 01A0E3D7
- 01A0E3D8
- 01A0E3D9
- 01A0E3DA
- 01A0E3DB
- 01A0E3DC
- 01A0E3DD
- 01A0E3DE
- 01A0E3DF
- 01A0E3E0
- 01A0E3E1
- 01A0E3E2
- 01A0E3E3
- 01A0E3E4
- 01A0E3E5
- 01A0E3E6
- 01A0E3E7
- 01A0E3E8
- 01A0E3E9
- 01A0E3EA
- 01A0E3EB
- 01A0E3EC
- 01A0E3ED
- 01A0E3EE
- 01A0E3EF
- 01A0E3F0
- 01A0E3F1
- 01A0E3F2
- 01A0E3F3
- 01A0E3F4
- 01A0E3F5
- 01A0E3F6
- 01A0E3F7
- 01A0E3F8
- 01A0E3F9
- 01A0E3FA
- 01A0E3FB
- 01A0E3FC
- 01A0E3FD
- 01A0E3FE
- 01A0E3FF
- 01A0E4A0
- 01A0E4A1
- 01A0E4A2
- 01A0E4A3
- 01A0E4A4
- 01A0E4A5
- 01A0E4A6
- 01A0E4A7
- 01A0E4A8
- 01A0E4A9
- 01A0E4AA
- 01A0E4AB
- 01A0E4AC
- 01A0E4AD
- 01A0E4AE
- 01A0E4AF
- 01A0E4B0
- 01A0E4B1
- 01A0E4B2
- 01A0E4B3
- 01A0E4B4
- 01A0E4B5
- 01A0E4B6
- 01A0E4B7
- 01A0E4B8
- 01A0E4B9
- 01A0E4BA
- 01A0E4BB
- 01A0E4BC
- 01A0E4BD
- 01A0E4BE
- 01A0E4BF
- 01A0E4C0
- 01A0E4C1
- 01A0E4C2
- 01A0E4C3
- 01A0E4C4
- 01A0E4C5
- 01A0E4C6
- 01A0E4C7
- 01A0E4C8
- 01A0E4C9
- 01A0E4CA
- 01A0E4CB
- 01A0E4CC
- 01A0E4CD
- 01A0E4CE
- 01A0E4CF
- 01A0E4D0
- 01A0E4D1
- 01A0E4D2
- 01A0E4D3
- 01A0E4D4
- 01A0E4D5
- 01A0E4D6
- 01A0E4D7
- 01A0E4D8
- 01A0E4D9
- 01A0E4DA
- 01A0E4DB
- 01A0E4DC
- 01A0E4DD
- 01A0E4DE
- 01A0E4DF
- 01A0E4E0
