# Supplementary material for: A finite element model of the shoulder: application to the changes of biomechanical environment induced by postoperative malrotation of humeral shaft fracture
Source: BMC Musculoskelet Disord. 2022 Jun 2;23:525. doi: 10.1186/s12891-022-05479-3 (PMC9161483; doi:10.1186/s12891-022-05479-3)
Supplement: Supplementary file 6 — Additional file 6. [file 12891_2022_5479_MOESM6_ESM.zip]

Archive with 167 entries (167 files):
- 01A0E335
- 01A0E336
- 01A0E337
- 01A0E338
- 01A0E339
- 01A0E33A
- 01A0E33B
- 01A0E33C
- 01A0E33D
- 01A0E33E
- 01A0E33F
- 01A0E340
- 01A0E341
- 01A0E342
- 01A0E343
- 01A0E344
- 01A0E345
- 01A0E346
- 01A0E347
- 01A0E348
- 01A0E349
- 01A0E34A
- 01A0E34B
- 01A0E34C
- 01A0E34D
- 01A0E34E
- 01A0E34F
- 01A0E350
- 01A0E351
- 01A0E352
- 01A0E353
- 01A0E354
- 01A0E355
- 01A0E356
- 01A0E357
- 01A0E358
- 01A0E359
- 01A0E35A
- 01A0E35B
- 01A0E35C
- 01A0E35D
- 01A0E35E
- 01A0E35F
- 01A0E360
- 01A0E361
- 01A0E362
- 01A0E363
- 01A0E364
- 01A0E365
- 01A0E366
- 01A0E367
- 01A0E368
- 01A0E369
- 01A0E36A
- 01A0E36B
- 01A0E36C
- 01A0E36D
- 01A0E36E
- 01A0E36F
- 01A0E370
- 01A0E371
- 01A0E372
- 01A0E373
- 01A0E374
- 01A0E375
- 01A0E376
- 01A0E377
- 01A0E378
- 01A0E379
- 01A0E37A
- 01A0E37B
- 01A0E37C
- 01A0E37D
- 01A0E37E
- 01A0E37F
- 01A0E380
- 01A0E381
- 01A0E382
- 01A0E383
- 01A0E384
- 01A0E385
- 01A0E386
- 01A0E387
- 01A0E388
- 01A0E389
- 01A0E38A
- 01A0E38B
- 01A0E38C
- 01A0E38D
- 01A0E38E
- 01A0E38F
- 01A0E390
- 01A0E391
- 01A0E392
- 01A0E393
- 01A0E394
- 01A0E395
- 01A0E396
- 01A0E397
- 01A0E398
- 01A0E399
- 01A0E39A
- 01A0E39B
- 01A0E39C
- 01A0E39D
- 01A0E39E
- 01A0E39F
- 01A0E40A
- 01A0E40B
- 01A0E40C
- 01A0E40D
- 01A0E40E
- 01A0E40F
- 01A0E41A
- 01A0E41B
- 01A0E41C
- 01A0E41D
- 01A0E41E
- 01A0E41F
- 01A0E42A
- 01A0E42B
- 01A0E42C
- 01A0E42D
- 01A0E42E
- 01A0E42F
- 01A0E43A
- 01A0E43B
- 01A0E43C
- 01A0E43D
- 01A0E43E
- 01A0E43F
- 01A0E44A
- 01A0E44B
- 01A0E44C
- 01A0E44D
- 01A0E44E
- 01A0E44F
- 01A0E45A
- 01A0E45B
- 01A0E45C
- 01A0E45D
- 01A0E45E
- 01A0E45F
- 01A0E46A
- 01A0E46B
- 01A0E46C
- 01A0E46D
- 01A0E46E
- 01A0E46F
- 01A0E47A
- 01A0E47B
- 01A0E47C
- 01A0E47D
- 01A0E47E
- 01A0E47F
- 01A0E48A
- 01A0E48B
- 01A0E48C
- 01A0E48D
- 01A0E48E
- 01A0E48F
- 01A0E49A
- 01A0E49B
- 01A0E49C
- 01A0E49D
- 01A0E49E
- 01A0E49F
