# Supplementary material for: A finite element model of the shoulder: application to the changes of biomechanical environment induced by postoperative malrotation of humeral shaft fracture
Source: BMC Musculoskelet Disord. 2022 Jun 2;23:525. doi: 10.1186/s12891-022-05479-3 (PMC9161483; doi:10.1186/s12891-022-05479-3)
Supplement: Supplementary file 7 — Additional file 7. [file 12891_2022_5479_MOESM7_ESM.zip]

Archive with 100 entries (100 files):
- 01A0E400
- 01A0E401
- 01A0E402
- 01A0E403
- 01A0E404
- 01A0E405
- 01A0E406
- 01A0E407
- 01A0E408
- 01A0E409
- 01A0E410
- 01A0E411
- 01A0E412
- 01A0E413
- 01A0E414
- 01A0E415
- 01A0E416
- 01A0E417
- 01A0E418
- 01A0E419
- 01A0E420
- 01A0E421
- 01A0E422
- 01A0E423
- 01A0E424
- 01A0E425
- 01A0E426
- 01A0E427
- 01A0E428
- 01A0E429
- 01A0E430
- 01A0E431
- 01A0E432
- 01A0E433
- 01A0E434
- 01A0E435
- 01A0E436
- 01A0E437
- 01A0E438
- 01A0E439
- 01A0E440
- 01A0E441
- 01A0E442
- 01A0E443
- 01A0E444
- 01A0E445
- 01A0E446
- 01A0E447
- 01A0E448
- 01A0E449
- 01A0E450
- 01A0E451
- 01A0E452
- 01A0E453
- 01A0E454
- 01A0E455
- 01A0E456
- 01A0E457
- 01A0E458
- 01A0E459
- 01A0E460
- 01A0E461
- 01A0E462
- 01A0E463
- 01A0E464
- 01A0E465
- 01A0E466
- 01A0E467
- 01A0E468
- 01A0E469
- 01A0E470
- 01A0E471
- 01A0E472
- 01A0E473
- 01A0E474
- 01A0E475
- 01A0E476
- 01A0E477
- 01A0E478
- 01A0E479
- 01A0E480
- 01A0E481
- 01A0E482
- 01A0E483
- 01A0E484
- 01A0E485
- 01A0E486
- 01A0E487
- 01A0E488
- 01A0E489
- 01A0E490
- 01A0E491
- 01A0E492
- 01A0E493
- 01A0E494
- 01A0E495
- 01A0E496
- 01A0E497
- 01A0E498
- 01A0E499
