# Supplementary material for: A finite element model of the shoulder: application to the changes of biomechanical environment induced by postoperative malrotation of humeral shaft fracture
Source: BMC Musculoskelet Disord. 2022 Jun 2;23:525. doi: 10.1186/s12891-022-05479-3 (PMC9161483; doi:10.1186/s12891-022-05479-3)
Supplement: Supplementary file 8 — Additional file 8. [file 12891_2022_5479_MOESM8_ESM.zip › Figures/Results.xlsx]

## Sheet: Sheet1
计算说明	序号	文件名	计算条件
	1	normal_ro_in_60	正常接骨-内旋60度
	2	normal_ro_ex_60	正常接骨-外旋60度
	3	normal_outreach_90	正常接骨-外展90度
	4	in_set_20_in_ro_60	内旋20度接骨-内旋60度	实际为外旋60
	5	in_set_20_ex_ro_60	内旋20度接骨-外旋60度	实际为内旋60
	6	in_set_20_outreach_90	内旋20度接骨-外展90度
	7	ex_set_20_in_ro_60	外旋20度接骨-内旋60度	实际为外旋60
	8	ex_set_20_ex_ro_60	外旋20度接骨-外旋60度	实际为内旋60
	9	ex_set_20_outreach_90	外旋20度接骨-外展90度
软骨接触面上VON MISES 应力
旋转角度	1-正常接骨内旋60度	2-正常接骨外旋60度	3	4-远端内旋20度接骨，外旋60度	5-远端内旋20度，内旋60度	6	7-远端外旋20度接骨，外旋60度	8-远端外旋20度接骨，内旋60度	9
0	0	0	0	0	0	0	0	0	0
5	0.5278	0.3557		0.3559	0.5274(5度）		0.353	0.526
10	1.31	0.8101		0.791	1.309（10度）		0.812	1.307
15	1.378	1.291		1.319	1.371（15度）		1.304	1.383
20	1.612	1.72		1.787	1.657(20度）		1.655	1.587
25	2.084	2.263		2.377	2.183（25度）		2.213	2.069
30	2.702	3.097		3.234	2.775（30度）		3.035	2.708
35	3.731	3.749		4.048	3.737（35度）		3.892	3.709
40	4.396	4.893		5.135	4.34（40度）		4.516	4.376
45	27.25	16.64		8.447	20.88（45度）		5.858	22.72
50	27.57	19.22		12.99	24.86（50度）		14.15	24.23
55	34.65	20.42		16.12			17.02	27.37
60	37.33	24.73		16.12			31.35	30.7
65	正常-内旋60	正常-外旋		内旋20接骨-外旋60	内旋20接骨-内旋60		外旋20接骨-外旋60	外旋20接骨-内旋60
70
75
80
85
90
旋转中心位移
旋转角度	1	2	3	4	5	6	7	8	9
0			0	0	0	0	0	0	0
5				0.3559	（22.62，9.12，-2.13）		0.353	0.526
10	(22.83,8.6287,1.20079)	(10.662,18.89,-6.662)		0.791	（22.83，8.85，0.665）		0.812	1.307
15	1.98(23.4478,9.29244,-0.56612)	3.89(10.568,19.603,-2.835)		1.319	（22.85，10.41，0.628）		1.304	1.383
20	2.497(23.827,10.357,-0.30056)	5.99(11.286,19.089,-0.698)		1.787	（23.47，10.98，0.55）		1.655	1.587
25	3.287(24.323,11.297,-0.004416)	6.16(11.939,18.348,-0.656)		2.377	（23.57，12.38，1.47）		2.213	2.069
30	4.66(24.591,12.518,-0.671)	8.43(12.518,17.536,1.4545)		3.234	（23.81，13.75，1.12）		3.035	2.708
35	6.01(24.757,13.827,-1.123)	8.28(11.99,17.86,1.446)		4.048	（23.93，15.15，-0.304）		3.892	3.709
40	6.69(25.613,14.460,-0.5554)	9.226(12.767,16.87,2.0912)		5.135	（24.34，16.32，-0.373）		4.516	4.376
45	27.25	7.82(13.06,15.09,-0.257)		8.447	（19.348，24.53，-3.468）		5.858	22.72
50	27.57	8.68(13.648,13.66,-0.41)		12.99	（20.71，23.06，-2.9857）		14.15	24.23
55	34.65	9.91(14.184,14.322,1.401)		16.12			17.02	27.37
60	18.16(19.62,25.93,-3.274)	7.46(14.564,13.616,-3.109)					31.35	30.7
65	正常-内旋60	正常-外旋		内旋20接骨-外旋60	内旋20接骨-内旋60		外旋20接骨-外旋60	外旋20接骨-内旋60
70
75
80
85
90
origin	10.662	18.89	-6.662
center	13.06	15.09	-0.257
displacement	7.82397
origin	22.83	8.6287	1.20079
center	19.62	25.93	-3.274
displacement	18.1566
